# Supplementary material for: Poly(ADP-ribose) polymerase 1 searches DNA via a ‘monkey bar’ mechanism
Source: eLife. 2018 Aug 8;7:e37818. doi: 10.7554/eLife.37818 (PMC6135609; doi:10.7554/eLife.37818)
Supplement: Figure 2—source data 1. — The data shown in the inset are also included as labeled. [file elife-37818-fig2-data1.xlsx]

## Sheet: Fig 2A
time	data	fit	residuals	control
0.0007	0.186727	0.165778	0	0.150502
0.0007125	0.190615	0.166083	0	0.152864
0.000725	0.192172	0.166388	0	0.15356
0.0007375	0.194194	0.166691	0	0.151952
0.00075	0.195411	0.166994	0	0.148593
0.0007625	0.195586	0.167295	0	0.141037
0.000775	0.198007	0.167596	0	0.1368
0.0007875	0.200879	0.167895	0	0.131389
0.0008	0.198969	0.168194	0	0.129936
0.0008125	0.194723	0.168492	0	0.135034
0.000825	0.188611	0.168788	0	0.137297
0.0008375	0.185497	0.169084	0	0.140617
0.00085	0.180279	0.169379	0	0.146379		insert to Fig. 2A
0.0008625	0.172711	0.169673	0	0.149988
0.000875	0.166895	0.169966	0	0.146694		nM PARP1	k (s-1)	stdev k	A	stdev A
0.0008875	0.162103	0.170258	0	0.147113		49	177	12.3	0.108	0.0038
0.0009	0.166572	0.170549	0	0.148932
0.0009125	0.171189	0.170839	0	0.15186		65	259	8.8	0.125	0.0021
0.000925	0.174308	0.171128	0	0.1506
0.0009375	0.176741	0.171416	0	0.156835		98	320	13.5	0.121	0.00299
0.00095	0.176325	0.171704	0	0.163796
0.0009625	0.175235	0.17199	0	0.168524		163	541	21	0.117	0.0041
0.000975	0.173658	0.172275	0	0.167272
0.0009875	0.169084	0.17256	0	0.161841		212	604	14.7	0.121	0
0.001	0.16525	0.172844	-0.00759366	0.155145
0.0010125	0.16525	0.173126	-0.007876	0.147327		49	182	8.4	0.087	0.0014
0.001025	0.165792	0.173408	-0.00761654	0.145766
0.0010375	0.171157	0.173689	-0.00253204	0.142595		65	239	9.3	0.093	0.0016
0.00105	0.174538	0.173969	0.000569209	0.144724
0.0010625	0.17696	0.174248	0.00271185	0.143278		98	251	10.3	0.098	0.0019
0.001075	0.179461	0.174526	0.00493456	0.140028
0.0010875	0.183586	0.174804	0.0087825	0.138492		123	279	10.2	0.087	0.0016
0.0011	0.186827	0.17508	0.0117468	0.133128
0.0011125	0.187767	0.175356	0.0124114	0.13066		163	422	20	0.096	0.0035
0.001125	0.187003	0.17563	0.0113723	0.125447
0.0011375	0.189533	0.175904	0.0136289	0.125808
0.00115	0.186994	0.176177	0.010817	0.126754
0.0011625	0.183789	0.176449	0.00733981	0.129241
0.001175	0.182129	0.17672	0.00540833	0.131521
0.0011875	0.180771	0.176991	0.00378033	0.129569
0.0012	0.182496	0.17726	0.00523633	0.131084
0.0012125	0.1825	0.177528	0.00497168	0.130499
0.001225	0.184153	0.177796	0.00635687	0.133143
0.0012375	0.186952	0.178063	0.00888892	0.133839
0.00125	0.189025	0.178329	0.0106961	0.13784
0.0012625	0.189162	0.178594	0.0105684	0.140769
0.001275	0.187944	0.178858	0.0090854	0.141061
0.0012875	0.186334	0.179122	0.00721216	0.137873
0.0013	0.186073	0.179384	0.00668865	0.135127
0.0013125	0.189506	0.179646	0.00986009	0.13367
0.001325	0.18988	0.179907	0.0099729	0.132315
0.0013375	0.190103	0.180167	0.00993644	0.130845
0.00135	0.186255	0.180426	0.00582903	0.130403
0.0013625	0.183125	0.180684	0.00244088	0.130152
0.001375	0.182753	0.180942	0.00181081	0.124182
0.0013875	0.186294	0.181199	0.00509524	0.118817
0.0014	0.188107	0.181455	0.00665269	0.117442
0.0014125	0.183971	0.18171	0.00226123	0.117107
0.001425	0.179878	0.181964	-0.00208625	0.125486
0.0014375	0.180469	0.182217	-0.00174832	0.131189
0.00145	0.181543	0.18247	-0.000927316	0.141132
0.0014625	0.182274	0.182722	-0.000448042	0.146131
0.001475	0.178878	0.182973	-0.0040943	0.154873
0.0014875	0.182611	0.183223	-0.000611596	0.15323
0.0015	0.188018	0.183472	0.00454593	0.157624
0.0015125	0.191234	0.183721	0.00751263	0.152608
0.001525	0.191855	0.183969	0.00788661	0.153174
0.0015375	0.187565	0.184216	0.00334893	0.151627
0.00155	0.186393	0.184462	0.00193144	0.153669
0.0015625	0.184193	0.184707	-0.000514266	0.152674
0.001575	0.183832	0.184952	-0.00111989	0.146812
0.0015875	0.184389	0.185196	-0.000806543	0.13972
0.0016	0.178693	0.185439	-0.00674597	0.135713
0.0016125	0.175702	0.185681	-0.00997936	0.136532
0.001625	0.170211	0.185923	-0.0157117	0.138858
0.0016375	0.169822	0.186163	-0.0163411	0.142695
0.00165	0.171638	0.186403	-0.0147648	0.148278
0.0016625	0.178716	0.186642	-0.00792663	0.146087
0.001675	0.18541	0.186881	-0.00147111	0.146476
0.0016875	0.191203	0.187118	0.00408477	0.148332
0.0017	0.195321	0.187355	0.00796614	0.147312
0.0017125	0.196391	0.187591	0.00880004	0.142736
0.001725	0.197979	0.187827	0.0101525	0.13368
0.0017375	0.195092	0.188061	0.00703105	0.126641
0.00175	0.189594	0.188295	0.00129923	0.122431
0.0017625	0.18726	0.188528	-0.00126794	0.127155
0.001775	0.185021	0.188761	-0.00373984	0.130641
0.0017875	0.181868	0.188992	-0.00712409	0.136942
0.0018	0.184284	0.189223	-0.00493861	0.142409
0.0018125	0.186358	0.189453	-0.00309468	0.146499
0.001825	0.184298	0.189682	-0.00538452	0.150815
0.0018375	0.186093	0.189911	-0.00381811	0.154952
0.00185	0.185513	0.190139	-0.00462601	0.156525
0.0018625	0.183	0.190366	-0.00736585	0.162346
0.001875	0.17609	0.190593	-0.0145029	0.164875
0.0018875	0.177235	0.190818	-0.0135836	0.16337
0.0019	0.179113	0.191043	-0.0119299	0.169048
0.0019125	0.182447	0.191267	-0.00882053	0.168098
0.001925	0.179662	0.191491	-0.0118286	0.161675
0.0019375	0.180013	0.191714	-0.0117005	0.155436
0.00195	0.176354	0.191936	-0.0155824	0.149057
0.0019625	0.17347	0.192157	-0.0186876	0.144287
0.001975	0.176923	0.192378	-0.0154554	0.137902
0.0019875	0.180986	0.192598	-0.0116125	0.131305
0.002	0.181407	0.192817	-0.0114101	0.124532
0.0020125	0.182328	0.193036	-0.0107075	0.119117
0.002025	0.182086	0.193254	-0.0111675	0.117352
0.0020375	0.180681	0.193471	-0.0127894	0.117601
0.00205	0.181436	0.193687	-0.0122516	0.124016
0.0020625	0.18152	0.193903	-0.0123827	0.129024
0.002075	0.183458	0.194118	-0.0106598	0.134031
0.0020875	0.182058	0.194332	-0.012274	0.133261
0.0021	0.181459	0.194546	-0.0130875	0.129211
0.0021125	0.185248	0.194759	-0.00951126	0.130571
0.002125	0.191178	0.194971	-0.00379341	0.128076
0.0021375	0.192511	0.195183	-0.00267185	0.130239
0.00215	0.193831	0.195394	-0.00156349	0.134933
0.0021625	0.194845	0.195604	-0.000759445	0.137295
0.002175	0.193231	0.195814	-0.00258315	0.142603
0.0021875	0.190529	0.196023	-0.00549336	0.146159
0.0022	0.190319	0.196231	-0.00591212	0.146018
0.0022125	0.190769	0.196439	-0.0056695	0.147754
0.002225	0.1913	0.196646	-0.00534516	0.147298
0.0022375	0.193778	0.196852	-0.00307427	0.145055
0.00225	0.1946	0.197057	-0.00245794	0.137367
0.0022625	0.195169	0.197262	-0.00209306	0.13194
0.002275	0.197644	0.197467	0.000177664	0.126602
0.0022875	0.204982	0.19767	0.00731179	0.124733
0.0023	0.210643	0.197873	0.0127701	0.119544
0.0023125	0.212656	0.198076	0.0145806	0.118417
0.002325	0.207259	0.198277	0.00898223	0.121802
0.0023375	0.202001	0.198478	0.00352232	0.124503
0.00235	0.197319	0.198679	-0.0013601	0.129345
0.0023625	0.195903	0.198878	-0.00297572	0.135375
0.002375	0.194216	0.199077	-0.00486142	0.139187
0.0023875	0.194747	0.199276	-0.00452899	0.140371
0.0024	0.191688	0.199474	-0.00778593	0.140052
0.0024125	0.191157	0.199671	-0.00851402	0.141542
0.002425	0.19194	0.199867	-0.00792772	0.140774
0.0024375	0.19227	0.200063	-0.00779358	0.139035
0.00245	0.191134	0.200259	-0.00912439	0.139206
0.0024625	0.191594	0.200453	-0.0088588	0.13632
0.002475	0.195008	0.200647	-0.00563876	0.135805
0.0024875	0.198288	0.200841	-0.0025522	0.130319
0.0025	0.201435	0.201033	0.0004018	0.127488
0.0025125	0.207009	0.201226	0.0057834	0.129351
0.002525	0.212448	0.201417	0.0110313	0.134338
0.0025375	0.215636	0.201608	0.0140282	0.136457
0.00255	0.219989	0.201798	0.0181908	0.137143
0.0025625	0.221008	0.201988	0.0190205	0.134934
0.002575	0.217574	0.202177	0.0153967	0.13141
0.0025875	0.214845	0.202366	0.0124792	0.131541
0.0026	0.21054	0.202553	0.00798629	0.130332
0.0026125	0.205155	0.202741	0.00241391	0.130425
0.002625	0.202608	0.202927	-0.000319777	0.125739
0.0026375	0.200012	0.203113	-0.00310164	0.124243
0.00265	0.195263	0.203299	-0.00803604	0.122935
0.0026625	0.194639	0.203484	-0.00884451	0.122644
0.002675	0.18758	0.203668	-0.0160882	0.122594
0.0026875	0.185065	0.203852	-0.0187865	0.123915
0.0027	0.17697	0.204035	-0.027065	0.126267
0.0027125	0.176149	0.204217	-0.0280686	0.132086
0.002725	0.176648	0.204399	-0.0277512	0.135924
0.0027375	0.178725	0.204581	-0.0258552	0.13455
0.00275	0.181769	0.204761	-0.0229921	0.135894
0.0027625	0.186299	0.204942	-0.0186431	0.13862
0.002775	0.188056	0.205121	-0.0170648	0.135597
0.0027875	0.192263	0.2053	-0.0130372	0.134865
0.0028	0.194427	0.205479	-0.0110512	0.131551
0.0028125	0.19489	0.205657	-0.010767	0.131602
0.002825	0.196719	0.205834	-0.0091151	0.131534
0.0028375	0.201078	0.206011	-0.00493294	0.134676
0.00285	0.205881	0.206187	-0.000306117	0.137608
0.0028625	0.205995	0.206362	-0.000367501	0.139506
0.002875	0.206596	0.206537	5.85853e-05	0.141321
0.0028875	0.206915	0.206712	0.000203432	0.140607
0.0029	0.204475	0.206886	-0.00241106	0.143598
0.0029125	0.204545	0.207059	-0.00251416	0.146083
0.002925	0.205259	0.207232	-0.00197275	0.147791
0.0029375	0.203345	0.207404	-0.00405912	0.149553
0.00295	0.20405	0.207576	-0.00352595	0.146878
0.0029625	0.203159	0.207747	-0.00458812	0.142683
0.002975	0.202812	0.207918	-0.00510584	0.142769
0.0029875	0.200373	0.208088	-0.00771494	0.144176
0.003	0.20741	0.208257	-0.0008473	0.141797
0.0030125	0.214795	0.208426	0.00636882	0.147595
0.003025	0.220585	0.208595	0.0119903	0.150417
0.0030375	0.223464	0.208762	0.0147019	0.149264
0.00305	0.227962	0.20893	0.0190327	0.143544
0.0030625	0.226513	0.209096	0.017417	0.138045
0.003075	0.225356	0.209263	0.0160935	0.135058
0.0030875	0.221429	0.209428	0.0120003	0.134348
0.0031	0.21484	0.209594	0.00524676	0.128299
0.0031125	0.211282	0.209758	0.00152389	0.124131
0.003125	0.211134	0.209922	0.00121132	0.122694
0.0031375	0.215472	0.210086	0.0053857	0.117779
0.00315	0.218578	0.210249	0.00832937	0.120652
0.0031625	0.221036	0.210412	0.010624	0.124331
0.003175	0.213648	0.210574	0.00307463	0.127921
0.0031875	0.204811	0.210735	-0.00592423	0.126647
0.0032	0.196304	0.210896	-0.0145919	0.126968
0.0032125	0.195033	0.211057	-0.0160233	0.123343
0.003225	0.198088	0.211217	-0.0131289	0.126077
0.0032375	0.200358	0.211376	-0.0110183	0.128125
0.00325	0.203316	0.211535	-0.00821938	0.133255
0.0032625	0.209982	0.211693	-0.0017115	0.136552
0.003275	0.214366	0.211851	0.00251431	0.140799
0.0032875	0.216098	0.212009	0.00408932	0.145688
0.0033	0.213902	0.212166	0.00173636	0.149239
0.0033125	0.213053	0.212322	0.000730663	0.148802
0.003325	0.215931	0.212478	0.00345366	0.147785
0.0033375	0.216277	0.212633	0.0036439	0.145055
0.00335	0.209592	0.212788	-0.00319564	0.147639
0.0033625	0.206898	0.212942	-0.00604437	0.150764
0.003375	0.198614	0.213096	-0.0144819	0.15448
0.0033875	0.199318	0.21325	-0.0139315	0.152614
0.0034	0.200717	0.213403	-0.0126859	0.154835
0.0034125	0.207575	0.213555	-0.00598031	0.153828
0.003425	0.212531	0.213707	-0.00117569	0.150342
0.0034375	0.217333	0.213858	0.00347469	0.146008
0.00345	0.221848	0.214009	0.00783814	0.144603
0.0034625	0.222431	0.21416	0.00827072	0.144549
0.003475	0.22389	0.21431	0.00958044	0.145401
0.0034875	0.227978	0.214459	0.0135183	0.146806
0.0035	0.230468	0.214608	0.0158593	0.146858
0.0035125	0.231788	0.214757	0.0170306	0.143926
0.003525	0.228944	0.214905	0.0140388	0.142148
0.0035375	0.227427	0.215053	0.0123744	0.137763
0.00355	0.230364	0.2152	0.0151644	0.140526
0.0035625	0.232186	0.215346	0.0168398	0.137023
0.003575	0.231582	0.215492	0.0160892	0.136835
0.0035875	0.231255	0.215638	0.0156164	0.130559
0.0036	0.236118	0.215783	0.0203344	0.134185
0.0036125	0.237382	0.215928	0.0214542	0.136684
0.003625	0.237726	0.216072	0.0216532	0.137899
0.0036375	0.232223	0.216216	0.0160071	0.144283
0.00365	0.231623	0.21636	0.0152633	0.147288
0.0036625	0.229202	0.216503	0.012699	0.152778
0.003675	0.228375	0.216645	0.0117301	0.156805
0.0036875	0.228942	0.216787	0.0121554	0.156142
0.0037	0.229168	0.216929	0.0122391	0.15726
0.0037125	0.230642	0.21707	0.0135721	0.158502
0.003725	0.230458	0.21721	0.0132472	0.158982
0.0037375	0.22946	0.21735	0.0121098	0.152992
0.00375	0.228928	0.21749	0.0114383	0.147561
0.0037625	0.22781	0.21763	0.01018	0.147032
0.003775	0.225059	0.217768	0.00729038	0.144409
0.0037875	0.221326	0.217907	0.0034194	0.146315
0.0038	0.217155	0.218045	-0.000890129	0.151324
0.0038125	0.216814	0.218182	-0.00136851	0.152791
0.003825	0.218519	0.218319	0.000199372	0.147474
0.0038375	0.220083	0.218456	0.00162731	0.145788
0.00385	0.226541	0.218592	0.00794877	0.14365
0.0038625	0.230253	0.218728	0.0115248	0.151755
0.003875	0.233966	0.218863	0.0151027	0.149359
0.0038875	0.235808	0.218998	0.0168096	0.14206
0.0039	0.23538	0.219132	0.0162481	0.135336
0.0039125	0.233009	0.219266	0.0137424	0.134335
0.003925	0.231545	0.2194	0.012145	0.134602
0.0039375	0.230109	0.219533	0.0105761	0.137784
0.00395	0.232293	0.219666	0.0126274	0.136224
0.0039625	0.232696	0.219798	0.0128976	0.139206
0.003975	0.233318	0.21993	0.0133882	0.141442
0.0039875	0.234777	0.220061	0.0147151	0.143458
0.004	0.235816	0.220192	0.0156236	0.139639
0.0040125	0.237058	0.220323	0.0167351	0.137271
0.004025	0.237777	0.220453	0.0173237	0.132577
0.0040375	0.23726	0.220583	0.0166769	0.129993
0.00405	0.23535	0.220712	0.0146375	0.133787
0.0040625	0.230262	0.220841	0.00942044	0.140706
0.004075	0.224533	0.22097	0.00356306	0.141433
0.0040875	0.217412	0.221098	-0.00368608	0.139836
0.0041	0.212315	0.221226	-0.00891044	0.136601
0.0041125	0.211011	0.221353	-0.0103421	0.135724
0.004125	0.210564	0.22148	-0.010916	0.138394
0.0041375	0.210233	0.221606	-0.0113735	0.141509
0.00415	0.21047	0.221732	-0.0112618	0.145836
0.0041625	0.212483	0.221858	-0.00937479	0.152951
0.004175	0.215956	0.221983	-0.00602723	0.158246
0.0041875	0.213948	0.222108	-0.00815984	0.159957
0.0042	0.213193	0.222232	-0.0090395	0.160961
0.0042125	0.210743	0.222356	-0.0116138	0.161141
0.004225	0.211529	0.22248	-0.0109508	0.158595
0.0042375	0.214954	0.222603	-0.00764909	0.158726
0.00425	0.213487	0.222726	-0.00923964	0.15847
0.0042625	0.213774	0.222849	-0.00907428	0.160484
0.004275	0.211286	0.222971	-0.0116843	0.158645
0.0042875	0.206506	0.223092	-0.0165859	0.153301
0.0043	0.203371	0.223214	-0.019843	0.147108
0.0043125	0.203774	0.223335	-0.0195607	0.145297
0.004325	0.203824	0.223455	-0.019631	0.147081
0.0043375	0.203678	0.223575	-0.0198968	0.144555
0.00435	0.210109	0.223695	-0.0135859	0.142168
0.0043625	0.217692	0.223814	-0.00612201	0.143043
0.004375	0.222496	0.223933	-0.00143704	0.141149
0.0043875	0.22282	0.224052	-0.0012314	0.143906
0.0044	0.224096	0.22417	-7.45199e-05	0.14524
0.0044125	0.225668	0.224288	0.0013806	0.144394
0.004425	0.229549	0.224405	0.00514348	0.143294
0.0044375	0.237188	0.224522	0.0126657	0.143795
0.00445	0.242067	0.224639	0.0174282	0.143148
0.0044625	0.242665	0.224755	0.0179097	0.140632
0.004475	0.237278	0.224871	0.012407	0.139593
0.0044875	0.229203	0.224987	0.00421648	0.133949
0.0045	0.223373	0.225102	-0.00172879	0.134185
0.0045125	0.222874	0.225217	-0.00234267	0.133104
0.004525	0.222491	0.225331	-0.00284014	0.132556
0.0045375	0.223071	0.225445	-0.00237474	0.136043
0.00455	0.224022	0.225559	-0.00153754	0.144101
0.0045625	0.220682	0.225672	-0.00499027	0.149829
0.004575	0.221425	0.225785	-0.00436085	0.153616
0.0045875	0.224999	0.225898	-0.000898839	0.155258
0.0046	0.230248	0.22601	0.00423739	0.15746
0.0046125	0.233273	0.226122	0.00715096	0.154143
0.004625	0.233117	0.226234	0.00688277	0.150116
0.0046375	0.234669	0.226345	0.00832361	0.145099
0.00465	0.232985	0.226456	0.00652909	0.145494
0.0046625	0.230713	0.226566	0.00414649	0.140777
0.004675	0.229866	0.226676	0.00318946	0.140026
0.0046875	0.229815	0.226786	0.00302886	0.132606
0.0047	0.23116	0.226896	0.00426481	0.132545
0.0047125	0.230947	0.227005	0.00394272	0.135621
0.004725	0.230131	0.227113	0.00301802	0.138072
0.0047375	0.228277	0.227222	0.00105476	0.143254
0.00475	0.227191	0.22733	-0.000138899	0.143431
0.0047625	0.232143	0.227437	0.00470546	0.146651
0.004775	0.237332	0.227545	0.00978762	0.142077
0.0047875	0.239905	0.227652	0.012253	0.141953
0.0048	0.236862	0.227758	0.00910329	0.142061
0.0048125	0.229687	0.227865	0.00182263	0.143507
0.004825	0.223932	0.227971	-0.00403831	0.142396
0.0048375	0.220634	0.228076	-0.00744207	0.142851
0.00485	0.221432	0.228181	-0.00674958	0.143456
0.0048625	0.220797	0.228286	-0.00748914	0.146939
0.004875	0.222209	0.228391	-0.00618228	0.150069
0.0048875	0.221417	0.228495	-0.0070784	0.14902
0.0049	0.227062	0.228599	-0.00153759	0.146315
0.0049125	0.23282	0.228703	0.00411765	0.143769
0.004925	0.235574	0.228806	0.00676765	0.140682
0.0049375	0.233949	0.228909	0.00504003	0.138362
0.00495	0.232013	0.229012	0.00300143	0.139543
0.0049625	0.23161	0.229114	0.00249663	0.141611
0.004975	0.233534	0.229216	0.00431796	0.138714
0.0049875	0.231545	0.229317	0.00222789	0.141931
0.005	0.228392	0.229419	-0.00102647	0.14121
0.0050125	0.227698	0.22952	-0.00182116	0.142658
0.005025	0.227941	0.22962	-0.00167952	0.14627
0.0050375	0.225	0.229721	-0.00472022	0.14671
0.00505	0.221874	0.229821	-0.00794666	0.14266
0.0050625	0.2239	0.22992	-0.00601979	0.137805
0.005075	0.226079	0.23002	-0.00394078	0.131214
0.0050875	0.226509	0.230119	-0.00360959	0.130051
0.0051	0.222278	0.230217	-0.00793914	0.124094
0.0051125	0.218939	0.230316	-0.0113765	0.118004
0.005125	0.21248	0.230414	-0.0179334	0.118828
0.0051375	0.210011	0.230511	-0.0205003	0.122815
0.00515	0.210873	0.230609	-0.0197356	0.130701
0.0051625	0.215982	0.230706	-0.0147244	0.135267
0.005175	0.223472	0.230803	-0.00733051	0.143768
0.0051875	0.231492	0.230899	0.000592275	0.150364
0.0052	0.240663	0.230996	0.00966734	0.151617
0.0052125	0.24573	0.231091	0.0146385	0.152319
0.005225	0.251061	0.231187	0.0198743	0.153757
0.0052375	0.248924	0.231282	0.0176419	0.154459
0.00525	0.248228	0.231377	0.0168507	0.151664
0.0052625	0.247273	0.231472	0.0158011	0.149085
0.005275	0.247275	0.231566	0.0157088	0.145821
0.0052875	0.250163	0.23166	0.0185027	0.144214
0.0053	0.249938	0.231754	0.0181837	0.144683
0.0053125	0.24717	0.231848	0.0153227	0.1453
0.005325	0.245314	0.231941	0.0133729	0.147392
0.0053375	0.245321	0.232034	0.0132879	0.14438
0.00535	0.246828	0.232126	0.0147024	0.143724
0.0053625	0.249231	0.232218	0.0170131	0.140321
0.005375	0.249638	0.23231	0.0173273	0.13944
0.0053875	0.249403	0.232402	0.0170015	0.135301
0.0054	0.245732	0.232493	0.0132382	0.137975
0.0054125	0.241362	0.232584	0.0087775	0.135492
0.005425	0.230948	0.232675	-0.00172702	0.135682
0.0054375	0.222129	0.232766	-0.0106369	0.132493
0.00545	0.217898	0.232856	-0.0149584	0.132319
0.0054625	0.217377	0.232946	-0.0155683	0.132751
0.005475	0.213658	0.233035	-0.0193774	0.134197
0.0054875	0.21634	0.233125	-0.0167846	0.133162
0.0055	0.219715	0.233214	-0.0134988	0.131752
0.0055125	0.222743	0.233303	-0.0105591	0.124999
0.005525	0.225447	0.233391	-0.00794426	0.11817
0.0055375	0.22277	0.233479	-0.0107094	0.118403
0.00555	0.223206	0.233567	-0.0103615	0.115397
0.0055625	0.2237	0.233655	-0.00995488	0.117511
0.005575	0.224063	0.233742	-0.00967946	0.122492
0.0055875	0.222154	0.233829	-0.011675	0.125892
0.0056	0.223076	0.233916	-0.0108405	0.130886
0.0056125	0.225475	0.234002	-0.00852732	0.133856
0.005625	0.229705	0.234089	-0.00438341	0.135053
0.0056375	0.232951	0.234175	-0.00122375	0.134747
0.00565	0.235163	0.23426	0.000902308	0.131642
0.0056625	0.237067	0.234346	0.00272113	0.129482
0.005675	0.231933	0.234431	-0.00249794	0.130488
0.0056875	0.230945	0.234516	-0.00357043	0.133762
0.0057	0.228837	0.2346	-0.00576353	0.137813
0.0057125	0.233598	0.234685	-0.00108707	0.141048
0.005725	0.239959	0.234769	0.00519068	0.139275
0.0057375	0.242287	0.234852	0.00743455	0.144035
0.00575	0.241913	0.234936	0.00697665	0.144043
0.0057625	0.239433	0.235019	0.00441403	0.145167
0.005775	0.240187	0.235102	0.00508482	0.148808
0.0057875	0.239203	0.235185	0.00401855	0.151436
0.0058	0.243015	0.235267	0.00774737	0.146529
0.0058125	0.243822	0.235349	0.00847219	0.143322
0.005825	0.238618	0.235431	0.00318642	0.142128
0.0058375	0.233965	0.235513	-0.00154808	0.145364
0.00585	0.231156	0.235594	-0.00443864	0.147198
0.0058625	0.229842	0.235675	-0.00583371	0.151377
0.005875	0.230237	0.235756	-0.00551911	0.151031
0.0058875	0.235703	0.235837	-0.00013387	0.152402
0.0059	0.242318	0.235917	0.00640042	0.150674
0.0059125	0.249832	0.235997	0.0138352	0.146505
0.005925	0.255303	0.236077	0.0192264	0.143455
0.0059375	0.256886	0.236157	0.0207292	0.141734
0.00595	0.253612	0.236236	0.0173759	0.140052
0.0059625	0.257193	0.236315	0.0208776	0.141375
0.005975	0.258621	0.236394	0.022227	0.143416
0.0059875	0.263327	0.236472	0.0268549	0.144348
0.006	0.265549	0.236551	0.0289982	0.139118
0.0060125	0.266104	0.236629	0.0294751	0.134571
0.006025	0.265328	0.236706	0.0286216	0.131085
0.0060375	0.262046	0.236784	0.0252623	0.129742
0.00605	0.26144	0.236861	0.0245789	0.12756
0.0060625	0.256918	0.236938	0.0199798	0.125343
0.006075	0.256413	0.237015	0.0193979	0.124222
0.0060875	0.256699	0.237092	0.0196077	0.124936
0.0061	0.254103	0.237168	0.0169354	0.128095
0.0061125	0.249878	0.237244	0.012634	0.129437
0.006125	0.246619	0.23732	0.00929871	0.128549
0.0061375	0.242043	0.237395	0.00464715	0.128444
0.00615	0.241323	0.237471	0.00385258	0.133907
0.0061625	0.239733	0.237546	0.00218724	0.136279
0.006175	0.231009	0.237621	-0.00661125	0.140528
0.0061875	0.230066	0.237695	-0.00762905	0.14198
0.0062	0.22572	0.23777	-0.0120495	0.143093
0.0062125	0.223839	0.237844	-0.0140043	0.143519
0.006225	0.223079	0.237918	-0.0148384	0.142237
0.0062375	0.221107	0.237991	-0.0168838	0.145588
0.00625	0.220112	0.238065	-0.0179532	0.147237
0.0062625	0.220864	0.238138	-0.0172743	0.145625
0.006275	0.22404	0.238211	-0.0141704	0.140037
0.0062875	0.22844	0.238283	-0.00984348	0.137895
0.0063	0.234112	0.238356	-0.0042435	0.139535
0.0063125	0.235554	0.238428	-0.00287393	0.142638
0.006325	0.236884	0.2385	-0.00161579	0.146029
0.0063375	0.236775	0.238572	-0.00179733	0.150763
0.00635	0.240577	0.238644	0.00193344	0.152228
0.0063625	0.24258	0.238715	0.00386559	0.151298
0.006375	0.240769	0.238786	0.00198313	0.148598
0.0063875	0.236534	0.238857	-0.00232324	0.150785
0.0064	0.233222	0.238927	-0.0057059	0.151632
0.0064125	0.231156	0.238998	-0.0078415	0.148519
0.006425	0.228996	0.239068	-0.0100722	0.143593
0.0064375	0.226498	0.239138	-0.0126404	0.13799
0.00645	0.226272	0.239208	-0.0129357	0.136977
0.0064625	0.22916	0.239277	-0.0101167	0.131268
0.006475	0.233189	0.239346	-0.00615777	0.135568
0.0064875	0.235218	0.239416	-0.00419711	0.136725
0.0065	0.23413	0.239484	-0.00535403	0.139226
0.0065125	0.233273	0.239553	-0.00627977	0.145474
0.006525	0.232048	0.239621	-0.00757316	0.149648
0.0065375	0.233311	0.23969	-0.00637818	0.151298
0.00655	0.227944	0.239757	-0.0118136	0.152029
0.0065625	0.225577	0.239825	-0.014248	0.155589
0.006575	0.221643	0.239893	-0.01825	0.160539
0.0065875	0.21909	0.23996	-0.0208697	0.165437
0.0066	0.218399	0.240027	-0.0216283	0.165619
0.0066125	0.221431	0.240094	-0.0186631	0.168922
0.006625	0.226344	0.240161	-0.0138167	0.167392
0.0066375	0.226736	0.240227	-0.0134906	0.169422
0.00665	0.225068	0.240293	-0.0152258	0.168282
0.0066625	0.223689	0.240359	-0.0166699	0.167817
0.006675	0.226699	0.240425	-0.0137261	0.169469
0.0066875	0.228489	0.240491	-0.0120017	0.170301
0.0067	0.226454	0.240556	-0.0141022	0.171671
0.0067125	0.232579	0.240621	-0.00804183	0.172818
0.006725	0.23548	0.240686	-0.00520621	0.171686
0.0067375	0.242035	0.240751	0.00128357	0.169384
0.00675	0.246012	0.240816	0.0051965	0.173837
0.0067625	0.246838	0.24088	0.00595848	0.168533
0.006775	0.246922	0.240944	0.00597807	0.164155
0.0067875	0.246688	0.241008	0.00567972	0.155666
0.0068	0.247691	0.241072	0.00661982	0.148404
0.0068125	0.245657	0.241135	0.00452187	0.143592
0.006825	0.245734	0.241198	0.00453563	0.144155
0.0068375	0.242556	0.241262	0.0012945	0.147167
0.00685	0.24094	0.241324	-0.000384586	0.152585
0.0068625	0.238984	0.241387	-0.00240316	0.158333
0.006875	0.233172	0.24145	-0.00827775	0.159819
0.0068875	0.231592	0.241512	-0.00991981	0.159094
0.0069	0.231789	0.241574	-0.00978529	0.157094
0.0069125	0.236336	0.241636	-0.00530003	0.159111
0.006925	0.237277	0.241698	-0.00442105	0.160976
0.0069375	0.239752	0.241759	-0.00200739	0.161535
0.00695	0.239749	0.24182	-0.0020711	0.164731
0.0069625	0.241813	0.241882	-6.8229e-05	0.164129
0.006975	0.242769	0.241943	0.000826036	0.161363
0.0069875	0.241405	0.242003	-0.000597783	0.153734
0.007	0.238719	0.242064	-0.00334502	0.140335
0.0070125	0.237747	0.242124	-0.00437709	0.134917
0.007025	0.236141	0.242184	-0.0060428	0.127669
0.0070375	0.235633	0.242244	-0.00661083	0.130079
0.00705	0.23625	0.242304	-0.0060539	0.128021
0.0070625	0.238684	0.242363	-0.00367991	0.129781
0.007075	0.239016	0.242423	-0.00340712	0.133818
0.0070875	0.240583	0.242482	-0.00189915	0.130767
0.0071	0.239562	0.242541	-0.00297941	0.126581
0.0071125	0.235553	0.2426	-0.00704713	0.121425
0.007125	0.234164	0.242658	-0.00849481	0.116186
0.0071375	0.235813	0.242717	-0.00690376	0.117433
0.00715	0.234524	0.242775	-0.00825061	0.124806
0.0071625	0.23422	0.242833	-0.00861294	0.129779
0.007175	0.238763	0.242891	-0.00412759	0.136829
0.0071875	0.244475	0.242949	0.00152632	0.142256
0.0072	0.244582	0.243006	0.00157569	0.140698
0.0072125	0.240108	0.243063	-0.00295572	0.138887
0.007225	0.238102	0.24312	-0.0050183	0.137109
0.0072375	0.232219	0.243177	-0.0109588	0.138172
0.00725	0.227609	0.243234	-0.0156253	0.138079
0.0072625	0.222349	0.243291	-0.0209415	0.137329
0.007275	0.220065	0.243347	-0.0232823	0.137624
0.0072875	0.219063	0.243403	-0.0243404	0.132145
0.0073	0.22348	0.243459	-0.0199796	0.137162
0.0073125	0.225733	0.243515	-0.0177825	0.138768
0.007325	0.230406	0.243571	-0.0131648	0.146809
0.0073375	0.239202	0.243626	-0.00442471	0.146743
0.00735	0.248719	0.243682	0.00503742	0.14395
0.0073625	0.25603	0.243737	0.0122928	0.140953
0.007375	0.259065	0.243792	0.0152738	0.140216
0.0073875	0.257839	0.243846	0.0139929	0.139909
0.0074	0.255997	0.243901	0.0120955	0.142013
0.0074125	0.252786	0.243955	0.00883017	0.141565
0.007425	0.250624	0.24401	0.00661381	0.142764
0.0074375	0.247502	0.244064	0.00343777	0.141235
0.00745	0.245141	0.244118	0.00102296	0.140013
0.0074625	0.243126	0.244171	-0.0010454	0.13789
0.007475	0.238059	0.244225	-0.00616609	0.138952
0.0074875	0.236527	0.244278	-0.0077518	0.141966
0.0075	0.240222	0.244332	-0.00410949	0.145777
0.0075125	0.243013	0.244385	-0.00137195	0.151572
0.007525	0.244995	0.244437	0.000557252	0.154418
0.0075375	0.24553	0.24449	0.00103964	0.149823
0.00755	0.24814	0.244543	0.00359693	0.151427
0.0075625	0.252441	0.244595	0.00784561	0.153599
0.007575	0.251698	0.244647	0.0070508	0.15752
0.0075875	0.250604	0.244699	0.00590478	0.158315
0.0076	0.249512	0.244751	0.0047605	0.161639
0.0076125	0.249392	0.244803	0.00458959	0.163611
0.007625	0.246615	0.244854	0.00176078	0.162986
0.0076375	0.243789	0.244906	-0.00111646	0.157937
0.00765	0.241113	0.244957	-0.00384431	0.154331
0.0076625	0.240178	0.245008	-0.00483037	0.155492
0.007675	0.235856	0.245059	-0.00920253	0.151871
0.0076875	0.23709	0.24511	-0.00801991	0.147789
0.0077	0.238055	0.24516	-0.00710531	0.145291
0.0077125	0.235509	0.24521	-0.00970099	0.145034
0.007725	0.238237	0.245261	-0.00702365	0.142247
0.0077375	0.239178	0.245311	-0.00613222	0.139245
0.00775	0.237519	0.245361	-0.00784208	0.13711
0.0077625	0.236926	0.24541	-0.00848427	0.136054
0.007775	0.240379	0.24546	-0.00508134	0.137565
0.0077875	0.244444	0.245509	-0.0010652	0.139109
0.0078	0.246556	0.245559	0.000997159	0.140923
0.0078125	0.243496	0.245608	-0.00211165	0.142829
0.007825	0.240428	0.245657	-0.00522831	0.142369
0.0078375	0.2386	0.245705	-0.00710525	0.140845
0.00785	0.238545	0.245754	-0.00720856	0.143024
0.0078625	0.235561	0.245802	-0.0102417	0.146005
0.007875	0.23966	0.245851	-0.0061911	0.14642
0.0078875	0.244271	0.245899	-0.00162775	0.146719
0.0079	0.247797	0.245947	0.00185033	0.14517
0.0079125	0.249567	0.245995	0.00357212	0.14433
0.007925	0.253972	0.246043	0.00792931	0.141883
0.0079375	0.256173	0.24609	0.010083	0.140788
0.00795	0.257445	0.246137	0.0113071	0.142951
0.0079625	0.259679	0.246185	0.0134944	0.144071
0.007975	0.260046	0.246232	0.0138145	0.143731
0.0079875	0.259155	0.246279	0.0128763	0.140869
0.008	0.25943	0.246325	0.0131044	0.138894
0.0080125	0.259286	0.246372	0.0129135	0.134566
0.008025	0.257124	0.246419	0.0107057	0.131248
0.0080375	0.257221	0.246465	0.0107562	0.132248
0.00805	0.260148	0.246511	0.0136371	0.131958
0.0080625	0.263796	0.246557	0.0172385	0.133371
0.008075	0.263012	0.246603	0.0164095	0.131704
0.0080875	0.267492	0.246649	0.0208434	0.12888
0.0081	0.274129	0.246694	0.0274348	0.12975
0.0081125	0.276885	0.24674	0.0301454	0.132397
0.008125	0.274627	0.246785	0.0278421	0.134851
0.0081375	0.267824	0.24683	0.0209933	0.135763
0.00815	0.259235	0.246875	0.01236	0.132826
0.0081625	0.251962	0.24692	0.00504158	0.131243
0.008175	0.24883	0.246965	0.0018649	0.131028
0.0081875	0.243431	0.247009	-0.00357881	0.130662
0.0082	0.243036	0.247054	-0.00401762	0.127451
0.0082125	0.237625	0.247098	-0.00947331	0.129623
0.008225	0.233513	0.247142	-0.0136296	0.132517
0.0082375	0.22999	0.247186	-0.0171967	0.130762
0.00825	0.227127	0.24723	-0.0201034	0.129358
0.0082625	0.226498	0.247274	-0.0207763	0.131569
0.008275	0.225503	0.247318	-0.0218142	0.135616
0.0082875	0.224499	0.247361	-0.0228624	0.138754
0.0083	0.225779	0.247404	-0.0216252	0.141536
0.0083125	0.223626	0.247447	-0.0238215	0.142806
0.008325	0.22766	0.24749	-0.01983	0.144945
0.0083375	0.225794	0.247533	-0.0217397	0.146747
0.00835	0.227439	0.247576	-0.0201373	0.145369
0.0083625	0.228984	0.247619	-0.0186347	0.148615
0.008375	0.232343	0.247661	-0.0153186	0.150964
0.0083875	0.23469	0.247704	-0.0130131	0.154172
0.0084	0.234683	0.247746	-0.0130629	0.155944
0.0084125	0.232863	0.247788	-0.0149245	0.156051
0.008425	0.231739	0.24783	-0.0160912	0.155034
0.0084375	0.235928	0.247872	-0.011944	0.153172
0.00845	0.238456	0.247913	-0.00945722	0.146188
0.0084625	0.239966	0.247955	-0.00798915	0.144151
0.008475	0.242336	0.247996	-0.00566024	0.138573
0.0084875	0.246958	0.248037	-0.0010795	0.140427
0.0085	0.25096	0.248079	0.00288139	0.138037
0.0085125	0.25596	0.24812	0.00784004	0.138718
0.008525	0.263257	0.24816	0.0150967	0.137864
0.0085375	0.269887	0.248201	0.0216854	0.136354
0.00855	0.269842	0.248242	0.0216004	0.133281
0.0085625	0.269483	0.248282	0.0212012	0.133374
0.008575	0.264752	0.248323	0.0164298	0.133685
0.0085875	0.261996	0.248363	0.0136337	0.134074
0.0086	0.262284	0.248403	0.0138809	0.132601
0.0086125	0.261002	0.248443	0.0125589	0.129893
0.008625	0.258334	0.248483	0.00985153	0.128877
0.0086375	0.257149	0.248522	0.00862641	0.130541
0.00865	0.26001	0.248562	0.0114482	0.132422
0.0086625	0.260452	0.248601	0.0118505	0.131646
0.008675	0.260605	0.248641	0.0119645	0.132365
0.0086875	0.261239	0.24868	0.0125589	0.134907
0.0087	0.262826	0.248719	0.0141067	0.135937
0.0087125	0.255213	0.248758	0.00645533	0.13793
0.008725	0.25199	0.248797	0.00319309	0.137738
0.0087375	0.247541	0.248835	-0.00129429	0.13555
0.00875	0.246015	0.248874	-0.00285949	0.136084
0.0087625	0.245246	0.248912	-0.00366687	0.133965
0.008775	0.242082	0.248951	-0.00686911	0.133037
0.0087875	0.236424	0.248989	-0.0125646	0.133188
0.0088	0.237796	0.249027	-0.0112311	0.12892
0.0088125	0.241104	0.249065	-0.00796102	0.123472
0.008825	0.246174	0.249103	-0.00292855	0.122912
0.0088375	0.251118	0.249141	0.00197789	0.123752
0.00885	0.254777	0.249178	0.00559865	0.123359
0.0088625	0.258297	0.249216	0.00908147	0.123904
0.008875	0.257059	0.249253	0.00780628	0.1276
0.0088875	0.251636	0.24929	0.00234539	0.132417
0.0089	0.245578	0.249327	-0.00374883	0.138841
0.0089125	0.240567	0.249364	-0.00879699	0.138643
0.008925	0.23805	0.249401	-0.0113508	0.136875
0.0089375	0.238831	0.249438	-0.010607	0.132938
0.00895	0.241645	0.249475	-0.00782906	0.129259
0.0089625	0.245405	0.249511	-0.00410603	0.129382
0.008975	0.248111	0.249547	-0.00143676	0.13172
0.0089875	0.252553	0.249584	0.00296957	0.130782
0.009	0.256624	0.24962	0.00700393	0.130823
0.0090125	0.258437	0.249656	0.00878085	0.127828
0.009025	0.259935	0.249692	0.0102436	0.120707
0.0090375	0.263002	0.249728	0.0132742	0.119141
0.00905	0.266607	0.249763	0.0168438	0.120533
0.0090625	0.268342	0.249799	0.0185428	0.124686
0.009075	0.270992	0.249834	0.0211573	0.12365
0.0090875	0.271456	0.24987	0.021586	0.124044
0.0091	0.27235	0.249905	0.0224446	0.123034
0.0091125	0.27085	0.24994	0.0209097	0.123186
0.009125	0.269839	0.249975	0.019864	0.126077
0.0091375	0.264049	0.25001	0.0140391	0.135115
0.00915	0.2618	0.250045	0.0117549	0.137844
0.0091625	0.259097	0.25008	0.0090175	0.139289
0.009175	0.257729	0.250114	0.00761522	0.135226
0.0091875	0.256918	0.250149	0.00676935	0.129352
0.0092	0.250966	0.250183	0.000782745	0.127119
0.0092125	0.24915	0.250217	-0.00106677	0.126297
0.009225	0.247586	0.250251	-0.0026649	0.124799
0.0092375	0.249218	0.250285	-0.00106743	0.127709
0.00925	0.252907	0.250319	0.00258818	0.131455
0.0092625	0.253358	0.250353	0.00300538	0.134904
0.009275	0.252147	0.250387	0.00175989	0.134966
0.0092875	0.251475	0.25042	0.00105504	0.138651
0.0093	0.251277	0.250454	0.000822856	0.137288
0.0093125	0.253126	0.250487	0.00263868	0.135883
0.009325	0.257966	0.25052	0.00744586	0.139532
0.0093375	0.261002	0.250554	0.0104483	0.143192
0.00935	0.260588	0.250587	0.0100018	0.144834
0.0093625	0.255407	0.25062	0.00478784	0.144796
0.009375	0.2519	0.250652	0.00124729	0.145034
0.0093875	0.248262	0.250685	-0.00242296	0.149055
0.0094	0.24613	0.250718	-0.00458771	0.151394
0.0094125	0.244423	0.25075	-0.00632753	0.157383
0.009425	0.237424	0.250783	-0.0133585	0.160037
0.0094375	0.229662	0.250815	-0.0211534	0.159304
0.00945	0.226139	0.250847	-0.0247087	0.156681
0.0094625	0.231688	0.250879	-0.0191911	0.15524
0.009475	0.232615	0.250911	-0.0182963	0.153233
0.0094875	0.235478	0.250943	-0.0154648	0.150203
0.0095	0.24094	0.250975	-0.0100352	0.149901
0.0095125	0.24736	0.251007	-0.00364698	0.151643
0.009525	0.252522	0.251038	0.00148389	0.149884
0.0095375	0.257852	0.25107	0.00678187	0.149031
0.00955	0.258268	0.251101	0.00716656	0.146999
0.0095625	0.260347	0.251132	0.00921499	0.144324
0.009575	0.258005	0.251164	0.00684106	0.144129
0.0095875	0.256385	0.251195	0.00519073	0.144409
0.0096	0.253078	0.251226	0.00185197	0.146696
0.0096125	0.251613	0.251257	0.000356327	0.146556
0.009625	0.24619	0.251287	-0.00509745	0.145681
0.0096375	0.244889	0.251318	-0.00642937	0.146253
0.00965	0.24445	0.251349	-0.00689883	0.143433
0.0096625	0.245528	0.251379	-0.00585142	0.141966
0.009675	0.246647	0.25141	-0.0047623	0.141142
0.0096875	0.246795	0.25144	-0.00464456	0.140646
0.0097	0.246212	0.25147	-0.0052583	0.144173
0.0097125	0.24229	0.2515	-0.00921048	0.150923
0.009725	0.238725	0.25153	-0.0128051	0.157537
0.0097375	0.236001	0.25156	-0.0155588	0.157711
0.00975	0.237258	0.25159	-0.0143321	0.154632
0.0097625	0.239536	0.25162	-0.0120833	0.155107
0.009775	0.237788	0.251649	-0.0138611	0.15348
0.0097875	0.238682	0.251679	-0.0129967	0.152657
0.0098	0.241478	0.251708	-0.0102302	0.14966
0.0098125	0.249153	0.251738	-0.00258471	0.145345
0.009825	0.25143	0.251767	-0.000336628	0.143388
0.0098375	0.251003	0.251796	-0.000793349	0.137569
0.00985	0.24624	0.251825	-0.00558549	0.135155
0.0098625	0.241248	0.251854	-0.0106058	0.134453
0.009875	0.237298	0.251883	-0.014585	0.132159
0.0098875	0.236235	0.251912	-0.0156764	0.128556
0.0099	0.237406	0.25194	-0.0145345	0.124568
0.0099125	0.237715	0.251969	-0.014254	0.123115
0.009925	0.244523	0.251997	-0.00747437	0.123985
0.0099375	0.248208	0.252026	-0.00381784	0.12681
0.00995	0.252704	0.252054	0.000649781	0.125489
0.0099625	0.257129	0.252082	0.00504641	0.125208
0.009975	0.259239	0.25211	0.00712859	0.123664
0.0099875	0.257164	0.252139	0.00502557	0.128659
0.01	0.256415	0.252166	0.00424835	0.135703
0.0100125	0.255163	0.252194	0.00296892	0.142694
0.010025	0.252552	0.252222	0.000330106	0.147237
0.0100375	0.250186	0.25225	-0.00206337	0.152409
0.01005	0.248103	0.252277	-0.00417413	0.158107
0.0100625	0.250443	0.252305	-0.00186168	0.157537
0.010075	0.253735	0.252332	0.00140241	0.16147
0.0100875	0.257477	0.25236	0.00511725	0.161685
0.0101	0.259658	0.252387	0.00727151	0.161063
0.0101125	0.26027	0.252414	0.0078558	0.159455
0.010125	0.258217	0.252441	0.00577593	0.155154
0.0101375	0.254247	0.252468	0.00177843	0.15157
0.01015	0.259848	0.252495	0.00735283	0.148165
0.0101625	0.264035	0.252522	0.011513	0.147801
0.010175	0.268221	0.252549	0.0156722	0.157581
0.0101875	0.265962	0.252575	0.0133866	0.161298
0.0102	0.265391	0.252602	0.0127889	0.161887
0.0102125	0.266732	0.252628	0.014104	0.157404
0.010225	0.267832	0.252655	0.0151776	0.154882
0.0102375	0.26643	0.252681	0.0137489	0.153382
0.01025	0.26477	0.252707	0.0120629	0.15098
0.0102625	0.266369	0.252733	0.0136353	0.155055
0.010275	0.2691	0.252759	0.0163404	0.155779
0.0102875	0.26995	0.252785	0.0171644	0.157901
0.0103	0.268801	0.252811	0.0159895	0.160547
0.0103125	0.26238	0.252837	0.00954311	0.160272
0.010325	0.25817	0.252863	0.00530767	0.157669
0.0103375	0.255143	0.252888	0.00225488	0.152873
0.01035	0.255189	0.252914	0.00227532	0.14246
0.0103625	0.257048	0.252939	0.00410865	0.135832
0.010375	0.258146	0.252965	0.00518096	0.128199
0.0103875	0.258897	0.25299	0.00590737	0.130684
0.0104	0.255755	0.253015	0.00273935	0.130582
0.0104125	0.251576	0.25304	-0.00146402	0.129292
0.010425	0.247849	0.253065	-0.00521616	0.129095
0.0104375	0.248615	0.25309	-0.0044749	0.128099
0.01045	0.248637	0.253115	-0.00447806	0.129507
0.0104625	0.248511	0.25314	-0.00462907	0.132446
0.010475	0.246321	0.253165	-0.00684406	0.135939
0.0104875	0.245631	0.253189	-0.00755893	0.139291
0.0105	0.245941	0.253214	-0.00727324	0.140584
0.0105125	0.245366	0.253239	-0.00787215	0.141233
0.010525	0.243446	0.253263	-0.00981658	0.138749
0.0105375	0.243232	0.253287	-0.0100549	0.140406
0.01055	0.242439	0.253312	-0.0108724	0.138693
0.0105625	0.243882	0.253336	-0.00945346	0.137369
0.010575	0.245094	0.25336	-0.00826554	0.133282
0.0105875	0.244877	0.253384	-0.00850723	0.133787
0.0106	0.24765	0.253408	-0.00575764	0.136562
0.0106125	0.25025	0.253432	-0.00318156	0.144688
0.010625	0.252438	0.253456	-0.00101733	0.150806
0.0106375	0.251575	0.253479	-0.00190476	0.151558
0.01065	0.251454	0.253503	-0.00204924	0.150132
0.0106625	0.251596	0.253526	-0.00193017	0.15117
0.010675	0.252982	0.25355	-0.000568221	0.14879
0.0106875	0.248923	0.253573	-0.00465078	0.150061
0.0107	0.246889	0.253597	-0.00670741	0.144973
0.0107125	0.245573	0.25362	-0.00804741	0.138845
0.010725	0.247483	0.253643	-0.00615992	0.13915
0.0107375	0.250316	0.253666	-0.00335081	0.14272
0.01075	0.249289	0.253689	-0.00440053	0.14583
0.0107625	0.249888	0.253712	-0.00382421	0.141206
0.010775	0.247903	0.253735	-0.00583242	0.139779
0.0107875	0.245148	0.253758	-0.00861031	0.135946
0.0108	0.248612	0.253781	-0.00516844	0.135376
0.0108125	0.253722	0.253803	-8.12803e-05	0.131519
0.010825	0.257802	0.253826	0.00397594	0.12939
0.0108375	0.259165	0.253849	0.00531601	0.12713
0.01085	0.260559	0.253871	0.00668802	0.124236
0.0108625	0.260861	0.253893	0.00696739	0.125064
0.010875	0.259599	0.253916	0.00568303	0.126383
0.0108875	0.25657	0.253938	0.00263192	0.126406
0.0109	0.254361	0.25396	0.000400983	0.126674
0.0109125	0.2513	0.253982	-0.00268257	0.12715
0.010925	0.254208	0.254004	0.000203184	0.125414
0.0109375	0.256905	0.254026	0.00287876	0.126325
0.01095	0.260985	0.254048	0.00693682	0.123753
0.0109625	0.262958	0.25407	0.00888843	0.13334
0.010975	0.261036	0.254092	0.00694381	0.141228
0.0109875	0.257846	0.254113	0.0037323	0.150667
0.011	0.256075	0.254135	0.00193963	0.127265
0.0110125	0.252865	0.254157	-0.00129136	0.117341
0.0110375	0.252492	0.254199	-0.00170774	0.133025
0.0111125	0.244064	0.254326	-0.0102625	0.146834
0.0111875	0.24274	0.254451	-0.0117114	0.16383
0.011275	0.25439	0.254593	-0.000202913	0.146658
0.01135	0.256439	0.254713	0.00172641	0.133728
0.011425	0.256143	0.25483	0.00131326	0.127045
0.0115125	0.268959	0.254964	0.0139949	0.132969
0.0115875	0.271111	0.255076	0.0160348	0.125797
0.0116625	0.249822	0.255186	-0.00536416	0.123247
0.01175	0.242398	0.255312	-0.0129143	0.134851
0.011825	0.254159	0.255418	-0.00125867	0.156062
0.0119125	0.243824	0.255539	-0.011715	0.137792
0.012	0.236745	0.255657	-0.0189119	0.132243
0.012075	0.245709	0.255756	-0.0100469	0.150058
0.0121625	0.268192	0.255869	0.0123224	0.159618
0.01225	0.244606	0.25598	-0.0113735	0.145478
0.0123375	0.243711	0.256088	-0.0123773	0.13823
0.0124125	0.234344	0.256179	-0.0218346	0.137766
0.0125	0.251146	0.256283	-0.00513704	0.130388
0.0125875	0.252677	0.256384	-0.00370739	0.144079
0.012675	0.254511	0.256484	-0.00197211	0.143946
0.0127625	0.259248	0.256581	0.00266706	0.134355
0.01285	0.256933	0.256675	0.000257478	0.144709
0.01295	0.266993	0.256781	0.010212	0.150992
0.0130375	0.259774	0.256872	0.00290191	0.13356
0.013125	0.241765	0.25696	-0.015195	0.141059
0.0132125	0.254644	0.257046	-0.00240259	0.13616
0.0133125	0.270901	0.257143	0.0137583	0.133224
0.0134	0.256718	0.257225	-0.000507134	0.140886
0.0135	0.255486	0.257317	-0.00183081	0.140136
0.0135875	0.24972	0.257395	-0.00767579	0.144819
0.0136875	0.2498	0.257483	-0.00768344	0.148357
0.013775	0.264185	0.257558	0.00662725	0.141988
0.013875	0.273443	0.257641	0.0158013	0.149722
0.013975	0.265365	0.257722	0.00764285	0.143408
0.0140625	0.253114	0.257792	-0.00467787	0.137476
0.0141625	0.266458	0.257869	0.00858821	0.1327
0.0142625	0.261156	0.257945	0.00321088	0.140155
0.0143625	0.272076	0.258018	0.0140574	0.148225
0.0144625	0.272298	0.25809	0.0142084	0.142039
0.0145625	0.274817	0.25816	0.0166575	0.153212
0.0146625	0.257941	0.258228	-0.00028741	0.146817
0.0147625	0.248236	0.258294	-0.0100583	0.153021
0.0148625	0.249673	0.258359	-0.00868583	0.144039
0.014975	0.254772	0.25843	-0.00365794	0.152155
0.015075	0.249474	0.258491	-0.00901686	0.132084
0.015175	0.247547	0.258551	-0.011004	0.142472
0.0152875	0.250855	0.258616	-0.00776155	0.128161
0.0153875	0.260857	0.258673	0.00218434	0.150908
0.0155	0.263222	0.258735	0.00448745	0.152727
0.0156	0.263351	0.258788	0.00456269	0.138795
0.0157125	0.262944	0.258847	0.00409698	0.133425
0.015825	0.26742	0.258903	0.00851639	0.135564
0.0159375	0.25905	0.258959	9.13097e-05	0.139402
0.0160375	0.259215	0.259007	0.000208562	0.131269
0.01615	0.265568	0.259059	0.00650902	0.136894
0.0162625	0.268468	0.25911	0.00935848	0.137714
0.016375	0.256562	0.259159	-0.00259752	0.139746
0.0164875	0.252498	0.259207	-0.00670882	0.159996
0.0166125	0.26395	0.259259	0.00469141	0.141109
0.016725	0.253547	0.259304	-0.00575698	0.134554
0.0168375	0.243739	0.259348	-0.015609	0.148749
0.01695	0.244559	0.25939	-0.0148308	0.140322
0.017075	0.263661	0.259436	0.00422514	0.135181
0.0171875	0.264516	0.259476	0.00503951	0.148477
0.0173125	0.265106	0.259519	0.00558624	0.147528
0.017425	0.274285	0.259557	0.0147275	0.131196
0.01755	0.281715	0.259598	0.022117	0.13279
0.017675	0.267567	0.259637	0.00792969	0.142269
0.0178	0.247048	0.259675	-0.0126273	0.145514
0.017925	0.263067	0.259712	0.00335458	0.151551
0.01805	0.252474	0.259748	-0.00727373	0.146745
0.018175	0.263703	0.259782	0.00392115	0.133586
0.0183	0.264578	0.259816	0.0047627	0.145875
0.018425	0.25274	0.259848	-0.00710812	0.149646
0.01855	0.240433	0.259879	-0.0194468	0.136944
0.018675	0.252516	0.25991	-0.00739395	0.13807
0.0188125	0.253781	0.259942	-0.00616154	0.132757
0.0189375	0.252977	0.259971	-0.00699372	0.147888
0.019075	0.258889	0.260001	-0.00111187	0.146489
0.0192	0.263485	0.260027	0.00345729	0.13214
0.0193375	0.258804	0.260056	-0.00125181	0.137927
0.019475	0.270613	0.260083	0.0105301	0.140474
0.0196	0.262978	0.260107	0.00287075	0.142218
0.0197375	0.257503	0.260132	-0.00262943	0.140658
0.019875	0.264397	0.260157	0.00423967	0.141707
0.0200125	0.254585	0.260181	-0.00559608	0.132577
0.02015	0.262171	0.260204	0.00196741	0.150001
0.0203	0.271743	0.260228	0.0115155	0.152322
0.0204375	0.261042	0.260249	0.000793059	0.14626
0.020575	0.270633	0.260269	0.0103636	0.129389
0.020725	0.266039	0.260291	0.0057482	0.139299
0.0208625	0.254332	0.26031	-0.00597814	0.130611
0.0210125	0.267315	0.26033	0.00698466	0.135751
0.02115	0.275331	0.260348	0.0149828	0.154128
0.0213	0.262928	0.260366	0.00256132	0.131445
0.02145	0.263329	0.260384	0.00294458	0.146232
0.0216	0.258819	0.260402	-0.00158277	0.138498
0.02175	0.257939	0.260418	-0.00247876	0.147692
0.0219	0.256877	0.260434	-0.00355696	0.14851
0.02205	0.254145	0.260449	-0.00630401	0.152057
0.0222	0.267803	0.260464	0.00733888	0.125973
0.0223625	0.272355	0.26048	0.0118752	0.125892
0.0225125	0.268441	0.260493	0.00794766	0.147212
0.022675	0.256807	0.260507	-0.00370058	0.129957
0.022825	0.261428	0.26052	0.000908314	0.14945
0.0229875	0.256963	0.260533	-0.00356998	0.155793
0.02315	0.259242	0.260546	-0.00130352	0.165525
0.0233125	0.265445	0.260558	0.00488751	0.150621
0.0234625	0.273888	0.260568	0.0133199	0.148013
0.023625	0.251513	0.260579	-0.00906686	0.15257
0.0238	0.250459	0.260591	-0.0101314	0.135705
0.0239625	0.280725	0.260601	0.0201237	0.149948
0.024125	0.259471	0.260611	-0.00113953
0.0242875	0.26104	0.26062	0.000419659
0.0244625	0.266762	0.26063	0.00613258
0.0246375	0.252588	0.260639	-0.0080514
0.0248	0.254635	0.260647	-0.00601241
0.025	0.249867	0.260657	-0.0107897
