# Supplementary material for: Poly(ADP-ribose) polymerase 1 searches DNA via a ‘monkey bar’ mechanism
Source: eLife. 2018 Aug 8;7:e37818. doi: 10.7554/eLife.37818 (PMC6135609; doi:10.7554/eLife.37818)
Supplement: Figure 2—source data 2. [file elife-37818-fig2-data2.xlsx]

## Sheet: Fig 2B
Data	50 nM	83 nM	133 nM		Fits	50 nM	83 nM	133 nM		Residuals	50 nM	83 nM	133 nM
Time	S1	S1	S1		Time	S1	S1	S1		Time	S1	S1	S1
0.001	0.00606167	0.00574999	0.00782504		2.5e-05	0.000112071	0.000185809	0.000297187		0.001	0.00204784	-0.000621407	-0.00172604
0.0010125	0.00638261	0.00574999	0.00710987		2.58787e-05	0.000115998	0.000192312	0.000307567		0.0010125	0.00232406	-0.000689122	-0.00253554
0.001025	0.00615727	0.00587855	0.00684065		2.67883e-05	0.000120062	0.00019904	0.000318307		0.001025	0.00205412	-0.00062802	-0.00289859
0.0010375	0.00572176	0.00715115	0.00669761		2.77298e-05	0.000124268	0.000206003	0.000329419		0.0010375	0.00157414	0.000577364	-0.00313495
0.00105	0.00499331	0.00795313	0.00722729		2.87044e-05	0.000128621	0.000213209	0.000340916		0.00105	0.000801337	0.00131239	-0.0026981
0.0010625	0.00510076	0.00852764	0.00806983		2.97133e-05	0.000133126	0.000220665	0.000352812		0.0010625	0.000864553	0.00182019	-0.00194788
0.001075	0.00558252	0.00912088	0.00971318		3.07576e-05	0.000137787	0.00022838	0.00036512		0.001075	0.00130219	0.00234697	-0.000396369
0.0010875	0.00661222	0.0100993	0.0114801		3.18387e-05	0.000142612	0.000236364	0.000377854		0.0010875	0.00228789	0.00325922	0.00127921
0.0011	0.00800152	0.0108681	0.0128279		3.29577e-05	0.000147604	0.000244626	0.000391028		0.0011	0.00363331	0.00396203	0.00253614
0.0011125	0.00947099	0.0110911	0.0139226		3.41161e-05	0.000152771	0.000253174	0.000404658		0.0011125	0.00505901	0.00411928	0.00354046
0.001125	0.0103301	0.0109099	0.0150514		3.53152e-05	0.000158118	0.00026202	0.000418758		0.001125	0.00587451	0.00387257	0.00457942
0.0011375	0.0110918	0.01151	0.0151034		3.65564e-05	0.000163651	0.000271172	0.000433346		0.0011375	0.00659264	0.00440746	0.00454195
0.00115	0.0111592	0.0109077	0.0144684		3.78413e-05	0.000169377	0.000280643	0.000448437		0.00115	0.00661658	0.00374021	0.00381802
0.0011625	0.0105009	0.0101475	0.0135587		3.91713e-05	0.000175302	0.000290441	0.000464049		0.0011625	0.00591504	0.00291521	0.00281988
0.001175	0.00953053	0.00975374	0.0131574		4.05481e-05	0.000181434	0.00030058	0.000480198		0.001175	0.00490146	0.00245694	0.00233052
0.0011875	0.0094857	0.00943162	0.01334		4.19732e-05	0.000187779	0.00031107	0.000496904		0.0011875	0.00481355	0.00207054	0.00242563
0.0012	0.00862441	0.00984079	0.0134615		4.34485e-05	0.000194345	0.000321923	0.000514185		0.0012	0.00390931	0.00241567	0.00246001
0.0012125	0.00789644	0.00984174	0.0140915		4.49756e-05	0.000201139	0.000333152	0.00053206		0.0012125	0.00313849	0.00235281	0.0030034
0.001225	0.00708615	0.0102338	0.014972		4.65564e-05	0.000208169	0.00034477	0.00055055		0.001225	0.00228547	0.00268133	0.00379774
0.0012375	0.00519802	0.0108978	0.0149637		4.81927e-05	0.000215444	0.000356789	0.000569674		0.0012375	0.000354709	0.00328192	0.00370373
0.00125	0.00404877	0.0113895	0.0153045		4.98865e-05	0.000222971	0.000369224	0.000589455		0.00125	-0.000837048	0.00371053	0.00395933
0.0012625	0.00252379	0.011422	0.0158513		5.16399e-05	0.000230759	0.000382089	0.000609914		0.0012625	-0.00240442	0.00368015	0.00442127
0.001275	0.00183685	0.0111331	0.0167095		5.34549e-05	0.000238818	0.000395398	0.000631074		0.001275	-0.00313365	0.00332859	0.0051951
0.0012875	0.00165752	0.0107512	0.0174024		5.53337e-05	0.000247157	0.000409166	0.000652957		0.0012875	-0.00335515	0.00288427	0.00580405
0.0013	0.000730298	0.0106893	0.0176165		5.72786e-05	0.000255785	0.000423409	0.000675589		0.0013	-0.00432444	0.00276016	0.00593476
0.0013125	-8.73412e-05	0.0115036	0.0168646		5.92917e-05	0.000264711	0.000438142	0.000698994		0.0013125	-0.00518403	0.00351251	0.00509977
0.001325	0.000346978	0.0115923	0.0161656		6.13757e-05	0.000273947	0.000453383	0.000723197		0.001325	-0.00479156	0.00353948	0.00431811
0.0013375	0.00137596	0.0116452	0.0147587		6.35329e-05	0.000283503	0.000469148	0.000748226		0.0013375	-0.00380431	0.00353086	0.00282908
0.00135	0.00128227	0.0107324	0.0128393		6.57659e-05	0.000293389	0.000485456	0.000774106		0.00135	-0.00393963	0.0025568	0.000827867
0.0013625	0.000939985	0.00998999	0.0131994		6.80774e-05	0.000303618	0.000502323	0.000800867		0.0013625	-0.00432343	0.00175328	0.0011066
0.001375	0.000246878	0.00990175	0.0124443		7.04701e-05	0.000314199	0.00051977	0.000828537		0.001375	-0.00505795	0.00160418	0.000270673
0.0013875	4.16972e-05	0.0107417	0.012284		7.2947e-05	0.000325147	0.000537815	0.000857146		0.0013875	-0.00530443	0.00238348	2.98288e-05
0.0014	-0.000738226	0.0111717	0.0128722		7.55109e-05	0.000336472	0.000556479	0.000886724		0.0014	-0.00612555	0.00275312	0.000538013
0.0014125	-0.00112605	0.0101907	0.0136126		7.81649e-05	0.000348189	0.000575782	0.000917303		0.0014125	-0.00655447	0.00171184	0.00119866
0.001425	-0.000836191	0.00921979	0.0133087		8.09122e-05	0.000360309	0.000595745	0.000948915		0.001425	-0.00630559	0.000680987	0.000815549
0.0014375	-0.000280187	0.00935998	0.0131688		8.3756e-05	0.000372847	0.00061639	0.000981595		0.0014375	-0.00579046	0.000761404	0.000596755
0.00145	0.0006385	0.00961474	0.0119996		8.66998e-05	0.000385817	0.00063774	0.00101538		0.00145	-0.00491255	0.000956605	-0.000650858
0.0014625	0.00134347	0.00978813	0.0117465		8.97471e-05	0.000399233	0.000659819	0.00105029		0.0014625	-0.00424825	0.00107066	-0.000981987
0.001475	0.00169168	0.00898259	0.0112702		9.29014e-05	0.00041311	0.00068265	0.00108638		0.001475	-0.00394059	0.000205988	-0.00153592
0.0014875	0.00120731	0.00986807	0.0112707		9.61667e-05	0.000427464	0.000706258	0.00112369		0.0014875	-0.00446542	0.00103255	-0.00161269
0.0015	0.00151852	0.0111506	0.0113207		9.95467e-05	0.000442311	0.000730668	0.00116224		0.0015	-0.00419456	0.0022564	-0.00163947
0.0015125	0.00230035	0.0119135	0.0114538		0.000103045	0.000457667	0.000755908	0.00120208		0.0015125	-0.00345299	0.00296074	-0.00158285
0.001525	0.00332388	0.0120608	0.0112393		0.000106667	0.00047355	0.000782003	0.00124325		0.001525	-0.00246961	0.00304975	-0.00187333
0.0015375	0.00431728	0.0110432	0.0105775		0.000110416	0.000489976	0.000808983	0.00128579		0.0015375	-0.00151625	0.00197407	-0.0026108
0.00155	0.00431657	0.0107652	0.00999521		0.000114297	0.000506964	0.000836875	0.00132974		0.00155	-0.0015569	0.00163819	-0.00326841
0.0015625	0.00551895	0.0102433	0.00996129		0.000118314	0.000524534	0.000865709	0.00137516		0.0015625	-0.000394355	0.00105867	-0.00337722
0.001575	0.00670141	0.0101577	0.00980616		0.000122473	0.000542703	0.000895516	0.00142208		0.001575	0.000748364	0.000915568	-0.00360687
0.0015875	0.00732905	0.0102898	0.0114497		0.000126777	0.000561491	0.000926328	0.00147054		0.0015875	0.00133637	0.000990424	-0.00203742
0.0016	0.00723322	0.00893871	0.0123955		0.000131233	0.00058092	0.000958176	0.00152061		0.0016	0.001201	-0.000417749	-0.00116545
0.0016125	0.00719195	0.00822923	0.0133149		0.000135846	0.000601011	0.000991093	0.00157233		0.0016125	0.00112029	-0.00118409	-0.000319433
0.001625	0.00678372	0.00692675	0.0126623		0.00014062	0.000621784	0.00102511	0.00162574		0.001625	0.00067273	-0.00254323	-0.00104499
0.0016375	0.00682452	0.00683448	0.012478		0.000145563	0.000643263	0.00106027	0.0016809		0.0016375	0.000674294	-0.00269196	-0.00130194
0.00165	0.006329	0.00726524	0.0125919		0.000150679	0.000665471	0.00109661	0.00173786		0.00165	0.000139641	-0.00231747	-0.00126035
0.0016625	0.00616225	0.00894417	0.0127245		0.000155975	0.00068843	0.00113416	0.00179668		0.0016625	-6.61497e-05	-0.000694612	-0.00119966
0.001675	0.00620162	0.010532	0.0129802		0.000161457	0.000712167	0.00117295	0.0018574		0.001675	-6.57119e-05	0.000837355	-0.0010155
0.0016875	0.00553058	0.0119061	0.0132643		0.000167132	0.000736706	0.00121304	0.0019201		0.0016875	-0.000775599	0.0021558	-0.000802515
0.0017	0.00492974	0.0128829	0.0131256		0.000173006	0.000762072	0.00125446	0.00198482		0.0017	-0.00141518	0.00307712	-0.0010121
0.0017125	0.00370791	0.0131367	0.0134629		0.000179087	0.000788293	0.00129724	0.00205162		0.0017125	-0.00267565	0.00327564	-0.000745268
0.001725	0.0039935	0.0135134	0.0131749		0.000185381	0.000815397	0.00134145	0.00212057		0.001725	-0.00242861	0.00359722	-0.00110335
0.0017375	0.0041344	0.0128286	0.012817		0.000191897	0.000843411	0.0013871	0.00219173		0.0017375	-0.00232616	0.00285752	-0.00153105
0.00175	0.00371597	0.0115245	0.0131583		0.000198642	0.000872364	0.00143426	0.00226515		0.00175	-0.00278294	0.00149867	-0.00125912
0.0017625	0.0023466	0.0109708	0.0117225		0.000205623	0.000902287	0.00148297	0.00234091		0.0017625	-0.00419057	0.000890514	-0.00276397
0.001775	0.00183899	0.0104397	0.0114931		0.00021285	0.00093321	0.00153327	0.00241906		0.001775	-0.00473635	0.000305085	-0.00306207
0.0017875	0.00219716	0.00969183	0.012552		0.000220332	0.000965165	0.00158521	0.00249969		0.0017875	-0.00441624	-0.000496958	-0.00207156
0.0018	0.0019462	0.0102649	0.0136294		0.000228076	0.000998184	0.00163884	0.00258284		0.0018	-0.00470517	2.21691e-05	-0.00106222
0.0018125	0.00158565	0.0107569	0.0130596		0.000236092	0.0010323	0.00169421	0.0026686		0.0018125	-0.00510359	0.00046036	-0.00169967
0.001825	0.0015171	0.0102682	0.0129951		0.00024439	0.00106755	0.00175138	0.00275703		0.001825	-0.00520993	-8.18602e-05	-0.00183154
0.0018375	0.00198273	0.010694	0.0129294		0.00025298	0.00110396	0.00181039	0.0028482		0.0018375	-0.00478198	0.000290523	-0.00196427
0.00185	0.00266303	0.0105564	0.01252		0.000261871	0.00114158	0.0018713	0.00294219		0.00185	-0.00413928	9.97314e-05	-0.00244036
0.0018625	0.00350059	0.00996034	0.0136299		0.000271075	0.00118044	0.00193417	0.00303907		0.0018625	-0.00333922	-0.000549389	-0.00139684
0.001875	0.00504668	0.00832127	0.0139235		0.000280603	0.00122058	0.00199905	0.00313891		0.001875	-0.00183054	-0.00224131	-0.00116921
0.0018875	0.00636079	0.00859287	0.0143982		0.000290465	0.00126203	0.00206599	0.0032418		0.0018875	-0.000553746	-0.00202238	-0.000760261
0.0019	0.00581403	0.00903833	0.0156036		0.000300674	0.00130484	0.00213506	0.0033478		0.0019	-0.00113772	-0.0016294	0.000379836
0.0019125	0.00491337	0.00982917	0.0161848		0.000311242	0.00134905	0.00220632	0.00345699		0.0019125	-0.00207551	-0.000890867	0.000895938
0.001925	0.00272945	0.00916856	0.0165309		0.000322182	0.0013947	0.00227982	0.00356945		0.001925	-0.00429648	-0.0016036	0.00117729
0.0019375	0.00138948	0.00925182	0.0172218		0.000333505	0.00144184	0.00235563	0.00368526		0.0019375	-0.00567339	-0.00157229	0.00180386
0.00195	0.001593	0.00838389	0.0176823		0.000345227	0.00149049	0.00243382	0.0038045		0.00195	-0.00550672	-0.00249199	0.00220019
0.0019625	0.00252569	0.0076998	0.0181605		0.000357361	0.00154073	0.00251443	0.00392725		0.0019625	-0.0046108	-0.00322767	0.00261462
0.001975	0.00347497	0.00851886	0.0187065		0.000369921	0.00159257	0.00259755	0.00405358		0.001975	-0.00369819	-0.00246003	0.00309721
0.0019875	0.0049907	0.00948262	0.0184332		0.000382923	0.00164609	0.00268324	0.00418358		0.0019875	-0.00221905	-0.00154752	0.00276081
0.002	0.00561668	0.00958248	0.0175769		0.000396382	0.00170131	0.00277156	0.00431733		0.002	-0.00162957	-0.00149872	0.00184167
0.0020125	0.00676617	0.00980094	0.0160638		0.000410314	0.0017583	0.00286258	0.0044549		0.0020125	-0.000516487	-0.00133115	0.000266033
0.002025	0.0066312	0.00974354	0.0153667		0.000424735	0.0018171	0.00295638	0.00459638		0.002025	-0.000687771	-0.00143928	-0.000493322
0.0020375	0.00607377	0.00941027	0.0134814		0.000439663	0.00187776	0.00305301	0.00474184		0.0020375	-0.00128143	-0.0018231	-0.00244052
0.00205	0.00520513	0.00958936	0.0136726		0.000455116	0.00194034	0.00315255	0.00489137		0.00205	-0.0021862	-0.00169439	-0.00231094
0.0020625	0.00473571	0.00960928	0.0136633		0.000471112	0.00200488	0.00325508	0.00504504		0.0020625	-0.00269168	-0.00172467	-0.0023815
0.002075	0.00427814	0.010069	0.0141852		0.000487671	0.00207144	0.00336066	0.00520293		0.002075	-0.00318521	-0.00131501	-0.00192066
0.0020875	0.00499806	0.0097369	0.01466		0.000504811	0.00214008	0.00346936	0.00536511		0.0020875	-0.00250117	-0.00169696	-0.00150648
0.0021	0.00406276	0.00959481	0.0145682		0.000522554	0.00221086	0.00358127	0.00553166		0.0021	-0.00347225	-0.00188875	-0.00165869
0.0021125	0.00410973	0.0104936	0.014504		0.00054092	0.00228382	0.00369644	0.00570265		0.0021125	-0.00346099	-0.00103952	-0.00178309
0.002125	0.0048861	0.0119002	0.0140122		0.000559932	0.00235902	0.00381496	0.00587816		0.002125	-0.00272023	0.000317724	-0.00233463
0.0021375	0.00566554	0.0122164	0.0136832		0.000579612	0.00243653	0.0039369	0.00605825		0.0021375	-0.00197631	0.000584714	-0.00272316
0.00215	0.0065413	0.0125295	0.0127259		0.000599984	0.00251641	0.00406233	0.00624299		0.00215	-0.001136	0.000848786	-0.00373976
0.0021625	0.00666251	0.01277	0.0122271		0.000621072	0.00259871	0.00419132	0.00643244		0.0021625	-0.00105015	0.00104044	-0.00429755
0.002175	0.00653039	0.0123872	0.0121889		0.000642901	0.00268349	0.00432396	0.00662667		0.002175	-0.00121754	0.000608883	-0.0043944
0.0021875	0.00551041	0.0117462	0.0120254		0.000665497	0.00277081	0.0044603	0.00682572		0.0021875	-0.0022727	-8.05851e-05	-0.00461622
0.0022	0.00454239	0.0116964	0.0118188		0.000688888	0.00286074	0.00460043	0.00702967		0.0022	-0.00327583	-0.00017878	-0.00488092
0.0022125	0.0038258	0.0118032	0.0114763		0.0007131	0.00295334	0.00474441	0.00723855		0.0022125	-0.00402743	-0.000120261	-0.00528126
0.002225	0.00328663	0.0119291	0.0114853		0.000738164	0.00304868	0.00489232	0.00745241		0.002225	-0.00460153	-4.23667e-05	-0.00532978
0.0022375	0.00318962	0.0125169	0.012108		0.000764108	0.00314681	0.00504423	0.0076713		0.0022375	-0.00473339	0.000497522	-0.00476439
0.00225	0.0037665	0.0127119	0.0130134		0.000790965	0.00324779	0.00520019	0.00789525		0.00225	-0.00419128	0.000644761	-0.00391597
0.0022625	0.00357057	0.0128469	0.0131759		0.000818765	0.0033517	0.00536029	0.00812429		0.0022625	-0.00442189	0.000732147	-0.00381019
0.002275	0.00353997	0.0134339	0.0127933		0.000847542	0.00345859	0.00552459	0.00835845		0.002275	-0.00448709	0.0012718	-0.00424923
0.0022875	0.00379354	0.0151745	0.0125233		0.000877331	0.00356853	0.00569314	0.00859775		0.0022875	-0.00426803	0.00296513	-0.00457533
0.0023	0.0040566	0.0165173	0.0125518		0.000908167	0.00368159	0.00586602	0.00884219		0.0023	-0.00403941	0.00426082	-0.00460276
0.0023125	0.0041121	0.0169948	0.0124519		0.000940087	0.00379782	0.00604327	0.0090918		0.0023125	-0.00401825	0.00469136	-0.00475825
0.002325	0.00304516	0.0157147	0.0127465		0.000973128	0.0039173	0.00622496	0.00934656		0.002325	-0.00511946	0.00336437	-0.00451899
0.0023375	0.003215	0.0144674	0.0127019		0.00100733	0.00404007	0.00641114	0.00960647		0.0023375	-0.00498381	0.00207052	-0.00461868
0.00235	0.00258285	0.0133569	0.0132354		0.00104274	0.00416621	0.00660186	0.00987151		0.00235	-0.00565006	0.000913441	-0.00414004
0.0023625	0.00266303	0.013021	0.0131042		0.00107939	0.00429578	0.00679717	0.0101416		0.0023625	-0.00560391	0.000531223	-0.00432577
0.002375	0.00341164	0.0126208	0.013596		0.00111732	0.00442884	0.00699711	0.0104169		0.002375	-0.00488924	8.4877e-05	-0.00388835
0.0023875	0.00446506	0.0127468	0.0146565		0.00115659	0.00456544	0.00720172	0.0106971		0.0023875	-0.00386969	0.000164799	-0.00288186
0.0024	0.00530689	0.0120212	0.0149924		0.00119725	0.00470565	0.00741103	0.0109823		0.0024	-0.00306164	-0.000606687	-0.00259976
0.0024125	0.00614683	0.0118952	0.0159296		0.00123933	0.00484952	0.00762508	0.0112724		0.0024125	-0.0022554	-0.000778374	-0.0017161
0.002425	0.00634798	0.0120809	0.0174548		0.00128288	0.00499711	0.00784389	0.0115674		0.002425	-0.00208788	-0.000638225	-0.000244153
0.0024375	0.00631192	0.0121592	0.0186045		0.00132797	0.00514848	0.00806748	0.0118671		0.0024375	-0.00215748	-0.00060538	0.000852553
0.00245	0.00737696	0.0118898	0.0188486		0.00137465	0.00530367	0.00829586	0.0121714		0.00245	-0.0011259	-0.000920127	0.00104387
0.0024625	0.00746022	0.0119989	0.0186489		0.00142296	0.00546273	0.00852905	0.0124803		0.0024625	-0.00107603	-0.000856148	0.000791633
0.002475	0.00732905	0.0128087	0.0192556		0.00147298	0.00562572	0.00876705	0.0127936		0.002475	-0.00124051	-9.13255e-05	0.00134614
0.0024875	0.00771759	0.0135867	0.0206444		0.00152475	0.00579268	0.00900985	0.0131112		0.0024875	-0.000885197	0.000641859	0.00268294
0.0025	0.00895033	0.0143332	0.0215629		0.00157834	0.00596365	0.00925745	0.0134329		0.0025	0.000314397	0.00134364	0.00354963
0.0025125	0.0102466	0.0156553	0.0222294		0.00163381	0.00613866	0.00950982	0.0137586		0.0025125	0.00157764	0.00262126	0.00416465
0.002525	0.0111732	0.0169455	0.0216791		0.00169124	0.00631777	0.00976693	0.0140881		0.002525	0.00247116	0.003867	0.00356306
0.0025375	0.0115871	0.0177017	0.0217795		0.00175068	0.006501	0.0100288	0.0144212		0.0025375	0.00285216	0.00457895	0.00361236
0.00255	0.0117351	0.0187342	0.0215928		0.00181221	0.00668838	0.0102953	0.0147578		0.00255	0.00296733	0.00556737	0.00337489
0.0025625	0.011413	0.018976	0.0217363		0.00187591	0.00687993	0.0105664	0.0150975		0.0025625	0.00261245	0.00576511	0.00346784
0.002575	0.0107042	0.0181614	0.0214773		0.00194184	0.00707568	0.0108421	0.0154403		0.002575	0.001871	0.00490672	0.00315851
0.0025875	0.0100564	0.0175141	0.0209692		0.00201009	0.00727564	0.0111223	0.0157858		0.0025875	0.00119058	0.00421571	0.00260034
0.0026	0.00926297	0.0164929	0.0208833		0.00208074	0.00747984	0.0114069	0.0161337		0.0026	0.000364606	0.003151	0.00246463
0.0026125	0.00909313	0.0152156	0.0211528		0.00215387	0.00768826	0.0116959	0.0164839		0.0026125	0.000162308	0.00183025	0.00268449
0.002625	0.00982727	0.0146114	0.0204469		0.00222958	0.00790093	0.011989	0.0168361		0.002625	0.000864068	0.00118283	0.00192921
0.0026375	0.00936994	0.0139956	0.0193828		0.00230794	0.00811783	0.0122864	0.0171899		0.0026375	0.000374431	0.000523922	0.000815974
0.00265	0.00943518	0.0128692	0.0189918		0.00238906	0.00833896	0.0125877	0.0175451		0.00265	0.000407428	-0.000645545	0.000376157
0.0026625	0.00967688	0.0127211	0.0191593		0.00247303	0.0085643	0.0128929	0.0179012		0.0026625	0.000616979	-0.000836411	0.000494945
0.002675	0.00927056	0.0110467	0.0198455		0.00255995	0.00879384	0.0132019	0.0182581		0.002675	0.000178565	-0.00255354	0.00113272
0.0026875	0.00909621	0.0104502	0.0192959		0.00264992	0.00902754	0.0135144	0.0186154		0.0026875	-2.77893e-05	-0.00319268	0.000534905
0.0027	0.0085236	0.00853001	0.0180708		0.00274306	0.00926539	0.0138304	0.0189726		0.0027	-0.000632334	-0.00515528	-0.000738244
0.0027125	0.0084828	0.00833526	0.0163456		0.00283947	0.00950733	0.0141497	0.0193296		0.0027125	-0.000704996	-0.00539233	-0.00251119
0.002725	0.00797353	0.00845363	0.0149575		0.00293927	0.00975332	0.0144721	0.0196858		0.002725	-0.00124606	-0.00531613	-0.00394685
0.0027375	0.00689876	0.0089463	0.0135445		0.00304258	0.0100033	0.0147974	0.0200409		0.0027375	-0.00235254	-0.0048655	-0.00540719
0.00275	0.00667959	0.00966835	0.0130497		0.00314952	0.0102573	0.0151254	0.0203945		0.00275	-0.00260336	-0.00418535	-0.0059491
0.0027625	0.00642531	0.0107429	0.0126149		0.00326021	0.0105151	0.0154558	0.0207462		0.0027625	-0.00288921	-0.00315259	-0.00643078
0.002775	0.00679961	0.0111596	0.0138106		0.0033748	0.0107767	0.0157885	0.0210957		0.002775	-0.0025464	-0.00277745	-0.0052817
0.0027875	0.00704108	0.0121576	0.0155467		0.00349342	0.011042	0.0161233	0.0214425		0.0027875	-0.00233636	-0.00182104	-0.00359206
0.0028	0.00621799	0.0126709	0.0173753		0.0036162	0.011311	0.0164598	0.0217862		0.0028	-0.00319081	-0.0013491	-0.00180969
0.0028125	0.00634205	0.0127807	0.0186991		0.0037433	0.0115835	0.0167979	0.0221264		0.0028125	-0.00309803	-0.00128051	-0.000531869
0.002825	0.00645045	0.0132145	0.0196164		0.00387487	0.0118594	0.0171373	0.0224628		0.002825	-0.00302084	-0.000887775	0.000339596
0.0028375	0.00776669	0.0142485	0.020199		0.00401106	0.0121386	0.0174777	0.0227949		0.0028375	-0.00173574	0.000105217	0.00087658
0.00285	0.00897903	0.0153878	0.021078		0.00415204	0.0124211	0.0178187	0.0231222		0.00285	-0.00055446	0.00120366	0.00171028
0.0028625	0.010129	0.0154148	0.0218779		0.00429797	0.0127066	0.0181603	0.0234445		0.0028625	0.000564503	0.00118998	0.00246497
0.002875	0.0104957	0.0155574	0.0226725		0.00444903	0.0129951	0.0185019	0.0237614		0.002875	0.000900293	0.00129196	0.00321464
0.0028875	0.0103913	0.0156331	0.0222975		0.0046054	0.0132863	0.0188435	0.0240723		0.0028875	0.000765068	0.00132716	0.00279488
0.0029	0.0103873	0.0150543	0.0215695		0.00476727	0.0135803	0.0191845	0.0243771		0.0029	0.000730249	0.000708057	0.00202236
0.0029125	0.0094449	0.0150709	0.0206504		0.00493483	0.0138767	0.0195248	0.0246752		0.0029125	-0.000242875	0.000684456	0.00105887
0.002925	0.00982561	0.0152402	0.0197924		0.00510827	0.0141754	0.0198639	0.0249664		0.002925	0.00010719	0.000813742	0.00015678
0.0029375	0.00871289	0.0147862	0.01955		0.00528782	0.0144763	0.0202016	0.0252504		0.0029375	-0.00103611	0.000319784	-0.000129564
0.00295	0.00846715	0.0149535	0.0201039		0.00547367	0.0147792	0.0205376	0.0255267		0.00295	-0.00131236	0.000447187	0.000380585
0.0029625	0.00813269	0.0147421	0.0201463		0.00566605	0.015084	0.0208715	0.0257952		0.0029625	-0.00167725	0.000196138	0.000379528
0.002975	0.00829826	0.0146598	0.0196916		0.0058652	0.0153903	0.021203	0.0260556		0.002975	-0.00154205	7.4252e-05	-0.000118507
0.0029875	0.0078713	0.0140813	0.0195054		0.00607135	0.0156981	0.0215317	0.0263075		0.0029875	-0.00199932	-0.000543738	-0.000347829
0.003	0.00737032	0.0157505	0.0190791		0.00628474	0.0160071	0.0218574	0.0265508		0.003	-0.00253052	0.00108613	-0.000817001
0.0030125	0.00675858	0.0175022	0.0185983		0.00650563	0.0163171	0.0221796	0.0267853		0.0030125	-0.00317244	0.00279867	-0.00134053
0.003025	0.00749723	0.0188756	0.0179021		0.00673429	0.0166279	0.0224981	0.0270108		0.003025	-0.00246388	0.00413299	-0.00207925
0.0030375	0.00832673	0.0195585	0.0184152		0.00697098	0.0169394	0.0228125	0.0272271		0.0030375	-0.00166441	0.00477694	-0.0016085
0.00305	0.00864315	0.0206255	0.0184747		0.00721599	0.0172512	0.0231225	0.0274342		0.00305	-0.00137794	0.00580504	-0.0015911
0.0030625	0.00942355	0.0202818	0.0186263		0.00746961	0.0175632	0.0234278	0.0276319		0.0030625	-0.000627441	0.00542262	-0.00148147
0.003075	0.00977675	0.0200073	0.0178279		0.00773215	0.0178752	0.023728	0.0278202		0.003075	-0.000304073	0.00510958	-0.00232164
0.0030875	0.0111001	0.0190758	0.0177351		0.00800391	0.0181868	0.0240229	0.027999		0.0030875	0.000989523	0.0041396	-0.00245594
0.0031	0.0116855	0.0175129	0.018053		0.00828523	0.018498	0.0243122	0.0281684		0.0031	0.00154525	0.00253831	-0.00217946
0.0031125	0.0118435	0.0166689	0.0177688		0.00857644	0.0188085	0.0245956	0.0283285		0.0031125	0.0016736	0.00165611	-0.0025048
0.003125	0.0110339	0.0166338	0.0181576		0.00887787	0.0191179	0.0248727	0.0284792		0.003125	0.000834461	0.00158288	-0.00215702
0.0031375	0.00996058	0.0176628	0.0193963		0.00918991	0.0194262	0.0251434	0.0286208		0.0031375	-0.000268379	0.00257387	-0.00095914
0.00315	0.00844651	0.0183996	0.0205906		0.00951291	0.0197331	0.0254074	0.0287533		0.00315	-0.00181188	0.00327274	0.000194563
0.0031625	0.00702401	0.0189826	0.021422		0.00984726	0.0200383	0.0256644	0.0288769		0.0031625	-0.00326375	0.00381802	0.000985532
0.003175	0.00510717	0.0172301	0.0216241		0.0101934	0.0203417	0.0259143	0.0289918		0.003175	-0.00520988	0.00202791	0.00114738
0.0031875	0.00420746	0.015134	0.0217538		0.0105516	0.020643	0.0261567	0.0290983		0.0031875	-0.00613883	-0.000105786	0.00123707
0.0032	0.00430732	0.0131161	0.0221578		0.0109225	0.0209419	0.0263916	0.0291966		0.0032	-0.00606813	-0.00216109	0.00160115
0.0032125	0.00459386	0.0128146	0.0222309		0.0113064	0.0212383	0.0266187	0.029287		0.0032125	-0.0058107	-0.00249988	0.00163452
0.003225	0.00522553	0.0135393	0.0222864		0.0117038	0.0215319	0.0268379	0.0293699		0.003225	-0.00520807	-0.00181241	0.00165051
0.0032375	0.00657166	0.0140777	0.0219023		0.0121151	0.0218225	0.0270491	0.0294454		0.0032375	-0.00389091	-0.00131103	0.00122714
0.00325	0.00756696	0.0147794	0.0217935		0.012541	0.0221099	0.0272521	0.0295141		0.00325	-0.00292452	-0.00064634	0.00107911
0.0032625	0.00739807	0.0163606	0.0210667		0.0129817	0.0223939	0.0274469	0.0295761		0.0032625	-0.00312226	0.00089801	0.000313341
0.003275	0.00678633	0.0174005	0.0199867		0.013438	0.0226743	0.0276334	0.029632		0.003275	-0.00376279	0.00190118	-0.000805447
0.0032875	0.00560126	0.0178113	0.0195146		0.0139103	0.0229509	0.0278116	0.0296821		0.0032875	-0.00497657	0.00227539	-0.00131611
0.0033	0.00592599	0.0172904	0.0201394		0.0143992	0.0232235	0.0279813	0.0297268		0.0033	-0.0046805	0.00171799	-0.000729762
0.0033125	0.00608326	0.017089	0.0207211		0.0149053	0.023492	0.0281428	0.0297664		0.0033125	-0.00455183	0.00148021	-0.000186416
0.003325	0.00668196	0.0177717	0.0220736		0.0154292	0.023756	0.0282958	0.0298013		0.003325	-0.00398166	0.0021266	0.00112801
0.0033375	0.0071808	0.0178537	0.0225651		0.0159715	0.0240155	0.0284407	0.029832		0.0033375	-0.00351129	0.00217249	0.00158157
0.00335	0.00718317	0.016268	0.0239449		0.0165329	0.0242703	0.0285773	0.0298588		0.00335	-0.00353733	0.000550731	0.00292362
0.0033625	0.00745785	0.015629	0.0247291		0.0171139	0.0245202	0.0287058	0.029882		0.0033625	-0.00329099	-0.000124246	0.00367023
0.003375	0.00788316	0.013664	0.0259851		0.0177155	0.0247651	0.0288264	0.029902		0.003375	-0.00289396	-0.00212508	0.0048888
0.0033875	0.00824181	0.013831	0.0258918		0.0183381	0.0250048	0.0289391	0.0299192		0.0033875	-0.00256353	-0.00199382	0.00475833
0.0034	0.00891475	0.0141629	0.0254689		0.0189826	0.0252392	0.0290442	0.0299338		0.0034	-0.00191875	-0.0016976	0.00429832
0.0034125	0.0109431	0.0157896	0.0249056		0.0196498	0.0254682	0.0291419	0.0299461		0.0034125	8.148e-05	-0.000106377	0.00369805
0.003425	0.0121516	0.0169652	0.023928		0.0203405	0.0256916	0.0292324	0.0299565		0.003425	0.00126199	0.00103379	0.00268379
0.0034375	0.013113	0.0181042	0.0239494		0.0210554	0.0259093	0.0293158	0.0299651		0.0034375	0.0021954	0.00213754	0.00266855
0.00345	0.012858	0.0191752	0.0239159		0.0217954	0.0261212	0.0293926	0.0299722		0.00345	0.0019125	0.00317332	0.00259869
0.0034625	0.0124242	0.0193135	0.0241152		0.0225615	0.0263273	0.0294629	0.0299781		0.0034625	0.0014508	0.00327652	0.00276169
0.003475	0.0127216	0.0196596	0.0248406		0.0233545	0.0265274	0.0295271	0.0299828		0.003475	0.00172046	0.00358762	0.00345097
0.0034875	0.0135409	0.0206293	0.0255875		0.0241753	0.0267215	0.0295853	0.0299866		0.0034875	0.00251203	0.00452243	0.00416199
0.0035	0.0135592	0.0212199	0.0251074		0.025025	0.0269042	0.0296366	0.0299897		0.0035	0.00250262	0.0050783	0.00364613
0.0035125	0.0128044	0.021533	0.024952							0.0035125	0.00172023	0.00535674	0.00345515
0.003525	0.0116388	0.0208584	0.0241743							0.003525	0.00052706	0.00464758	0.00264192
0.0035375	0.0117137	0.0204986	0.0239688							0.0035375	0.000574523	0.00425328	0.00240121
0.00355	0.0115423	0.0211952	0.0237364							0.00355	0.000375593	0.0049156	0.00213363
0.0035625	0.0115204	0.0216274	0.0242715							0.0035625	0.000326396	0.00531353	0.00263379
0.003575	0.0108973	0.0214841	0.0232878							0.003575	-0.000324051	0.00513611	0.00161529
0.0035875	0.010796	0.0214066	0.0233535							0.0035875	-0.000452593	0.00502451	0.00164634
0.0036	0.0114106	0.0225601	0.0220928							0.0036	0.000134803	0.00614408	0.000351098
0.0036125	0.0121248	0.0228599	0.0215012							0.0036125	0.000821882	0.00641007	-0.000274835
0.003625	0.0119958	0.0229415	0.02151							0.003625	0.000665763	0.00645793	-0.000300256
0.0036375	0.0114863	0.0216362	0.0222337							0.0036375	0.000129229	0.00511896	0.000389407
0.00365	0.0120975	0.0214939	0.0235969							0.00365	0.000713536	0.00494311	0.00171872
0.0036625	0.0107739	0.0209196	0.0246956							0.0036625	-0.000636964	0.0043354	0.0027837
0.003675	0.0103676	0.0207234	0.0251475							0.003675	-0.00107014	0.0041059	0.00320199
0.0036875	0.00994042	0.0208579	0.0245592							0.0036875	-0.00152414	0.00420716	0.00258028
0.0037	0.00952175	0.0209115	0.0246257							0.0037	-0.00196953	0.00422763	0.00261341
0.0037125	0.0085338	0.0212612	0.0256807							0.0037125	-0.00298416	0.00454423	0.00363534
0.003725	0.00818772	0.0212175	0.0260766							0.003725	-0.00335686	0.00446764	0.00399824
0.0037375	0.00771948	0.0209808	0.0259343							0.0037375	-0.00385167	0.00419807	0.00382306
0.00375	0.00899896	0.0208546	0.0257156							0.00375	-0.0025987	0.00403913	0.00357166
0.0037625	0.0100362	0.0205894	0.0252939							0.0037625	-0.00158786	0.00374129	0.00311735
0.003775	0.0105142	0.0199369	0.0249841							0.003775	-0.00113629	0.0030562	0.00277515
0.0037875	0.0104495	0.0190514	0.0241695							0.0037875	-0.00122739	0.00213826	0.00192833
0.0038	0.010273	0.018062	0.0245716							0.0038	-0.00143015	0.00111653	0.00229826
0.0038125	0.0101233	0.0179811	0.0244636							0.0038125	-0.00160605	0.00100338	0.00215834
0.003825	0.0112216	0.0183856	0.0249568							0.003825	-0.000533973	0.00137565	0.00261964
0.0038375	0.0114334	0.0187565	0.0249518							0.0038375	-0.000348268	0.00171456	0.00258296
0.00385	0.0118758	0.0202884	0.0249388							0.00385	6.80547e-05	0.00321444	0.00253835
0.0038625	0.0125817	0.0211689	0.0254907							0.0038625	0.000747964	0.00406306	0.0030589
0.003875	0.0132985	0.0220496	0.0264294							0.003875	0.00143884	0.004912	0.00396623
0.0038875	0.0130433	0.0224866	0.0266122							0.0038875	0.00115771	0.00531724	0.00411796
0.0039	0.0127131	0.022385	0.0254293							0.0039	0.000801685	0.00518411	0.00290402
0.0039125	0.0122821	0.0218226	0.0244447							0.0039125	0.000344899	0.00459019	0.00188852
0.003925	0.0123105	0.0214754	0.0228001							0.003925	0.000347629	0.00421151	0.000213254
0.0039375	0.0124666	0.0211347	0.0216153							0.0039375	0.000478029	0.00383956	-0.00100218
0.00395	0.0120551	0.0216528	0.0208546							0.00395	4.08564e-05	0.00432638	-0.00179335
0.0039625	0.0115619	0.0217484	0.0210342							0.0039625	-0.000477861	0.00439084	-0.00164412
0.003975	0.011603	0.0218959	0.0211589							0.003975	-0.000462344	0.00450733	-0.00154955
0.0039875	0.0107877	0.022242	0.0219016							0.0039875	-0.00130308	0.00482245	-0.000836936
0.004	0.0099556	0.0224885	0.0217742							0.004	-0.0021606	0.00503803	-0.000994248
0.0040125	0.00934314	0.0227831	0.022223							0.0040125	-0.00279841	0.00530186	-0.000575263
0.004025	0.00977366	0.0229536	0.0223423							0.004025	-0.0023932	0.00544172	-0.00048562
0.0040375	0.0105254	0.022831	0.0227287							0.0040375	-0.00166675	0.00528849	-0.000128759
0.00405	0.010875	0.0223779	0.0228575							0.00405	-0.00134232	0.00480492	-2.9369e-05
0.0040625	0.0104447	0.021171	0.0234214							0.0040625	-0.00179775	0.00356761	0.000505179
0.004075	0.0110802	0.0198121	0.0235381							0.004075	-0.00118738	0.00217835	0.000592728
0.0040875	0.0113847	0.018123	0.0238092							0.0040875	-0.000907857	0.00045898	0.000834824
0.0041	0.0114282	0.016914	0.0238583							0.0041	-0.000889441	-0.0007802	0.000855025
0.0041125	0.0118414	0.0166046	0.0237606							0.0041125	-0.000501173	-0.00111958	0.000728524
0.004125	0.0122909	0.0164986	0.0236057							0.004125	-7.65629e-05	-0.00125559	0.000544982
0.0041375	0.0137606	0.0164201	0.0238751							0.0041375	0.00136831	-0.001364	0.000785922
0.00415	0.0162351	0.0164763	0.0253067							0.00415	0.00381803	-0.00133759	0.00218904
0.0041625	0.0174925	0.0169538	0.0267576							0.0041625	0.00505071	-0.000889821	0.00361174
0.004175	0.0180198	0.0177776	0.0280124							0.004175	0.00555332	-9.56504e-05	0.00483839
0.0041875	0.0187257	0.0173013	0.0290905							0.0041875	0.00623461	-0.000601504	0.00588845
0.0042	0.0179728	0.0171222	0.0296869							0.0042	0.00545714	-0.000810056	0.00645688
0.0042125	0.0175112	0.0165411	0.0292115							0.0042125	0.00497101	-0.00142058	0.00595374
0.004225	0.0163366	0.0167275	0.0299203							0.004225	0.0037719	-0.00126344	0.00663484
0.0042375	0.015287	0.0175399	0.0287701							0.0042375	0.00269785	-0.000480224	0.0054571
0.00425	0.0146807	0.017192	0.028632							0.00425	0.00206718	-0.000857327	0.00529162
0.0042625	0.0148745	0.01726	0.0282864							0.0042625	0.00223664	-0.000818292	0.00491871
0.004275	0.0154051	0.0166699	0.0276355							0.004275	0.00274298	-0.00143741	0.00424064
0.0042875	0.0153643	0.015536	0.0267923							0.0042875	0.00267795	-0.00260012	0.00337032
0.0043	0.0151162	0.0147924	0.0256162							0.0043	0.00240566	-0.00337254	0.00216732
0.0043125	0.0141624	0.014888	0.0244895							0.0043125	0.00142773	-0.00330566	0.00101377
0.004325	0.0136398	0.0148999	0.0231431							0.004325	0.00088109	-0.00332243	-0.000359311
0.0043375	0.0132992	0.0148652	0.022029							0.0043375	0.000516433	-0.0033856	-0.00150005
0.00435	0.0138796	0.0163907	0.0214014							0.00435	0.00107288	-0.00188861	-0.00215418
0.0043625	0.0143356	0.0181894	0.0217455							0.0043625	0.00150485	-0.000118285	-0.00183637
0.004375	0.015065	0.0193289	0.0214796							0.004375	0.00221036	0.000992936	-0.00212853
0.0043875	0.0151575	0.0194058	0.0222951							0.0043875	0.00227903	0.00104157	-0.00133917
0.0044	0.0149013	0.0197084	0.0228379							0.0044	0.00199906	0.0013161	-0.000822474
0.0044125	0.0139095	0.0200813	0.0229807							0.0044125	0.000983577	0.00166092	-0.000705594
0.004425	0.0136609	0.0210019	0.0226785							0.004425	0.000711294	0.00255353	-0.0010336
0.0044375	0.0140265	0.0228139	0.0228514							0.0044375	0.00105318	0.00433762	-0.000886368
0.00445	0.0135727	0.0239712	0.0242713							0.00445	0.00057581	0.00546712	0.000507948
0.0044625	0.0144428	0.0241131	0.0256556							0.0044625	0.00142232	0.00558122	0.00186679
0.004475	0.0154495	0.0228352	0.0268186							0.004475	0.00240551	0.00427575	0.00300444
0.0044875	0.0157763	0.0209198	0.0271844							0.0044875	0.00270892	0.00233275	0.00334495
0.0045	0.0156696	0.0195369	0.0270077							0.0045	0.00257877	0.000922348	0.00314309
0.0045125	0.0151129	0.0194186	0.026973							0.0045125	0.00199869	0.000776557	0.00308343
0.004525	0.0151226	0.0193277	0.026997							0.004525	0.0019851	0.000658357	0.00308246
0.0045375	0.0147739	0.0194653	0.0268186							0.0045375	0.00161315	0.000768662	0.00287926
0.00455	0.0143785	0.0196909	0.0266889							0.00455	0.00119451	0.000967047	0.0027248
0.0045625	0.0138381	0.0188986	0.0268219							0.0045625	0.000630986	0.00014767	0.00283326
0.004575	0.0124756	0.0190749	0.0276175							0.004575	-0.000754635	0.00029687	0.00360434
0.0045875	0.0112156	0.0199226	0.0285438							0.0045875	-0.00203774	0.00111767	0.00450622
0.0046	0.010287	0.0211677	0.0282935							0.0046	-0.00298942	0.00233586	0.00423168
0.0046125	0.0102424	0.0218853	0.0283445							0.0046125	-0.00305701	0.00302658	0.00425849
0.004625	0.0115902	0.0218482	0.0276424							0.004625	-0.00173216	0.00296284	0.00353229
0.0046375	0.0127057	0.0222164	0.0280011							0.0046375	-0.000639492	0.00330432	0.00386696
0.00465	0.0129619	0.0218169	0.0277707							0.00465	-0.000406164	0.00287828	0.00361276
0.0046625	0.0126256	0.021278	0.0263209							0.0046625	-0.000765324	0.00231284	0.0021392
0.004675	0.0123357	0.0210771	0.0246783							0.004675	-0.00107795	0.00208549	0.0004729
0.0046875	0.0115762	0.021065	0.0244748							0.0046875	-0.00186019	0.00204703	0.000245809
0.0047	0.0119808	0.021384	0.0250159							0.0047	-0.00147819	0.00233977	0.000763399
0.0047125	0.0120556	0.0213335	0.0249117							0.0047125	-0.00142609	0.00226303	0.000635898
0.004725	0.0113639	0.02114	0.0237139							0.004725	-0.00214036	0.00204333	-0.000585246
0.0047375	0.01056	0.0207002	0.0225473							0.0047375	-0.00296677	0.00157749	-0.00177498
0.00475	0.0112778	0.0204426	0.0213385							0.00475	-0.00227149	0.00129389	-0.00300684
0.0047625	0.0124771	0.0216172	0.0209836							0.0047625	-0.00109463	0.00244259	-0.00338467
0.004775	0.0125236	0.0228481	0.0211492							0.004775	-0.00107054	0.00364758	-0.00324197
0.0047875	0.0135257	0.0234584	0.0215695							0.0047875	-9.07174e-05	0.00423213	-0.00284442
0.0048	0.0143429	0.0227366	0.0214984							0.0048	0.000704134	0.00348461	-0.00293826
0.0048125	0.0158178	0.0210346	0.0217455							0.0048125	0.00215679	0.00175704	-0.00271368
0.004825	0.0161781	0.0196695	0.0220359							0.004825	0.00249488	0.000366373	-0.00244583
0.0048375	0.0166177	0.0188872	0.022229							0.0048375	0.00291224	-0.000441418	-0.00227514
0.00485	0.0164808	0.0190765	0.0223791							0.00485	0.00275323	-0.000277553	-0.00214728
0.0048625	0.0170852	0.0189259	0.022553							0.0048625	0.00333553	-0.00045353	-0.00199561
0.004875	0.0168838	0.0192608	0.0225973							0.004875	0.0031121	-0.000143881	-0.00197336
0.0048875	0.016061	0.019073	0.0221739							0.0048875	0.00226723	-0.000356958	-0.00241878
0.0049	0.013878	0.020412	0.0213243							0.0049	6.22868e-05	0.000956911	-0.00329036
0.0049125	0.0125435	0.0217778	0.0210327							0.0049125	-0.00129414	0.00229765	-0.0036037
0.004925	0.0120024	0.0224311	0.0210546							0.004925	-0.00185708	0.00292591	-0.00360361
0.0049375	0.0111819	0.0220456	0.0215612							0.0049375	-0.0026994	0.00251552	-0.00311859
0.00495	0.011621	0.0215864	0.022135							0.00495	-0.00228213	0.00203143	-0.00256634
0.0049625	0.0112645	0.0214908	0.0230037							0.0049625	-0.00266039	0.00191104	-0.00171916
0.004975	0.0112998	0.0219472	0.0240711							0.004975	-0.00264676	0.00234269	-0.000673107
0.0049875	0.0110043	0.0214754	0.0249983							0.0049875	-0.00296398	0.00184624	0.000232847
0.005	0.0103887	0.0207275	0.0261824							0.005	-0.00360114	0.00107374	0.00139578
0.0050125	0.00828688	0.0205628	0.0273855							0.0050125	-0.00572458	0.000884601	0.00257778
0.005025	0.00720049	0.0206205	0.0283218							0.005025	-0.00683251	0.000917786	0.00349302
0.0050375	0.00560577	0.0199229	0.0285606							0.0050375	-0.00844872	0.000195783	0.00371097
0.00505	0.00533417	0.0191814	0.0278058							0.00505	-0.00874177	-0.000570034	0.00293536
0.0050625	0.00514038	0.0196619	0.0290756							0.0050625	-0.00895698	-0.000113716	0.00418437
0.005075	0.00544257	0.0201788	0.0296446							0.005075	-0.00867616	0.000378962	0.00473277
0.0050875	0.00581427	0.0202808	0.0296876							0.0050875	-0.00832579	0.000456838	0.00475514
0.0051	0.00699673	0.0192772	0.0294648							0.0051	-0.00716462	-0.000570823	0.00451193
0.0051125	0.00873851	0.0184852	0.0290374							0.0051125	-0.00544409	-0.00138683	0.0040641
0.005125	0.00991907	0.0169531	0.0280383							0.005125	-0.00428474	-0.00294285	0.0030447
0.0051375	0.0103638	0.0163674	0.027433							0.0051375	-0.00386115	-0.00355236	0.00241914
0.00515	0.0109964	0.0165719	0.0267446							0.00515	-0.00324965	-0.00337169	0.00171064
0.0051625	0.0113252	0.0177838	0.0261867							0.0051625	-0.00294198	-0.00218354	0.00113269
0.005175	0.0104656	0.0195604	0.0258662							0.005175	-0.00382264	-0.000430556	0.000792269
0.0051875	0.0104217	0.0214628	0.026381							0.0051875	-0.00388753	0.00144821	0.00128712
0.0052	0.00980853	0.0236382	0.0275658							0.0052	-0.00452166	0.00360007	0.00245216
0.0052125	0.00994398	0.0248401	0.0285461							0.0052125	-0.00440714	0.00477851	0.00341281
0.005225	0.0113674	0.0261046	0.029308							0.005225	-0.00300457	0.00601963	0.00415507
0.0052375	0.0129432	0.0255977	0.0294157							0.0052375	-0.00144967	0.00548939	0.00424322
0.00525	0.0135988	0.0254326	0.0299255							0.00525	-0.000814846	0.00530102	0.00473351
0.0052625	0.0140369	0.0252061	0.0306675							0.0052625	-0.000397494	0.00505127	0.0054561
0.005275	0.0138647	0.0252066	0.0311691							0.005275	-0.000590426	0.0050286	0.00593848
0.0052875	0.0133908	0.0258916	0.0308674							0.0052875	-0.00108504	0.00569055	0.00561754
0.0053	0.0121009	0.0258382	0.029179							0.0053	-0.0023956	0.00561415	0.00390999
0.0053125	0.0113769	0.0251817	0.0279859							0.0053125	-0.00314014	0.00493461	0.0026978
0.005325	0.0108567	0.0247414	0.0263271							0.005325	-0.0036809	0.00447146	0.00102006
0.0053375	0.0111691	0.0247431	0.0264566							0.0053375	-0.00338903	0.00445028	0.00113068
0.00535	0.0117655	0.0251005	0.0269185							0.00535	-0.00281318	0.00478497	0.0015737
0.0053625	0.0126687	0.0256705	0.0282145							0.0053625	-0.00193036	0.00533226	0.00285104
0.005375	0.0128922	0.0257671	0.0285023							0.005375	-0.00172733	0.00540614	0.0031201
0.0053875	0.0124512	0.0257113	0.0280445							0.0053875	-0.00218866	0.00532781	0.00264372
0.0054	0.0123011	0.0248406	0.0274109							0.0054	-0.00235914	0.0044345	0.00199165
0.0054125	0.0132961	0.023804	0.0266445							0.0054125	-0.00138436	0.00337546	0.00120682
0.005425	0.0150645	0.0213338	0.0266364							0.005425	0.000363731	0.000882814	0.0011804
0.0054375	0.0175478	0.0192419	0.0254345							0.0054375	0.00282679	-0.00123143	-3.97755e-05
0.00545	0.019166	0.0182383	0.0244793							0.00545	0.00442481	-0.00225733	-0.00101319
0.0054625	0.0207116	0.0181147	0.0238132							0.0054625	0.00595029	-0.00240314	-0.00169737
0.005475	0.0214125	0.0172325	0.0238832							0.005475	0.00663112	-0.00330746	-0.00164544
0.0054875	0.0210401	0.0178687	0.0244112							0.0054875	0.00623865	-0.0026934	-0.0011354
0.0055	0.0212968	0.0186693	0.0241133							0.0055	0.00647528	-0.00191489	-0.00145121
0.0055125	0.0214822	0.0193875	0.0243104							0.0055125	0.00664078	-0.00121863	-0.00127192
0.005525	0.0207329	0.0200289	0.0247606							0.005525	0.00587151	-0.000599161	-0.000839448
0.0055375	0.0197832	0.0193939	0.0258496							0.0055375	0.00490183	-0.00125603	0.000231882
0.00555	0.0190813	0.0194973	0.026645							0.00555	0.00418007	-0.00117442	0.00100963
0.0055625	0.0179973	0.0196145	0.0284216							0.0055625	0.00307622	-0.001079	0.00276876
0.005575	0.0168606	0.0197006	0.0307612							0.005575	0.00191974	-0.00101459	0.00509084
0.0055875	0.0151314	0.0192478	0.0326113							0.0055875	0.000170767	-0.00148905	0.00692365
0.0056	0.0139392	0.0194665	0.0335246							0.0056	-0.00104114	-0.00129193	0.00781958
0.0056125	0.0136344	0.0200355	0.0337812							0.0056125	-0.00136564	-0.000744404	0.008059
0.005625	0.0134418	0.0210389	0.0337392							0.005625	-0.0015779	0.000237499	0.00799986
0.0056375	0.0134266	0.0218089	0.0345023							0.0056375	-0.0016127	0.000986051	0.00874585
0.00565	0.0122693	0.0223336	0.0334897							0.00565	-0.00278959	0.00148939	0.00771622
0.0056625	0.010986	0.0227852	0.0323378							0.0056625	-0.0040924	0.00191973	0.00654741
0.005675	0.00970986	0.0215674	0.0304044							0.005675	-0.00538806	0.000680693	0.0045971
0.0056875	0.0093671	0.021333	0.0287587							0.0056875	-0.00575029	0.000425156	0.00293458
0.0057	0.00915646	0.020833	0.0282212							0.0057	-0.00598036	-9.59933e-05	0.00238034
0.0057125	0.00913867	0.0219623	0.0286984							0.0057125	-0.00601755	0.00101226	0.00284093
0.005725	0.00878666	0.0234712	0.0287909							0.005725	-0.00638892	0.0025001	0.00291684
0.0057375	0.00976773	0.0240234	0.0286806							0.0057375	-0.00542717	0.00303135	0.00279002
0.00575	0.0114206	0.0239347	0.0286164							0.00575	-0.00379363	0.00292173	0.00270928
0.0057625	0.0127247	0.0233464	0.0281761							0.0057625	-0.00250874	0.00231262	0.00225264
0.005775	0.0133644	0.0235253	0.0293095							0.005775	-0.00188822	0.00247069	0.00336967
0.0057875	0.0134539	0.0232919	0.0303166							0.0057875	-0.00181798	0.00221654	0.00436058
0.0058	0.0145267	0.0241961	0.0310057							0.0058	-0.000764258	0.00310008	0.00503347
0.0058125	0.015709	0.0243875	0.030643							0.0058125	0.000398851	0.00327088	0.00465467
0.005825	0.0161485	0.0231531	0.0282639							0.005825	0.000819312	0.0020159	0.00225947
0.0058375	0.0173784	0.0220494	0.0265385							0.0058375	0.00203017	0.000891681	0.000518071
0.00585	0.0186247	0.0213831	0.0245054							0.00585	0.00325743	0.000204915	-0.00153092
0.0058625	0.0187179	0.0210714	0.0247777							0.0058625	0.00333168	-0.000127177	-0.00127446
0.005875	0.0179833	0.0211651	0.0251295							0.005875	0.00257812	-5.38362e-05	-0.000938474
0.0058875	0.0154675	0.0224617	0.0258916							0.0058875	4.34477e-05	0.00122242	-0.000192062
0.0059	0.0145239	0.0240308	0.0270494							0.0059	-0.000919013	0.00277127	0.00095007
0.0059125	0.0137051	0.0258131	0.0275193							0.0059125	-0.00175667	0.00453342	0.00140438
0.005925	0.0140317	0.0271108	0.0283234							0.005925	-0.00144884	0.00581101	0.00219297
0.0059375	0.0137807	0.0274863	0.0285001							0.0059375	-0.00171856	0.00616642	0.00235422
0.00595	0.0136439	0.0267097	0.0284949							0.00595	-0.00187415	0.00536978	0.0023336
0.0059625	0.0147616	0.0275591	0.0276279							0.0059625	-0.000775148	0.00619923	0.00145129
0.005975	0.0144198	0.0278979	0.0274083							0.005975	-0.00113562	0.00651802	0.00121637
0.0059875	0.0146112	0.0290142	0.0273058							0.0059875	-0.000962819	0.00761442	0.00109869
0.006	0.0151589	0.0295412	0.0275845							0.006	-0.000433708	0.00812167	0.00136226
0.0060125	0.0157879	0.0296729	0.0269792							0.0060125	0.000176796	0.00823354	0.000741834
0.006025	0.016404	0.0294888	0.0261691							0.006025	0.000774289	0.00802975	-8.32359e-05
0.0060375	0.0168305	0.0287103	0.0248465							0.0060375	0.00118229	0.00723158	-0.00142084
0.00605	0.0167749	0.0285665	0.0243813							0.00605	0.00110833	0.00706822	-0.00190089
0.0060625	0.0170359	0.0274939	0.0246944							0.0060625	0.00135083	0.00597602	-0.00160262
0.006075	0.0172311	0.0273741	0.0244983							0.006075	0.00152766	0.00583672	-0.00181356
0.0060875	0.0169856	0.027442	0.0254324							0.0060875	0.0012638	0.0058851	-0.000894165
0.0061	0.0162239	0.0268262	0.0257002							0.0061	0.000483818	0.0052499	-0.000641016
0.0061125	0.0151012	0.025824	0.0260726							0.0061125	-0.000657152	0.00422836	-0.000283199
0.006125	0.0143707	0.025051	0.0257716							0.006125	-0.00140599	0.003436	-0.000598741
0.0061375	0.0143849	0.0239655	0.0258188							0.0061375	-0.00140998	0.0023313	-0.00056601
0.00615	0.0145682	0.0237947	0.0266592							0.00615	-0.00124481	0.00214131	0.000259989
0.0061625	0.0148173	0.0234176	0.0271376							0.0061625	-0.00101391	0.00174499	0.000724074
0.006175	0.015036	0.0213482	0.0282252							0.006175	-0.00081333	-0.000343478	0.00179736
0.0061875	0.0144278	0.0211245	0.0284897							0.0061875	-0.00143961	-0.000586221	0.0020476
0.0062	0.0136318	0.0200937	0.0286145							0.0062	-0.00225372	-0.00163612	0.0021582
0.0062125	0.0131531	0.0196475	0.0289012							0.0062125	-0.00275042	-0.00210126	0.00243086
0.006225	0.0141261	0.0194672	0.0296598							0.006225	-0.00179541	-0.00230044	0.00317537
0.0062375	0.0135544	0.0189994	0.0288348							0.0062375	-0.00238503	-0.00278707	0.00233638
0.00625	0.0135253	0.0187634	0.0281975							0.00625	-0.00243213	-0.0030419	0.00168507
0.0062625	0.0127	0.0189418	0.0275383							0.0062625	-0.00327526	-0.00288229	0.00101199
0.006275	0.0123988	0.0196952	0.0274889							0.006275	-0.00359437	-0.00214765	0.000948827
0.0062875	0.0129664	0.0207388	0.0268475							0.0062875	-0.00304457	-0.00112263	0.000293657
0.0063	0.0135492	0.0220843	0.0272133							0.0063	-0.00247956	0.000204171	0.000645708
0.0063125	0.0145372	0.0224263	0.0279209							0.0063125	-0.00150938	0.000527646	0.00133962
0.006325	0.015389	0.0227418	0.0293066							0.006325	-0.000675322	0.000824602	0.00271176
0.0063375	0.0159516	0.0227159	0.0303854							0.0063375	-0.00013038	0.000780272	0.00377701
0.00635	0.0164685	0.0236178	0.0318098							0.00635	0.000368814	0.00166369	0.00518792
0.0063625	0.0165221	0.0240929	0.0326324							0.0063625	0.00040478	0.00212043	0.00599711
0.006375	0.0162329	0.0236633	0.0317377							0.006375	9.80208e-05	0.00167252	0.00508899
0.0063875	0.0161829	0.0226588	0.0299566							0.0063875	3.03932e-05	0.000649681	0.00329451
0.0064	0.015676	0.0218732	0.0292231							0.0064	-0.000494056	-0.000154173	0.00254781
0.0064125	0.0153766	0.0213831	0.028656							0.0064125	-0.000810921	-0.000662426	0.00196744
0.006425	0.0155766	0.0208707	0.0289954							0.006425	-0.000628443	-0.00119293	0.00229371
0.0064375	0.0166191	0.0202782	0.0275575							0.0064375	0.000396612	-0.00180356	0.000842675
0.00645	0.0170411	0.0202246	0.0273025							0.00645	0.000801175	-0.00187522	0.000574625
0.0064625	0.0174972	0.0209096	0.0287644							0.0064625	0.00123993	-0.00120818	0.0020235
0.006475	0.0180926	0.0218653	0.0301689							0.006475	0.00181795	-0.000270445	0.00341503
0.0064875	0.0179527	0.0223466	0.0306003							0.0064875	0.00166067	0.000192928	0.00383361
0.0065	0.0182712	0.0220885	0.0297239							0.0065	0.00196193	-8.30142e-05	0.0029443
0.0065125	0.020032	0.0218853	0.0292867							0.0065125	0.00370542	-0.000304117	0.00249435
0.006525	0.0207016	0.0215947	0.0288434							0.006525	0.00435781	-0.000612464	0.00203827
0.0065375	0.0208999	0.0218943	0.0287058							0.0065375	0.00453891	-0.000330605	0.00188801
0.00655	0.0211158	0.0206212	0.0283642							0.00655	0.00473759	-0.00162136	0.0015338
0.0065625	0.0218703	0.0200597	0.0283538							0.0065625	0.00547498	-0.00220045	0.00151078
0.006575	0.0227897	0.0191266	0.0283742							0.006575	0.00637727	-0.0031512	0.00151865
0.0065875	0.0225169	0.018521	0.0278848							0.0065875	0.0060874	-0.00377433	0.00101682
0.0066	0.0215026	0.0183571	0.027382							0.0066	0.00505606	-0.00395574	0.00050152
0.0066125	0.0195099	0.0190763	0.0267206							0.0066125	0.0030463	-0.003254	-0.000172181
0.006625	0.0179396	0.0202417	0.0259203							0.006625	0.00145902	-0.00210603	-0.000984832
0.0066375	0.016913	0.0203347	0.0251183							0.0066375	0.000415439	-0.00203042	-0.00179909
0.00665	0.0154148	0.019939	0.024291							0.00665	-0.00109967	-0.00244339	-0.00263868
0.0066625	0.0143934	0.0196119	0.0243313							0.0066625	-0.00213797	-0.00278778	-0.00261054
0.006675	0.0137838	0.0203259	0.025171							0.006675	-0.00276446	-0.00209103	-0.00178297
0.0066875	0.013327	0.0207505	0.0263843							0.0066875	-0.00323816	-0.00168363	-0.000581753
0.0067	0.0136287	0.0202678	0.0269398							0.0067	-0.00295325	-0.00218348	-3.82525e-05
0.0067125	0.013817	0.0217206	0.0269377							0.0067125	-0.0027817	-0.000747721	-5.23678e-05
0.006725	0.0140568	0.0224088	0.0269927							0.006725	-0.00255864	-7.66555e-05	-9.2683e-06
0.0067375	0.0145376	0.0239636	0.0273272							0.0067375	-0.00209456	0.00146119	0.000313306
0.00675	0.013891	0.024907	0.0272774							0.00675	-0.00275788	0.00238758	0.000251658
0.0067625	0.0146816	0.0251029	0.0276391							0.0067625	-0.00198395	0.00256658	0.000601607
0.006775	0.015282	0.0251228	0.0284498							0.006775	-0.00140023	0.00256961	0.00140063
0.0067875	0.0165392	0.0250673	0.0286972							0.0067875	-0.000159661	0.00249726	0.00163634
0.0068	0.0170928	0.0253052	0.0293472							0.0068	0.000377388	0.00271838	0.00227463
0.0068125	0.0172705	0.0248228	0.0295075							0.0068125	0.0005385	0.00221915	0.00242339
0.006825	0.0173333	0.024841	0.029596							0.006825	0.000584834	0.00222069	0.00250032
0.0068375	0.0168812	0.0240872	0.0285504							0.0068375	0.00011623	0.00145019	0.00144322
0.00685	0.016565	0.0237039	0.0277529							0.00685	-0.000216429	0.00105024	0.000634293
0.0068625	0.0158541	0.0232399	0.0274925							0.0068625	-0.000943765	0.000569676	0.000362437
0.006875	0.0153517	0.0218613	0.0277605							0.006875	-0.00146257	-0.000825496	0.000619114
0.0068875	0.0154895	0.0214865	0.0279354							0.0068875	-0.00134114	-0.00121678	0.000782618
0.0069	0.0160109	0.0215332	0.0270437							0.0069	-0.000836118	-0.00118652	-0.000120298
0.0069125	0.0159514	0.0226118	0.0275108							0.0069125	-0.000911981	-0.000124379	0.000335532
0.006925	0.0152127	0.022835	0.027646							0.006925	-0.00166693	8.24479e-05	0.000459559
0.0069375	0.014382	0.0234221	0.0267009							0.0069375	-0.00251388	0.000653186	-0.00049659
0.00695	0.0150728	0.0234214	0.0260434							0.00695	-0.00183939	0.000636175	-0.0011652
0.0069625	0.0163058	0.023911	0.0253221							0.0069625	-0.000622616	0.00110951	-0.00189758
0.006975	0.0172584	0.0241377	0.0262854							0.006975	0.000313808	0.00132005	-0.000945297
0.0069875	0.0179868	0.0238142	0.0271115							0.0069875	0.0010261	0.000980334	-0.000130071
0.007	0.0172529	0.0231771	0.0276047							0.007	0.000276068	0.000327072	0.000352165
0.0070125	0.0170594	0.0229465	0.0281742							0.0070125	6.64097e-05	8.0417e-05	0.000910826
0.007025	0.0171772	0.0225656	0.0276623							0.007025	0.000168227	-0.000316585	0.000388121
0.0070375	0.0175252	0.0224451	0.0284847							0.0070375	0.000500159	-0.000453098	0.00119973
0.00705	0.0177325	0.0225914	0.0283305							0.00705	0.000691458	-0.000322716	0.00103481
0.0070625	0.0181348	0.0231688	0.0282131							0.0070625	0.00107776	0.000238703	0.000906709
0.007075	0.0188102	0.0232475	0.0278364							0.007075	0.00173712	0.000301561	0.000519385
0.0070875	0.0178936	0.0236192	0.0270392							0.0070875	0.000804631	0.000657406	-0.000288457
0.0071	0.0164977	0.023377	0.0264229							0.0071	-0.000607216	0.000399408	-0.000915269
0.0071125	0.0146605	0.0224261	0.0263983							0.0071125	-0.00246023	-0.000567312	-0.000950456
0.007125	0.0127852	0.0220966	0.0257628							0.007125	-0.00435141	-0.000912521	-0.0015964
0.0071375	0.0108778	0.0224877	0.0260738							0.0071375	-0.00627459	-0.000537067	-0.00129586
0.00715	0.00996129	0.022182	0.0254779							0.00715	-0.00720694	-0.000858478	-0.0019021
0.0071625	0.0091197	0.0221099	0.0255318							0.0071625	-0.00806431	-0.000946202	-0.0018586
0.007175	0.00904569	0.0231875	0.0259194							0.007175	-0.00815406	0.000115834	-0.00148132
0.0071875	0.0087257	0.0245424	0.0260641							0.0071875	-0.00848977	0.0014552	-0.00134689
0.0072	0.0088647	0.0245678	0.0259108							0.0072	-0.00836646	0.00146508	-0.00151034
0.0072125	0.00951298	0.0235065	0.0259995							0.0072125	-0.00773385	0.000388375	-0.00143181
0.007225	0.0102421	0.0230307	0.0258612							0.007225	-0.00702032	-0.000102876	-0.00158024
0.0072375	0.0101197	0.0216352	0.0257664							0.0072375	-0.00715833	-0.00151373	-0.00168522
0.00725	0.0108003	0.0205417	0.0253821							0.00725	-0.00649338	-0.00262258	-0.00207955
0.0072625	0.0120242	0.019294	0.0250284							0.0072625	-0.00528497	-0.00388557	-0.00244323
0.007275	0.0128585	0.0187523	0.0248147							0.007275	-0.00446626	-0.00444261	-0.00266693
0.0072875	0.0132914	0.0185146	0.0251107							0.0072875	-0.00404887	-0.00469552	-0.00238084
0.0073	0.0140481	0.0195623	0.025397							0.0073	-0.00330767	-0.00366298	-0.00210443
0.0073125	0.0144933	0.0200967	0.0252597							0.0073125	-0.00287789	-0.00314372	-0.00225163
0.007325	0.0147497	0.0212052	0.0247084							0.007325	-0.0026369	-0.00205039	-0.0028127
0.0073375	0.0143263	0.0232916	0.0243223							0.0073375	-0.00307571	2.09716e-05	-0.00320865
0.00735	0.0143078	0.0255491	0.025134							0.00735	-0.00310959	0.00226339	-0.00240668
0.0073625	0.0148365	0.0272833	0.0258674							0.0073625	-0.00259621	0.00398258	-0.00168294
0.007375	0.0159101	0.0280032	0.0266528							0.007375	-0.00153795	0.00468752	-0.000907224
0.0073875	0.0163008	0.0277124	0.027641							0.0073875	-0.00116257	0.00438178	7.13439e-05
0.0074	0.0167975	0.0272755	0.0279816							0.0074	-0.000681141	0.00392996	0.000402386
0.0074125	0.0165427	0.0265138	0.028456							0.0074125	-0.000951142	0.00315345	0.00086725
0.007425	0.0167313	0.026001	0.0282302							0.007425	-0.000777784	0.00262579	0.000631928
0.0074375	0.0168824	0.0252604	0.0280395							0.0074375	-0.00064188	0.00187046	0.00043175
0.00745	0.0167958	0.0247004	0.028307							0.00745	-0.000743627	0.00129568	0.000689887
0.0074625	0.0176132	0.0242224	0.0282255							0.0074625	5.86316e-05	0.00080301	0.000598899
0.007475	0.0180698	0.0230205	0.0276592							0.007475	0.00050013	-0.00041357	2.33443e-05
0.0074875	0.0183068	0.0226571	0.0276296							0.0074875	0.000722005	-0.000791601	-1.56212e-05
0.0075	0.0181303	0.0235336	0.0277449							0.0075	0.000530459	7.02635e-05	9.03829e-05
0.0075125	0.0179688	0.0241956	0.0269915							0.0075125	0.000353883	0.000717734	-0.000672214
0.007525	0.0180808	0.0246657	0.0268217							0.007525	0.000450827	0.00117334	-0.000851253
0.0075375	0.0180226	0.0247926	0.0266355							0.0075375	0.000377721	0.00128575	-0.00104662
0.00755	0.0179228	0.0254117	0.0274906							0.00755	0.000262892	0.0018904	-0.000200635
0.0075625	0.0174619	0.026432	0.0274486							0.0075625	-0.000212933	0.00289619	-0.000251711
0.007575	0.0170022	0.0262557	0.0280124							0.007575	-0.000687549	0.00270556	0.000303066
0.0075875	0.0174809	0.0259962	0.0278011							0.0075875	-0.000223764	0.00243171	8.2699e-05
0.0076	0.0182504	0.0257372	0.02842							0.0076	0.000530857	0.00215837	0.00069258
0.0076125	0.0195844	0.0257087	0.0289228							0.0076125	0.00185005	0.00211563	0.0011865
0.007625	0.0187969	0.02505	0.028155							0.007625	0.00104772	0.00144267	0.000409767
0.0076375	0.0186749	0.0243797	0.0281866							0.0076375	0.000911001	0.000758126	0.000432441
0.00765	0.0184166	0.0237449	0.0287701							0.00765	0.00063792	0.000109197	0.00100712
0.0076625	0.0185461	0.0235231	0.0305619							0.0076625	0.00075269	-0.000126727	0.00279015
0.007675	0.0176844	0.0224979	0.0303242							0.007675	-0.000123787	-0.00116602	0.0025437
0.0076875	0.0181692	0.0227907	0.0301584							0.0076875	0.000346363	-0.000887383	0.00236917
0.0077	0.018137	0.0230196	0.0290915							0.0077	0.000299434	-0.000672517	0.00129353
0.0077125	0.0177	0.0224156	0.0272071							0.0077125	-0.000152138	-0.00129044	-0.000599473
0.007725	0.0169244	0.0230627	0.0256025							0.007725	-0.000942413	-0.000657312	-0.00221278
0.0077375	0.0163285	0.0232859	0.0244017							0.0077375	-0.00155286	-0.000448036	-0.0034221
0.00775	0.0160451	0.0228924	0.0243581							0.00775	-0.00185089	-0.000855454	-0.0034743
0.0077625	0.0160731	0.0227518	0.0252969							0.0077625	-0.00183745	-0.00100998	-0.00254397
0.007775	0.0173134	0.0235708	0.0261404							0.007775	-0.00061164	-0.000204746	-0.00170897
0.0077875	0.0167223	0.024535	0.0265767							0.0077875	-0.00121725	0.000745689	-0.00128121
0.0078	0.0162109	0.025036	0.0268051							0.0078	-0.00174314	0.0012329	-0.00106121
0.0078125	0.0152979	0.0243102	0.0265885							0.0078125	-0.00267058	0.000493331	-0.00128616
0.007825	0.0145151	0.0235824	0.0270783							0.007825	-0.00346778	-0.000248103	-0.00080469
0.0078375	0.0146458	0.0231488	0.027104							0.0078375	-0.00335149	-0.000695371	-0.000787395
0.00785	0.0141705	0.0231358	0.0270276							0.00785	-0.00384122	-0.000722045	-0.000872061
0.0078625	0.0143545	0.022428	0.0272802							0.0078625	-0.00367151	-0.00144345	-0.000627695
0.007875	0.0146245	0.0234003	0.0273288							0.007875	-0.00341591	-0.00048472	-0.00058729
0.0078875	0.0141187	0.024494	0.0271943							0.0078875	-0.00393593	0.000595495	-0.000729972
0.0079	0.0142658	0.0253304	0.0266601							0.0079	-0.00380315	0.00141838	-0.00127231
0.0079125	0.0150159	0.0257502	0.0253415							0.0079125	-0.00306738	0.00182477	-0.00259904
0.007925	0.0152376	0.0267951	0.0254637							0.007925	-0.00285984	0.00285622	-0.00248498
0.0079375	0.0159438	0.0273172	0.0256371							0.0079375	-0.0021679	0.0033649	-0.00231964
0.00795	0.0160202	0.0276189	0.0264305							0.00795	-0.00210571	0.00365326	-0.00153422
0.0079625	0.0163029	0.0281488	0.0264322							0.0079625	-0.00183713	0.00416984	-0.00154055
0.007975	0.0173587	0.0282359	0.0260273							0.007975	-0.00079549	0.0042436	-0.00195342
0.0079875	0.0172413	0.0280245	0.0262624							0.0079875	-0.000927029	0.00401898	-0.00172628
0.008	0.0171049	0.0280898	0.0268857							0.008	-0.00107752	0.00407098	-0.00111081
0.0080125	0.0166746	0.0280556	0.0270456							0.0080125	-0.00152188	0.00402362	-0.000958803
0.008025	0.016542	0.0275428	0.0276761							0.008025	-0.00166854	0.00349761	-0.000336153
0.0080375	0.0175916	0.0275658	0.0279266							0.0080375	-0.000632943	0.00350749	-9.34696e-05
0.00805	0.0187077	0.0282601	0.0276666							0.00805	0.000469089	0.00418867	-0.000361217
0.0080625	0.0196406	0.0291254	0.0275691							0.0080625	0.00138802	0.00504091	-0.000466449
0.008075	0.0195664	0.0289394	0.0280459							0.008075	0.00129982	0.0048419	2.6188e-06
0.0080875	0.0192205	0.0300021	0.0279493							0.0080875	0.000940033	0.00589156	-0.000101603
0.0081	0.0184081	0.0315764	0.0283626							0.0081	0.000113696	0.0074529	0.000303956
0.0081125	0.0183353	0.0322301	0.0282001							0.0081125	2.69791e-05	0.00809368	0.000133854
0.008125	0.0179697	0.0316945	0.0280604							0.008125	-0.000352422	0.00754516	-1.34474e-05
0.0081375	0.0173592	0.0300809	0.0284221							0.0081375	-0.000976833	0.00591859	0.00034073
0.00815	0.0174481	0.0280435	0.0285276							0.00815	-0.000901709	0.00386839	0.000438757
0.0081625	0.0152924	0.0263183	0.028525							0.0081625	-0.00307121	0.00213039	0.000428651
0.008175	0.014994	0.0255754	0.0293007							0.008175	-0.0033834	0.00137468	0.00119684
0.0081875	0.0141332	0.0242948	0.0302644							0.0081875	-0.00425797	8.12602e-05	0.00215316
0.0082	0.0151902	0.0242011	0.0309502							0.0082	-0.00321473	-2.51652e-05	0.0028315
0.0082125	0.0150002	0.0229176	0.031542							0.0082125	-0.00341844	-0.00132137	0.00341594
0.008225	0.015977	0.0219422	0.0314436							0.008225	-0.00245534	-0.00230942	0.00331016
0.0082375	0.016914	0.0211065	0.0310384							0.0082375	-0.00153206	-0.00315772	0.00289769
0.00825	0.0176524	0.0204274	0.0306964							0.00825	-0.000807292	-0.00384944	0.00254836
0.0082625	0.0176827	0.0202782	0.0300049							0.0082625	-0.000790557	-0.00401122	0.00184965
0.008275	0.0175051	0.0200422	0.0301342							0.008275	-0.000981827	-0.00425979	0.00197169
0.0082875	0.0174927	0.019804	0.0304388							0.0082875	-0.00100775	-0.00451045	0.00226906
0.0083	0.0178307	0.0201077	0.0311976							0.0083	-0.000683292	-0.00421932	0.0030207
0.0083125	0.0178613	0.019597	0.0324287							0.0083125	-0.000666233	-0.00474248	0.00424463
0.008325	0.0178395	0.0205538	0.0324308							0.008325	-0.000701574	-0.00379803	0.00423965
0.0083375	0.0176557	0.0201112	0.0332731							0.0083375	-0.000898902	-0.00425304	0.00507487
0.00835	0.0178001	0.0205014	0.0346378							0.00835	-0.000767921	-0.00387521	0.00643244
0.0083625	0.0185205	0.0208679	0.0348686							0.0083625	-6.09875e-05	-0.00352107	0.0066562
0.008375	0.0192476	0.0216647	0.0341743							0.008375	0.000652608	-0.00273661	0.0059549
0.0083875	0.0188593	0.0222214	0.0328364							0.0083875	0.000250897	-0.00219218	0.0046101
0.0084	0.018253	0.0222197	0.0304286							0.0084	-0.000368782	-0.00220608	0.0021953
0.0084125	0.0170961	0.021788	0.0288042							0.0084125	-0.00153899	-0.00265001	0.000564018
0.008425	0.0158062	0.0215214	0.0269026							0.008425	-0.00284224	-0.00292882	-0.00134453
0.0084375	0.0140699	0.022515	0.0262889							0.0084375	-0.00459189	-0.00194734	-0.00196504
0.00845	0.0133727	0.0231147	0.0259542							0.00845	-0.00530234	-0.00135982	-0.00230658
0.0084625	0.0122299	0.0234729	0.0269474							0.0084625	-0.00645846	-0.00101374	-0.00132022
0.008475	0.01209	0.024035	0.0275065							0.008475	-0.00661167	-0.000463647	-0.000767916
0.0084875	0.0123087	0.0251314	0.0272498							0.0084875	-0.00640621	0.000620661	-0.00103133
0.0085	0.0123226	0.0260807	0.0270738							0.0085	-0.00640543	0.00155793	-0.00121406
0.0085125	0.0130613	0.0272667	0.0273592							0.0085125	-0.00567998	0.00273196	-0.000935412
0.008525	0.0125639	0.0289975	0.02765							0.008525	-0.00619057	0.00445087	-0.000651278
0.0085375	0.0117652	0.0305702	0.0280521							0.0085375	-0.00700239	0.0060116	-0.00025587
0.00855	0.0112892	0.0305595	0.0284434							0.00855	-0.00749159	0.00598902	0.000128891
0.0085625	0.0114913	0.0304744	0.0286666							0.0085625	-0.00730261	0.005892	0.000345501
0.008575	0.0127091	0.0293522	0.029105							0.008575	-0.0060979	0.00475794	0.00077728
0.0085875	0.0143054	0.0286984	0.0302958							0.0085875	-0.00451459	0.0040924	0.00196149
0.0086	0.0159798	0.0287667	0.0305868							0.0086	-0.00285323	0.00414892	0.00224602
0.0086125	0.0162847	0.0284627	0.0290891							0.0086125	-0.00256145	0.00383307	0.000741829
0.008625	0.0171115	0.0278298	0.0282769							0.008625	-0.00174757	0.00318848	-7.68218e-05
0.0086375	0.0176258	0.0275487	0.0277669							0.0086375	-0.00124631	0.00289569	-0.000593251
0.00865	0.018011	0.0282273	0.0282824							0.00865	-0.000874057	0.00356265	-8.42254e-05
0.0086625	0.017872	0.0283322	0.0278424							0.0086625	-0.00102601	0.00365585	-0.000530627
0.008675	0.0179427	0.0283685	0.0271265							0.008675	-0.000968248	0.00368052	-0.00125287
0.0086875	0.0181552	0.0285189	0.0261381							0.0086875	-0.000768621	0.00381932	-0.00224764
0.0087	0.0179206	0.0288953	0.0256701							0.0087	-0.0010161	0.00418419	-0.00272195
0.0087125	0.0178469	0.0270895	0.0234712							0.0087125	-0.00110274	0.00236683	-0.00492712
0.008725	0.0171248	0.026325	0.0224609							0.008725	-0.00183763	0.00159081	-0.00594363
0.0087375	0.0166545	0.0252697	0.0214369							0.0087375	-0.00232083	0.000524013	-0.00697387
0.00875	0.0171512	0.0249077	0.0220549							0.00875	-0.00183693	0.000150586	-0.00636218
0.0087625	0.017984	0.0247253	0.0229074							0.0087625	-0.0010169	-4.32511e-05	-0.00551586
0.008775	0.019137	0.0239748	0.0245618							0.008775	0.00012338	-0.000805162	-0.00386754
0.0087875	0.0195154	0.0226327	0.025792							0.0087875	0.000488973	-0.00215863	-0.00264354
0.0088	0.0195215	0.0229581	0.0263376							0.0088	0.000482415	-0.00184453	-0.00210409
0.0088125	0.0199449	0.0237428	0.0260781							0.0088125	0.000893116	-0.00107119	-0.00236969
0.008825	0.019532	0.0249454	0.0256916							0.008825	0.000467461	0.000120139	-0.00276216
0.0088375	0.0190647	0.0261181	0.0265885							0.0088375	-1.24948e-05	0.00128161	-0.00187134
0.00885	0.0181038	0.0269861	0.0279142							0.00885	-0.000986051	0.00213829	-0.000551631
0.0088625	0.0164196	0.027821	0.0288175							0.0088625	-0.00268282	0.00296203	0.000345641
0.008875	0.0157517	0.0275274	0.0292053							0.008875	-0.00336339	0.00265719	0.000727495
0.0088875	0.0162586	0.026241	0.029554							0.0088875	-0.00286907	0.00135968	0.00107023
0.0089	0.0169033	0.024804	0.0297348							0.0089	-0.00223692	-8.84322e-05	0.00124506
0.0089125	0.016843	0.0236154	0.0306731							0.0089125	-0.00230972	-0.00128816	0.00217753
0.008925	0.0167031	0.0230184	0.0303608							0.008925	-0.0024622	-0.00189629	0.00185925
0.0089375	0.0166317	0.0232036	0.0299191							0.0089375	-0.0025461	-0.00172208	0.00141173
0.00895	0.0156572	0.0238711	0.0293488							0.00895	-0.00353302	-0.00106562	0.000835658
0.0089625	0.0160605	0.024763	0.0292357							0.0089625	-0.00314224	-0.000184742	0.000716702
0.008975	0.0169279	0.0254049	0.0296385							0.008975	-0.00228724	0.000446152	0.00111369
0.0089875	0.0172116	0.0264585	0.0300403							0.0089875	-0.00201598	0.00148886	0.00150975
0.009	0.0169574	0.0274242	0.0296764							0.009	-0.00228267	0.00244359	0.00114014
0.0090125	0.0169901	0.0278542	0.0283355							0.0090125	-0.00226233	0.00286274	-0.000206491
0.009025	0.017496	0.0282096	0.0274216							0.009025	-0.00176875	0.00320719	-0.00112613
0.0090375	0.0176633	0.0289371	0.0263807							0.0090375	-0.00161387	0.00392385	-0.00217265
0.00905	0.0173037	0.0297922	0.0259597							0.00905	-0.00198581	0.00476814	-0.00259933
0.0090625	0.0174783	0.0302037	0.0258615							0.0090625	-0.00182354	0.00516889	-0.00270316
0.009075	0.0176137	0.0308323	0.0262586							0.009075	-0.00170039	0.00578671	-0.00231169
0.0090875	0.0173502	0.0309424	0.0272007							0.0090875	-0.0019762	0.00588603	-0.00137511
0.0091	0.0187364	0.0311544	0.0284876							0.0091	-0.000602245	0.00608737	-9.38398e-05
0.0091125	0.0190103	0.0307986	0.0298747							0.0091125	-0.000340515	0.00572087	0.00128778
0.009125	0.0199494	0.0305588	0.0307751							0.009125	0.000586352	0.00547038	0.00218269
0.0091375	0.0201359	0.0291854	0.0315646							0.0091375	0.000760593	0.00408633	0.00296661
0.00915	0.0201337	0.0286519	0.0314106							0.00915	0.000746276	0.00354224	0.00280719
0.0091625	0.0201949	0.0280108	0.0309573							0.0091625	0.00079531	0.00289049	0.00234844
0.009175	0.0198555	0.0276863	0.0306876							0.009175	0.000443729	0.00255542	0.00207331
0.0091875	0.0195284	0.0274939	0.031389							0.0091875	0.0001045	0.00235251	0.00276931
0.0092	0.0195161	0.0260821	0.031788							0.0092	8.00573e-05	0.000930154	0.0031629
0.0092125	0.0201031	0.0256513	0.0315093							0.0092125	0.000655047	0.000488897	0.00287882
0.009225	0.0208003	0.0252803	0.0304879							0.009225	0.00134012	0.00010744	0.00185208
0.0092375	0.0208076	0.0256675	0.0301679							0.0092375	0.00133542	0.000484109	0.00152677
0.00925	0.0196665	0.0265425	0.0296598							0.00925	0.000182201	0.00134873	0.00101337
0.0092625	0.0187074	0.0266495	0.0300792							0.0092625	-0.000788825	0.00144531	0.00142747
0.009275	0.01827	0.0263622	0.0300178							0.009275	-0.00123822	0.00114768	0.00136077
0.0092875	0.0173106	0.0262028	0.0297229							0.0092875	-0.00220969	0.000977933	0.00106069
0.0093	0.0163954	0.0261559	0.0302865							0.0093	-0.00313678	0.000920642	0.00161906
0.0093125	0.0157678	0.0265944	0.0303771							0.0093125	-0.00377636	0.00134893	0.00170447
0.009325	0.014841	0.0277425	0.0307144							0.009325	-0.00471503	0.00248672	0.0020366
0.0093375	0.0140122	0.0284627	0.031204							0.0093375	-0.00555572	0.00319661	0.00252103
0.00935	0.0143223	0.0283645	0.0319109							0.00935	-0.00525759	0.00308818	0.00322275
0.0093625	0.014453	0.0271355	0.0320985							0.0093625	-0.00513875	0.00184903	0.00340527
0.009375	0.0138061	0.0263036	0.032302							0.009375	-0.00579746	0.00100697	0.00360369
0.0093875	0.0134318	0.0254407	0.0315947							0.0093875	-0.00618359	0.000133873	0.00289127
0.0094	0.0124472	0.024935	0.0312002							0.0094	-0.00718004	-0.000381977	0.00249175
0.0094125	0.0124201	0.0245301	0.030042							0.0094125	-0.00721888	-0.000796993	0.00132845
0.009425	0.0123732	0.0228699	0.0290438							0.009425	-0.00727762	-0.00246726	0.000325279
0.0094375	0.0132715	0.0210287	0.0277838							0.0094375	-0.00639109	-0.0043185	-0.000939741
0.00945	0.0142298	0.020193	0.0270126							0.00945	-0.00544453	-0.0051642	-0.00171587
0.0094625	0.0153985	0.0215093	0.0275881							0.0094625	-0.00428756	-0.00385798	-0.00114537
0.009475	0.0163895	0.0217292	0.0284022							0.009475	-0.00330823	-0.00364808	-0.000336226
0.0094875	0.0164042	0.0224083	0.0289945							0.0094875	-0.00330521	-0.00297894	0.000251151
0.0095	0.0165733	0.0237039	0.0298157							0.0095	-0.00314776	-0.00169328	0.00106745
0.0095125	0.0163646	0.0252267	0.0310356							0.0095125	-0.00336815	-0.000180362	0.0022825
0.009525	0.0180188	0.0264512	0.0316623							0.009525	-0.00172553	0.00103418	0.00290433
0.0095375	0.0193422	0.0277155	0.0326381							0.0095375	-0.00041379	0.0022886	0.00387535
0.00955	0.0194805	0.0278141	0.0332886							0.00955	-0.0002871	0.00237742	0.00452093
0.0095625	0.0182731	0.0283073	0.033942							0.0095625	-0.00150605	0.00286073	0.00516962
0.009575	0.0169816	0.0277518	0.0345495							0.009575	-0.00280918	0.0022954	0.00577232
0.0095875	0.0166888	0.0273675	0.0347768							0.0095875	-0.00311344	0.00190134	0.00599479
0.0096	0.0163266	0.0265831	0.0351622							0.0096	-0.00348718	0.00110715	0.0063755
0.0096125	0.0158494	0.0262356	0.0340654							0.0096125	-0.00397594	0.000749906	0.00527394
0.009625	0.0161791	0.0249492	0.0328035							0.009625	-0.00365772	-0.000546163	0.00400731
0.0096375	0.0174979	0.0246406	0.0315332							0.0096375	-0.00235035	-0.000864459	0.0027324
0.00965	0.0188804	0.0245365	0.031032							0.00965	-0.000979393	-0.000978263	0.00222652
0.0096625	0.0196809	0.0247922	0.0304822							0.0096625	-0.000190276	-0.000732208	0.00167203
0.009675	0.0189408	0.0250576	0.0300801							0.009675	-0.000941775	-0.000476405	0.00126533
0.0096875	0.0183998	0.0250927	0.0296394							0.0096875	-0.00149424	-0.000450904	0.000819992
0.0097	0.0176806	0.0249544	0.029568							0.0097	-0.00222483	-0.000598777	0.000743994
0.0097125	0.0174844	0.0240241	0.029008							0.0097125	-0.00243238	-0.00153865	0.000179376
0.009725	0.017807	0.0231785	0.0286707							0.009725	-0.00212114	-0.00239382	-0.000162489
0.0097375	0.0185898	0.0225323	0.0279724							0.0097375	-0.00134971	-0.00304947	-0.00086536
0.00975	0.0186315	0.0228305	0.0279909							0.00975	-0.00131928	-0.0027608	-0.000851386
0.0097625	0.0184536	0.0233709	0.0271822							0.0097625	-0.00150849	-0.00222993	-0.00166452
0.009775	0.0183393	0.0229562	0.0265359							0.009775	-0.00163411	-0.00265401	-0.00231539
0.0097875	0.0180601	0.0231683	0.0262443							0.0097875	-0.00192457	-0.00245138	-0.00261139
0.0098	0.0165745	0.0238315	0.0264493							0.0098	-0.00342143	-0.00179756	-0.0024109
0.0098125	0.0166167	0.025652	0.0268464							0.0098125	-0.00339045	1.3585e-05	-0.00201826
0.009825	0.0161544	0.0261921	0.028104							0.009825	-0.00386398	0.000544333	-0.000765031
0.0098375	0.0169275	0.0260909	0.0287905							0.0098375	-0.00310214	0.000433705	-8.29705e-05
0.00985	0.0176953	0.0249611	0.0288811							0.00985	-0.0023455	-0.000705413	3.25486e-06
0.0098625	0.0184895	0.0237769	0.028641							0.0098625	-0.00156251	-0.00189883	-0.000241165
0.009875	0.0186735	0.02284	0.028595							0.009875	-0.0013896	-0.00284506	-0.000291534
0.0098875	0.0188139	0.0225878	0.0283196							0.0098875	-0.00126031	-0.00310646	-0.000571262
0.0099	0.0197298	0.0228656	0.027984							0.0099	-0.000355593	-0.00283793	-0.000911222
0.0099125	0.0201494	0.0229389	0.0280447							0.0099125	5.29142e-05	-0.00277385	-0.000854799
0.009925	0.0199001	0.0245538	0.028516							0.009925	-0.000207474	-0.00116816	-0.000387761
0.0099375	0.020537	0.0254279	0.0289793							0.0099375	0.000418344	-0.00030324	7.12298e-05
0.00995	0.0212263	0.0264943	0.0297495							0.00995	0.0010966	0.000754076	0.000837177
0.0099625	0.022331	0.027544	0.0309175							0.0099625	0.00219022	0.00179457	0.00200093
0.009975	0.0217014	0.0280445	0.0316547							0.009975	0.00154966	0.00228596	0.00273394
0.0099875	0.0199485	0.0275523	0.0317524							0.0099875	-0.000214279	0.00178468	0.00282747
0.01	0.0191807	0.0273746	0.0318518							0.01	-0.000993095	0.00159795	0.00292267
0.0100125	0.0189397	0.0270776	0.0327204							0.0100125	-0.00124507	0.00129192	0.00378714
0.010025	0.0191614	0.0264583	0.0334695							0.010025	-0.00103424	0.000663563	0.00453208
0.0100375	0.0185321	0.0258971	0.0340315							0.0100375	-0.00167448	9.33367e-05	0.00508988
0.01005	0.0180696	0.025403	0.0334188							0.01005	-0.00214795	-0.00040974	0.00447306
0.0100625	0.0174797	0.025958	0.0328825							0.0100625	-0.00274878	0.000136354	0.00393265
0.010075	0.016918	0.0267389	0.0315854							0.010075	-0.00332137	0.000908285	0.00263153
0.0100875	0.0178542	0.0276265	0.0303041							0.0100875	-0.00239601	0.00178698	0.00134609
0.0101	0.0184249	0.0281439	0.0290993							0.0101	-0.00183616	0.00229542	0.000137283
0.0101125	0.0186289	0.028289	0.0289812							0.0101125	-0.001643	0.00243171	1.51174e-05
0.010125	0.0182798	0.027802	0.0292025							0.010125	-0.002003	0.00193587	0.000232406
0.0101375	0.0193417	0.0268603	0.0299566							0.0101375	-0.00095185	0.000985332	0.000982467
0.01015	0.0193904	0.0281889	0.0302023							0.01015	-0.000914019	0.00230509	0.00122422
0.0101625	0.0195763	0.0291821	0.0306091							0.0101625	-0.000738832	0.00328946	0.00162705
0.010175	0.019925	0.030175	0.0311718							0.010175	-0.000400908	0.00427361	0.00218573
0.0101875	0.0203785	0.0296392	0.0320598							0.0101875	4.18765e-05	0.00372901	0.00306988
0.0102	0.0207336	0.0295037	0.0320883							0.0102	0.000386236	0.00358483	0.00309441
0.0102125	0.0210686	0.0298218	0.0322264							0.0102125	0.00071045	0.0038942	0.00322855
0.010225	0.020717	0.0300828	0.0322012							0.010225	0.000348214	0.00414642	0.00319951
0.0102375	0.0206418	0.0297502	0.0322249							0.0102375	0.000262336	0.00380519	0.00321935
0.01025	0.0204051	0.0293564	0.0321806							0.01025	1.49376e-05	0.00340277	0.00317112
0.0102625	0.0193747	0.0297357	0.0319989							0.0102625	-0.00102613	0.00377342	0.00298558
0.010275	0.0189636	0.0303835	0.0317975							0.010275	-0.00144784	0.0044126	0.00278035
0.0102875	0.0192186	0.0305851	0.0324821							0.0102875	-0.00120347	0.00460562	0.0034611
0.0103	0.0196755	0.0303126	0.0322124							0.0103	-0.00075722	0.0043245	0.00318759
0.0103125	0.0193801	0.0287895	0.0326566							0.0103125	-0.00106313	0.00279286	0.00362808
0.010325	0.0194632	0.0277909	0.0322849							0.010325	-0.000990685	0.00178569	0.00325261
0.0103375	0.0189252	0.0270729	0.0319607							0.0103375	-0.00153922	0.00105916	0.00292459
0.01035	0.0184171	0.0270838	0.0309533							0.01035	-0.00205786	0.00106157	0.00191344
0.0103625	0.0180691	0.0275248	0.0309085							0.0103625	-0.00241636	0.00149404	0.00186488
0.010375	0.0180082	0.0277852	0.0311639							0.010375	-0.00248784	0.00174603	0.00211663
0.0103875	0.0177574	0.0279633	0.0309912							0.0103875	-0.00274906	0.00191573	0.00194024
0.0104	0.0173736	0.0272181	0.0301838							0.0104	-0.00314334	0.00116201	0.00112911
0.0104125	0.0170039	0.0262268	0.0295239							0.0104125	-0.00352361	0.000162333	0.000465536
0.010425	0.0173523	0.0253427	0.0281782							0.010425	-0.00318561	-0.00073011	-0.000883777
0.0104375	0.0175115	0.0255244	0.0277774							0.0104375	-0.00303688	-0.00055678	-0.0012883
0.01045	0.0164258	0.0255296	0.0275041							0.01045	-0.00413298	-0.000559909	-0.00156518
0.0104625	0.0159953	0.0254998	0.0277155							0.0104625	-0.00457391	-0.000598126	-0.00135745
0.010475	0.0151828	0.0249803	0.0275869							0.010475	-0.00539673	-0.00112591	-0.00148962
0.0104875	0.0155972	0.0248166	0.0271609							0.0104875	-0.00499271	-0.00129787	-0.00191923
0.0105	0.0155469	0.0248901	0.0275304							0.0105	-0.00505336	-0.00123261	-0.00155324
0.0105125	0.016241	0.0247537	0.0283035							0.0105125	-0.00436965	-0.00137726	-0.000783756
0.010525	0.0174536	0.0242983	0.0291114							0.010525	-0.0031674	-0.00184092	2.06115e-05
0.0105375	0.0183825	0.0242476	0.0295045							0.0105375	-0.00224883	-0.0018999	0.000410124
0.01055	0.0185784	0.0240595	0.0294919							0.01055	-0.0020632	-0.0020962	0.000394033
0.0105625	0.0187871	0.0244017	0.0297063							0.0105625	-0.00186475	-0.00176209	0.000604959
0.010575	0.0180976	0.0246892	0.0298807							0.010575	-0.00256457	-0.00148276	0.000775812
0.0105875	0.0176227	0.0246378	0.0299317							0.0105875	-0.00304971	-0.00154238	0.000823333
0.0106	0.0172214	0.0252955	0.029458							0.0106	-0.0034613	-0.000892738	0.000346173
0.0106125	0.0168366	0.0259122	0.0291301							0.0106125	-0.00385627	-0.000284114	1.49087e-05
0.010625	0.0162979	0.0264312	0.0282112							0.010625	-0.00440517	0.0002268	-0.000907453
0.0106375	0.0153396	0.0262265	0.0282354							0.0106375	-0.00537367	1.4025e-05	-0.000886682
0.01065	0.0145796	0.0261978	0.0288782							0.01065	-0.00614385	-2.27258e-05	-0.000247272
0.0106625	0.0141387	0.0262315	0.0300382							0.0106625	-0.00659498	2.92569e-06	0.000909254
0.010675	0.0135442	0.0265603	0.030992							0.010675	-0.00719957	0.000323675	0.00185966
0.0106875	0.0137067	0.0255975	0.0314028							0.0106875	-0.00704722	-0.000647127	0.00226713
0.0107	0.0144838	0.025115	0.0321277							0.0107	-0.00628027	-0.00113757	0.00298866
0.0107125	0.0142068	0.0248028	0.0318309							0.0107125	-0.00656743	-0.00145769	0.00268858
0.010725	0.0144247	0.0252559	0.0312766							0.010725	-0.00635954	-0.00101258	0.0021309
0.0107375	0.015175	0.0259279	0.0313304							0.0107375	-0.00561935	-0.000348503	0.00218143
0.01075	0.016038	0.0256843	0.0310702							0.01075	-0.00476647	-0.000600016	0.00191792
0.0107625	0.0168342	0.0258264	0.0307749							0.0107625	-0.00398023	-0.000465818	0.00161931
0.010775	0.0173243	0.0253555	0.0290032							0.010775	-0.00350021	-0.000944536	-0.000155643
0.0107875	0.0178424	0.024702	0.02804							0.0107875	-0.00299218	-0.00160588	-0.00112219
0.0108	0.0182333	0.0255237	0.0258866							0.0108	-0.00261128	-0.000792044	-0.00327877
0.0108125	0.018364	0.0267358	0.0247483							0.0108125	-0.00249057	0.000412247	-0.00442035
0.010825	0.0175383	0.0277036	0.0239631							0.010825	-0.00332626	0.00137224	-0.00520872
0.0108375	0.0173359	0.0280269	0.0238225							0.0108375	-0.00353856	0.00168776	-0.0053526
0.01085	0.0175805	0.0283576	0.023743							0.01085	-0.00330395	0.00201066	-0.00543526
0.0108625	0.0180561	0.0284292	0.0241911							0.0108625	-0.0028383	0.00207455	-0.00499038
0.010875	0.0190715	0.0281299	0.0238517							0.010875	-0.00183275	0.00176747	-0.00533299
0.0108875	0.0195822	0.0274114	0.0236991							0.0108875	-0.00133196	0.00104127	-0.00548868
0.0109	0.0209829	0.0268874	0.0237295							0.0109	5.88254e-05	0.000509598	-0.00546147
0.0109125	0.0213874	0.0261613	0.0244444							0.0109125	0.000453376	-0.000224156	-0.00474968
0.010925	0.0221137	0.0268511	0.0244046							0.010925	0.00116983	0.000457971	-0.00479266
0.0109375	0.0224465	0.0274908	0.0238787							0.0109375	0.00149277	0.00109007	-0.00532166
0.01095	0.0222064	0.0284586	0.0241764							0.01095	0.00124288	0.00205023	-0.00502707
0.0109625	0.0217731	0.0289266	0.0242672							0.0109625	0.000799686	0.00251063	-0.00493931
0.010975	0.0208392	0.0284707	0.0255951							0.010975	-0.000143992	0.00204713	-0.00361453
0.0109875	0.0192971	0.027714	0.0265366							0.0109875	-0.00169585	0.00128288	-0.00267614
0.011	0.0186541	0.027294	0.0272726							0.011	-0.00234869	0.000855237	-0.00194315
0.0110125	0.0188334	0.0265325	0.0277738							0.0110125	-0.00217913	8.62762e-05	-0.00144499
0.0110375	0.0189881	0.0264441	0.0279861							0.0110375	-0.00204397	-1.72269e-05	-0.00123874
0.0111125	0.0183972	0.0244449	0.029541							0.0111125	-0.002693	-0.00206105	0.000298251
0.0111875	0.0205239	0.0241309	0.0312462							0.0111875	-0.000623897	-0.00241919	0.00198604
0.011275	0.0175497	0.0268943	0.0278291							0.011275	-0.00366484	0.000293547	-0.00145096
0.01135	0.0167825	0.0273803	0.0306644							0.01135	-0.00448857	0.000736763	0.00136774
0.011425	0.0169597	0.0273101	0.031941							0.011425	-0.00436752	0.00062431	0.00262816
0.0115125	0.0172728	0.0303501	0.0326766							0.0115125	-0.00411932	0.00361573	0.00334529
0.0115875	0.0187442	0.0308605	0.0288021							0.0115875	-0.00270308	0.00408516	-0.00054459
0.0116625	0.0199395	0.0258107	0.0284117							0.0116625	-0.00156249	-0.00100514	-0.000950073
0.01175	0.0212398	0.0240497	0.0294015							0.01175	-0.000325352	-0.0028127	2.26603e-05
0.011825	0.0223234	0.0268395	0.0248517							0.011825	0.000704494	-6.22889e-05	-0.00454143
0.0119125	0.019359	0.024388	0.0283208							0.0119125	-0.00232192	-0.00255902	-0.00108861
0.012	0.0203978	0.0227088	0.0313181							0.012	-0.0013447	-0.00428272	0.00189286
0.012075	0.0193567	0.0248351	0.0320416							0.012075	-0.00243803	-0.00219406	0.0026031
0.0121625	0.0202248	0.0301681	0.0325705							0.0121625	-0.00163028	0.0030957	0.00311702
0.01225	0.0189143	0.0245735	0.0286292							0.01225	-0.00300067	-0.00254159	-0.000838986
0.0123375	0.0211177	0.0243612	0.026432							0.0123375	-0.000856565	-0.00279584	-0.00305045
0.0124125	0.0217474	0.0221393	0.0297246							0.0124125	-0.000277154	-0.00505318	0.000230265
0.0125	0.0200737	0.0261248	0.0307495							0.0125	-0.0020091	-0.00110848	0.00124168
0.0125875	0.0195832	0.0264879	0.0311582							0.0125875	-0.00255734	-0.00078548	0.0016372
0.012675	0.0200334	0.026923	0.0309602							0.012675	-0.00216429	-0.000389998	0.00142631
0.0127625	0.0200595	0.0280466	0.0288474							0.0127625	-0.00219483	0.000694685	-0.000698937
0.01285	0.0193434	0.0274975	0.0285433							0.01285	-0.00296705	0.000107203	-0.00101517
0.01295	0.017993	0.0298837	0.0307002							0.01295	-0.00438093	0.00245034	0.00112823
0.0130375	0.0163461	0.0281714	0.0312856							0.0130375	-0.00608284	0.00070085	0.0017022
0.013125	0.0186942	0.0238996	0.0287907							0.013125	-0.00378926	-0.0036075	-0.000803854
0.0132125	0.0200996	0.0269545	0.0269733							0.0132125	-0.00243784	-0.000588573	-0.00263215
0.0133125	0.0158437	0.0308107	0.0279913							0.0133125	-0.00675484	0.00322715	-0.00162612
0.0134	0.0198607	0.0274465	0.0303978							0.0134	-0.00279076	-0.000171961	0.000770075
0.0135	0.0195215	0.0271542	0.0299207							0.0135	-0.00318989	-0.00050339	0.000281701
0.0135875	0.0201532	0.0257865	0.028193							0.0135875	-0.00261015	-0.00190485	-0.00145574
0.0136875	0.0193856	0.0258055	0.0314225							0.0136875	-0.00343652	-0.00192382	0.00176306
0.013775	0.0144119	0.0292177	0.0306988							0.013775	-0.00846113	0.00145568	0.00103025
0.013875	0.0187376	0.0314137	0.0296299							0.013875	-0.00419315	0.00361496	-4.86965e-05
0.013975	0.0238849	0.0294976	0.0303427							0.013975	0.000897086	0.00166273	0.000654298
0.0140625	0.0229339	0.0265916	0.0279285							0.0140625	-0.000103321	-0.00127434	-0.00176828
0.0141625	0.0223552	0.0297568	0.0280272							0.0141625	-0.000738086	0.00185593	-0.00167885
0.0142625	0.019985	0.0284992	0.029356							0.0142625	-0.00316364	0.000563904	-0.000359004
0.0143625	0.0230473	0.0310894	0.029559							0.0143625	-0.000156219	0.00312037	-0.000164648
0.0144625	0.0191655	0.0311421	0.0288683							0.0144625	-0.00409236	0.00313981	-0.000863806
0.0145625	0.0177719	0.0317396	0.0314948							0.0145625	-0.00553971	0.00370467	0.00175458
0.0146625	0.0180492	0.0277366	0.0309215							0.0146625	-0.00531566	-0.000330467	0.00117334
0.0147625	0.0205579	0.0254345	0.032918							0.0147625	-0.00285971	-0.00266408	0.0031622
0.0148625	0.0222508	0.0257754	0.0286104							0.0148625	-0.00121898	-0.00235425	-0.00115284
0.014975	0.0207536	0.0269849	0.0273006							0.014975	-0.00277431	-0.00117903	-0.00247078
0.015075	0.0201383	0.0257282	0.0282833							0.015075	-0.00344072	-0.00246566	-0.00149501
0.015175	0.0208114	0.0252711	0.0283986							0.015175	-0.00281814	-0.00295217	-0.00138648
0.0152875	0.0168219	0.0260558	0.029415							0.0152875	-0.006864	-0.00220001	-0.00037742
0.0153875	0.0228782	0.0284283	0.0291159							0.0153875	-0.000857289	0.000144114	-0.000682856
0.0155	0.0221035	0.0289892	0.0307187							0.0155	-0.00168718	0.000673738	0.000913043
0.0156	0.023423	0.0290198	0.0318112							0.0156	-0.000416161	0.000676957	0.00199968
0.0157125	0.0217519	0.0289233	0.0301957							0.0157125	-0.00214131	0.000550161	0.000377646
0.015825	0.0222005	0.029985	0.0316331							0.015825	-0.00174623	0.0015822	0.00180887
0.0159375	0.0198833	0.0279996	0.0330848							0.0159375	-0.00411637	-0.000432324	0.00325455
0.0160375	0.0205391	0.0280388	0.0324982							0.0160375	-0.00350704	-0.000418619	0.00266277
0.01615	0.020732	0.0295457	0.0319994							0.01615	-0.00336603	0.00106023	0.00215831
0.0162625	0.0210474	0.0302336	0.0320954							0.0162625	-0.00310182	0.00172053	0.00224894
0.016375	0.0241475	0.0274095	0.0302796							0.016375	-5.2548e-05	-0.00113067	0.000427904
0.0164875	0.0191588	0.0264455	0.0294015							0.0164875	-0.00509136	-0.00212122	-0.000455291
0.0166125	0.0179484	0.0291619	0.0307763							0.0166125	-0.00635696	0.000566297	0.000914109
0.016725	0.0160261	0.0266943	0.0289299							0.016725	-0.00832833	-0.00192685	-0.000936988
0.0168375	0.0171488	0.0243678	0.0276438							0.0168375	-0.00725422	-0.00427839	-0.00222765
0.01695	0.0241873	0.0245623	0.0291655							0.01695	-0.000263753	-0.00410846	-0.000710387
0.017075	0.0254374	0.0290934	0.0316473							0.017075	0.000933495	0.000395811	0.00176676
0.0171875	0.026566	0.0292962	0.0307132							0.0171875	0.0020151	0.000574992	0.000828577
0.0173125	0.0252222	0.0294361	0.0324021							0.0173125	0.000619682	0.000689203	0.00251309
0.017425	0.0226021	0.0316134	0.0328156							0.017425	-0.00204645	0.00284378	0.00292274
0.01755	0.0226469	0.0333758	0.0314557							0.01755	-0.00205216	0.00458145	0.0015588
0.017675	0.0216345	0.0300199	0.0292865							0.017675	-0.00311451	0.00120127	-0.000614331
0.0178	0.0196795	0.0251527	0.0285656							0.0178	-0.00511894	-0.00368964	-0.00133895
0.017925	0.0216374	0.0289525	0.0293636							0.017925	-0.0032099	8.68708e-05	-0.000544616
0.01805	0.0211623	0.0264398	0.0314365							0.01805	-0.00373331	-0.00244859	0.00152482
0.018175	0.0228028	0.0291033	0.0288991							0.018175	-0.00214055	0.000192652	-0.00101589
0.0183	0.0224602	0.0293109	0.0312019							0.0183	-0.00253029	0.000378355	0.00128366
0.018425	0.020361	0.0265029	0.0256264							0.018425	-0.00467621	-0.00245106	-0.0042949
0.01855	0.0228355	0.0235836	0.025083							0.01855	-0.00224787	-0.00539128	-0.00484131
0.018675	0.0246795	0.0264497	0.029268							0.018675	-0.0004495	-0.0025457	-0.000659205
0.0188125	0.0222977	0.0267498	0.0302986							0.0188125	-0.00288088	-0.00226774	0.000368413
0.0189375	0.0244366	0.0265591	0.0309013							0.0189375	-0.000786616	-0.00247812	0.000968501
