# Supplementary material for: Poly(ADP-ribose) polymerase 1 searches DNA via a ‘monkey bar’ mechanism
Source: eLife. 2018 Aug 8;7:e37818. doi: 10.7554/eLife.37818 (PMC6135609; doi:10.7554/eLife.37818)
Supplement: Figure 2—figure supplement 1—source data 1. [file elife-37818-fig2-figsupp1-data1.xlsx]

## Sheet: Fig2_figsupp1
data	42 nM	72 nM	120 nM		fits	42 nM	72 nM	120 nM		residuals	42 nM	72 nM	120 nM
Time	S1	S1	S1		Time	S1	S1	S1		Time	S1	S1	S1
0.001	0.00226438	0.00575348	0.0176126		2.5e-05	0.000118747	0.000203279	0.000338034		0.001	-0.00192983	-0.00108359	0.00708374
0.0010125	0.0017098	0.00527199	0.0172852		2.58787e-05	0.000122906	0.000210389	0.000349828		0.0010125	-0.00253047	-0.0016363	0.00665588
0.001025	0.00145428	0.00504388	0.0166173		2.67883e-05	0.000127211	0.000217745	0.000362031		0.001025	-0.00283191	-0.00193533	0.00588813
0.0010375	0.00119816	0.0031773	0.0158453		2.77298e-05	0.000131665	0.000225358	0.000374656		0.0010375	-0.00313382	-0.00387254	0.00501684
0.00105	0.00211272	0.00231086	0.0160947		2.87044e-05	0.000136274	0.000233235	0.000387717		0.00105	-0.0022649	-0.00480931	0.0051676
0.0010625	0.00283754	0.00146848	0.0165765		2.97133e-05	0.000141045	0.000241385	0.00040123		0.0010625	-0.00158559	-0.00572174	0.00555133
0.001075	0.00426222	0.000940086	0.017341		3.07576e-05	0.000145982	0.000249819	0.00041521		0.001075	-0.000206286	-0.00631988	0.00621828
0.0010875	0.0052514	-0.000551594	0.0173924		3.18387e-05	0.00015109	0.000258546	0.000429673		0.0010875	0.000737648	-0.00788103	0.00617286
0.0011	0.00574202	-0.000455661	0.0166039		3.29577e-05	0.000156377	0.000267576	0.000444635		0.0011	0.00118317	-0.00785427	0.00528808
0.0011125	0.00601612	-0.000121571	0.016663		3.41161e-05	0.000161848	0.000276919	0.000460112		0.0011125	0.00141229	-0.00758908	0.00525143
0.001125	0.0057405	0.00101348	0.0176321		3.53152e-05	0.000167509	0.000286586	0.000476123		0.001125	0.00109184	-0.00652263	0.00612535
0.0011375	0.00420344	0.000632796	0.0178916		3.65564e-05	0.000173367	0.000296588	0.000492685		0.0011375	-0.000489926	-0.00697165	0.00629025
0.00115	0.0040734	0.000717461	0.0176391		3.78413e-05	0.00017943	0.000306937	0.000509818		0.00115	-0.000664541	-0.00695503	0.00594376
0.0011625	0.00402467	0.00105429	0.0184574		3.91713e-05	0.000185703	0.000317644	0.000527539		0.0011625	-0.000757711	-0.00668597	0.00666862
0.001175	0.00389676	0.000895926	0.0175206		4.05481e-05	0.000192194	0.000328722	0.000545869		0.001175	-0.000929933	-0.00691184	0.00563893
0.0011875	0.00386479	0.00247684	0.0159699		4.19732e-05	0.00019891	0.000340182	0.000564828		0.0011875	-0.00100609	-0.00539814	0.00399582
0.0012	0.0040868	0.00205017	0.0146152		4.34485e-05	0.00020586	0.000352039	0.000584438		0.0012	-0.000828126	-0.00589176	0.00254939
0.0012125	0.0046624	0.00210803	0.0137805		4.49756e-05	0.000213052	0.000364306	0.00060472		0.0012125	-0.00029645	-0.00590057	0.00162337
0.001225	0.00486401	0.00110607	0.0147425		4.65564e-05	0.000220493	0.000376997	0.000625696		0.001225	-0.000138632	-0.00696894	0.00249473
0.0012375	0.00361901	0.000422657	0.0170154		4.81927e-05	0.000228192	0.000390125	0.00064739		0.0012375	-0.00142729	-0.00771848	0.0046774
0.00125	0.00299195	0.00109997	0.0177329		4.98865e-05	0.000236158	0.000403706	0.000669826		0.00125	-0.00209789	-0.00710703	0.00530527
0.0012625	0.00357881	0.00133143	0.0167255		5.16399e-05	0.000244401	0.000417755	0.000693027		0.0012625	-0.00155444	-0.00694118	0.00420871
0.001275	0.00408832	0.00242232	0.0167029		5.34549e-05	0.000252929	0.000432288	0.00071702		0.001275	-0.00108821	-0.00591562	0.00409759
0.0012875	0.00475711	0.00501495	0.0169941		5.53337e-05	0.000261752	0.000447321	0.000741831		0.0012875	-0.000462579	-0.00338807	0.00430067
0.0013	0.00588577	0.00747601	0.0175133		5.72786e-05	0.00027088	0.000462871	0.000767486		0.0013	0.000623046	-0.000991824	0.00473237
0.0013125	0.00647264	0.00803699	0.0174774		5.92917e-05	0.000280325	0.000478955	0.000794013		0.0013125	0.001167	-0.000495397	0.0046094
0.001325	0.008271	0.00830742	0.0174661		6.13757e-05	0.000290096	0.000495592	0.000821441		0.001325	0.00292258	-0.000289251	0.0045116
0.0013375	0.00813486	0.00778604	0.0162549		6.35329e-05	0.000300205	0.0005128	0.000849799		0.0013375	0.00274379	-0.000874674	0.00321439
0.00135	0.00832368	0.00755062	0.0146819		6.57659e-05	0.000310662	0.000530597	0.000879117		0.00135	0.00289008	-0.00117387	0.00155588
0.0013625	0.00819516	0.00783142	0.0131016		6.80774e-05	0.000321481	0.000549004	0.000909428		0.0013625	0.00271914	-0.000956601	-0.000109444
0.001375	0.00681952	0.00798826	0.0120031		7.04701e-05	0.000332673	0.000568041	0.000940763		0.001375	0.00130121	-0.000863031	-0.00129248
0.0013875	0.00560619	0.00791517	0.0124663		7.2947e-05	0.00034425	0.000587729	0.000973154		0.0013875	4.57141e-05	-0.000999143	-0.00091329
0.0014	0.00383798	0.00722019	0.0115978		7.55109e-05	0.000356227	0.000608089	0.00100664		0.0014	-0.00176454	-0.00175689	-0.00186541
0.0014125	0.00382428	0.0073749	0.0109945		7.81649e-05	0.000368615	0.000629143	0.00104125		0.0014125	-0.00182017	-0.0016647	-0.00255178
0.001425	0.00344359	0.00560638	0.0113931		8.09122e-05	0.00038143	0.000650916	0.00107702		0.001425	-0.00224267	-0.00349549	-0.0022357
0.0014375	0.00310555	0.00441346	0.01229		8.3756e-05	0.000394685	0.000673429	0.00111399		0.0014375	-0.0026224	-0.00475044	-0.00142091
0.00145	0.00348319	0.00456878	0.0128297		8.66998e-05	0.000408395	0.000696708	0.0011522		0.00145	-0.00228633	-0.0046569	-0.000962871
0.0014625	0.00449216	0.00504053	0.0136705		8.97471e-05	0.000422576	0.000720778	0.00119168		0.0014625	-0.00131881	-0.00424669	-0.000203167
0.001475	0.00463255	0.00595022	0.0135883		9.29014e-05	0.000437242	0.000745665	0.00123248		0.001475	-0.00121974	-0.0033983	-0.000366082
0.0014875	0.0053988	0.00698325	0.0125854		9.61667e-05	0.000452412	0.000771395	0.00127465		0.0014875	-0.000494712	-0.00242633	-0.00144918
0.0015	0.00542255	0.00888546	0.0110319		9.95467e-05	0.0004681	0.000797995	0.00131821		0.0015	-0.000512053	-0.000584935	-0.00308245
0.0015125	0.00494137	0.00809455	0.0105392		0.000103045	0.000484325	0.000825495	0.00136321		0.0015125	-0.00103422	-0.00143643	-0.00365451
0.001525	0.00445043	0.00813962	0.0106199		0.000106667	0.000501104	0.000853922	0.00140971		0.001525	-0.00156602	-0.00145169	-0.00365265
0.0015375	0.00448424	0.00829372	0.0119151		0.000110416	0.000518455	0.000883308	0.00145774		0.0015375	-0.00157296	-0.0013577	-0.00243581
0.00155	0.00419339	0.00787283	0.0122245		0.000114297	0.000536398	0.000913683	0.00150736		0.00155	-0.00190443	-0.00183845	-0.00220433
0.0015625	0.00489111	0.00593408	0.0143344		0.000118314	0.000554952	0.000945078	0.0015586		0.0015625	-0.00124723	-0.00383685	-0.000171924
0.001575	0.00576913	0.00481364	0.0147949		0.000122473	0.000574137	0.000977526	0.00161153		0.001575	-0.000409621	-0.00501669	0.000211493
0.0015875	0.0050842	0.00452797	0.0144697		0.000126777	0.000593974	0.00101106	0.00166619		0.0015875	-0.00113484	-0.00536153	-0.000190388
0.0016	0.003866	0.00356469	0.0154582		0.000131233	0.000614484	0.00104572	0.00172263		0.0016	-0.00239321	-0.00638376	0.000721991
0.0016125	0.00305651	0.0035854	0.0156933		0.000135846	0.000635689	0.00108153	0.00178091		0.0016125	-0.00324277	-0.00642177	0.000881349
0.001625	0.00265725	0.00391096	0.0154957		0.00014062	0.000657612	0.00111854	0.00184108		0.001625	-0.00368198	-0.00615469	0.000608373
0.0016375	0.00333	0.00615914	0.0147611		0.000145563	0.000680276	0.00115677	0.0019032		0.0016375	-0.00304907	-0.00396478	-0.000201095
0.00165	0.00382276	0.00784451	0.0127392		0.000150679	0.000703705	0.00119628	0.00196732		0.00165	-0.00259604	-0.00233744	-0.00229747
0.0016625	0.00487832	0.00861289	0.0112204		0.000155975	0.000727923	0.00123709	0.00203351		0.0016625	-0.00158009	-0.00162688	-0.0038903
0.001675	0.00578618	0.00844569	0.0107846		0.000161457	0.000752957	0.00127925	0.00210181		0.001675	-0.000711736	-0.00185167	-0.00439975
0.0016875	0.00578497	0.00739835	0.0111833		0.000167132	0.000778833	0.00132281	0.00217231		0.0016875	-0.000752351	-0.00295639	-0.00407431
0.0017	0.00657618	0.00763589	0.0130395		0.000173006	0.000805576	0.00136779	0.00224504		0.0017	-4.20115e-07	-0.00277599	-0.00229089
0.0017125	0.00735735	0.00850508	0.0148994		0.000179087	0.000833216	0.00141426	0.00232009		0.0017125	0.00074157	-0.00196374	-0.000503408
0.001725	0.00662004	0.00812713	0.0154138		0.000185381	0.00086178	0.00146224	0.00239751		0.001725	-3.48113e-05	-0.0023984	-6.10141e-05
0.0017375	0.00685728	0.00741327	0.0155411		0.000191897	0.000891297	0.00151179	0.00247738		0.0017375	0.000163472	-0.00316876	-5.29716e-06
0.00175	0.00740516	0.00751864	0.0152761		0.000198642	0.000921799	0.00156296	0.00255974		0.00175	0.000672503	-0.00311967	-0.000341439
0.0017625	0.00854296	0.0089884	0.0146704		0.000205623	0.000953314	0.00161579	0.00264469		0.0017625	0.00177155	-0.00170598	-0.00101797
0.001775	0.00919926	0.00907763	0.0136879		0.00021285	0.000985877	0.00167033	0.00273227		0.001775	0.00238922	-0.0016726	-0.00207084
0.0017875	0.00984216	0.00999919	0.0122586		0.000220332	0.00101952	0.00172663	0.00282258		0.0017875	0.00299359	-0.00080668	-0.00357008
0.0018	0.0109142	0.0100217	0.0135246		0.000228076	0.00105427	0.00178475	0.00291566		0.0018	0.00402717	-0.000839575	-0.00237367
0.0018125	0.00964725	0.0100001	0.0149731		0.000236092	0.00109017	0.00184473	0.00301161		0.0018125	0.00272193	-0.000916419	-0.000994458
0.001825	0.00881248	0.00944887	0.0161292		0.00024439	0.00112725	0.00190663	0.00311049		0.001825	0.00184895	-0.00152266	9.27771e-05
0.0018375	0.00764728	0.00958074	0.0168698		0.00025298	0.00116555	0.00197051	0.00321237		0.0018375	0.000645633	-0.0014456	0.000764991
0.00185	0.00694164	0.00987798	0.0174944		0.000261871	0.00120511	0.00203642	0.00331734		0.00185	-9.80121e-05	-0.00120296	0.00132155
0.0018625	0.00555077	0.0111991	0.017009		0.000271075	0.00124595	0.00210442	0.00342546		0.0018625	-0.00152679	6.37841e-05	0.000768409
0.001875	0.00601703	0.0128303	0.0169249		0.000280603	0.00128813	0.00217456	0.00353682		0.001875	-0.00109832	0.00164076	0.000617036
0.0018875	0.00568781	0.0139833	0.0157512		0.000290465	0.00133168	0.00224691	0.00365149		0.0018875	-0.00146523	0.0027398	-0.000623639
0.0019	0.00483904	0.0147109	0.0135225		0.000300674	0.00137665	0.00232153	0.00376955		0.0019	-0.0023516	0.00341358	-0.0029189
0.0019125	0.00465905	0.0152481	0.0124		0.000311242	0.00142306	0.00239847	0.00389108		0.0019125	-0.00256908	0.00389723	-0.00410767
0.001925	0.00522703	0.0144237	0.0118283		0.000322182	0.00147098	0.00247781	0.00401615		0.001925	-0.00203849	0.00301944	-0.00474515
0.0019375	0.00433744	0.0130523	0.0114915		0.000333505	0.00152043	0.0025596	0.00414484		0.0019375	-0.00296536	0.00159487	-0.00514746
0.00195	0.00438952	0.010484	0.0118253		0.000345227	0.00157147	0.0026439	0.00427724		0.00195	-0.00295047	-0.00102637	-0.00487879
0.0019625	0.0047766	0.00958805	0.0124392		0.000357361	0.00162414	0.00273079	0.00441342		0.0019625	-0.00260047	-0.00197513	-0.00432958
0.001975	0.00620098	0.00921833	0.0121697		0.000369921	0.00167848	0.00282033	0.00455346		0.001975	-0.00121308	-0.00239744	-0.00466351
0.0019875	0.00766373	0.0101679	0.0116185		0.000382923	0.00173455	0.00291258	0.00469744		0.0019875	0.000212779	-0.00150025	-0.0052788
0.002	0.00895532	0.0104959	0.0121307		0.000396382	0.00179239	0.00300762	0.00484544		0.002	0.00146758	-0.00122445	-0.00483025
0.0020125	0.0113077	0.0119782	0.0127477		0.000410314	0.00185205	0.00310551	0.00499752		0.0020125	0.00378323	0.000205787	-0.00427658
0.002025	0.01208	0.0121578	0.0137704		0.000424735	0.00191358	0.00320632	0.00515378		0.002025	0.00451898	0.00033366	-0.00331691
0.0020375	0.0109291	0.0134875	0.0139078		0.000439663	0.00197703	0.00331013	0.00531427		0.0020375	0.0033316	0.0016117	-0.00324222
0.00205	0.0113844	0.0136702	0.0134695		0.000455116	0.00204246	0.00341699	0.00547909		0.00205	0.00375051	0.001743	-0.00374279
0.0020625	0.0115872	0.0145562	0.0131619		0.000471112	0.00210992	0.00352699	0.00564829		0.0020625	0.00391704	0.0025777	-0.00411236
0.002075	0.0112742	0.0134467	0.0137649		0.000487671	0.00217945	0.00364018	0.00582195		0.002075	0.00356777	0.00141717	-0.00357099
0.0020875	0.0113536	0.0117826	0.0153915		0.000504811	0.00225112	0.00375666	0.00600013		0.0020875	0.00361116	-0.000297744	-0.00200571
0.0021	0.0113594	0.0100357	0.018		0.000522554	0.00232498	0.00387647	0.0061829		0.0021	0.00358094	-0.00209531	0.00054178
0.0021125	0.0106596	0.00884252	0.0207574		0.00054092	0.00240108	0.0039997	0.00637033		0.0021125	0.00284518	-0.00333902	0.00323852
0.002125	0.00946148	0.0072415	0.0221595		0.000559932	0.00247948	0.00412642	0.00656248		0.002125	0.00161127	-0.00499034	0.00458035
0.0021375	0.0094097	0.0063038	0.0234584		0.000579612	0.00256025	0.0042567	0.00675939		0.0021375	0.00152378	-0.00597817	0.00581926
0.00215	0.0100161	0.0067259	0.0238863		0.000599984	0.00264343	0.0043906	0.00696113		0.00215	0.00209451	-0.005606	0.00618749
0.0021625	0.0105146	0.00863847	0.0239649		0.000621072	0.00272908	0.0045282	0.00716774		0.0021625	0.00255753	-0.00374319	0.00620672
0.002175	0.0105917	0.00993128	0.0231612		0.000642901	0.00281727	0.00466956	0.00737928		0.002175	0.00259915	-0.00249995	0.005344
0.0021875	0.00973283	0.00915346	0.02067		0.000665497	0.00290805	0.00481476	0.00759577		0.0021875	0.00170498	-0.00332716	0.00279409
0.0022	0.00779407	0.00833423	0.0182299		0.000688888	0.00300148	0.00496386	0.00781726		0.0022	-0.000269022	-0.00419561	0.000295658
0.0022125	0.00686185	0.00789476	0.0178919		0.0007131	0.00309762	0.00511693	0.00804378		0.0022125	-0.0012364	-0.00468411	-0.000100462
0.002225	0.00642543	0.00752473	0.0171747		0.000738164	0.00319653	0.00527403	0.00827535		0.002225	-0.00170788	-0.005103	-0.000875433
0.0022375	0.00556478	0.00834367	0.0166186		0.000764108	0.00329827	0.00543521	0.008512		0.0022375	-0.0026035	-0.00433274	-0.00148899
0.00225	0.0044084	0.00929386	0.0154722		0.000790965	0.0034029	0.00560056	0.00875373		0.00225	-0.00379475	-0.00343106	-0.00269245
0.0022625	0.00376611	0.00903103	0.0149116		0.000818765	0.00351049	0.00577012	0.00900056		0.0022625	-0.00447183	-0.00374221	-0.00330996
0.002275	0.00348197	0.00967698	0.0149466		0.000847542	0.00362108	0.00594394	0.00925247		0.002275	-0.00479067	-0.00314442	-0.00333147
0.0022875	0.00404477	0.0105836	0.0143475		0.000877331	0.00373474	0.00612209	0.00950947		0.0022875	-0.00426247	-0.00228576	-0.00398674
0.0023	0.00301753	0.0111559	0.0145571		0.000908167	0.00385153	0.00630461	0.00977154		0.0023	-0.00532422	-0.00176132	-0.00383314
0.0023125	0.00290089	0.00965292	0.0154701		0.000940087	0.0039715	0.00649155	0.0100387		0.0023125	-0.00547529	-0.0033119	-0.00297573
0.002325	0.00229819	0.0088751	0.017125		0.000973128	0.00409472	0.00668296	0.0103108		0.002325	-0.00611232	-0.00413719	-0.00137614
0.0023375	0.00216723	0.00842194	0.0185074		0.00100733	0.00422124	0.00687888	0.0105879		0.0023375	-0.00627752	-0.00463765	-4.88348e-05
0.00235	0.0037317	0.00957252	0.0181343		0.00104274	0.00435111	0.00707933	0.0108699		0.00235	-0.00474721	-0.00353419	-0.000476651
0.0023625	0.00419157	0.0100604	0.0177728		0.00107939	0.00448439	0.00728437	0.0111567		0.0023625	-0.00432141	-0.00309326	-0.000892603
0.002375	0.00386357	0.0107724	0.0169006		0.00111732	0.00462114	0.00749401	0.0114484		0.002375	-0.00468338	-0.00242801	-0.00181899
0.0023875	0.00293804	0.0110572	0.0157713		0.00115659	0.0047614	0.00770828	0.0117447		0.0023875	-0.0056428	-0.00218988	-0.00300214
0.0024	0.00300383	0.0109335	0.0150306		0.00119725	0.00490523	0.0079272	0.0120457		0.0024	-0.00561082	-0.00235999	-0.00379639
0.0024125	0.00464291	0.0111522	0.0149749		0.00123933	0.00505267	0.00815077	0.0123511		0.0024125	-0.00400545	-0.00218761	-0.00390543
0.002425	0.00579837	0.0112061	0.0159769		0.00128288	0.00520377	0.00837902	0.0126609		0.002425	-0.00288362	-0.00217983	-0.00295649
0.0024375	0.00503608	0.0116313	0.0169731		0.00132797	0.00535857	0.00861193	0.012975		0.0024375	-0.00367944	-0.00180065	-0.00201305
0.00245	0.00430212	0.0103126	0.0179948		0.00137465	0.00551713	0.00884951	0.0132932		0.00245	-0.00444686	-0.00316514	-0.00104376
0.0024625	0.00332269	0.00969008	0.017291		0.00142296	0.00567946	0.00909175	0.0136154		0.0024625	-0.00545965	-0.00383328	-0.00179976
0.002475	0.0043347	0.00980245	0.0177579		0.00147298	0.00584562	0.00933862	0.0139414		0.002475	-0.00448092	-0.00376637	-0.0013848
0.0024875	0.00330167	0.0106674	0.0169271		0.00152475	0.00601563	0.0095901	0.0142709		0.0024875	-0.00554715	-0.00294677	-0.00226725
0.0025	0.00428445	0.0119925	0.0161234		0.00157834	0.00618952	0.00984616	0.0146039		0.0025	-0.00459748	-0.00166683	-0.00312232
0.0025125	0.00354745	0.0132399	0.0175483		0.00163381	0.00636733	0.0101068	0.0149402		0.0025125	-0.00536751	-0.000464399	-0.00174843
0.002525	0.00327944	0.0136599	0.0189672		0.00169124	0.00654908	0.0103718	0.0152794		0.002525	-0.00566846	-8.92634e-05	-0.000380369
0.0025375	0.00372469	0.0137595	0.0195346		0.00175068	0.00673477	0.0106414	0.0156214		0.0025375	-0.00525607	-3.43565e-05	0.000136442
0.00255	0.00575999	0.0153206	0.0192158		0.00181221	0.00692444	0.0109153	0.015966		0.00255	-0.00325354	0.00148224	-0.000232717
0.0025625	0.00802644	0.0153885	0.0195398		0.00187591	0.00711809	0.0111934	0.0163128		0.0025625	-0.00101978	0.00150578	4.12891e-05
0.002575	0.0098985	0.0144663	0.0189136		0.00194184	0.00731573	0.0114758	0.0166616		0.002575	0.000819674	0.0005394	-0.000634636
0.0025875	0.0113944	0.013472	0.0179896		0.00201009	0.00751736	0.0117624	0.0170121		0.0025875	0.00228309	-0.000499009	-0.00160815
0.0026	0.0116274	0.0114123	0.0168412		0.00208074	0.00772297	0.0120529	0.0173641		0.0026	0.00248363	-0.00260257	-0.00280585
0.0026125	0.0113302	0.0107319	0.0157101		0.00215387	0.00793256	0.0123473	0.0177172		0.0026125	0.00215403	-0.00332669	-0.00398594
0.002625	0.0101056	0.0131699	0.0147188		0.00222958	0.00814612	0.0126456	0.0180712		0.002625	0.000897165	-0.00093237	-0.00502599
0.0026375	0.00908171	0.0150788	0.0143454		0.00230794	0.00836363	0.0129475	0.0184256		0.0026375	-0.000158924	0.000933096	-0.00544785
0.00265	0.00872081	0.0151302	0.0133678		0.00238906	0.00858505	0.0132529	0.0187801		0.00265	-0.000551929	0.000941271	-0.00647369
0.0026625	0.00730192	0.0160591	0.0134162		0.00247303	0.00881037	0.0135617	0.0191345		0.0026625	-0.00200285	0.001827	-0.00647325
0.002675	0.00743623	0.0158012	0.0144185		0.00255995	0.00903955	0.0138737	0.0194883		0.002675	-0.0019005	0.00152605	-0.00551871
0.0026875	0.0070324	0.0160399	0.0152359		0.00264992	0.00927254	0.0141887	0.0198412		0.0026875	-0.00233621	0.00172198	-0.00474879
0.0027	0.00850946	0.014649	0.0172499		0.00274306	0.0095093	0.0145066	0.0201928		0.0027	-0.000890935	0.000288405	-0.00278205
0.0027125	0.00791955	0.0123954	0.0202524		0.00283947	0.00974977	0.0148272	0.0205427		0.0027125	-0.00151256	-0.0020078	0.000173506
0.002725	0.00903663	0.00982743	0.0212909		0.00293927	0.00999388	0.0151502	0.0208906		0.002725	-0.000427106	-0.00461816	0.00116527
0.0027375	0.00849728	0.00782015	0.0215282		0.00304258	0.0102416	0.0154755	0.0212361		0.0027375	-0.000998015	-0.0066677	0.001356
0.00275	0.00946361	0.00746261	0.0209882		0.00314952	0.0104928	0.0158029	0.0215787		0.00275	-6.31564e-05	-0.00706735	0.000769767
0.0027625	0.010161	0.00759752	0.0202229		0.00326021	0.0107474	0.0161321	0.0219181		0.0027625	0.000602865	-0.0069744	-4.15928e-05
0.002775	0.0105621	0.00763376	0.020239		0.0033748	0.0110054	0.0164629	0.0222539		0.002775	0.000972638	-0.00697998	-7.12423e-05
0.0027875	0.0108788	0.00819931	0.0207425		0.00349342	0.0112666	0.0167951	0.0225858		0.0027875	0.00125813	-0.0064561	0.000386621
0.0028	0.0117584	0.00978205	0.020765		0.0036162	0.011531	0.0171284	0.0229132		0.0028	0.00210651	-0.0049149	0.000363837
0.0028125	0.0116911	0.0127639	0.0196835		0.0037433	0.0117984	0.0174625	0.0232358		0.0028125	0.00200812	-0.00197445	-0.000762702
0.002825	0.010394	0.0154281	0.0185984		0.00387487	0.0120687	0.0177972	0.0235533		0.002825	0.000680037	0.000648489	-0.00189267
0.0028375	0.0103023	0.0168342	0.0172051		0.00401106	0.0123418	0.0181322	0.0238653		0.0028375	0.000557438	0.00201348	-0.0033306
0.00285	0.0104068	0.0164928	0.0168567		0.00415204	0.0126176	0.0184672	0.0241714		0.00285	0.000631045	0.00163111	-0.0037234
0.0028625	0.0108249	0.0151007	0.017432		0.00429797	0.0128959	0.018802	0.0244713		0.0028625	0.00101842	0.000198194	-0.00319227
0.002875	0.0112166	0.0136803	0.0190084		0.00444903	0.0131767	0.0191362	0.0247645		0.002875	0.00137936	-0.00126291	-0.00165987
0.0028875	0.010927	0.0120531	0.0201602		0.0046054	0.0134597	0.0194696	0.0250509		0.0028875	0.00105911	-0.00293067	-0.000551783
0.0029	0.00944351	0.0115734	0.0229721		0.00476727	0.0137448	0.0198018	0.02533		0.0029	-0.000454891	-0.00345074	0.00221662
0.0029125	0.00838094	0.0115661	0.0235872		0.00493483	0.0140318	0.0201327	0.0256016		0.0029125	-0.00154794	-0.00349833	0.00278854
0.002925	0.00713016	0.0102428	0.0230774		0.00510827	0.0143207	0.0204618	0.0258653		0.002925	-0.00282912	-0.00486173	0.00223568
0.0029375	0.00561625	0.0107356	0.0212377		0.00528782	0.0146111	0.0207888	0.0261211		0.0029375	-0.00437335	-0.00440897	0.000353074
0.00295	0.00482198	0.0108979	0.0203514		0.00547367	0.014903	0.0211135	0.0263685		0.00295	-0.00519786	-0.00428652	-0.000575773
0.0029625	0.00391321	0.0110791	0.0190744		0.00566605	0.0151962	0.0214355	0.0266074		0.0029625	-0.00613681	-0.00414504	-0.00189514
0.002975	0.00381728	0.011334	0.0190412		0.0058652	0.0154905	0.0217546	0.0268376		0.002975	-0.00626285	-0.00392974	-0.00197051
0.0029875	0.00435237	0.0110797	0.0181983		0.00607135	0.0157857	0.0220705	0.0270589		0.0029875	-0.00575778	-0.0042235	-0.00285546
0.003	0.00428476	0.0110036	0.0183012		0.00628474	0.0160817	0.0223827	0.0272712		0.003	-0.00585534	-0.00433897	-0.00279427
0.0030125	0.00431521	0.0112098	0.0193032		0.00650563	0.0163781	0.0226911	0.0274745		0.0030125	-0.00585477	-0.00417199	-0.00183384
0.003025	0.00539606	0.0113934	0.0184867		0.00673429	0.016675	0.0229953	0.0276685		0.003025	-0.00480373	-0.00402741	-0.00269166
0.0030375	0.00568325	0.0133623	0.0168369		0.00697098	0.016972	0.0232951	0.0278533		0.0030375	-0.00454628	-0.00209744	-0.00438252
0.00305	0.00603591	0.0152849	0.0153565		0.00721599	0.0172689	0.0235901	0.0280289		0.00305	-0.00422327	-0.000213632	-0.00590384
0.0030625	0.00640442	0.0161831	0.0146911		0.00746961	0.0175656	0.0238802	0.0281952		0.0030625	-0.00388436	0.000645806	-0.00660997
0.003075	0.00737836	0.0167757	0.015637		0.00773215	0.0178619	0.0241649	0.0283523		0.003075	-0.00293993	0.00119991	-0.00570454
0.0030875	0.00850276	0.0175145	0.0155773		0.00800391	0.0181576	0.0244441	0.0285003		0.0030875	-0.00184499	0.00190033	-0.00580452
0.0031	0.00831363	0.0169207	0.0142312		0.00828523	0.0184524	0.0247175	0.0286394		0.0031	-0.00206349	0.00126817	-0.00719071
0.0031125	0.0103142	0.0171131	0.0130581		0.00857644	0.0187463	0.0249848	0.0287695		0.0031125	-9.22111e-05	0.00142248	-0.00840371
0.003125	0.0119177	0.0157345	0.0138435		0.00887787	0.0190389	0.0252459	0.028891		0.003125	0.001482	5.75657e-06	-0.00765796
0.0031375	0.0141226	0.0147395	0.0149341		0.00918991	0.0193301	0.0255004	0.029004		0.0031375	0.00365777	-0.00102711	-0.00660685
0.00315	0.0153347	0.0132442	0.0150986		0.00951291	0.0196197	0.0257483	0.0291088		0.00315	0.00484078	-0.00256023	-0.00648167
0.0031625	0.0170676	0.0107441	0.0156029		0.00984726	0.0199076	0.0259892	0.0292055		0.0031625	0.00654464	-0.00509792	-0.00601642
0.003175	0.0185724	0.01035	0.0164648		0.0101934	0.0201935	0.0262231	0.0292945		0.003175	0.00802047	-0.00552954	-0.00519344
0.0031875	0.0190234	0.0111827	0.0160539		0.0105516	0.0204772	0.0264497	0.0293761		0.0031875	0.00844262	-0.00473431	-0.00564296
0.0032	0.0196879	0.0113416	0.0172584		0.0109225	0.0207586	0.026669	0.0294505		0.0032	0.00907833	-0.00461262	-0.00447697
0.0032125	0.0200881	0.0116139	0.0171409		0.0113064	0.0210374	0.0268807	0.0295182		0.0032125	0.00944976	-0.00437751	-0.00463283
0.003225	0.0209159	0.0125876	0.0168997		0.0117038	0.0213136	0.0270848	0.0295794		0.003225	0.0102488	-0.00344091	-0.00491214
0.0032375	0.0187167	0.0120199	0.0166588		0.0121151	0.021587	0.0272812	0.0296346		0.0032375	0.0080211	-0.0040455	-0.00519096
0.00325	0.0157702	0.0123171	0.0163959		0.012541	0.0218573	0.0274697	0.0296841		0.00325	0.00504605	-0.00378505	-0.00549151
0.0032625	0.0127945	0.0127191	0.016081		0.0129817	0.0221245	0.0276504	0.0297283		0.0032625	0.00204183	-0.00341972	-0.00584395
0.003275	0.010613	0.0131845	0.0160165		0.013438	0.0223883	0.0278232	0.0297675		0.003275	-0.000168055	-0.00299092	-0.00594587
0.0032875	0.00946026	0.014589	0.0172813		0.0139103	0.0226486	0.0279881	0.0298021		0.0032875	-0.00134911	-0.00162277	-0.00471825
0.0033	0.0096101	0.0166158	0.019502		0.0143992	0.0229054	0.0281451	0.0298325		0.0033	-0.00122754	0.00036769	-0.00253445
0.0033125	0.0101568	0.0170084	0.0208399		0.0149053	0.0231584	0.0282942	0.029859		0.0033125	-0.000709073	0.000724061	-0.00123337
0.003325	0.0110488	0.0162909	0.0211889		0.0154292	0.0234075	0.0284355	0.0298821		0.003325	0.000154816	-2.95286e-05	-0.000920965
0.0033375	0.0111237	0.016325	0.0221473		0.0159715	0.0236525	0.0285691	0.029902		0.0033375	0.000201667	-3.13734e-05	1.02226e-06
0.00335	0.0107046	0.0162951	0.023523		0.0165329	0.0238935	0.0286949	0.029919		0.00335	-0.000245392	-9.70567e-05	0.00134042
0.0033625	0.00968441	0.0162714	0.0245109		0.0171139	0.0241302	0.0288133	0.0299336		0.0033625	-0.00129356	-0.000156532	0.00229231
0.003375	0.00987719	0.0157204	0.0249784		0.0177155	0.0243626	0.0289242	0.0299459		0.003375	-0.00112865	-0.000743064	0.00272391
0.0033875	0.0105018	0.0158121	0.0248021		0.0183381	0.0245905	0.0290279	0.0299562		0.0033875	-0.000531827	-0.000686882	0.00251187
0.0034	0.0104637	0.0161952	0.0247473		0.0189826	0.0248139	0.0291245	0.0299649		0.0034	-0.000597633	-0.000339132	0.00242152
0.0034125	0.0103206	0.016582	0.025046		0.0196498	0.0250326	0.0292142	0.029972		0.0034125	-0.000768443	1.23883e-05	0.00268493
0.003425	0.0113966	0.0169377	0.0258108		0.0203405	0.0252467	0.0292972	0.0299779		0.003425	0.000279922	0.000332959	0.00341447
0.0034375	0.0118945	0.0187236	0.026274		0.0210554	0.0254559	0.0293738	0.0299827		0.0034375	0.000750317	0.00208381	0.00384269
0.00345	0.0133183	0.0200606	0.0254745		0.0217954	0.0256603	0.0294442	0.0299865		0.00345	0.0021466	0.00338586	0.00300842
0.0034625	0.0150335	0.0185759	0.0243182		0.0225615	0.0258598	0.0295086	0.0299896		0.0034625	0.00383441	0.00186638	0.00181739
0.003475	0.0165584	0.0176418	0.0233546		0.0233545	0.0260543	0.0295674	0.0299921		0.003475	0.00533194	0.000897643	0.000819308
0.0034875	0.017278	0.017034	0.0224178		0.0241753	0.0262438	0.0296207	0.029994		0.0034875	0.0060243	0.000255187	-0.000151799
0.0035	0.0156523	0.0168461	0.0223974		0.025025	0.0264229	0.0296677	0.0299955		0.0035	0.0043714	3.28165e-05	-0.000206348
0.0035125	0.0132756	0.017485	0.0234767							0.0035125	0.00196755	0.000637406	0.000838995
0.003525	0.0108143	0.0157405	0.023988							0.003525	-0.000520912	-0.00114129	0.00131652
0.0035375	0.00789244	0.0147553	0.0245679							0.0035375	-0.00346978	-0.00216064	0.00186274
0.00355	0.00644492	0.0123728	0.0256987							0.00355	-0.00494427	-0.00457715	0.00296006
0.0035625	0.00553249	0.00987951	0.0262514							0.0035625	-0.0058836	-0.0071044	0.0034795
0.003575	0.00423451	0.00788745	0.0262051							0.003575	-0.00720843	-0.00913026	0.00340006
0.0035875	0.00335619	0.00761214	0.0255108							0.0035875	-0.00811353	-0.00943927	0.00267271
0.0036	0.0039866	0.00942634	0.0251289							0.0036	-0.00750984	-0.00765866	0.00225798
0.0036125	0.00431339	0.0112174	0.0263705							0.0036125	-0.00720971	-0.00590109	0.00346697
0.003625	0.00428689	0.0130834	0.0268106							0.003625	-0.0072628	-0.00406849	0.00387454
0.0036375	0.00406761	0.0138922	0.0285304							0.0036375	-0.00750861	-0.00329287	0.00556199
0.00365	0.00444891	0.0138746	0.0296231							0.00365	-0.00715379	-0.0033437	0.00662253
0.0036625	0.00432465	0.0133276	0.0272963							0.0036625	-0.00730445	-0.00392372	0.00426375
0.003675	0.00391778	0.01113	0.0261129							0.003675	-0.00773768	-0.0061543	0.00304841
0.0036875	0.00502481	0.0106427	0.025339							0.0036875	-0.00665694	-0.00667442	0.00224284
0.0037	0.00666237	0.0123789	0.0240648							0.0037	-0.00504561	-0.00497093	0.000937056
0.0037125	0.00887948	0.0146801	0.0221489							0.0037125	-0.00285466	-0.00270239	-0.00101026
0.003725	0.0098044	0.0166368	0.0208564							0.003725	-0.00195586	-0.000778198	-0.00233401
0.0037375	0.0103148	0.019231	0.0210162							0.0037375	-0.00147148	0.00178352	-0.00220522
0.00375	0.00916485	0.0206142	0.0208643							0.00375	-0.00264745	0.00313445	-0.00238813
0.0037625	0.00796279	0.0211703	0.0219817							0.0037625	-0.00387543	0.00365833	-0.00130153
0.003775	0.00764454	0.0203837	0.0239877							0.003775	-0.00421956	0.00283956	0.000673889
0.0037875	0.00868853	0.0197953	0.0232708							0.0037875	-0.00320138	0.00221915	-7.35108e-05
0.0038	0.00930403	0.0206922	0.0227181							0.0038	-0.00261164	0.00308413	-0.00065661
0.0038125	0.0100188	0.0205701	0.023565							0.0038125	-0.00192256	0.00293019	0.000160145
0.003825	0.0121449	0.0211545	0.0247695							0.003825	0.000177862	0.0034829	0.00133459
0.0038375	0.0120632	0.0201105	0.0253972							0.0038375	7.06642e-05	0.00240729	0.00193236
0.00385	0.0107025	0.0199086	0.0273707							0.00385	-0.00131558	0.00217385	0.00387608
0.0038625	0.00955041	0.0198976	0.0280017							0.0038625	-0.00249315	0.00213147	0.00447749
0.003875	0.00818816	0.0204769	0.0285675							0.003875	-0.0038808	0.0026794	0.00501388
0.0038875	0.00892517	0.0215038	0.0292266							0.0038875	-0.00316914	0.00367511	0.00564359
0.0039	0.0100319	0.0219713	0.0282322							0.0039	-0.0020877	0.00411147	0.00462006
0.0039125	0.00950838	0.0216046	0.0274462							0.0039125	-0.00263645	0.00371376	0.00380498
0.003925	0.0112519	0.0199954	0.0259917							0.003925	-0.000918089	0.00207359	0.00232155
0.0039375	0.0115875	0.0177384	0.0241866							0.0039375	-0.000607596	-0.000214253	0.000487729
0.00395	0.0123885	0.015119	0.0226678							0.00395	0.000168304	-0.00286441	-0.00105968
0.0039625	0.0123879	0.0139739	0.0228228							0.0039625	0.000142688	-0.00404016	-0.000933145
0.003975	0.0130344	0.0132469	0.0235068							0.003975	0.000764294	-0.00479767	-0.000277473
0.0039875	0.013064	0.0142029	0.0238412							0.0039875	0.00076894	-0.00387214	2.87118e-05
0.004	0.012468	0.014872	0.0235096							0.004	0.000148099	-0.0032334	-0.000331014
0.0040125	0.0121759	0.015475	0.0228761							0.0040125	-0.000168747	-0.00266066	-0.000992413
0.004025	0.0130661	0.0168768	0.0199445							0.004025	0.000696721	-0.00128899	-0.0039518
0.0040375	0.0128051	0.0186618	0.0175614							0.0040375	0.00041105	0.00046589	-0.00636256
0.00405	0.0125706	0.0201032	0.0167209							0.00405	0.000151929	0.00187734	-0.00723065
0.0040625	0.0128706	0.0202028	0.0158289							0.0040625	0.000427347	0.00194703	-0.00815008
0.004075	0.0124056	0.0211487	0.0159196							0.004075	-6.22076e-05	0.00286316	-0.00808659
0.0040875	0.01238	0.0212867	0.017549							0.0040875	-0.000112244	0.00297142	-0.0064844
0.0041	0.0117971	0.021544	0.0189608							0.0041	-0.00071955	0.00319915	-0.00509952
0.0041125	0.011332	0.0230381	0.0198587							0.0041125	-0.00120894	0.00466374	-0.00422859
0.004125	0.0103109	0.0257992	0.0206895							0.004125	-0.00225439	0.00739535	-0.00342453
0.0041375	0.0100919	0.0265791	0.0217612							0.0041375	-0.00249759	0.00814596	-0.00237944
0.00415	0.00994815	0.026228	0.021417							0.00415	-0.00266552	0.00776556	-0.00275008
0.0041625	0.0104315	0.024549	0.0211046							0.0041625	-0.00220634	0.00605742	-0.00308891
0.004175	0.0115087	0.0227162	0.0208798							0.004175	-0.00115323	0.00419558	-0.00333991
0.0041875	0.0114858	0.0226843	0.0206511							0.0041875	-0.00120009	0.00413462	-0.00359474
0.0042	0.0108396	0.0215251	0.0203995							0.0042	-0.00187032	0.00294661	-0.00387228
0.0042125	0.00792168	0.0216135	0.0193239							0.0042125	-0.00481212	0.00300612	-0.00497381
0.004225	0.00652928	0.0208347	0.0194822							0.004225	-0.00622838	0.00219868	-0.00484119
0.0042375	0.00625519	0.0202095	0.0204346							0.0042375	-0.00652629	0.00154481	-0.00391449
0.00425	0.00739786	0.01989	0.0217304							0.00425	-0.00540738	0.00119679	-0.00264413
0.0042625	0.0086998	0.0213375	0.0231018							0.0042625	-0.00412914	0.00261586	-0.00129812
0.004275	0.0111258	0.0225542	0.0232659							0.004275	-0.00172677	0.00380416	-0.00115922
0.0042875	0.0118089	0.0245015	0.0246909							0.0042875	-0.00106727	0.00572317	0.000240632
0.0043	0.0124311	0.0247881	0.0242277							0.0043	-0.000468632	0.00598155	-0.0002476
0.0043125	0.0133183	0.0260209	0.0230887							0.0043125	0.000395015	0.00718625	-0.00141151
0.004325	0.0138403	0.0258217	0.0249346							0.004325	0.00089356	0.00695905	0.000409589
0.0043375	0.014651	0.0260986	0.0239177							0.0043375	0.00168087	0.00720795	-0.000631956
0.00435	0.0155372	0.0256895	0.0241141							0.00435	0.00254376	0.00677109	-0.000460061
0.0043625	0.0150347	0.0256716	0.0236454							0.0043625	0.00201795	0.00672535	-0.000953185
0.004375	0.0157227	0.0255108	0.0246178							0.004375	0.00268268	0.00653686	-5.06777e-06
0.0043875	0.0163659	0.023809	0.0258805							0.0043875	0.00330269	0.00480744	0.0012334
0.0044	0.0171111	0.022818	0.0264771							0.0044	0.00402477	0.00378892	0.00180593
0.0044125	0.0169948	0.0225503	0.0268618							0.0044125	0.00388533	0.00349378	0.00216662
0.004425	0.0166887	0.022095	0.0285949							0.004425	0.00355621	0.00301113	0.00387596
0.0044375	0.0164271	0.0223633	0.028735							0.0044375	0.00327161	0.00325216	0.00399231
0.00445	0.0156112	0.0229178	0.0280285							0.00445	0.00243278	0.00377956	0.00326214
0.0044625	0.0156922	0.0246136	0.0274474							0.0044625	0.00249089	0.00544818	0.00265755
0.004475	0.016118	0.0243873	0.0276183							0.004475	0.0028938	0.00519487	0.002805
0.0044875	0.0162435	0.023424	0.0280754							0.0044875	0.00299647	0.00420464	0.00323884
0.0045	0.0171392	0.0225119	0.028957							0.0045	0.0038694	0.00326565	0.00409733
0.0045125	0.0163388	0.0196379	0.0289939							0.0045125	0.00304634	0.000364844	0.00411111
0.004525	0.0146144	0.0189968	0.0290058							0.004525	0.00129933	-0.000302934	0.00410003
0.0045375	0.0126126	0.0165753	0.0276639							0.0045375	-0.000725074	-0.00275102	0.00273534
0.00455	0.0107823	0.0162044	0.0269945							0.00455	-0.00257797	-0.00314851	0.0020432
0.0045625	0.00900313	0.0160494	0.0268547							0.0045625	-0.00437965	-0.00332999	0.00188077
0.004575	0.00789062	0.0166271	0.0253914							0.004575	-0.00551463	-0.00277864	0.000394887
0.0045875	0.00839312	0.0171305	0.024965							0.0045875	-0.00503454	-0.00230153	-5.39036e-05
0.0046	0.0091079	0.0165732	0.0247698							0.0046	-0.00434212	-0.00288508	-0.000271436
0.0046125	0.0101501	0.0163856	0.0249769							0.0046125	-0.00332228	-0.00309883	-8.65552e-05
0.004625	0.0110494	0.0160567	0.0238123							0.004625	-0.00244521	-0.00345382	-0.00127326
0.0046375	0.0137611	0.0158822	0.0239232							0.0046375	0.000244266	-0.00365432	-0.0011844
0.00465	0.0160306	0.016007	0.0226568							0.00465	0.00249159	-0.00355537	-0.00247262
0.0046625	0.0170591	0.015775	0.0222545							0.0046625	0.00349792	-0.00381328	-0.00289672
0.004675	0.0166053	0.015835	0.0218206							0.004675	0.00302206	-0.00377905	-0.0033524
0.0046875	0.0159642	0.0164529	0.021086							0.0046875	0.00235895	-0.0031868	-0.00410856
0.0047	0.0150499	0.0163286	0.0211643							0.0047	0.00142271	-0.00333667	-0.00405178
0.0047125	0.0149823	0.0173857	0.021223							0.0047125	0.00133316	-0.00230512	-0.00401439
0.004725	0.0153801	0.0181821	0.0239673							0.004725	0.001709	-0.00153418	-0.00129139
0.0047375	0.0159535	0.0197088	0.0251691							0.0047375	0.00226062	-3.28651e-05	-0.000110834
0.00475	0.0159319	0.0208978	0.026655							0.00475	0.0022172	0.00113078	0.00135397
0.0047625	0.017056	0.0218696	0.0284917							0.0047625	0.00331953	0.00207736	0.00316971
0.004775	0.0173962	0.0197722	0.0277961							0.004775	0.003638	-4.5225e-05	0.00245323
0.0047875	0.0183403	0.0186922	0.0280154							0.0047875	0.00456043	-0.00115024	0.00265171
0.0048	0.018703	0.0184434	0.027797							0.0048	0.00490153	-0.00142407	0.00241265
0.0048125	0.0186969	0.0190431	0.0270357							0.0048125	0.00487386	-0.000849354	0.00163068
0.004825	0.0184959	0.0192663	0.0280163							0.004825	0.00465133	-0.000650986	0.00259082
0.0048375	0.0156359	0.019157	0.0294602							0.0048375	0.00176983	-0.000785113	0.00401428
0.00485	0.0130347	0.0191494	0.0302017							0.00485	-0.00085276	-0.000817446	0.00473554
0.0048625	0.0111651	0.0195718	0.0321198							0.0048625	-0.00274378	-0.000419685	0.00663337
0.004875	0.0102277	0.0210762	0.032844							0.004875	-0.00370253	0.00106021	0.00733747
0.0048875	0.00964055	0.022087	0.0316572							0.0048875	-0.00431101	0.0020465	0.00613061
0.0049	0.00820521	0.0232784	0.0299356							0.0049	-0.00576761	0.00321347	0.00438906
0.0049125	0.00781265	0.0244857	0.028788							0.0049125	-0.00618139	0.00439634	0.00322168
0.004925	0.00680155	0.0253868	0.0290679							0.004925	-0.00721366	0.00527321	0.00348181
0.0049375	0.00650461	0.026644	0.0287959							0.0049375	-0.00753172	0.00650616	0.00319019
0.00495	0.00907775	0.027145	0.0261838							0.00495	-0.00497968	0.006983	0.000558508
0.0049625	0.0109812	0.0273996	0.0261954							0.0049625	-0.00309729	0.00721352	0.000550605
0.004975	0.0128295	0.026362	0.0246516							0.004975	-0.00126998	0.00615192	-0.00101254
0.0049875	0.0135589	0.0252303	0.0243112							0.0049875	-0.00056154	0.00499628	-0.00137232
0.005	0.0139725	0.0250028	0.0224068							0.005	-0.000168874	0.00474491	-0.00329586
0.0050125	0.0151523	0.0247655	0.0223301							0.0050125	0.00099008	0.00448387	-0.00339173
0.005025	0.0162818	0.0252111	0.0222347							0.005025	0.00209883	0.00490569	-0.00350608
0.0050375	0.0156167	0.0253445	0.021368							0.0050375	0.00141291	0.00501542	-0.00439176
0.00505	0.0141902	0.0254325	0.021512							0.00505	-3.43359e-05	0.00507984	-0.00426656
0.0050625	0.0137498	0.0242161	0.0208628							0.0050625	-0.000495409	0.00383995	-0.00493462
0.005075	0.0137845	0.0233208	0.0210906							0.005075	-0.000481345	0.00292112	-0.00472549
0.0050875	0.0144293	0.020864	0.02158							0.0050875	0.000142773	0.000440936	-0.00425467
0.0051	0.0145541	0.0208475	0.0231508							0.0051	0.000247069	0.00040117	-0.00270231
0.0051125	0.0136603	0.0199147	0.0229136							0.0051125	-0.000667308	-0.000554917	-0.00295797
0.005125	0.0127086	0.0187221	0.0232331							0.005125	-0.00163951	-0.00177072	-0.00265683
0.0051375	0.0123218	0.0188713	0.0238994							0.0051375	-0.00204673	-0.00164461	-0.00200873
0.00515	0.0119737	0.018321	0.0248813							0.00515	-0.00241523	-0.00221798	-0.00104502
0.0051625	0.0118759	0.0185448	0.0245719							0.0051625	-0.00253335	-0.00201713	-0.00137252
0.005175	0.0106571	0.0195501	0.0250765							0.005175	-0.00377247	-0.00103473	-0.000885881
0.0051875	0.0111301	0.0203264	0.0263943							0.0051875	-0.00331978	-0.000281293	0.00041399
0.0052	0.0103197	0.0218684	0.0271218							0.0052	-0.00415042	0.00123785	0.00112373
0.0052125	0.0107765	0.0229456	0.0289199							0.0052125	-0.00371379	0.00229231	0.00290404
0.005225	0.0123294	0.0239064	0.0312579							0.005225	-0.00218105	0.0032305	0.0052244
0.0052375	0.0143973	0.0240843	0.0322584							0.0052375	-0.00013328	0.00338577	0.00620726
0.00525	0.0156441	0.0230229	0.0325459							0.00525	0.00109347	0.00230188	0.00647725
0.0052625	0.0159365	0.02146	0.0333072							0.0052625	0.00136581	0.000716473	0.0072212
0.005275	0.0152573	0.0206965	0.0329293							0.005275	0.000666672	-6.94327e-05	0.00682592
0.0052875	0.0147219	0.0212782	0.0330438							0.0052875	0.000111326	0.000489918	0.00692317
0.0053	0.0141792	0.0212507	0.0333377							0.0053	-0.00045129	0.000440235	0.00719988
0.0053125	0.0147341	0.0204793	0.0308379							0.0053125	8.37278e-05	-0.000353397	0.00468304
0.005325	0.0161935	0.0206377	0.0285164							0.005325	0.0015233	-0.000217179	0.00234444
0.0053375	0.0170901	0.0218193	0.0269757							0.0053375	0.0024001	0.000942387	0.000786786
0.00535	0.0169424	0.0227022	0.02676							0.00535	0.00223264	0.00180325	0.000554299
0.0053625	0.0165605	0.021622	0.0260702							0.0053625	0.00183103	0.00070106	-0.000152292
0.005375	0.0155302	0.0213616	0.0261254							0.005375	0.00078107	0.000418775	-0.000113879
0.0053875	0.0155987	0.0190659	0.025061							0.0053875	0.000829962	-0.00189875	-0.00119491
0.0054	0.0157809	0.0166843	0.025657							0.0054	0.000992492	-0.00430209	-0.000615466
0.0054125	0.015504	0.01606	0.0266413							0.0054125	0.000696105	-0.00494813	0.000352354
0.005425	0.0154766	0.0174174	0.0277142							0.005425	0.000649182	-0.0036124	0.00140887
0.0054375	0.0153204	0.0195023	0.0286906							0.0054375	0.000473475	-0.00154905	0.00236893
0.00545	0.0156727	0.021231	0.0302258							0.00545	0.000806403	0.000158044	0.0038879
0.0054625	0.0160004	0.021163	0.0320047							0.0054625	0.0011147	6.86639e-05	0.00565059
0.005475	0.0164953	0.0213656	0.0323653							0.005475	0.00159024	0.000249784	0.00599507
0.0054875	0.0173465	0.0204062	0.0318899							0.0054875	0.00242213	-0.00073089	0.00550364
0.0055	0.0179733	0.0207659	0.0298357							0.0055	0.00302961	-0.000392501	0.0034335
0.0055125	0.0188556	0.0209894	0.0277392							0.0055125	0.00389265	-0.000190188	0.0013211
0.005525	0.0191939	0.0223441	0.0263675							0.005525	0.0042118	0.00114328	-6.64036e-05
0.0055375	0.0186086	0.0243434	0.0260041							0.0055375	0.00360729	0.00312154	-0.000445471
0.00555	0.0180598	0.0252824	0.0247704							0.00555	0.00303936	0.00403942	-0.00169487
0.0055625	0.0179681	0.0248986	0.0235802							0.0055625	0.0029286	0.0036347	-0.00290064
0.005575	0.016185	0.0227939	0.0233354							0.005575	0.00112642	0.00150903	-0.00316102
0.0055875	0.0145468	0.0216987	0.0220816							0.0055875	-0.000530763	0.000393007	-0.0044303
0.0056	0.0152379	0.0203149	0.0223212							0.0056	0.000141281	-0.00101167	-0.00420601
0.0056125	0.0153539	0.0212377	0.0224577							0.0056125	0.000238374	-0.000109641	-0.00408488
0.005625	0.0167329	0.0219853	0.024122							0.005625	0.00159847	0.000617332	-0.00243577
0.0056375	0.0172805	0.0229288	0.0251484							0.0056375	0.00212718	0.00154019	-0.00142461
0.00565	0.0179419	0.0221763	0.0259563							0.00565	0.00276984	0.000767069	-0.000631747
0.0056625	0.0187542	0.0225841	0.0255172							0.0056625	0.00356328	0.00115434	-0.00108594
0.005675	0.0180071	0.0248137	0.0264856							0.005675	0.00279747	0.00336348	-0.000132443
0.0056875	0.0164999	0.026196	0.0264482							0.0056875	0.00127154	0.00472542	-0.000184801
0.0057	0.014926	0.0271843	0.0260038							0.0057	-0.000321051	0.00569333	-0.000643967
0.0057125	0.0130759	0.0270883	0.0242813							0.0057125	-0.00218983	0.0055771	-0.00238126
0.005725	0.0127013	0.0264616	0.0228621							0.005725	-0.00258303	0.0049301	-0.00381515
0.0057375	0.0133813	0.0251057	0.0218394							0.0057375	-0.00192154	0.00355407	-0.00485245
0.00575	0.0130582	0.0235059	0.0219689							0.00575	-0.0022632	0.00193415	-0.00473758
0.0057625	0.0125249	0.0235202	0.0216022							0.0057625	-0.00281497	0.0019284	-0.00511875
0.005775	0.0124281	0.0243989	0.0217563							0.005775	-0.00293027	0.00278701	-0.00497908
0.0057875	0.0115647	0.0257355	0.0222698							0.0057875	-0.0038121	0.00410372	-0.00447997
0.0058	0.0118839	0.0275406	0.0233643							0.0058	-0.00351132	0.00588888	-0.00339972
0.0058125	0.012164	0.0280267	0.0262076							0.0058125	-0.00324949	0.00635509	-0.00057069
0.005825	0.014252	0.0269531	0.0284579							0.005825	-0.00117982	0.00526177	0.00166545
0.0058375	0.0151477	0.0252205	0.0298466							0.0058375	-0.000302425	0.00350945	0.00304009
0.00585	0.0135147	0.0230129	0.0302916							0.00585	-0.00195366	0.0012821	0.003471
0.0058625	0.0122015	0.0223398	0.0316934							0.0058625	-0.00328509	0.000589415	0.00485886
0.005875	0.0118172	0.0228938	0.0323908							0.005875	-0.00368761	0.00112382	0.00554236
0.0058875	0.0134736	0.0237066	0.0320363							0.0058875	-0.00204931	0.00191714	0.00517402
0.0059	0.0151593	0.0236637	0.0312077							0.0059	-0.000381736	0.00185473	0.00433156
0.0059125	0.0153058	0.0241199	0.0311669							0.0059125	-0.00025332	0.00229153	0.00427702
0.005925	0.0159395	0.0261506	0.0301353							0.005925	0.000362409	0.00430291	0.00323185
0.0059375	0.0168017	0.0279861	0.02942							0.0059375	0.00120659	0.00611912	0.00250287
0.00595	0.0159575	0.0282176	0.028471							0.00595	0.00034441	0.00633132	0.00154036
0.0059625	0.0147363	0.0281731	0.0279697							0.0059625	-0.000894763	0.00626766	0.0010256
0.005975	0.0132156	0.0276834	0.0261345							0.005975	-0.00243327	0.0057588	-0.000823031
0.0059875	0.0136521	0.0270323	0.0255936							0.0059875	-0.00201472	0.00508858	-0.00137726
0.006	0.0130719	0.0260398	0.0251545							0.006	-0.00261271	0.00407701	-0.00182972
0.0060125	0.0125679	0.0260495	0.024228							0.0060125	-0.00313454	0.00406777	-0.00276939
0.006025	0.0106166	0.0261363	0.0255848							0.006025	-0.00510354	0.00413563	-0.0014258
0.0060375	0.0111383	0.0263553	0.0265743							0.0060375	-0.00459958	0.00433571	-0.000449431
0.00605	0.0110235	0.0251127	0.0263364							0.00605	-0.00473208	0.00307432	-0.000700339
0.0060625	0.01166	0.0233597	0.0252513							0.0060625	-0.00411324	0.00130256	-0.00179844
0.006075	0.0119378	0.023361	0.0256618							0.006075	-0.00385311	0.00128504	-0.00140085
0.0060875	0.0113134	0.0239283	0.0258921							0.0060875	-0.00449503	0.00183374	-0.00118349
0.0061	0.0112324	0.0234642	0.0268611							0.0061	-0.0045936	0.00135098	-0.000227233
0.0061125	0.0122557	0.0232437	0.0267064							0.0061125	-0.00358784	0.00111191	-0.000394705
0.006125	0.0130737	0.0228904	0.0263096							0.006125	-0.00278731	0.000740104	-0.000804236
0.0061375	0.0146635	0.023068	0.0260775							0.0061375	-0.00121502	0.000899179	-0.00104895
0.00615	0.0158805	0.0254596	0.0266562							0.00615	-1.54712e-05	0.00327237	-0.000482897
0.0061625	0.0150844	0.0272406	0.0267783							0.0061625	-0.000828953	0.005035	-0.000373306
0.006175	0.0145286	0.0286498	0.0259311							0.006175	-0.00140211	0.00642582	-0.00123304
0.0061875	0.015385	0.0285977	0.0254493							0.0061875	-0.000563048	0.00635547	-0.00172725
0.0062	0.0157364	0.0273512	0.0254118							0.0062	-0.000228892	0.00509072	-0.00177708
0.0062125	0.0151617	0.025403	0.024726							0.0062125	-0.000820835	0.00312435	-0.00247523
0.006225	0.0142837	0.0241193	0.0228658							0.006225	-0.00171608	0.00182254	-0.00434767
0.0062375	0.0160321	0.022952	0.0214274							0.0062375	1.51424e-05	0.00063713	-0.00579825
0.00625	0.017737	0.0239226	0.0204257							0.00625	0.00170284	0.0015897	-0.00681205
0.0062625	0.0200004	0.02342	0.0219445							0.0062625	0.00394912	0.00106921	-0.00530535
0.006275	0.0215505	0.0227506	0.0226099							0.006275	0.00548217	0.000381881	-0.00465195
0.0062875	0.0225111	0.0217325	0.0223992							0.0062875	0.00642566	-0.00065411	-0.00487467
0.0063	0.0247288	0.0221425	0.0230311							0.0063	0.00862635	-0.000262023	-0.00425466
0.0063125	0.0246527	0.0241443	0.0248204							0.0063125	0.00853321	0.00172199	-0.00247731
0.006325	0.0226408	0.0240882	0.0244382							0.006325	0.00650439	0.00164821	-0.00287134
0.0063375	0.0212981	0.0236034	0.0260376							0.0063375	0.0051447	0.00114568	-0.00128361
0.00635	0.0198688	0.0237678	0.0267296							0.00635	0.00369854	0.00129249	-0.000603388
0.0063625	0.0180373	0.0246568	0.0277117							0.0063625	0.00185011	0.00216387	0.000367122
0.006375	0.0177272	0.0251316	0.0282535							0.006375	0.00152324	0.00262112	0.000897307
0.0063875	0.0168471	0.0254203	0.0299124							0.0063875	0.000626283	0.00289233	0.00254463
0.0064	0.0174206	0.0247457	0.0317647							0.0064	0.00118297	0.0022003	0.00438539
0.0064125	0.016128	0.0254444	0.0318463							0.0064125	-0.000126286	0.00288152	0.00445556
0.006425	0.0158734	0.0256332	0.0322958							0.006425	-0.000397606	0.00305298	0.00489367
0.0064375	0.0149412	0.0247543	0.0321597							0.0064375	-0.00134651	0.00215674	0.00474619
0.00645	0.0161256	0.0236299	0.0315235							0.00645	-0.00017878	0.00101508	0.00409869
0.0064625	0.0169321	0.022373	0.0318454							0.0064625	0.000611041	-0.000259016	0.00440935
0.006475	0.0174449	0.021206	0.0317111							0.006475	0.00110731	-0.00144322	0.00426385
0.0064875	0.0177352	0.0216412	0.0318375							0.0064875	0.00138098	-0.00102515	0.00437909
0.0065	0.018174	0.0214792	0.0331068							0.0065	0.0018033	-0.00120426	0.00563736
0.0065125	0.01877	0.0207592	0.0346235							0.0065125	0.0023828	-0.00194125	0.00714296
0.006525	0.0187831	0.0204684	0.0339273							0.006525	0.00237943	-0.00224908	0.00643577
0.0065375	0.0202949	0.0203892	0.0347014							0.0065375	0.00387477	-0.00234521	0.00719898
0.00655	0.0214969	0.0216205	0.033218							0.00655	0.00506041	-0.00113082	0.00570463
0.0065625	0.021052	0.0220785	0.0314635							0.0065625	0.00459909	-0.00068964	0.00393927
0.006575	0.0204657	0.0230634	0.030537							0.006575	0.00399649	0.000278459	0.00300203
0.0065875	0.0192375	0.024655	0.0291705							0.0065875	0.00275192	0.00185326	0.00162477
0.0066	0.018227	0.0261165	0.0273006							0.0066	0.00172514	0.00329807	-0.000255863
0.0066125	0.0197071	0.0254109	0.0268005							0.0066125	0.00318899	0.00257575	-0.000766589
0.006625	0.0182194	0.0242728	0.0259207							0.006625	0.00168504	0.00142102	-0.00165704
0.0066375	0.0178914	0.0218815	0.023621							0.0066375	0.00134084	-0.000986885	-0.00396725
0.00665	0.017659	0.0201562	0.0232504							0.00665	0.0010923	-0.0027287	-0.0043484
0.0066625	0.0187149	0.0185929	0.0231575							0.0066625	0.00213203	-0.00430845	-0.00445175
0.006675	0.0187469	0.019449	0.0249705							0.006675	0.0021479	-0.00346882	-0.00264919
0.0066875	0.0190292	0.0203685	0.0272625							0.0066875	0.00241414	-0.0025658	-0.000367534
0.0067	0.0189747	0.0214865	0.0280154							0.0067	0.00234357	-0.00146417	0.000374983
0.0067125	0.0184606	0.0225049	0.0279057							0.0067125	0.00181347	-0.000462089	0.000255065
0.006725	0.0171294	0.0250558	0.0277839							0.006725	0.000466297	0.00207253	0.000123009
0.0067375	0.0180135	0.0278144	0.0264768							0.0067375	0.00133444	0.00481489	-0.0011943
0.00675	0.0185577	0.0293536	0.0242353							0.00675	0.00186273	0.00633788	-0.00344593
0.0067625	0.019042	0.0309729	0.0226002							0.0067625	0.00233106	0.00794101	-0.00509115
0.006775	0.0184673	0.0322772	0.0227994							0.006775	0.0017405	0.00922928	-0.00490203
0.0067875	0.0195091	0.0327953	0.0234602							0.0067875	0.00276652	0.00973125	-0.00425116
0.0068	0.0207018	0.0324231	0.023949							0.0068	0.00394331	0.00934306	-0.00377233
0.0068125	0.0221578	0.0319078	0.0240164							0.0068125	0.00538357	0.00881178	-0.00371494
0.006825	0.0231311	0.030121	0.0253122							0.006825	0.00634115	0.00700905	-0.00242896
0.0068375	0.0230587	0.0278366	0.0259518							0.0068375	0.00625293	0.00470873	-0.00179924
0.00685	0.0222333	0.0277949	0.0255878							0.00685	0.0054119	0.00465115	-0.00217297
0.0068625	0.022498	0.0299021	0.0243574							0.0068625	0.00566088	0.0067425	-0.00341309
0.006875	0.0217068	0.0316356	0.0229745							0.006875	0.00485402	0.00846022	-0.00480574
0.0068875	0.0208903	0.0351232	0.020754							0.0068875	0.0040219	0.0119322	-0.00703587
0.0069	0.0199169	0.035806	0.0199936							0.0069	0.00303298	0.0125993	-0.00780594
0.0069125	0.0205029	0.0350237	0.0192712							0.0069125	0.00360337	0.0118012	-0.0085379
0.006925	0.0208071	0.0334522	0.0200499							0.006925	0.00389208	0.0102142	-0.0077687
0.0069375	0.0220728	0.032675	0.0205028							0.0069375	0.00514228	0.00942138	-0.00732532
0.00695	0.0235484	0.0327846	0.0214615							0.00695	0.00660234	0.00951549	-0.00637604
0.0069625	0.023842	0.0312409	0.0225923							0.0069625	0.00688047	0.00795625	-0.00525466
0.006975	0.0251914	0.0294218	0.0240645							0.006975	0.00821451	0.00612173	-0.00379183
0.0069875	0.0253745	0.0282828	0.0241741							0.0069875	0.00838214	0.00496731	-0.00369151
0.007	0.0252319	0.0262919	0.0253341							0.007	0.00822425	0.00296111	-0.00254076
0.0070125	0.0244249	0.026573	0.0261269							0.0070125	0.00740186	0.00322688	-0.00175726
0.007025	0.0235563	0.0273423	0.0282861							0.007025	0.00651797	0.00398088	0.000392798
0.0070375	0.0232067	0.0274806	0.0301183							0.0070375	0.00615306	0.0041039	0.00221581
0.00705	0.0235511	0.0277961	0.0309564							0.00705	0.00648225	0.0044042	0.00304481
0.0070625	0.0224429	0.0271343	0.030058							0.0070625	0.00535877	0.00372725	0.00213732
0.007075	0.0211817	0.0266163	0.0285605							0.007075	0.00408243	0.00319409	0.000630822
0.0070875	0.0206981	0.0266087	0.0263495							0.0070875	0.00358363	0.00317138	-0.00158919
0.0071	0.0194924	0.025836	0.024951							0.0071	0.00236278	0.0023837	-0.00299663
0.0071125	0.0180683	0.0246925	0.0240261							0.0071125	0.000923584	0.0012251	-0.00393046
0.007125	0.0162319	0.0247293	0.0236588							0.007125	-0.000927939	0.00124698	-0.00430662
0.0071375	0.0154404	0.0227248	0.0218069							0.0071375	-0.00173453	-0.000772489	-0.00616742
0.00715	0.0143504	0.0223544	0.0209502							0.00715	-0.00283955	-0.00115771	-0.00703291
0.0071625	0.014298	0.0226937	0.021802							0.0071625	-0.00290695	-0.000833301	-0.00618984
0.007175	0.014485	0.0230375	0.022035							0.007175	-0.00273494	-0.000504282	-0.00596558
0.0071875	0.0143656	0.023597	0.0232175							0.0071875	-0.00286928	4.03964e-05	-0.00479169
0.0072	0.0145572	0.0238979	0.0211439							0.0072	-0.00269266	0.000326551	-0.006874
0.0072125	0.0150076	0.0249592	0.0223383							0.0072125	-0.00225714	0.0013732	-0.00568817
0.007225	0.0171297	0.0255022	0.0238933							0.007225	-0.000149922	0.00190155	-0.0041417
0.0072375	0.0178433	0.0260995	0.0256582							0.0072375	0.000548781	0.00248414	-0.00238537
0.00725	0.0184109	0.0259819	0.026387							0.00725	0.00110163	0.002352	-0.00166507
0.0072625	0.0193292	0.0248901	0.026186							0.0072625	0.00200504	0.00124564	-0.00187452
0.007275	0.020826	0.0249394	0.0270899							0.007275	0.00348712	0.00128047	-0.000979034
0.0072875	0.0218703	0.0238379	0.028326							0.0072875	0.00451667	0.00016444	0.000248753
0.0073	0.0222918	0.02354	0.0287886							0.0073	0.00492344	-0.000147847	0.000703024
0.0073125	0.0214153	0.0218266	0.0304088							0.0073125	0.00403225	-0.00187564	0.00231492
0.007325	0.0198244	0.0204745	0.0324862							0.007325	0.00242662	-0.0032422	0.00438398
0.0073375	0.0187152	0.0177445	0.0318889							0.0073375	0.0013028	-0.0059865	0.00377854
0.00735	0.0185858	0.0158021	0.0321722							0.00735	0.00115875	-0.0079432	0.00405358
0.0073625	0.0190508	0.0146658	0.0289187							0.0073625	0.0016092	-0.00909372	0.000791926
0.007375	0.0206585	0.0140061	0.0276256							0.007375	0.00320234	-0.00976759	-0.000509308
0.0073875	0.0220817	0.014311	0.0273341							0.0073875	0.00461096	-0.00947692	-0.000808844
0.0074	0.0228781	0.0145729	0.0275095							0.0074	0.00539283	-0.00922915	-0.000641472
0.0074125	0.0227435	0.0156358	0.0273767							0.0074125	0.00524373	-0.00818038	-0.000782268
0.007425	0.0217729	0.0165845	0.0270728							0.007425	0.00425866	-0.00724578	-0.00109418
0.0074375	0.0220372	0.0180451	0.0274617							0.0074375	0.00450857	-0.0057992	-0.000713216
0.00745	0.0227797	0.0191363	0.0277611							0.00745	0.00523664	-0.004722	-0.000421752
0.0074625	0.0232533	0.020521	0.0277322							0.0074625	0.00569582	-0.00335118	-0.000458555
0.007475	0.0225732	0.0206331	0.0285502							0.007475	0.0050014	-0.00325303	0.000351626
0.0074875	0.0220339	0.0208621	0.0289775							0.0074875	0.0044477	-0.0030379	0.000771106
0.0075	0.0204922	0.020141	0.029691							0.0075	0.00289176	-0.00377293	0.0014769
0.0075125	0.018841	0.0201635	0.0306525							0.0075125	0.0012262	-0.00376421	0.00243062
0.007525	0.0189792	0.0190175	0.0317705							0.007525	0.0013502	-0.00492401	0.00354092
0.0075375	0.0186917	0.0167236	0.0316901							0.0075375	0.00104846	-0.00723162	0.00345286
0.00755	0.0196605	0.015038	0.0312396							0.00755	0.00200301	-0.00893101	0.0029948
0.0075625	0.0218636	0.0139538	0.0293852							0.0075625	0.00419192	-0.0100289	0.0011328
0.007575	0.02096	0.0138904	0.0294964							0.007575	0.00327416	-0.0101059	0.0012364
0.0075875	0.0204438	0.0148114	0.0297769							0.0075875	0.0027438	-0.00919853	0.00150936
0.0076	0.018908	0.0156735	0.0295768							0.0076	0.00119384	-0.00834993	0.00130177
0.0076125	0.0174641	0.0164011	0.0300528							0.0076125	-0.000264117	-0.0076359	0.00177031
0.007625	0.0162578	0.0173434	0.0310612							0.007625	-0.00148451	-0.00670713	0.00277124
0.0076375	0.0155001	0.0192861	0.0311391							0.0076375	-0.00225627	-0.00477789	0.00284181
0.00765	0.0151215	0.0216631	0.0305361							0.00765	-0.00264885	-0.00241432	0.00223144
0.0076625	0.0144731	0.0233381	0.0295671							0.0076625	-0.00331123	-0.000752707	0.00125503
0.007675	0.0156438	0.0243413	0.0289912							0.007675	-0.00215452	0.000237108	0.000671825
0.0076875	0.0154099	0.0262779	0.0283562							0.0076875	-0.00240236	0.0021604	2.95718e-05
0.0077	0.0177909	0.0278348	0.0288355							0.0077	-3.53273e-05	0.00370395	0.000501694
0.0077125	0.0203792	0.0282691	0.0290466							0.0077125	0.00253913	0.00412497	0.000705541
0.007725	0.0217637	0.0280099	0.0295856							0.007725	0.00390973	0.00385257	0.00123742
0.0077375	0.0226055	0.0284256	0.030284							0.0077375	0.00473765	0.00425507	0.00192861
0.00775	0.0212436	0.0285916	0.0313496							0.00775	0.00336187	0.00440789	0.00298711
0.0077625	0.0196651	0.0282791	0.031514							0.0077625	0.00176959	0.00408229	0.00314449
0.007775	0.0176328	0.0275248	0.0303592							0.007775	-0.000276447	0.00331482	0.00198259
0.0077875	0.0155238	0.0278348	0.0291785							0.0077875	-0.00239921	0.00361178	0.000794839
0.0078	0.0135531	0.027353	0.0290977							0.0078	-0.00438368	0.00311695	0.000707146
0.0078125	0.0115272	0.0285922	0.0286714							0.0078125	-0.00642325	0.00434316	0.000273822
0.007825	0.0109629	0.0280608	0.0279277							0.007825	-0.00700127	0.00379876	-0.000476811
0.0078375	0.010292	0.0288873	0.0274224							0.0078375	-0.00768586	0.00461237	-0.000988952
0.00785	0.00991708	0.02882	0.027998							0.00785	-0.0080744	0.00453216	-0.000420219
0.0078625	0.0103937	0.0276061	0.0278278							0.0078625	-0.0076114	0.00330536	-0.000597296
0.007875	0.010722	0.0264604	0.0277727							0.007875	-0.0072967	0.00214681	-0.000659224
0.0078875	0.0116893	0.0272906	0.0280376							0.0078875	-0.00634302	0.0029642	-0.000401041
0.0079	0.0133895	0.0278412	0.0289461							0.0079	-0.00465628	0.00350205	0.000500683
0.0079125	0.0143544	0.0287908	0.0289068							0.0079125	-0.003705	0.00443889	0.000454682
0.007925	0.0145825	0.0293496	0.0289787							0.007925	-0.00349039	0.00498503	0.00051987
0.0079375	0.0141022	0.0296526	0.0291718							0.0079375	-0.00398415	0.00527538	0.000706298
0.00795	0.0144046	0.0302718	0.0293164							0.00795	-0.00369519	0.00588188	0.000844331
0.0079625	0.0154544	0.0302486	0.0304463							0.0079625	-0.00265885	0.00584613	0.00196761
0.007975	0.0161884	0.0302529	0.0309576							0.007975	-0.0019383	0.00583781	0.00247238
0.0079875	0.0167241	0.0300836	0.0301646							0.0079875	-0.00141599	0.00565593	0.00167279
0.008	0.0169007	0.0308239	0.0290792							0.008	-0.00125272	0.00638377	0.00058087
0.0080125	0.0163528	0.0316267	0.0275208							0.0080125	-0.00181395	0.00717407	-0.000983988
0.008025	0.01578	0.0311961	0.0264853							0.008025	-0.00240013	0.00673098	-0.00202591
0.0080375	0.0162054	0.0312719	0.0267731							0.0080375	-0.00198798	0.00679439	-0.00174454
0.00805	0.0165782	0.0316983	0.0268261							0.00805	-0.00162849	0.00720837	-0.00169794
0.0080625	0.0173889	0.0315634	0.0266626							0.0080625	-0.000831034	0.00706109	-0.00186785
0.008075	0.0178393	0.0306528	0.0268904							0.008075	-0.000393841	0.00613816	-0.00164639
0.0080875	0.0176645	0.0306412	0.0256049							0.0080875	-0.000581864	0.00611428	-0.00293821
0.0081	0.0175342	0.0294346	0.0264862							0.0081	-0.0007254	0.00489539	-0.00206313
0.0081125	0.0176115	0.02802	0.0273399							0.0081125	-0.000661213	0.00346852	-0.00121574
0.008125	0.0180001	0.026775	0.0293929							0.008125	-0.000285754	0.00221132	0.000830993
0.0081375	0.0178716	0.0259758	0.0318378							0.0081375	-0.000427397	0.00140001	0.00326971
0.00815	0.0185815	0.0256926	0.0336377							0.00815	0.000269404	0.00110463	0.00506341
0.0081625	0.0186573	0.0261068	0.0338335							0.0081625	0.000332157	0.0015067	0.00525309
0.008175	0.0198186	0.0260766	0.0328787							0.008175	0.00148034	0.00146446	0.0042922
0.0081875	0.0199705	0.0254648	0.0317723							0.0081875	0.00161928	0.000840565	0.00317968
0.0082	0.0209503	0.0244202	0.0309902							0.0082	0.002586	-0.000216064	0.00239153
0.0082125	0.0209618	0.0246395	0.0301387							0.0082125	0.00258458	-8.78591e-06	0.00153397
0.008225	0.0196456	0.0251532	0.0286415							0.008225	0.00125535	0.000493021	3.07927e-05
0.0082375	0.0189064	0.0251401	0.0281128							0.0082375	0.000503256	0.000467988	-0.000503893
0.00825	0.0189016	0.0241488	0.0272564							0.00825	0.000485456	-0.000535226	-0.00136625
0.0082625	0.0198332	0.0236421	0.0256496							0.0082625	0.00140416	-0.00105387	-0.00297898
0.008275	0.0196011	0.0238598	0.0249769							0.008275	0.00115921	-0.00084797	-0.00365765
0.0082875	0.0201633	0.0232026	0.0237886							0.0082875	0.00170855	-0.00151701	-0.00485188
0.0083	0.0207477	0.0238199	0.024253							0.0083	0.00228013	-0.000911475	-0.0043933
0.0083125	0.0203485	0.0250792	0.0268907							0.0083125	0.00186805	0.000336074	-0.00176144
0.008325	0.0192524	0.0265286	0.0281734							0.008325	0.000759177	0.00177369	-0.000484491
0.0083375	0.0176828	0.0273329	0.0279892							0.0083375	-0.000823246	0.0025663	-0.000674526
0.00835	0.0176252	0.0264055	0.0269096							0.00835	-0.000893563	0.00162728	-0.00175991
0.0083625	0.0174976	0.0264582	0.0274398							0.0083625	-0.00103391	0.00166832	-0.00123542
0.008375	0.0172205	0.0248283	0.026492							0.008375	-0.00132376	2.67584e-05	-0.00218889
0.0083875	0.0174693	0.0238473	0.0255239							0.0083875	-0.00108764	-0.000965779	-0.00316273
0.0084	0.0168964	0.0235059	0.0249955							0.0084	-0.00167317	-0.00131874	-0.00369678
0.0084125	0.0174288	0.022881	0.024831							0.0084125	-0.00115347	-0.0019552	-0.00386687
0.008425	0.0183108	0.022331	0.0245941							0.008425	-0.000284129	-0.00251672	-0.00410942
0.0084375	0.0195981	0.0215029	0.0256125							0.0084375	0.000990587	-0.00335626	-0.00309659
0.00845	0.0194641	0.0208871	0.0263669							0.00845	0.000843996	-0.0039835	-0.00234778
0.0084625	0.0208288	0.0210823	0.027646							0.0084625	0.00219611	-0.0037997	-0.00107422
0.008475	0.0219078	0.0226998	0.0280084							0.008475	0.00326258	-0.00219363	-0.000717314
0.0084875	0.0222617	0.0240045	0.028771							0.0084875	0.00360393	-0.000900303	3.97887e-05
0.0085	0.022057	0.0258318	0.0295366							0.0085	0.00338677	0.000915657	0.00079996
0.0085125	0.0223542	0.0266276	0.0299788							0.0085125	0.00367152	0.00170014	0.00123673
0.008525	0.022247	0.0266273	0.0292345							0.008525	0.00355185	0.00168856	0.000486993
0.0085375	0.0221965	0.0272287	0.0282947							0.0085375	0.00348885	0.00227879	-0.000458238
0.00855	0.0225918	0.0272144	0.0272875							0.00855	0.00387173	0.00225326	-0.00147075
0.0085625	0.0225595	0.027043	0.0274057							0.0085625	0.00382704	0.00207061	-0.00135793
0.008575	0.0221219	0.0269799	0.0264674							0.008575	0.00337702	0.0019964	-0.00230157
0.0085875	0.0217899	0.0278147	0.0259655							0.0085875	0.00303269	0.00282003	-0.00280876
0.0086	0.0218767	0.0277328	0.0262852							0.0086	0.00310715	0.00272699	-0.00249426
0.0086125	0.0217939	0.0279216	0.0276874							0.0086125	0.00301198	0.00290473	-0.00109737
0.008625	0.0210742	0.0280678	0.0274632							0.008625	0.00228003	0.00303986	-0.00132675
0.0086375	0.0211924	0.0271395	0.0268124							0.0086375	0.00238591	0.00210056	-0.00198278
0.00865	0.0217016	0.0262587	0.0255863							0.00865	0.00288285	0.00120881	-0.00321407
0.0086625	0.022177	0.0257395	0.024503							0.0086625	0.003346	0.000678576	-0.00430251
0.008675	0.0222988	0.0260005	0.0233378							0.008675	0.0034556	0.000928625	-0.00547286
0.0086875	0.0211896	0.0246705	0.0233241							0.0086875	0.00233423	-0.00041226	-0.00549168
0.0087	0.0198505	0.0226288	0.0249458							0.0087	0.000982938	-0.00246485	-0.00387505
0.0087125	0.0187109	0.0211789	0.0263599							0.0087125	-0.000168849	-0.00392567	-0.0024661
0.008725	0.017902	0.0190763	0.0264336							0.008725	-0.000989877	-0.00603912	-0.00239745
0.0087375	0.0170186	0.0198047	0.024299							0.0087375	-0.0018855	-0.00532145	-0.00453706
0.00875	0.0166433	0.0201882	0.0241166							0.00875	-0.00227281	-0.00494882	-0.00472449
0.0087625	0.0160507	0.0204145	0.0244808							0.0087625	-0.00287755	-0.0047333	-0.00436524
0.008775	0.0158007	0.0199205	0.0249982							0.008775	-0.00313965	-0.00523801	-0.00385277
0.0087875	0.0153667	0.0210695	0.0254691							0.0087875	-0.00358568	-0.00409966	-0.00338688
0.0088	0.016636	0.0220538	0.0250893							0.0088	-0.00232836	-0.00312604	-0.00377157
0.0088125	0.0171468	0.0243026	0.0242088							0.0088125	-0.00182964	-0.000887913	-0.00465692
0.008825	0.0175567	0.0262319	0.023964							0.008825	-0.00143171	0.00103077	-0.00490666
0.0088375	0.0180997	0.0275972	0.024482							0.0088375	-0.000900666	0.00238546	-0.00439347
0.00885	0.0184088	0.0290996	0.0245402							0.00885	-0.000603501	0.00387722	-0.00434014
0.0088625	0.0181247	0.0300982	0.0239445							0.0088625	-0.000899578	0.00486528	-0.00494065
0.008875	0.0183683	0.0317933	0.0247171							0.008875	-0.000667853	0.00654987	-0.0041728
0.0088875	0.0180175	0.032305	0.0255507							0.0088875	-0.00103059	0.00705101	-0.00334403
0.0089	0.0187207	0.0323415	0.0279283							0.0089	-0.000339261	0.00707708	-0.000971165
0.0089125	0.0202495	0.0300811	0.0297809							0.0089125	0.00117772	0.00480626	0.000876675
0.008925	0.0218545	0.0297498	0.0311108							0.008925	0.00277085	0.00446449	0.00220193
0.0089375	0.0234701	0.0290926	0.0340555							0.0089375	0.00437466	0.00379687	0.00514192
0.00895	0.0248092	0.0297154	0.0346387							0.00895	0.00570196	0.0044093	0.00572046
0.0089625	0.0250288	0.030132	0.0348897							0.0089625	0.00590976	0.00481557	0.00596676
0.008975	0.0253114	0.0286324	0.0348166							0.008975	0.00618062	0.00330565	0.00588904
0.0089875	0.0252557	0.0277452	0.0357899							0.0089875	0.00611315	0.00240819	0.00685777
0.009	0.0258291	0.0254103	0.0362214							0.009	0.00667489	6.2944e-05	0.00728473
0.0090125	0.0248567	0.0238586	0.0366134							0.0090125	0.00569076	-0.00149898	0.00767212
0.009025	0.0227788	0.0210915	0.0351939							0.009025	0.00360113	-0.00427634	0.00624807
0.0090375	0.0211726	0.0193836	0.0338158							0.0090375	0.00198327	-0.00599445	0.00486546
0.00905	0.0201009	0.0182549	0.0327344							0.00905	0.000899914	-0.00713328	0.00377949
0.0090625	0.0190252	0.0186673	0.0324959							0.0090625	-0.000187384	-0.00673108	0.00353654
0.009075	0.0178966	0.0204455	0.0314336							0.009075	-0.00132765	-0.00496294	0.00246981
0.0090875	0.0170368	0.02219	0.0295397							0.0090875	-0.00219899	-0.00322859	0.000571369
0.0091	0.0168757	0.0238272	0.0288456							0.0091	-0.00237167	-0.00160142	-0.000127129
0.0091125	0.0172881	0.0252833	0.0288626							0.0091125	-0.00197087	-0.000155421	-0.000114486
0.009125	0.0174242	0.0268167	0.0282657							0.009125	-0.00184628	0.00136795	-0.000715795
0.0091375	0.0179081	0.0269257	0.0296709							0.0091375	-0.00137387	0.00146697	0.000685019
0.00915	0.0172022	0.0276898	0.0302727							0.00915	-0.00209132	0.00222111	0.00128245
0.0091625	0.0154885	0.0274434	0.0318804							0.0091625	-0.0038165	0.00196477	0.00288583
0.009175	0.0140727	0.0256244	0.0316885							0.009175	-0.00524382	0.000135767	0.00268965
0.0091875	0.0135817	0.0232714	0.0318082							0.0091875	-0.0057462	-0.00222709	0.00280504
0.0092	0.014044	0.0227936	0.0321402							0.0092	-0.00529533	-0.00271481	0.00313272
0.0092125	0.0144055	0.0223983	0.0328041							0.0092125	-0.00494524	-0.00311997	0.00379237
0.009225	0.0156429	0.0221577	0.0332165							0.009225	-0.00371925	-0.00337041	0.00420049
0.0092375	0.0155713	0.0228755	0.033627							0.0092375	-0.0038022	-0.0026624	0.0046068
0.00925	0.0148118	0.0231764	0.0338368							0.00925	-0.00457311	-0.0023713	0.00481242
0.0092625	0.0156746	0.022779	0.0324837							0.0092625	-0.00372166	-0.0027785	0.00345513
0.009275	0.0155893	0.0223968	0.0311142							0.009275	-0.00381826	-0.00317045	0.0020814
0.0092875	0.0159322	0.0223569	0.0314172							0.0092875	-0.00348664	-0.00322007	0.00238028
0.0093	0.0147582	0.0236762	0.0320826							0.0093	-0.00467197	-0.00191046	0.00304158
0.0093125	0.0157011	0.0253293	0.031419							0.0093125	-0.00374035	-0.000267043	0.00237386
0.009325	0.0150222	0.025462	0.0308465							0.009325	-0.00443045	-0.00014391	0.00179721
0.0093375	0.0144488	0.0261601	0.0301832							0.0093375	-0.00501515	0.000544489	0.00112982
0.00935	0.0138132	0.0280437	0.0310496							0.00935	-0.00566196	0.00241852	0.0019922
0.0093625	0.0125533	0.0301853	0.0321423							0.0093625	-0.00693308	0.00455052	0.00308087
0.009375	0.0117072	0.0303169	0.0332695							0.009375	-0.0077903	0.00467253	0.00420398
0.0093875	0.0104044	0.0295293	0.0319011							0.0093875	-0.00910432	0.00387543	0.00283164
0.0094	0.00864041	0.0279009	0.0306665							0.0094	-0.0108794	0.0022375	0.001593
0.0094125	0.00734486	0.0279849	0.0296791							0.0094125	-0.0121861	0.00231206	0.000601682
0.009425	0.00620372	0.0275939	0.0308181							0.009425	-0.0133384	0.00191156	0.00173674
0.0094375	0.00684967	0.0269884	0.0315308							0.0094375	-0.0127035	0.00129667	0.00244544
0.00945	0.00747765	0.0262673	0.0325513							0.00945	-0.0120866	0.000566075	0.00346206
0.0094625	0.00877289	0.027067	0.0324262							0.0094625	-0.0108024	0.00135642	0.00333298
0.009475	0.00897054	0.0280577	0.0319282							0.009475	-0.0106158	0.00233774	0.00283116
0.0094875	0.010708	0.0313779	0.0315832							0.0094875	-0.00888939	0.00564858	0.00248223
0.0095	0.012845	0.0343954	0.0308334							0.0095	-0.00676338	0.00865671	0.00172858
0.0095125	0.0139852	0.0336392	0.0301573							0.0095125	-0.00563414	0.00789121	0.00104864
0.009525	0.0148946	0.0312738	0.0291958							0.009525	-0.00473574	0.00551649	8.33567e-05
0.0095375	0.0162913	0.0298923	0.0280382							0.0095375	-0.00335004	0.00412579	-0.00107804
0.00955	0.0174592	0.0292089	0.0262536							0.00955	-0.00219303	0.00343314	-0.00286648
0.0095625	0.0179136	0.0301966	0.0260754							0.0095625	-0.00174957	0.00441157	-0.00304842
0.009575	0.0192905	0.0309582	0.0262432							0.009575	-0.000383617	0.00516405	-0.00288437
0.0095875	0.0204423	0.0299118	0.0279755							0.0095875	0.000757295	0.00410844	-0.00115584
0.0096	0.0210398	0.0284028	0.0275997							0.0096	0.00134394	0.00259025	-0.00153537
0.0096125	0.0213054	0.0278598	0.0278397							0.0096125	0.00159865	0.0020381	-0.0012991
0.009625	0.022321	0.026588	0.0284143							0.009625	0.00260348	0.000757195	-0.000728105
0.0096375	0.0238886	0.0255077	0.0280367							0.0096375	0.00416017	-0.000332131	-0.00110942
0.00965	0.0251585	0.0252659	0.0283355							0.00965	0.00541933	-0.000583011	-0.000814319
0.0096625	0.0267595	0.0240361	0.0288197							0.0096625	0.00700955	-0.00182183	-0.000333731
0.009675	0.0256903	0.0245865	0.0296319							0.009675	0.0059295	-0.00128053	0.000474872
0.0096875	0.0247632	0.024362	0.0297735							0.0096875	0.0049917	-0.00151399	0.000612874
0.0097	0.0244727	0.0248399	0.0307764							0.0097	0.00469042	-0.00104514	0.00161216
0.0097125	0.0229435	0.024687	0.0304107							0.0097125	0.00315055	-0.00120698	0.00124281
0.009725	0.0226259	0.024041	0.0313986							0.009725	0.0028222	-0.00186187	0.0022272
0.0097375	0.0218408	0.023287	0.0326668							0.0097375	0.00202638	-0.00262485	0.00349179
0.00975	0.0214695	0.0226407	0.0335429							0.00975	0.00164446	-0.00328	0.00436444
0.0097625	0.0205111	0.0229023	0.0340936							0.0097625	0.000675384	-0.00302727	0.00491155
0.009775	0.0188833	0.0240876	0.03337							0.009775	-0.000963073	-0.00185082	0.00418443
0.0097875	0.0172677	0.0256335	0.0333048							0.0097875	-0.00258933	-0.00031377	0.00411577
0.0098	0.0155372	0.0271888	0.0337062							0.0098	-0.00433039	0.00123275	0.00451369
0.0098125	0.0145563	0.0286306	0.0349926							0.0098125	-0.00532194	0.00266569	0.00579665
0.009825	0.0135912	0.0294617	0.0361575							0.009825	-0.00629763	0.00348803	0.0069581
0.0098375	0.0138896	0.0291084	0.0363719							0.0098375	-0.00600974	0.003126	0.00716907
0.00985	0.0152464	0.0289924	0.0348543							0.00985	-0.00466352	0.00300123	0.00564809
0.0098625	0.0158055	0.0278415	0.0339035							0.0098625	-0.0041149	0.00184163	0.00469389
0.009875	0.0164868	0.0266163	0.0319377							0.009875	-0.00344414	0.000607745	0.00272464
0.0098875	0.0195189	0.0257599	0.0301868							0.0098875	-0.000422548	-0.000257316	0.000970421
0.0099	0.0221794	0.0264798	0.0291453							0.0099	0.00222751	0.000453988	-7.44921e-05
0.0099125	0.0247145	0.0276112	0.0273627							0.0099125	0.0047521	0.00157676	-0.00186036
0.009925	0.0258212	0.0283547	0.0264061							0.009925	0.00584838	0.00231155	-0.00282027
0.0099375	0.0271012	0.0283087	0.0258525							0.0099375	0.00711797	0.00225698	-0.00337726
0.00995	0.026459	0.0267759	0.0267013							0.00995	0.00646525	0.000715616	-0.00253178
0.0099625	0.0268016	0.0252504	0.0273219							0.0099625	0.00679747	-0.000818415	-0.00191439
0.009975	0.0267723	0.024239	0.0289708							0.009975	0.00675784	-0.00183835	-0.000268834
0.0099875	0.0271174	0.0240191	0.0300431							0.0099875	0.00709252	-0.00206674	0.000800226
0.01	0.0265016	0.0241412	0.0312275							0.01	0.00646637	-0.0019531	0.00198137
0.0100125	0.0266584	0.022751	0.031655							0.0100125	0.00661287	-0.00335184	0.00240573
0.010025	0.0262835	0.02274	0.031493							0.010025	0.00622765	-0.00337125	0.0022405
0.0100375	0.0256549	0.0216351	0.0323247							0.0100375	0.00558875	-0.00448458	0.00306902
0.01005	0.0254049	0.0225503	0.0325778							0.01005	0.00532842	-0.00357782	0.00331891
0.0100625	0.0251415	0.0225634	0.0328419							0.0100625	0.0050547	-0.00357311	0.00357979
0.010075	0.0239163	0.0227644	0.0320881							0.010075	0.00381924	-0.00338048	0.00282287
0.0100875	0.022769	0.0220045	0.0313758							0.0100875	0.00266176	-0.00414867	0.00210738
0.0101	0.0222318	0.0224686	0.0307167							0.0101	0.0021143	-0.00369287	0.00144521
0.0101125	0.0224048	0.0230226	0.0292692							0.0101125	0.00227707	-0.00314721	-5.43147e-06
0.010125	0.0216066	0.0248554	0.0274581							0.010125	0.00146864	-0.00132272	-0.00181969
0.0101375	0.0217381	0.0274038	0.0262785							0.0101375	0.00159002	0.00121747	-0.0030023
0.01015	0.0230066	0.029864	0.0260526							0.01015	0.0028483	0.00366936	-0.00323135
0.0101625	0.0235877	0.0303345	0.0262079							0.0101625	0.00341922	0.00413166	-0.00307909
0.010175	0.023651	0.0289531	0.0251118							0.010175	0.00347242	0.00274201	-0.00417822
0.0101875	0.0245309	0.0268931	0.0263008							0.0101875	0.00434214	0.000673854	-0.0029923
0.0102	0.024339	0.0252175	0.0273828							0.0102	0.00414016	-0.00100995	-0.00191326
0.0102125	0.023514	0.0241671	0.0289001							0.0102125	0.00330504	-0.00206849	-0.000399012
0.010225	0.0235271	0.0214237	0.0311851							0.010225	0.00330806	-0.00482	0.00188302
0.0102375	0.0228159	0.0211755	0.0321618							0.0102375	0.00258687	-0.00507633	0.00285672
0.01025	0.0234613	0.0214856	0.0322032							0.01025	0.00322216	-0.00477439	0.00289517
0.0102625	0.0233416	0.0229992	0.0326302							0.0102625	0.00309244	-0.00326887	0.00331918
0.010275	0.0231004	0.023265	0.0304259							0.010275	0.00284121	-0.00301106	0.00111191
0.0102875	0.0231793	0.0253655	0.0301472							0.0102875	0.00291009	-0.000918625	0.000830312
0.0103	0.0229253	0.0271861	0.0309719							0.0103	0.0026461	0.000893946	0.00165211
0.0103125	0.0235231	0.0261975	0.0299109							0.0103125	0.00323396	-0.000102624	0.000588151
0.010325	0.0247852	0.0245493	0.0316709							0.010325	0.00448604	-0.00175883	0.00234524
0.0103375	0.024304	0.0238394	0.0326199							0.0103375	0.00399491	-0.0024767	0.00329133
0.01035	0.0254384	0.0237523	0.030834							0.01035	0.00511942	-0.00257175	0.00150258
0.0103625	0.0252261	0.0249236	0.0289415							0.0103625	0.00489724	-0.00140838	-0.000392743
0.010375	0.0252076	0.0260757	0.0292945							0.010375	0.00486876	-0.000264184	-4.2619e-05
0.0103875	0.0243856	0.0267113	0.0278564							0.0103875	0.00403689	0.000363516	-0.00148353
0.0104	0.0231945	0.026573	0.0262941							0.0104	0.00283593	0.000217377	-0.00304869
0.0104125	0.0228799	0.0259597	0.0256375							0.0104125	0.00251147	-0.00040384	-0.00370811
0.010425	0.0233909	0.0255275	0.0258278							0.010425	0.00301266	-0.000843833	-0.00352057
0.0104375	0.0239607	0.0253692	0.0272476							0.0104375	0.00357264	-0.00101002	-0.00210355
0.01045	0.0249849	0.0248313	0.0301478							0.01045	0.00458702	-0.00155565	0.000793896
0.0104625	0.025006	0.024796	0.0313173							0.0104625	0.00459824	-0.00159876	0.0019606
0.010475	0.0243542	0.025568	0.0321917							0.010475	0.00393672	-0.000834497	0.00283221
0.0104875	0.0230614	0.0260023	0.0337924							0.0104875	0.00263414	-0.000407957	0.00443018
0.0105	0.0213237	0.0256914	0.0347822							0.0105	0.000886625	-0.000726631	0.00541723
0.0105125	0.0212646	0.0256161	0.0360643							0.0105125	0.000817799	-0.000809565	0.00669667
0.010525	0.0201892	0.0261832	0.036237							0.010525	-0.00026729	-0.000250188	0.00686664
0.0105375	0.0198417	0.0262551	0.0360198							0.0105375	-0.000624495	-0.00018599	0.00664681
0.01055	0.0200726	0.0264798	0.0355396							0.01055	-0.000403347	3.11094e-05	0.00616385
0.0105625	0.0213949	0.0263209	0.0340089							0.0105625	0.000909318	-0.000135504	0.00463052
0.010575	0.0229314	0.0264661	0.031684							0.010575	0.0024361	2.14263e-06	0.00230294
0.0105875	0.0234445	0.0261193	0.0297872							0.0105875	0.0029396	-0.000352343	0.000403563
0.0106	0.0232137	0.0275519	0.029053							0.0106	0.00269911	0.00107267	-0.000333339
0.0106125	0.0233127	0.0286869	0.028541							0.0106125	0.00278846	0.00220015	-0.00084791
0.010625	0.0233227	0.0283504	0.0287856							0.010625	0.0027889	0.00185607	-0.000605969
0.0106375	0.023284	0.0276039	0.0283011							0.0106375	0.00274062	0.00110209	-0.00109311
0.01065	0.0232274	0.0277093	0.0282243							0.01065	0.00267438	0.00119995	-0.00117244
0.0106625	0.0237454	0.0271913	0.0279597							0.0106625	0.00318285	0.000674411	-0.00143967
0.010675	0.0243414	0.027194	0.0267488							0.010675	0.00376929	0.00066967	-0.00265313
0.0106875	0.0250212	0.0258132	0.0248761							0.0106875	0.0044395	-0.000718618	-0.00452836
0.0107	0.0259193	0.0257779	0.0253652							0.0107	0.00532808	-0.000761394	-0.0040418
0.0107125	0.0257466	0.0258546	0.0255836							0.0107125	0.00514589	-0.000692078	-0.00382597
0.010725	0.0238079	0.0249748	0.0275869							0.010725	0.00319763	-0.00157933	-0.00182517
0.0107375	0.0220433	0.0233366	0.0296109							0.0107375	0.00142358	-0.0032249	0.000196347
0.01075	0.0198308	0.0208107	0.0296112							0.01075	-0.000798441	-0.0057582	0.00019415
0.0107625	0.0199967	0.0187498	0.0286549							0.0107625	-0.000641924	-0.00782644	-0.000764624
0.010775	0.0198551	0.0175748	0.0282971							0.010775	-0.000792988	-0.00900874	-0.00112495
0.0107875	0.0218067	0.0188049	0.0301987							0.0107875	0.00114913	-0.00778599	0.000774182
0.0108	0.0233787	0.0201011	0.0323814							0.0108	0.00271179	-0.00649715	0.00295442
0.0108125	0.0241514	0.0211198	0.0339194							0.0108125	0.00347502	-0.00548572	0.00448995
0.010825	0.0240338	0.0225012	0.033891							0.010825	0.00334807	-0.00411157	0.00445918
0.0108375	0.0230541	0.0243611	0.0335411							0.0108375	0.00235896	-0.00225895	0.00410683
0.01085	0.02145	0.0264899	0.0330998							0.01085	0.000745531	-0.000137399	0.00366312
0.0108625	0.0197775	0.0278515	0.0340095							0.0108625	-0.000936403	0.00121701	0.0045704
0.010875	0.0180558	0.0284896	0.0356358							0.010875	-0.00266736	0.00184783	0.0061943
0.0108875	0.0169397	0.0289321	0.0337768							0.0108875	-0.00379285	0.00228315	0.00433294
0.0109	0.0170572	0.0279703	0.0333946							0.0109	-0.00368461	0.0013142	0.00394836
0.0109125	0.0168879	0.0258982	0.0330642							0.0109125	-0.00386324	-0.000765107	0.00361556
0.010925	0.0183994	0.0252175	0.0334385							0.010925	-0.00236105	-0.00145292	0.00398749
0.0109375	0.0194863	0.0259049	0.0329393							0.0109375	-0.00128339	-0.00077268	0.00348599
0.01095	0.0200857	0.0264396	0.0336891							0.01095	-0.000693294	-0.000245003	0.00423346
0.0109625	0.0207806	0.0280507	0.0340183							0.0109625	-7.55913e-06	0.00135896	0.00456035
0.010975	0.0206628	0.028093	0.0341633							0.010975	-0.000134651	0.00139422	0.004703
0.0109875	0.0205952	0.0282612	0.0350785							0.0109875	-0.00021148	0.00155527	0.00561586
0.011	0.0195877	0.0282989	0.0347057							0.011	-0.00122813	0.00158598	0.0052408
0.0110125	0.0195938	0.0299538	0.0335414							0.0110125	-0.00123123	0.00323387	0.00407422
0.0110375	0.020548	0.0303543	0.0334111							0.0110375	-0.000295429	0.00362034	0.00393933
0.0111125	0.019088	0.0272988	0.0312448							0.0111125	-0.00181016	0.000523148	0.00175969
0.0111875	0.0177562	0.0268024	0.0282121							0.0111875	-0.00319621	-1.43528e-05	-0.00128606
0.011275	0.0198947	0.0321676	0.0267119							0.011275	-0.00112038	0.00530366	-0.00280108
0.01135	0.0207039	0.0345629	0.0288596							0.01135	-0.000364458	0.00765905	-0.000665741
0.011425	0.0227282	0.0347934	0.0342696							0.011425	0.00160706	0.00785025	0.00473224
0.0115125	0.0240277	0.0316602	0.0304247							0.0115125	0.00284552	0.00467183	0.000873662
0.0115875	0.023535	0.0273228	0.0300129							0.0115875	0.0023009	0.000296249	0.000450538
0.0116625	0.0202553	0.0272899	0.0306698							0.0116625	-0.00103021	0.000225678	0.00109637
0.01175	0.0205443	0.0288243	0.0333748							0.01175	-0.000800654	0.00171668	0.00378879
0.011825	0.0211695	0.0294123	0.0265514							0.011825	-0.000225921	0.00226817	-0.00304511
0.0119125	0.0191903	0.0308319	0.0273923							0.0119125	-0.00226358	0.00364561	-0.00221614
0.012	0.0182955	0.0318874	0.0309588							0.012	-0.00321618	0.00465977	0.00133889
0.012075	0.0209472	0.0285419	0.0316803							0.012075	-0.000613612	0.00127932	0.00205075
0.0121625	0.0236623	0.0305029	0.0272586							0.0121625	0.00204462	0.00320009	-0.00238191
0.01225	0.0176715	0.0307581	0.029642							0.01225	-0.00400244	0.00341572	-9.10562e-06
0.0123375	0.0184335	0.0274029	0.0310922							0.0123375	-0.0032962	2.15279e-05	0.00143088
0.0124125	0.0177626	0.0225107	0.0294769							0.0124125	-0.00401449	-0.00490367	-0.000193017
0.0125	0.0226896	0.0331708	0.0305964							0.0125	0.000857716	0.00571859	0.000916782
0.0125875	0.0227206	0.0272111	0.0313222							0.0125875	0.000834511	-0.000278397	0.00163309
0.012675	0.0197199	0.0270536	0.029458							0.012675	-0.00221997	-0.000472548	-0.000240211
0.0127625	0.0157943	0.0290545	0.026951							0.0127625	-0.00619887	0.0014922	-0.00275614
0.01285	0.0263058	0.0287378	0.0307609							0.01285	0.00425985	0.0011399	0.00104514
0.01295	0.023179	0.0271831	0.0337184							0.01295	0.00107333	-0.000454815	0.00399307
0.0130375	0.0201846	0.0254511	0.033296							0.0130375	-0.00197274	-0.0022212	0.00356258
0.013125	0.0210922	0.0241464	0.0339331							0.013125	-0.00111645	-0.00355977	0.00419184
0.0132125	0.0182538	0.0220864	0.0297784							0.0132125	-0.00400565	-0.00565311	2.95742e-05
0.0133125	0.0178573	0.0279639	0.0251307							0.0133125	-0.00445968	0.000186859	-0.00462657
0.0134	0.0233657	0.0311589	0.0293405							0.0134	0.000998871	0.00334959	-0.000423938
0.0135	0.0227629	0.0257681	0.0312287							0.0135	0.000339773	-0.00207752	0.00145636
0.0135875	0.0220159	0.0331476	0.0280464							0.0135875	-0.00045616	0.00527075	-0.00173257
0.0136875	0.0239093	0.0262118	0.025949							0.0136875	0.0013819	-0.00170017	-0.00383741
0.013775	0.0218484	0.0296228	0.0289902							0.013775	-0.000726932	0.00168054	-0.000802469
0.013875	0.0216212	0.0256807	0.0300376							0.013875	-0.0010084	-0.00229553	0.00023792
0.013975	0.0187962	0.0253019	0.0276588							0.013975	-0.00388713	-0.0027078	-0.00214763
0.0140625	0.0181953	0.0288788	0.032065							0.0140625	-0.00453458	0.000840366	0.00225289
0.0141625	0.0227949	0.0257237	0.0348939							0.0141625	1.22968e-05	-0.0023471	0.00507554
0.0142625	0.025312	0.0235339	0.032594							0.0142625	0.00247719	-0.00456858	0.0027695
0.0143625	0.0238995	0.0235906	0.0270877							0.0143625	0.00101301	-0.00454317	-0.00274263
0.0144625	0.0256163	0.0242965	0.0262746							0.0144625	0.00267857	-0.00386793	-0.00356146
0.0145625	0.0282591	0.0235093	0.0259819							0.0145625	0.00527077	-0.00468536	-0.00385963
0.0146625	0.0255627	0.0220959	0.0264375							0.0146625	0.00252412	-0.00612843	-0.00340934
0.0147625	0.0224231	0.0244576	0.0292086							0.0147625	-0.000665156	-0.00379581	-0.000643387
0.0148625	0.021923	0.0268672	0.0319733							0.0148625	-0.00121443	-0.00141487	0.00211635
0.014975	0.0259336	0.02505	0.0334059							0.014975	0.00274139	-0.00326376	0.00354356
0.015075	0.0267069	0.0309543	0.031694							0.015075	0.00346644	0.00261289	0.00182708
0.015175	0.0218441	0.032199	0.0302404							0.015175	-0.00144403	0.00383043	0.000369005
0.0152875	0.0187712	0.02948	0.0289778							0.0152875	-0.00457008	0.00108142	-0.000898492
0.0153875	0.0192929	0.0253268	0.0274441							0.0153875	-0.00409516	-0.0030979	-0.00243635
0.0155	0.0187292	0.0253216	0.03161							0.0155	-0.00471097	-0.00313201	0.00172508
0.0156	0.01992	0.0275458	0.0301865							0.0156	-0.00356601	-0.000933148	0.000297757
0.0157125	0.0196042	0.0256	0.0335548							0.0157125	-0.00393288	-0.00290681	0.00366188
0.015825	0.0204612	0.0307999	0.0328598							0.015825	-0.00312639	0.00226568	0.00296287
0.0159375	0.0194217	0.0327316	0.031239							0.0159375	-0.00421579	0.00417058	0.00133819
0.0160375	0.0239205	0.025646	0.0313572							0.0160375	0.000239013	-0.0029385	0.00145303
0.01615	0.0230797	0.0239874	0.0319797							0.01615	-0.000650843	-0.00462297	0.00207193
0.0162625	0.0217573	0.0310411	0.0296813							0.0162625	-0.00202168	0.00240526	-0.000229973
0.016375	0.0251214	0.0288815	0.0295454							0.016375	0.00129438	0.000220772	-0.00036914
0.0164875	0.0208696	0.0311117	0.0284749							0.0164875	-0.00300492	0.00242652	-0.00144284
0.0166125	0.0235813	0.027212	0.0305209							0.0166125	-0.000345415	-0.00149988	0.000599689
0.016725	0.0272876	0.0250281	0.0238333							0.016725	0.00331447	-0.0037073	-0.00609086
0.0168375	0.0217506	0.0249836	0.0264189							0.0168375	-0.00226853	-0.00377483	-0.00350809
0.01695	0.0274597	0.0218498	0.0264808							0.01695	0.00339501	-0.00693127	-0.00344901
0.017075	0.0275715	0.0256792	0.034555							0.017075	0.00345673	-0.00312652	0.00462226
0.0171875	0.0249289	0.0284189	0.0353806							0.0171875	0.000769597	-0.000408544	0.00544536
0.0173125	0.0241672	0.0294462	0.0282828							0.0173125	-4.10751e-05	0.000595013	-0.00165516
0.017425	0.0228226	0.0238994	0.0253503							0.017425	-0.00142929	-0.00497263	-0.00458999
0.01755	0.022198	0.0205789	0.0243608							0.01755	-0.00210189	-0.00831589	-0.00558196
0.017675	0.021331	0.0199555	0.0280857							0.017675	-0.00301638	-0.00896159	-0.00185941
0.0178	0.0260569	0.0245843	0.0310371							0.0178	0.00166269	-0.00435459	0.00108969
0.017925	0.0267824	0.0259825	0.0308696							0.017925	0.00234171	-0.00297778	0.000919993
0.01805	0.0284638	0.0308398	0.0274197							0.01805	0.00397722	0.00185853	-0.00253204
0.018175	0.0263511	0.0353218	0.0299879							0.018175	0.00181916	0.00632006	3.42113e-05
0.0183	0.023207	0.0342078	0.0323902							0.0183	-0.00136992	0.00518594	0.00243456
0.018425	0.0244693	0.0292275	0.027177							0.018425	-0.000152003	0.00018598	-0.00278055
0.01855	0.0251856	0.0305106	0.0346439							0.01855	0.000520335	0.00144978	0.00468461
0.018675	0.025199	0.0260855	0.0337174							0.018675	0.000490244	-0.00299419	0.00375647
0.0188125	0.0235103	0.0333499	0.0291258							0.0188125	-0.00124579	0.0042499	-0.000836996
0.0189375	0.0223061	0.0297745	0.0327877							0.0189375	-0.0024925	0.000656427	0.00282335
