# Supplementary material for: Poly(ADP-ribose) polymerase 1 searches DNA via a ‘monkey bar’ mechanism
Source: eLife. 2018 Aug 8;7:e37818. doi: 10.7554/eLife.37818 (PMC6135609; doi:10.7554/eLife.37818)
Supplement: Figure 2—figure supplement 2—source data 1. [file elife-37818-fig2-figsupp2-data1.xlsx]

## Sheet: Fig2_figsupp2
data	35 nM	52 nM	95 nM		data	35 nM	52 nM	95 nM		data	35 nM	52 nM	95 nM
Time	S1	S1	S1		Time	S1	S1	S1		Time	S1	S1	S1
0.001	0.00741131	0.000857348	0.0134724		2.5e-05	6.10688e-05	9.0686e-05	0.000165469		0.001	0.00513629	-0.00246092	0.00768382
0.0010125	0.0066826	0.00135244	0.0118507		2.58787e-05	6.3211e-05	9.38655e-05	0.000171263		0.0010125	0.00438117	-0.00200363	0.00599928
0.001025	0.00581783	0.0018039	0.0117326		2.67883e-05	6.54282e-05	9.71562e-05	0.000177259		0.001025	0.00349004	-0.0015899	0.00581857
0.0010375	0.00535098	0.00289457	0.0120788		2.77298e-05	6.7723e-05	0.000100562	0.000183464		0.0010375	0.00299687	-0.000536858	0.00610235
0.00105	0.00471506	0.00467178	0.0107864		2.87044e-05	7.00982e-05	0.000104087	0.000189886		0.00105	0.00233467	0.00120279	0.00474776
0.0010625	0.00536821	0.00668517	0.00999057		2.97133e-05	7.25564e-05	0.000107735	0.000196531		0.0010625	0.00296161	0.00317871	0.00388994
0.001075	0.0040619	0.00742048	0.0099473		3.07576e-05	7.51006e-05	0.00011151	0.000203408		0.001075	0.00162911	0.00387662	0.00378486
0.0010875	0.00421666	0.00758477	0.0108491		3.18387e-05	7.77339e-05	0.000115418	0.000210524		0.0010875	0.00175774	0.00400361	0.00462507
0.0011	0.00462704	0.00715129	0.0115514		3.29577e-05	8.04592e-05	0.000119462	0.000217888		0.0011	0.00214203	0.0035329	0.00526598
0.0011125	0.00403696	0.00709628	0.013864		3.41161e-05	8.32798e-05	0.000123647	0.000225508		0.0011125	0.0015259	0.00344074	0.00751743
0.001125	0.00309078	0.0047807	0.014475		3.53152e-05	8.61991e-05	0.000127978	0.000233394		0.001125	0.000553723	0.0010881	0.00806741
0.0011375	0.00275448	0.00271194	0.0146327		3.65564e-05	8.92204e-05	0.00013246	0.000241553		0.0011375	0.000191472	-0.00101765	0.00816431
0.00115	-0.000512049	0.00187028	0.0149874		3.78413e-05	9.23473e-05	0.000137099	0.000249997		0.00115	-0.00310096	-0.00189622	0.00845835
0.0011625	-0.00222728	0.00241561	0.0149943		3.91713e-05	9.55834e-05	0.0001419	0.000258733		0.0011625	-0.00484205	-0.00138771	0.00840492
0.001175	-0.00382405	0.00257734	0.0147446		4.05481e-05	9.89327e-05	0.000146868	0.000267774		0.001175	-0.00646465	-0.00126272	0.00809496
0.0011875	-0.00449848	0.00193776	0.0137874		4.19732e-05	0.000102399	0.000152009	0.000277128		0.0011875	-0.00716485	-0.00193898	0.00707777
0.0012	-0.0042348	0.00159449	0.0122233		4.34485e-05	0.000105986	0.00015733	0.000286807		0.0012	-0.00692689	-0.00231883	0.00545382
0.0012125	-0.00499541	0.00225645	0.0112045		4.49756e-05	0.000109699	0.000162836	0.000296822		0.0012125	-0.00771319	-0.00169338	0.00437541
0.001225	-0.00617447	0.00328111	0.0107211		4.65564e-05	0.000113541	0.000168534	0.000307184		0.001225	-0.00891788	-0.000705148	0.00383262
0.0012375	-0.00434885	0.00421226	0.00955415		4.81927e-05	0.000117517	0.00017443	0.000317905		0.0012375	-0.00711786	0.000189645	0.00260643
0.00125	-0.00200907	0.0052824	0.00741681		4.98865e-05	0.000121632	0.000180532	0.000328998		0.00125	-0.00480363	0.00122351	0.000410038
0.0012625	0.00101431	0.00633383	0.00475136		5.16399e-05	0.00012589	0.000186846	0.000340475		0.0012625	-0.00180575	0.00223875	-0.00231426
0.001275	0.00326168	0.00704017	0.00423316		5.34549e-05	0.000130297	0.00019338	0.000352349		0.001275	0.000416153	0.00290897	-0.00289112
0.0012875	0.00412901	0.00694995	0.00540489		5.53337e-05	0.000134857	0.000200141	0.000364634		0.0012875	0.00125807	0.00278271	-0.00177787
0.0013	0.00319823	0.00656048	0.00593446		5.72786e-05	0.000139577	0.000207137	0.000377344		0.0013	0.000301916	0.00235727	-0.00130659
0.0013125	0.00203677	0.00644239	0.00736913		5.92917e-05	0.000144461	0.000214376	0.000390493		0.0013125	-0.000884869	0.0022033	6.99878e-05
0.001325	0.00097397	0.00555562	0.00827717		6.13757e-05	0.000149514	0.000221867	0.000404096		0.001325	-0.00197296	0.00128072	0.000920117
0.0013375	0.000756495	0.00489476	0.00902018		6.35329e-05	0.000154744	0.000229618	0.000418168		0.0013375	-0.00221568	0.000584128	0.0016054
0.00135	0.000390858	0.00317806	0.00901505		6.57659e-05	0.000160156	0.000237638	0.000432726		0.00135	-0.00260651	-0.00116822	0.00154272
0.0013625	-0.000289806	0.00151124	0.00863951		6.80774e-05	0.000165756	0.000245936	0.000447786		0.0013625	-0.00331233	-0.00287063	0.00110983
0.001375	-0.00121105	0.00128643	0.00888046		7.04701e-05	0.000171551	0.000254523	0.000463364		0.001375	-0.00425869	-0.00313094	0.0012936
0.0013875	-0.00165737	0.00122702	0.00750923		7.2947e-05	0.000177548	0.000263406	0.000479478		0.0013875	-0.00473008	-0.00322578	-0.000134621
0.0014	-0.0026648	0.00244935	0.00556625		7.55109e-05	0.000183753	0.000272598	0.000496147		0.0014	-0.00576253	-0.0020388	-0.0021344
0.0014125	-0.00353763	0.00348832	0.00214533		7.81649e-05	0.000190173	0.000282108	0.000513388		0.0014125	-0.00666035	-0.00103511	-0.00561196
0.001425	-0.0031929	0.00388953	0.00104072		8.09122e-05	0.000196816	0.000291947	0.000531222		0.001425	-0.00634056	-0.000669101	-0.00677302
0.0014375	-0.00114174	0.00434612	0.00132971		8.3756e-05	0.00020369	0.000302127	0.000549668		0.0014375	-0.0043143	-0.000247643	-0.0065403
0.00145	0.00118228	0.00362951	0.00201074		8.66998e-05	0.000210803	0.000312659	0.000568745		0.00145	-0.00201514	-0.000999301	-0.00591535
0.0014625	0.00240681	0.00556369	0.00318356		8.97471e-05	0.000218162	0.000323554	0.000588477		0.0014625	-0.000815419	0.000899891	-0.00479844
0.001475	0.00365372	0.00870369	0.00379198		9.29014e-05	0.000225776	0.000334826	0.000608883		0.001475	0.000406717	0.00400499	-0.00424576
0.0014875	0.0051412	0.0129582	0.00635437		9.61667e-05	0.000233654	0.000346487	0.000629988		0.0014875	0.00186947	0.00822467	-0.00173892
0.0015	0.00642148	0.016004	0.00717403		9.95467e-05	0.000241805	0.000358551	0.000651813		0.0015	0.00312507	0.0112357	-0.000974646
0.0015125	0.00819356	0.0164873	0.00849391		0.000103045	0.000250238	0.00037103	0.000674382		0.0015125	0.00487249	0.0116843	0.000290035
0.001525	0.00932714	0.0167972	0.00873229		0.000106667	0.000258963	0.000383939	0.000697721		0.001525	0.00598148	0.0119596	0.000473383
0.0015375	0.00955195	0.0155628	0.00763648		0.000110416	0.000267989	0.000397292	0.000721855		0.0015375	0.00618172	0.0106906	-0.000677286
0.00155	0.00949364	0.0148766	0.00670937		0.000114297	0.000277327	0.000411105	0.00074681		0.00155	0.00609889	0.00997002	-0.00165908
0.0015625	0.00796178	0.0144908	0.00543203		0.000118314	0.000286988	0.000425393	0.000772612		0.0015625	0.00454255	0.00954981	-0.00299094
0.001575	0.00796435	0.0140577	0.00596453		0.000122473	0.000296982	0.000440171	0.00079929		0.001575	0.00452068	0.00908237	-0.00251278
0.0015875	0.00565354	0.0133653	0.00624032		0.000126777	0.000307321	0.000455457	0.000826872		0.0015875	0.00218548	0.00835572	-0.00229117
0.0016	0.00392327	0.01233	0.0070354		0.000131233	0.000318016	0.000471266	0.000855387		0.0016	0.000430857	0.00728625	-0.00155008
0.0016125	0.00216843	0.0102422	0.00880381		0.000135846	0.00032908	0.000487618	0.000884866		0.0016125	-0.00134829	0.00516431	0.000164495
0.001625	0.000322645	0.00896921	0.0112789		0.00014062	0.000340524	0.000504529	0.00091534		0.001625	-0.00321835	0.00385733	0.00258594
0.0016375	0.000672512	0.00659788	0.0142447		0.000145563	0.000352362	0.000522018	0.000946841		0.0016375	-0.00289272	0.00145204	0.00549825
0.00165	9.16007e-05	0.00453976	0.017589		0.000150679	0.000364607	0.000540105	0.000979403		0.00165	-0.00349782	-0.000639982	0.0087892
0.0016625	-0.000999442	0.00306437	0.0199754		0.000155975	0.000377272	0.000558809	0.00101306		0.0016625	-0.00461301	-0.00214919	0.0111224
0.001675	-0.00252984	0.00432338	0.018789		0.000161457	0.000390372	0.000578151	0.00104784		0.001675	-0.00616751	-0.000923933	0.00988301
0.0016875	-0.00359264	0.00525783	0.017768		0.000167132	0.000403921	0.000598152	0.00108379		0.0016875	-0.00725439	-2.31686e-05	0.00880918
0.0017	-0.00498844	0.00635621	0.0170206		0.000173006	0.000417934	0.000618833	0.00112094		0.0017	-0.00867422	0.0010416	0.00800911
0.0017125	-0.00537938	0.00581453	0.0169072		0.000179087	0.000432427	0.000640217	0.00115934		0.0017125	-0.00908915	0.000466384	0.00784328
0.001725	-0.00648106	0.00679812	0.0141351		0.000185381	0.000447415	0.000662327	0.00119901		0.001725	-0.0102148	0.0014165	0.00501878
0.0017375	-0.00663619	0.00776594	0.0125159		0.000191897	0.000462915	0.000685187	0.00124		0.0017375	-0.0103938	0.00235092	0.00334746
0.00175	-0.0056119	0.00846714	0.0109386		0.000198642	0.000478944	0.00070882	0.00128235		0.00175	-0.00939338	0.00301878	0.00171811
0.0017625	-0.00546557	0.00849795	0.00947897		0.000205623	0.00049552	0.000733253	0.0013261		0.0017625	-0.00927088	0.00301633	0.000206643
0.001775	-0.00458026	0.0077212	0.00710288		0.00021285	0.000512659	0.000758511	0.0013713		0.001775	-0.00840936	0.00220638	-0.00222114
0.0017875	-0.00427037	0.00633383	0.00740177		0.000220332	0.000530382	0.00078462	0.00141799		0.0017875	-0.00812322	0.000785885	-0.00197378
0.0018	-0.00415008	0.00576613	0.00706254		0.000228076	0.000548707	0.000811608	0.00146622		0.0018	-0.00802664	0.000185117	-0.00236438
0.0018125	-0.00363665	0.00378611	0.00541882		0.000236092	0.000567654	0.000839504	0.00151603		0.0018125	-0.00753687	-0.00182789	-0.00405931
0.001825	-0.00149637	0.00290227	0.0065084		0.00024439	0.000587243	0.000868336	0.00156747		0.001825	-0.00542023	-0.00274465	-0.00302079
0.0018375	-0.000710087	0.00393757	0.00816935		0.00025298	0.000607495	0.000898135	0.00162059		0.0018375	-0.00465753	-0.0017422	-0.00141074
0.00185	-0.00176299	0.0056385	0.0100155		0.000261871	0.000628431	0.00092893	0.00167544		0.00185	-0.00573398	-7.40656e-05	0.000384674
0.0018625	-0.00239928	0.00653957	0.0122702		0.000271075	0.000650074	0.000960754	0.00173208		0.0018625	-0.00639379	0.000794287	0.00258879
0.001875	-0.00431438	0.00558899	0.0118921		0.000280603	0.000672447	0.000993639	0.00179055		0.001875	-0.00833236	-0.000188949	0.00216025
0.0018875	-0.00491106	0.00421043	0.0116684		0.000290465	0.000695573	0.00102762	0.00185091		0.0018875	-0.00895248	-0.0016001	0.00188627
0.0019	-0.00504565	0.0033926	0.010595		0.000300674	0.000719476	0.00106273	0.00191321		0.0019	-0.00911046	-0.00245044	0.000762706
0.0019125	-0.00255441	0.00222638	0.00695399		0.000311242	0.000744181	0.001099	0.00197752		0.0019125	-0.00664257	-0.00364912	-0.00292823
0.001925	-0.00129356	0.00200634	0.00558459		0.000322182	0.000769714	0.00113647	0.00204388		0.001925	-0.00540505	-0.00390155	-0.00434744
0.0019375	-0.00148757	0.0018303	0.00636721		0.000333505	0.000796101	0.00117518	0.00211236		0.0019375	-0.00562233	-0.0041099	-0.00361448
0.00195	-0.00400889	0.00180793	0.00726681		0.000345227	0.000823368	0.00121516	0.00218302		0.00195	-0.00816689	-0.00416453	-0.00276439
0.0019625	-0.00580993	0.00199827	0.00534144		0.000357361	0.000851545	0.00125646	0.00225592		0.0019625	-0.00999114	-0.00400638	-0.00473912
0.001975	-0.00562583	0.00308711	0.00429844		0.000369921	0.000880658	0.00129911	0.00233111		0.001975	-0.0098302	-0.00294966	-0.00583133
0.0019875	-0.00491216	0.00388843	0.00414918		0.000382923	0.000910738	0.00134315	0.00240867		0.0019875	-0.00913966	-0.0021804	-0.00602965
0.002	-0.00517585	0.005278	0.00494023		0.000396382	0.000941815	0.00138864	0.00248867		0.002	-0.00942643	-0.000822827	-0.00528751
0.0020125	-0.00510873	0.00702183	0.00635144		0.000410314	0.000973919	0.0014356	0.00257115		0.0020125	-0.00938237	0.000889082	-0.00392506
0.002025	-0.00402319	0.00741644	0.00779748		0.000424735	0.00100708	0.00148408	0.0026562		0.002025	-0.00831984	0.00125183	-0.00252763
0.0020375	-0.00321527	0.00691731	0.00841947		0.000439663	0.00104134	0.00153414	0.00274388		0.0020375	-0.00753489	0.000720899	-0.00195411
0.00205	-0.00237361	0.00517568	0.00703797		0.000455116	0.00107672	0.00158581	0.00283425		0.00205	-0.00671616	-0.00105247	-0.00338393
0.0020625	-0.00109443	0.00346081	0.00538398		0.000471112	0.00111326	0.00163914	0.00292739		0.0020625	-0.00545988	-0.002799	-0.00508608
0.002075	0.00181526	0.00258358	0.00537555		0.000487671	0.00115099	0.00169418	0.00302338		0.002075	-0.00257305	-0.00370784	-0.00514254
0.0020875	0.00424637	0.00233163	0.00663786		0.000504811	0.00118996	0.00175098	0.00312227		0.0020875	-0.000164775	-0.00399133	-0.00392811
0.0021	0.0033948	0.0042515	0.00726828		0.000522554	0.00123019	0.00180959	0.00322415		0.0021	-0.00103913	-0.00210294	-0.00334543
0.0021125	0.00406336	0.0068414	0.00705594		0.00054092	0.00127172	0.00187006	0.00332908		0.0021125	-0.000393313	0.000455541	-0.00360536
0.002125	0.00431825	0.00915404	0.00667783		0.000559932	0.0013146	0.00193244	0.00343714		0.002125	-0.000161143	0.00273683	-0.00403092
0.0021375	0.00515771	0.00922702	0.00689274		0.000579612	0.00135886	0.00199678	0.0035484		0.0021375	0.000655644	0.00277853	-0.00386331
0.00215	0.0068667	0.00909463	0.00829331		0.000599984	0.00140455	0.00206315	0.00366295		0.00215	0.002342	0.00261491	-0.00250991
0.0021625	0.00797278	0.00887789	0.0101123		0.000621072	0.00145169	0.00213159	0.00378084		0.0021625	0.00342548	0.00236701	-0.000737913
0.002175	0.00736987	0.0100614	0.0110372		0.000642901	0.00150035	0.00220216	0.00390217		0.002175	0.0028	0.00351937	0.00014012
0.0021875	0.00535464	0.0115884	0.0111524		0.000665497	0.00155055	0.00227492	0.004027		0.0021875	0.000762248	0.00501542	0.000208536
0.0022	0.00438903	0.0116669	0.0108982		0.000688888	0.00160234	0.00234992	0.00415541		0.0022	-0.000225861	0.00506293	-9.2212e-05
0.0022125	0.00376301	0.0119126	0.0114766		0.0007131	0.00165577	0.00242723	0.00428748		0.0022125	-0.000874337	0.00527773	0.000439674
0.002225	0.00408977	0.0117729	0.0127169		0.000738164	0.00171089	0.0025069	0.00442328		0.002225	-0.000569992	0.00510715	0.00163366
0.0022375	0.00544633	0.0119944	0.0120047		0.000764108	0.00176773	0.002589	0.00456288		0.0022375	0.000764187	0.00529787	0.000875273
0.00225	0.00433365	0.0106712	0.0117047		0.000790965	0.00182635	0.00267357	0.00470636		0.00225	-0.00037084	0.00394395	0.000529239
0.0022625	0.00381435	0.0118052	0.0109419		0.000818765	0.00188679	0.0027607	0.0048538		0.0022625	-0.000912449	0.00504724	-0.00027948
0.002275	0.00191392	0.0126744	0.00954388		0.000847542	0.0019491	0.00285043	0.00500526		0.002275	-0.00283515	0.0058858	-0.00172325
0.0022875	0.00156222	0.0147042	0.00910123		0.000877331	0.00201334	0.00294284	0.00516082		0.0022875	-0.00320909	0.00788514	-0.00221154
0.0023	0.00165867	0.0165159	0.0082328		0.000908167	0.00207955	0.00303798	0.00532055		0.0023	-0.00313484	0.00966634	-0.00312546
0.0023125	0.0028502	0.0179235	0.0075591		0.000940087	0.00214778	0.00313592	0.00548452		0.0023125	-0.00196548	0.0110435	-0.00384452
0.002325	0.00348612	0.0181149	0.00868462		0.000973128	0.00221808	0.00323672	0.00565279		0.002325	-0.00135169	0.0112045	-0.00276423
0.0023375	0.00415358	0.018321	0.00965427		0.00100733	0.00229051	0.00334045	0.00582543		0.0023375	-0.000706321	0.0113803	-0.00183967
0.00235	0.00455993	0.0190875	0.0118796		0.00104274	0.00236512	0.00344717	0.0060025		0.00235	-0.000322035	0.0121166	0.000340731
0.0023625	0.00490246	0.0205948	0.0123685		0.00107939	0.00244196	0.00355695	0.00618407		0.0023625	-1.52495e-06	0.0135937	0.000784767
0.002375	0.00790054	0.0204807	0.0140485		0.00111732	0.00252109	0.00366985	0.00637018		0.002375	0.00297456	0.0134495	0.0024201
0.0023875	0.00850565	0.0199057	0.0148957		0.00115659	0.00260256	0.00378593	0.0065609		0.0023875	0.00355773	0.0128444	0.0032227
0.0024	0.00797828	0.0202383	0.0153732		0.00119725	0.00268643	0.00390527	0.00675628		0.0024	0.00300844	0.013147	0.00365576
0.0024125	0.00849135	0.0203432	0.0163179		0.00123933	0.00277274	0.00402792	0.00695636		0.0024125	0.00349962	0.013222	0.00455618
0.002425	0.00742451	0.0199299	0.0159478		0.00128288	0.00286156	0.00415394	0.00716119		0.002425	0.00241094	0.0127788	0.00414198
0.0024375	0.00508399	0.0186364	0.0162002		0.00132797	0.00295294	0.00428341	0.00737081		0.0024375	4.86086e-05	0.0114555	0.00435026
0.00245	0.00404723	0.0169127	0.0139436		0.00137465	0.00304694	0.00441637	0.00758525		0.00245	-0.00100993	0.00970202	0.00204982
0.0024625	0.00449391	0.0150978	0.0128797		0.00142296	0.0031436	0.0045529	0.00780455		0.0024625	-0.000584992	0.00785733	0.000942138
0.002475	0.00465051	0.0126912	0.0111594		0.00147298	0.003243	0.00469306	0.00802873		0.002475	-0.000450103	0.00542115	-0.000821874
0.0024875	0.00523362	0.011291	0.0118972		0.00152475	0.00334517	0.00483689	0.00825781		0.0024875	0.000111336	0.00399135	-0.000127519
0.0025	0.00558386	0.00977053	0.0142058		0.00157834	0.00345018	0.00498447	0.0084918		0.0025	0.000439931	0.00244132	0.0021377
0.0025125	0.00542433	0.00863254	0.0155206		0.00163381	0.00355809	0.00513584	0.00873071		0.0025125	0.000258797	0.00127386	0.00340919
0.002525	0.00514487	0.00749566	0.0164297		0.00169124	0.00366894	0.00529105	0.00897455		0.002525	-4.22271e-05	0.000107556	0.00427519
0.0025375	0.00468095	0.00488009	0.0171225		0.00175068	0.00378278	0.00545017	0.0092233		0.0025375	-0.000527686	-0.00253738	0.00492495
0.00255	0.00417705	0.000940964	0.017571		0.00181221	0.00389968	0.00561324	0.00947696		0.00255	-0.00105308	-0.0065058	0.00533058
0.0025625	0.00398708	-0.000680014	0.0179084		0.00187591	0.00401968	0.00578031	0.0097355		0.0025625	-0.00126452	-0.00815603	0.00562522
0.002575	0.00352316	-0.0018059	0.0175512		0.00194184	0.00414284	0.00595141	0.0099989		0.002575	-0.00174988	-0.0093111	0.00522538
0.0025875	0.00221281	-6.42626e-05	0.0171313		0.00201009	0.00426919	0.0061266	0.0102671		0.0025875	-0.00308163	-0.0075986	0.00476296
0.0026	0.00300203	0.000356385	0.0158279		0.00208074	0.0043988	0.00630591	0.0105401		0.0026	-0.00231377	-0.00720703	0.00341719
0.0026125	0.00415761	9.45346e-05	0.0146452		0.00215387	0.00453171	0.00648938	0.0108178		0.0026125	-0.00117952	-0.0074979	0.0021922
0.002625	0.00629166	0.00119988	0.0129641		0.00222958	0.00466796	0.00667704	0.0111002		0.002625	0.000933228	-0.00642152	0.000468934
0.0026375	0.00592382	0.00222968	0.0124605		0.00230794	0.00480759	0.00686891	0.0113871		0.0026375	0.000544127	-0.00542063	-7.66128e-05
0.00265	0.00510856	0.00428011	0.0121136		0.00238906	0.00495066	0.00706502	0.0116785		0.00265	-0.000292361	-0.00339905	-0.000465441
0.0026625	0.00496627	0.0044114	0.00998874		0.00247303	0.00509719	0.0072654	0.0119744		0.0026625	-0.000455852	-0.00329655	-0.00263209
0.002675	0.00469305	0.00474036	0.00965391		0.00255995	0.00524722	0.00747004	0.0122745		0.002675	-0.000750234	-0.00299633	-0.00300857
0.0026875	0.00523032	0.00345018	0.00965794		0.00264992	0.00540079	0.00767898	0.0125788		0.0026875	-0.000234095	-0.0043152	-0.00304607
0.0027	0.00526186	0.00138802	0.00894684		0.00274306	0.00555793	0.0078922	0.0128872		0.0027	-0.000223653	-0.00640599	-0.00379858
0.0027125	0.00332219	0.000184752	0.00986918		0.00283947	0.00571867	0.00810971	0.0131994		0.0027125	-0.00218439	-0.00763782	-0.00291753
0.002725	0.00238517	-0.000454471	0.00923949		0.00293927	0.00588304	0.0083315	0.0135155		0.002725	-0.00314243	-0.00830556	-0.00358839
0.0027375	0.00297232	-0.000614368	0.00923436		0.00304258	0.00605105	0.00855757	0.0138352		0.0027375	-0.00257629	-0.00849392	-0.00363458
0.00275	0.00217393	-0.000487477	0.00886065		0.00314952	0.00622273	0.00878789	0.0141583		0.00275	-0.00339564	-0.00839544	-0.00404922
0.0027625	0.00185707	0.00149584	0.00766546		0.00326021	0.00639808	0.00902244	0.0144846		0.0027625	-0.00373343	-0.00644048	-0.00528523
0.002775	0.00172578	0.00319786	0.00601551		0.0033748	0.00657713	0.0092612	0.014814		0.002775	-0.00388562	-0.00476675	-0.00697588
0.0027875	0.00215303	0.00540526	0.00651023		0.00349342	0.00675989	0.00950412	0.0151463		0.0027875	-0.00347924	-0.0025876	-0.00652173
0.0028	0.00212443	0.00658065	0.0080663		0.0036162	0.00694634	0.00975116	0.0154812		0.0028	-0.00352868	-0.0014404	-0.00500613
0.0028125	0.00245779	0.00776888	0.00944816		0.0037433	0.0071365	0.0100023	0.0158185		0.0028125	-0.00321611	-0.000280309	-0.00366461
0.002825	0.00308564	0.00824343	0.0106005		0.00387487	0.00733035	0.0102574	0.016158		0.002825	-0.00260903	0.000166168	-0.00255256
0.0028375	0.00534841	0.00829624	0.0106863		0.00401106	0.00752789	0.0105165	0.0164994		0.0028375	-0.000366997	0.00019095	-0.00250686
0.00285	0.00626929	0.00684396	0.0112125		0.00415204	0.0077291	0.0107794	0.0168425		0.00285	0.000533176	-0.0012893	-0.00202059
0.0028625	0.0084213	0.00543569	0.0108256		0.00429797	0.00793396	0.0110462	0.0171869		0.0028625	0.00266452	-0.0027255	-0.00244738
0.002875	0.0101717	0.0030387	0.00691988		0.00444903	0.00814245	0.0113166	0.0175324		0.002875	0.00439431	-0.00515036	-0.00639291
0.0028875	0.0127341	0.00397315	0.0052813		0.0046054	0.00835453	0.0115907	0.0178787		0.0028875	0.0069361	-0.00424372	-0.00807115
0.0029	0.0133227	0.00411287	0.00350886		0.00476727	0.00857016	0.0118683	0.0182256		0.0029	0.00750414	-0.00413176	-0.00988313
0.0029125	0.0120513	0.00637014	0.00264042		0.00493483	0.00878932	0.0121493	0.0185726		0.0029125	0.00621212	-0.0019022	-0.010791
0.002925	0.011316	0.00660082	0.0016418		0.00510827	0.00901194	0.0124335	0.0189195		0.002925	0.0054563	-0.00169918	-0.0118289
0.0029375	0.0112195	0.00688687	0.00242772		0.00528782	0.00923797	0.012721	0.019266		0.0029375	0.00533937	-0.00144072	-0.0110822
0.00295	0.0117032	0.00714689	0.00436996		0.00547367	0.00946736	0.0130114	0.0196116		0.00295	0.00580264	-0.00120826	-0.00917909
0.0029625	0.0116717	0.00691034	0.00643689		0.00566605	0.00970004	0.0133048	0.0199561		0.0029625	0.00575069	-0.0014723	-0.00715114
0.002975	0.0121793	0.00670791	0.00718833		0.0058652	0.00993594	0.0136008	0.0202992		0.002975	0.00623787	-0.00170218	-0.00643857
0.0029875	0.0124862	0.0056583	0.00842387		0.00607135	0.010175	0.0138995	0.0206405		0.0029875	0.00652447	-0.00277918	-0.0052418
0.003	0.0120978	0.00602027	0.00934108		0.00628474	0.0104171	0.0142005	0.0209795		0.003	0.00611578	-0.00244455	-0.00436324
0.0030125	0.00969094	0.00659568	0.0101596		0.00650563	0.0106622	0.0145038	0.0213161		0.0030125	0.00368859	-0.00189643	-0.00358323
0.003025	0.0089571	0.00730862	0.010094		0.00673429	0.0109101	0.0148092	0.0216497		0.003025	0.00293449	-0.00121073	-0.00368731
0.0030375	0.00770286	0.00699176	0.0115437		0.00697098	0.0111608	0.0151164	0.0219802		0.0030375	0.00166002	-0.00155478	-0.00227592
0.00305	0.00718173	0.00682416	0.0130712		0.00721599	0.0114142	0.0154253	0.022307		0.00305	0.00111869	-0.00174951	-0.000786674
0.0030625	0.00749749	0.0070123	0.0139044		0.00746961	0.0116702	0.0157358	0.0226299		0.0030625	0.00141429	-0.00158846	8.44499e-06
0.003075	0.00869232	0.00750336	0.0140382		0.00773215	0.0119286	0.0160475	0.0229485		0.003075	0.00258898	-0.00112443	0.000104304
0.0030875	0.00989632	0.00856103	0.0145858		0.00800391	0.0121893	0.0163603	0.0232624		0.0030875	0.00377288	-9.37459e-05	0.000613949
0.0031	0.0106016	0.0100709	0.0155059		0.00828523	0.0124522	0.016674	0.0235713		0.0031	0.00445804	0.00138918	0.00149631
0.0031125	0.0120208	0.0103892	0.0155954		0.00857644	0.0127171	0.0169883	0.0238749		0.0031125	0.00585727	0.00168063	0.00154811
0.003125	0.0123348	0.00964034	0.0160274		0.00887787	0.012984	0.017303	0.0241729		0.003125	0.00615119	0.000904921	0.00194256
0.0031375	0.00981527	0.00933961	0.0152477		0.00918991	0.0132526	0.017618	0.0244648		0.0031375	0.00361172	0.000577416	0.00112541
0.00315	0.0084202	0.0089065	0.0154777		0.00951291	0.0135229	0.017933	0.0247505		0.00315	0.0021967	0.000117571	0.00131799
0.0031625	0.00524536	0.00845907	0.0155345		0.00984726	0.0137947	0.0182477	0.0250297		0.0031625	-0.000998059	-0.000356529	0.00133758
0.003175	0.00296755	0.00718503	0.0162709		0.0101934	0.0140678	0.0185619	0.0253019		0.003175	-0.00329575	-0.0016572	0.00203683
0.0031875	0.000160181	0.00608959	0.0158774		0.0105516	0.014342	0.0188754	0.0255671		0.0031875	-0.00612298	-0.00277923	0.00160628
0.0032	0.000183285	0.00557725	0.0156578		0.0109225	0.0146173	0.019188	0.0258248		0.0032	-0.00611971	-0.00331809	0.00134966
0.0032125	0.00211232	0.00554351	0.0163949		0.0113064	0.0148935	0.0194993	0.026075		0.0032125	-0.00421047	-0.00337831	0.00204996
0.003225	0.00331889	0.0058171	0.0188608		0.0117038	0.0151703	0.0198092	0.0263173		0.003225	-0.00302367	-0.00313115	0.00447916
0.0032375	0.00493546	0.00629716	0.0217082		0.0121151	0.0154476	0.0201175	0.0265516		0.0032375	-0.00142683	-0.00267747	0.00728988
0.00325	0.00618274	0.00627185	0.0238771		0.012541	0.0157253	0.0204239	0.0267777		0.00325	-0.000199266	-0.00272911	0.00942223
0.0032625	0.00595683	0.00628432	0.0242981		0.0129817	0.0160032	0.0207281	0.0269955		0.0032625	-0.000444854	-0.00274292	0.00980681
0.003275	0.00462521	0.0065194	0.0235067		0.013438	0.0162811	0.0210299	0.0272048		0.003275	-0.00179612	-0.00253408	0.00897907
0.0032875	0.00332439	0.00635694	0.0212296		0.0139103	0.0165589	0.0213291	0.0274056		0.0032875	-0.00311656	-0.00272273	0.00666577
0.0033	0.0028447	0.00511003	0.0217108		0.0143992	0.0168363	0.0216255	0.0275976		0.0033	-0.00361584	-0.00399577	0.0071108
0.0033125	0.00534474	0.00392034	0.0231748		0.0149053	0.0171132	0.0219189	0.027781		0.0033125	-0.00113535	-0.00521156	0.00853879
0.003325	0.00697672	0.00331999	0.0245834		0.0154292	0.0173895	0.0222089	0.0279556		0.003325	0.000477101	-0.00583794	0.00991151
0.0033375	0.00893803	0.00240718	0.025933		0.0159715	0.0176649	0.0224955	0.0281216		0.0033375	0.00241891	-0.00677674	0.0112253
0.00335	0.00924169	0.00374577	0.0273035		0.0165329	0.0179394	0.0227783	0.0282788		0.00335	0.0027031	-0.0054641	0.01256
0.0033625	0.00997627	0.00516101	0.0274678		0.0171139	0.0182127	0.0230573	0.0284273		0.0033625	0.00341823	-0.00407475	0.0126887
0.003375	0.00922152	0.00699469	0.0274062		0.0177155	0.0184847	0.023332	0.0285673		0.003375	0.00264408	-0.00226692	0.0125916
0.0033875	0.0109191	0.00731742	0.0263698		0.0183381	0.0187552	0.0236025	0.0286989		0.0033875	0.00432232	-0.00196999	0.0115198
0.0034	0.00994546	0.009278	0.0248995		0.0189826	0.0190241	0.0238685	0.0288221		0.0034	0.00332928	-3.51626e-05	0.0100142
0.0034125	0.00906823	0.0113233	0.0210605		0.0196498	0.0192911	0.0241297	0.0289372		0.0034125	0.00243273	0.00198443	0.00613994
0.003425	0.00786643	0.012795	0.0200186		0.0203405	0.0195563	0.0243861	0.0290444		0.003425	0.00121163	0.00343049	0.00506291
0.0034375	0.00751839	0.0142722	0.0198155		0.0210554	0.0198194	0.0246374	0.0291437		0.0034375	0.000844335	0.00488209	0.0048247
0.00345	0.00730899	0.0134874	0.0192521		0.0217954	0.0200803	0.0248836	0.0292356		0.00345	0.000615692	0.00407171	0.00422645
0.0034625	0.00769223	0.0116783	0.0179535		0.0225615	0.0203388	0.0251243	0.0293203		0.0034625	0.000979725	0.00223708	0.00289299
0.003475	0.00646733	0.0105011	0.0168438		0.0233545	0.0205948	0.0253596	0.0293979		0.003475	-0.000264356	0.00103439	0.0017485
0.0034875	0.00400762	0.00926626	0.0153519		0.0241753	0.0208479	0.0255892	0.0294689		0.0034875	-0.00274321	-0.000225839	0.000221961
0.0035	0.00402999	0.00788036	0.0145726		0.025025	0.0210918	0.0258067	0.0295317		0.0035	-0.00273996	-0.00163711	-0.00059191
0.0035125	0.00357817	0.00831825	0.0138391							0.0035125	-0.00321087	-0.00122456	-0.00135985
0.003525	0.00344651	0.00803733	0.0142201							0.003525	-0.0033616	-0.00153076	-0.00101317
0.0035375	0.00237014	0.00750813	0.0143071							0.0035375	-0.004457	-0.0020852	-0.000960526
0.00355	0.00275265	0.00679409	0.0143844							0.00355	-0.00409351	-0.00282443	-0.000917321
0.0035625	0.00312048	0.00640168	0.0143184							0.0035625	-0.00374465	-0.00324198	-0.00101742
0.003575	0.00483131	0.00648786	0.0146463							0.003575	-0.00205277	-0.0031809	-0.000723543
0.0035875	0.00541552	0.00603348	0.014087							0.0035875	-0.00148748	-0.00366033	-0.00131671
0.0036	0.00517091	0.00730202	0.01476							0.0036	-0.00175098	-0.0024168	-0.000677555
0.0036125	0.00383672	0.00757707	0.0153787							0.0036125	-0.00310404	-0.00216671	-9.25797e-05
0.003625	0.00359834	0.00880784	0.0140192							0.003625	-0.00336126	-0.000960853	-0.00148569
0.0036375	0.00367426	0.0102942	0.0124547							0.0036375	-0.00330415	0.000500663	-0.00308372
0.00365	0.0044455	0.0111341	0.0133106							0.00365	-0.00255168	0.00131567	-0.00226119
0.0036625	0.00540709	0.0121569	0.014519							0.0036625	-0.00160885	0.00231371	-0.00108614
0.003675	0.00815762	0.0120351	0.0161261							0.003675	0.00112295	0.00216722	0.000487654
0.0036875	0.00840736	0.010423	0.0180599							0.0036875	0.001354	0.000530356	0.0023883
0.0037	0.00953692	0.00754333	0.0184384							0.0037	0.00246488	-0.00237391	0.0027337
0.0037125	0.00958496	0.00528973	0.0189716							0.0037125	0.00249428	-0.00465211	0.00323395
0.003725	0.00940893	0.00344651	0.0199559							0.003725	0.00229963	-0.00651989	0.00418538
0.0037375	0.00711535	0.00274568	0.0206197							0.0037375	-1.25287e-05	-0.00724524	0.00481637
0.00375	0.00501358	0.00158422	0.0201811							0.00375	-0.00213286	-0.00843116	0.00434504
0.0037625	0.00448255	0.0013033	0.01779							0.0037625	-0.00268243	-0.00873651	0.00192129
0.003775	0.00539389	0.00344651	0.0150471							0.003775	-0.00178959	-0.00661767	-0.000854071
0.0037875	0.00657441	0.00493913	0.0138626							0.0037875	-0.000627542	-0.00514939	-0.00207108
0.0038	0.0072162	0.0059781	0.0122999							0.0038	-4.20316e-06	-0.00413471	-0.00366611
0.0038125	0.00777364	0.00667233	0.0125841							0.0038125	0.000534814	-0.00346473	-0.00341416
0.003825	0.00641305	0.00604264	0.014563							0.003825	-0.000844177	-0.00411862	-0.00146743
0.0038375	0.00525343	0.00303503	0.0160685							0.0038375	-0.00202217	-0.0071504	5.9298e-06
0.00385	0.00404026	0.000896589	0.0187039							0.00385	-0.00325368	-0.00931296	0.00260929
0.0038625	0.00261439	0.00166564	0.0194693							0.0038625	-0.00469787	-0.00856798	0.00334275
0.003875	0.00177529	0.00190622	0.0198514							0.003875	-0.00555525	-0.00835144	0.00369305
0.0038875	0.00109573	0.000641706	0.0193288							0.0038875	-0.00625308	-0.00963994	0.0031387
0.0039	0.00163043	0.000582295	0.0198569							0.0039	-0.00573661	-0.00972329	0.00363513
0.0039125	0.0023606	-0.000118173	0.0211097							0.0039125	-0.00502464	-0.0104477	0.00485632
0.003925	0.00351583	6.07948e-05	0.0228073							0.003925	-0.0038876	-0.0102926	0.00652245
0.0039375	0.00415065	0.000640973	0.0252677							0.0039375	-0.00327094	-0.0097362	0.00895148
0.00395	0.0040993	0.00105319	0.026438							0.00395	-0.00334041	-0.00934776	0.0100904
0.0039625	0.00528277	0.00226819	0.0272797							0.0039625	-0.00217505	-0.00815649	0.0109008
0.003975	0.00593262	0.00414735	0.027159							0.003975	-0.00154327	-0.00630102	0.010749
0.0039875	0.00723491	0.00586038	0.0253833							0.0039875	-0.000259034	-0.00461164	0.0089422
0.004	0.00853536	0.00687991	0.0239622							0.004	0.00102339	-0.00361572	0.0074901
0.0040125	0.0100705	0.00809857	0.0229881							0.0040125	0.00254056	-0.00242062	0.00648513
0.004025	0.0126175	0.0087499	0.0229793							0.004025	0.00506958	-0.00179281	0.0064455
0.0040375	0.0155609	0.0112239	0.0220294							0.0040375	0.00799506	0.000657714	0.00546491
0.00405	0.018442	0.0122537	0.021124							0.00405	0.0108582	0.00166407	0.00452877
0.0040625	0.0204811	0.0124697	0.0200311							0.0040625	0.0128794	0.00185668	0.00340532
0.004075	0.0202134	0.0126036	0.0204969							0.004075	0.0125938	0.00196718	0.00384057
0.0040875	0.0198224	0.0152499	0.021036							0.0040875	0.012185	0.00459024	0.00434926
0.0041	0.0183063	0.0167844	0.0211485							0.0041	0.0106511	0.0061014	0.00443151
0.0041125	0.0174768	0.0177874	0.0221574							0.0041125	0.00980377	0.00708119	0.00541015
0.004125	0.0145476	0.0177566	0.0213877							0.004125	0.00685688	0.00702719	0.00461019
0.0041375	0.0121059	0.0168049	0.0203208							0.0041375	0.00439741	0.00605236	0.00351326
0.00415	0.00911957	0.014643	0.0200384							0.00415	0.00139335	0.00386733	0.00320086
0.0041625	0.00550281	0.0128269	0.0202464							0.0041625	-0.00224109	0.00202818	0.00337886
0.004175	0.0051313	0.0121158	0.0212571							0.004175	-0.00263026	0.00129405	0.00435974
0.0041875	0.00562603	0.0124613	0.0203326							0.0041875	-0.00215317	0.00161653	0.00340542
0.0042	0.00712929	0.0136275	0.0205269							0.0042	-0.000667522	0.0027598	0.00357009
0.0042125	0.00800175	0.0135545	0.0210961							0.0042125	0.00018736	0.00266391	0.00410965
0.004225	0.00916248	0.014453	0.0210697							0.004225	0.00133052	0.00353955	0.0040537
0.0042375	0.00866188	0.0121683	0.0197289							0.0042375	0.000812393	0.00123195	0.00268345
0.00425	0.00929157	0.0115686	0.0192753							0.00425	0.00142457	0.000609547	0.00220041
0.0042625	0.00725581	0.0103126	0.0195811							0.0042625	-0.000628671	-0.000669276	0.00247696
0.004275	0.00708858	0.00957066	0.0200098							0.004275	-0.000813362	-0.00143389	0.00287645
0.0042875	0.00525856	0.0110031	0.0185234							0.0042875	-0.00266082	-2.40869e-05	0.00136091
0.0043	0.00521418	0.0113889	0.0170048							0.0043	-0.0027226	0.000339091	-0.000186821
0.0043125	0.00576246	0.0127635	0.0133822							0.0043125	-0.00219171	0.00169103	-0.00383845
0.004325	0.00679702	0.0110372	0.0106437							0.004325	-0.00117451	-5.77493e-05	-0.0066058
0.0043375	0.00791704	0.00990512	0.00820016							0.0043375	-7.18255e-05	-0.00121238	-0.00907821
0.00435	0.00693528	0.00780445	0.00836042							0.00435	-0.00107089	-0.00333552	-0.00894672
0.0043625	0.00551198	0.00753013	0.00999314							0.0043625	-0.00251148	-0.00363227	-0.0073427
0.004375	0.00475613	0.00884195	0.0100914							0.004375	-0.00328459	-0.00234285	-0.00727303
0.0043875	0.00455846	0.0100133	0.0103899							0.0043875	-0.0034995	-0.00119385	-0.00700305
0.0044	0.00437399	0.0103485	0.0104325							0.0044	-0.00370118	-0.000880964	-0.00698898
0.0044125	0.00358551	0.00997297	0.0121624							0.0044125	-0.00450685	-0.00127878	-0.00528747
0.004425	0.002709	0.0109243	0.0148201							0.004425	-0.00540051	-0.000349703	-0.00265805
0.0044375	0.000530218	0.0103148	0.0172945							0.0044375	-0.00759644	-0.000981421	-0.000211916
0.00445	-0.000408262	0.0104574	0.0197597							0.00445	-0.00855203	-0.000860922	0.00222512
0.0044625	0.000724956	0.00951418	0.0206593							0.0044625	-0.0074359	-0.00182629	0.00309663
0.004475	0.00177639	0.00995683	0.0198848							0.004475	-0.00640153	-0.00140573	0.00229406
0.0044875	0.00369296	0.0100958	0.0186533							0.0044875	-0.00450201	-0.00128878	0.0010346
0.0045	0.0040927	0.0109753	0.0184263							0.0045	-0.00411928	-0.000431355	0.000779714
0.0045125	0.00366215	0.0121811	0.0197825							0.0045125	-0.00456682	0.000752505	0.0021081
0.004525	0.00313222	0.0134955	0.0221516							0.004525	-0.00511373	0.00204496	0.00444949
0.0045375	0.00262392	0.012817	0.0236845							0.0045375	-0.00563897	0.0013446	0.00595479
0.00455	0.00264959	0.011573	0.0236457							0.00455	-0.00563022	7.8767e-05	0.00588833
0.0045625	0.00245119	0.00986258	0.0237638							0.0045625	-0.00584552	-0.00165352	0.0059789
0.004575	0.00490943	0.00935098	0.0238162							0.004575	-0.00340416	-0.0021869	0.0060039
0.0045875	0.00557799	0.00776998	0.0224156							0.0045875	-0.00275244	-0.00378965	0.00457596
0.0046	0.00507813	0.0073541	0.0220093							0.0046	-0.00326913	-0.00422724	0.00414231
0.0046125	0.00688321	0.00743074	0.0227508							0.0046125	-0.00148085	-0.00417226	0.00485662
0.004625	0.00992126	0.00803256	0.0223712							0.004625	0.00154042	-0.00359208	0.00444989
0.0046375	0.0103606	0.00737317	0.0218699							0.0046375	0.00196301	-0.00427307	0.00392147
0.00465	0.0111014	0.00755213	0.0194396							0.00465	0.00268709	-0.00411566	0.00146408
0.0046625	0.0107714	0.00815945	0.0190669							0.0046625	0.00234032	-0.00352987	0.00106453
0.004675	0.0101219	0.00986258	0.0199423							0.004675	0.00167414	-0.00184823	0.00191305
0.0046875	0.00928533	0.0126377	0.0197472							0.0046875	0.000820953	0.00090542	0.00169114
0.0047	0.00922556	0.013951	0.0192969							0.0047	0.000744537	0.00219729	0.00121404
0.0047125	0.00781802	0.0130029	0.0183665							0.0047125	-0.000679615	0.0012279	0.000256957
0.004725	0.00659128	0.0122849	0.0186496							0.004725	-0.00192294	0.000488487	0.000513475
0.0047375	0.00599497	0.0136906	0.018153							0.0047375	-0.00253582	0.00187289	-9.62111e-06
0.00475	0.00549254	0.0141226	0.0178729							0.00475	-0.0030548	0.00228363	-0.000316274
0.0047625	0.0049714	0.0149624	0.0176282							0.0047625	-0.00359246	0.00310223	-0.000587286
0.004775	0.00557982	0.0157054	0.0179755							0.004775	-0.00300054	0.00382404	-0.000266314
0.0047875	0.00602394	0.0153332	0.0164789							0.0047875	-0.0025729	0.00343064	-0.00178923
0.0048	0.00595206	0.0145832	0.0168207							0.0048	-0.00266123	0.00265954	-0.00147363
0.0048125	0.00588531	0.0116875	0.0159277							0.0048125	-0.00274441	-0.000257304	-0.00239276
0.004825	0.00727525	0.0120183	0.0149045							0.004825	-0.00137088	5.24399e-05	-0.00344201
0.0048375	0.00730275	0.0128089	0.014914							0.0048375	-0.00135976	0.000822108	-0.00345847
0.00485	0.00657185	0.0143577	0.0141486							0.00485	-0.00210703	0.00234986	-0.00424978
0.0048625	0.00424857	0.0158004	0.0134724							0.0048625	-0.00444665	0.00377165	-0.0049519
0.004875	0.00326828	0.0149217	0.0122709							0.004875	-0.00544325	0.00287204	-0.00617913
0.0048875	0.00250987	0.015763	0.0124972							0.0048875	-0.00621796	0.00369246	-0.00597858
0.0049	0.00290337	0.0154337	0.0110204							0.0049	-0.00584072	0.00334229	-0.00748109
0.0049125	0.00324994	0.0154506	0.0116141							0.0049125	-0.0055104	0.00333835	-0.00691293
0.004925	0.00427974	0.0149841	0.0120494							0.004925	-0.00449683	0.00285109	-0.00650315
0.0049375	0.00485515	0.01409	0.0121213							0.0049375	-0.00393763	0.00193625	-0.00645673
0.00495	0.00622748	0.0135978	0.011708							0.00495	-0.00258148	0.00142339	-0.00689544
0.0049625	0.00628579	0.0127833	0.010325							0.0049625	-0.00253933	0.000588199	-0.00830374
0.004975	0.00795701	0.0124939	0.00929854							0.004975	-0.000884243	0.000278212	-0.00935551
0.0049875	0.00864171	0.012217	0.00921529							0.0049875	-0.000215659	-1.92713e-05	-0.00946397
0.005	0.00829881	0.0131328	0.00947017							0.005	-0.000574652	0.000875909	-0.00923423
0.0050125	0.0087565	0.015013	0.0115888							0.0050125	-0.000133035	0.00273564	-0.00714066
0.005025	0.00977933	0.0149419	0.0148198							0.005025	0.000873747	0.002644	-0.00393472
0.0050375	0.0112107	0.0147659	0.0184402							0.0050375	0.0022891	0.00244751	-0.000339241
0.00505	0.00999277	0.0129835	0.0204066							0.00505	0.00105516	0.00064474	0.00160232
0.0050625	0.0107369	0.0120824	0.0210675							0.0050625	0.00178328	-0.000276725	0.00223835
0.005075	0.0113097	0.0130899	0.019858							0.005075	0.00234017	0.000710344	0.0010041
0.0050875	0.0122834	0.0134445	0.0191495							0.0050875	0.00329791	0.00104466	0.000270863
0.0051	0.0124902	0.0139143	0.0196831							0.0051	0.00348884	0.00149416	0.000779832
0.0051125	0.0127305	0.013047	0.0191957							0.0051125	0.00371316	0.000606567	0.000267866
0.005125	0.0136275	0.0126292	0.0193354							0.005125	0.00459432	0.000168631	0.000383084
0.0051375	0.0145256	0.0129835	0.0195422							0.0051375	0.00547661	0.000502712	0.000565477
0.00515	0.0162148	0.0135208	0.0190251							0.00515	0.00714997	0.00101983	2.39916e-05
0.0051625	0.0156691	0.0153735	0.0180335							0.0051625	0.00658846	0.00285246	-0.000991989
0.005175	0.0156831	0.016875	0.0165607							0.005175	0.00658661	0.00433379	-0.00248907
0.0051875	0.0159636	0.017322	0.0160348							0.0051875	0.00685139	0.00476079	-0.00303917
0.0052	0.0172263	0.018698	0.0160282							0.0052	0.00809833	0.00611677	-0.00306991
0.0052125	0.0156464	0.0173103	0.0171533							0.0052125	0.0065027	0.00470905	-0.00196884
0.005225	0.0144307	0.0158261	0.0192367							0.005225	0.00527127	0.0032049	9.05778e-05
0.0052375	0.012586	0.0137496	0.0216612							0.0052375	0.0034109	0.00110852	0.00249112
0.00525	0.0107563	0.0134848	0.0244063							0.00525	0.00156559	0.000823843	0.00521225
0.0052625	0.00994143	0.0142612	0.0265183							0.0052625	0.000735061	0.00158037	0.00730045
0.005275	0.0108451	0.015104	0.0286736							0.005275	0.00162308	0.00240331	0.00943199
0.0052875	0.0113383	0.0151205	0.0280205							0.0052875	0.00210075	0.00240002	0.00875512
0.0053	0.0119009	0.0151828	0.0264307							0.0053	0.00264775	0.0024426	0.00714165
0.0053125	0.0135406	0.0165636	0.024659							0.0053125	0.00427188	0.00380364	0.00534635
0.005325	0.0133774	0.0178134	0.0226115							0.005325	0.00409315	0.00503379	0.00327532
0.0053375	0.0146606	0.0175824	0.0215659							0.0053375	0.00536086	0.00478308	0.00220627
0.00535	0.0150167	0.0167866	0.019807							0.00535	0.00570147	0.00396763	0.000423979
0.0053625	0.0153904	0.0160953	0.0192965							0.0053625	0.0060597	0.00325674	-0.00010988
0.005375	0.0186643	0.015459	0.0201888							0.005375	0.00931812	0.00260088	0.000759088
0.0053875	0.0195232	0.0139128	0.0223562							0.0053875	0.0101616	0.00103519	0.00290326
0.0054	0.0200403	0.0138868	0.0237102							0.0054	0.0106633	0.000989648	0.00423407
0.0054125	0.0190743	0.0146129	0.0246193							0.0054125	0.00968191	0.00169632	0.00512008
0.005425	0.0176176	0.0153431	0.0257163							0.005425	0.00820987	0.00240705	0.00619392
0.0054375	0.0156541	0.0160802	0.0249883							0.0054375	0.00623101	0.00312479	0.00544294
0.00545	0.0150827	0.0179209	0.0246784							0.00545	0.00564431	0.00494607	0.00511009
0.0054625	0.0153446	0.0177496	0.0229628							0.0054625	0.00589086	0.00475546	0.0033716
0.005475	0.0140515	0.0163806	0.0226001							0.005475	0.00458246	0.00336712	0.00298605
0.0054875	0.0125354	0.01495	0.0221303							0.0054875	0.00305111	0.0019172	0.00249348
0.0055	0.0129868	0.0135468	0.0239207							0.0055	0.00348732	0.000494818	0.00426116
0.0055125	0.0125049	0.0141255	0.0266525							0.0055125	0.00299021	0.00105431	0.00697032
0.005525	0.0109639	0.0132388	0.0302066							0.005525	0.00143398	0.000148358	0.0105018
0.0055375	0.00981454	0.0129006	0.0328097							0.0055375	0.000269442	-0.000208928	0.0130823
0.00555	0.0092659	0.0108264	0.032103							0.00555	-0.000294357	-0.00230232	0.0123531
0.0055625	0.0105594	0.0110842	0.0308572							0.0055625	0.000983985	-0.00206359	0.0110848
0.005575	0.0115686	0.011159	0.0297944							0.005575	0.00197813	-0.00200784	0.00999965
0.0055875	0.0132516	0.0108682	0.0287972							0.0055875	0.00364598	-0.00231769	0.00898016
0.0056	0.0138127	0.0112199	0.0270061							0.0056	0.00419201	-0.00198499	0.00716674
0.0056125	0.0128878	0.0123399	0.02567							0.0056125	0.00325204	-0.000883942	0.00580849
0.005625	0.010863	0.012758	0.0239834							0.005625	0.00121225	-0.0004848	0.0040997
0.0056375	0.00942836	0.0134808	0.0231132							0.0056375	-0.000237447	0.000219132	0.00320732
0.00565	0.00996233	0.0125225	0.0230548							0.00565	0.000281522	-0.000758029	0.00312695
0.0056625	0.00938472	0.0118826	0.0214669							0.0056625	-0.000311068	-0.00141683	0.00151698
0.005675	0.00997663	0.0119548	0.022519							0.005675	0.000265887	-0.0013634	0.0025472
0.0056875	0.011964	0.0118723	0.0230215							0.0056875	0.0022383	-0.0014647	0.00302773
0.0057	0.0136675	0.0116497	0.0244257							0.0057	0.00392687	-0.00170607	0.00441013
0.0057125	0.0151616	0.0110468	0.0248156							0.0057125	0.00540606	-0.00232771	0.00477818
0.005725	0.0149679	0.00983837	0.0224875							0.005725	0.00519754	-0.0035548	0.0024284
0.0057375	0.0140016	0.00850749	0.0201804							0.0057375	0.00421633	-0.00490435	9.95815e-05
0.00575	0.0153827	0.00744065	0.0178974							0.00575	0.00558262	-0.00598983	-0.00220498
0.0057625	0.0148227	0.00761851	0.0170411							0.0057625	0.00500779	-0.00583056	-0.00308289
0.005775	0.0115378	0.00880381	0.0140459							0.005775	0.00170812	-0.00466385	-0.00609955
0.0057875	0.00996013	0.0114483	0.0145143							0.0057875	0.000115638	-0.00203785	-0.00565269
0.0058	0.00855186	0.0144483	0.0155591							0.0058	-0.0013074	0.000943545	-0.00462927
0.0058125	0.00819209	0.0166245	0.0175674							0.0058125	-0.00168191	0.00310128	-0.00264237
0.005825	0.00887019	0.018321	0.0193314							0.005825	-0.00101853	0.00477935	-0.000899675
0.0058375	0.00921895	0.018606	0.0201041							0.0058375	-0.000684471	0.00504588	-0.000148214
0.00585	0.011576	0.0195144	0.0206025							0.00585	0.00165786	0.00593589	0.000328979
0.0058625	0.0132637	0.0192485	0.0204616							0.0058625	0.00333092	0.00565163	0.000167002
0.005875	0.0136411	0.0184563	0.0209014							0.005875	0.00369365	0.00484114	0.000585621
0.0058875	0.0132938	0.0177962	0.0216092							0.0058875	0.00333172	0.00416271	0.00127238
0.0059	0.0119709	0.016231	0.0208922							0.0059	0.00199429	0.00257919	0.000534411
0.0059125	0.0108198	0.0154762	0.0210334							0.0059125	0.000828515	0.00180619	0.000654661
0.005925	0.0100929	0.0161364	0.0209773							0.005925	8.70722e-05	0.0024481	0.000577658
0.0059375	0.0105366	0.0175101	0.0201349							0.0059375	0.000516274	0.0038037	-0.000285578
0.00595	0.0118338	0.0179429	0.0178442							0.00595	0.00179889	0.00421829	-0.00259701
0.0059625	0.0120131	0.0170367	0.0174269							0.0059625	0.00196371	0.00329395	-0.00303509
0.005975	0.0104633	0.0163835	0.0191073							0.005975	0.000399389	0.00262268	-0.00137539
0.0059875	0.00937115	0.0152001	0.021468							0.0059875	-0.000707229	0.00142114	0.000964656
0.006	0.00825554	0.0149786	0.0235885							0.006	-0.0018373	0.00118158	0.00306454
0.0060125	0.00906529	0.015741	0.0260702							0.0060125	-0.00104198	0.00192601	0.00552572
0.006025	0.0082251	0.0172578	0.0274363							0.006025	-0.00189659	0.00342484	0.00687133
0.0060375	0.00813158	0.0178332	0.0274883							0.0060375	-0.00200451	0.00398229	0.00690296
0.00605	0.00799332	0.0184336	0.0277766							0.00605	-0.00215715	0.0045647	0.00717083
0.0060625	0.008601	0.0177768	0.0276167							0.0060625	-0.00156383	0.00388997	0.0069906
0.006075	0.00941076	0.017465	0.0272349							0.006075	-0.000768417	0.00356036	0.00658854
0.0060875	0.00973202	0.0184681	0.0255853							0.0060875	-0.000461479	0.00454554	0.00491872
0.0061	0.0111396	0.0180012	0.0239002							0.0061	0.000931752	0.00406086	0.00321337
0.0061125	0.0107295	0.0174229	0.0222631							0.0061125	0.000507453	0.00346472	0.00155612
0.006125	0.00966307	0.0160139	0.0226217							0.006125	-0.000573288	0.00203795	0.00189469
0.0061375	0.00786606	0.0148359	0.0219887							0.0061375	-0.00238455	0.000842253	0.00124166
0.00615	0.00701376	0.0138098	0.0214544							0.00615	-0.00325108	-0.000201588	0.000687333
0.0061625	0.00743148	0.0139913	0.0216007							0.0061625	-0.00284758	-3.77355e-05	0.000813716
0.006175	0.00847338	0.0146745	0.0215677							0.006175	-0.00181987	0.000627842	0.000760814
0.0061875	0.00676108	0.0158925	0.0221926							0.0061875	-0.00354635	0.00182815	0.00136589
0.0062	0.00639251	0.0172322	0.0224732							0.0062	-0.00392907	0.00315024	0.00162664
0.0062125	0.00591062	0.0146313	0.0234513							0.0062125	-0.00442511	0.000531768	0.00258498
0.006225	0.00487019	0.0129967	0.0227886							0.006225	-0.00547966	-0.00112032	0.00190258
0.0062375	0.00514377	0.0126164	0.0209226							0.0062375	-0.00522018	-0.00151815	1.69621e-05
0.00625	0.00563153	0.0124605	0.0189514							0.00625	-0.0047465	-0.0016915	-0.00197386
0.0062625	0.00749529	0.0136737	0.0170576							0.0062625	-0.00289681	-0.000495796	-0.00388725
0.006275	0.00721694	0.013834	0.0149085							0.006275	-0.00318922	-0.000352967	-0.00605584
0.0062875	0.0068546	0.0145777	0.0157007							0.0062875	-0.00356558	0.000373369	-0.00528316
0.0063	0.00645486	0.0153431	0.0173209							0.0063	-0.00397934	0.00112137	-0.00368233
0.0063125	0.00581893	0.0168728	0.0174918							0.0063125	-0.00462926	0.00263368	-0.00353081
0.006325	0.00550574	0.0174658	0.0173176							0.006325	-0.00495643	0.00320936	-0.00372433
0.0063375	0.00577969	0.0167682	0.0176268							0.0063375	-0.00469643	0.00249453	-0.00343445
0.00635	0.0058039	0.0165856	0.017212							0.00635	-0.00468617	0.00229462	-0.00386847
0.0063625	0.00604118	0.0167759	0.0183463							0.0063625	-0.00446282	0.00246771	-0.00275334
0.006375	0.00603128	0.0161844	0.0186643							0.006375	-0.00448662	0.00185895	-0.00245451
0.0063875	0.00461017	0.0163377	0.018826							0.0063875	-0.00592162	0.00199505	-0.00231188
0.0064	0.00407106	0.0155815	0.018156							0.0064	-0.00647459	0.00122167	-0.00300096
0.0064125	0.00448181	0.0138695	0.0192536							0.0064125	-0.0060777	-0.000507394	-0.00192231
0.006425	0.00437949	0.0120161	0.0201595							0.006425	-0.00619385	-0.002378	-0.00103543
0.0064375	0.00481848	0.0113354	0.0199831							0.0064375	-0.00576868	-0.00307574	-0.00123074
0.00645	0.00602797	0.0101321	0.0199449							0.00645	-0.00457298	-0.00429607	-0.00128775
0.0064625	0.00808097	0.00859257	0.0199438							0.0064625	-0.00253377	-0.00585266	-0.00130767
0.006475	0.00971515	0.00629423	0.0196534							0.006475	-0.000913353	-0.00816801	-0.0016169
0.0064875	0.0115591	0.00630083	0.0201287							0.0064875	0.000916854	-0.00817839	-0.00116034
0.0065	0.0117483	0.00653847	0.0212358							0.0065	0.00109236	-0.0079577	-7.18445e-05
0.0065125	0.0117949	0.0068502	0.021933							0.0065125	0.00112523	-0.0076629	0.000606682
0.006525	0.0121224	0.00767939	0.0217907							0.006525	0.00143903	-0.00685061	0.000445792
0.0065375	0.0116739	0.00821923	0.0207055							0.0065375	0.000976832	-0.00632765	-0.000657934
0.00655	0.0107358	0.00863621	0.021435							0.00655	2.50598e-05	-0.00592752	5.29987e-05
0.0065625	0.00974596	0.0102788	0.0232122							0.0065625	-0.000978406	-0.00430173	0.00181174
0.006575	0.0101483	0.0121661	0.0251265							0.006575	-0.00058972	-0.0024313	0.00370769
0.0065875	0.00972139	0.014006	0.0256855							0.0065875	-0.00103021	-0.000608146	0.00424823
0.0066	0.0101945	0.0144835	0.0255351							0.0066	-0.000570708	-0.000147401	0.00407953
0.0066125	0.00948814	0.0124275	0.0247649							0.0066125	-0.00129062	-0.00222005	0.0032911
0.006625	0.00889183	0.010215	0.0231586							0.006625	-0.00190049	-0.00444927	0.00166655
0.0066375	0.00859147	0.00991722	0.0216282							0.0066375	-0.00221438	-0.00476373	0.000117954
0.00665	0.00719237	0.00973679	0.0201426							0.00665	-0.00362701	-0.00496081	-0.00138585
0.0066625	0.00675742	0.0101431	0.0183988							0.0066625	-0.00407546	-0.00457108	-0.0031478
0.006675	0.00666536	0.00795811	0.0173484							0.006675	-0.004181	-0.0067727	-0.00421621
0.0066875	0.00680216	0.007741	0.0168786							0.0066875	-0.00405768	-0.00700637	-0.00470402
0.0067	0.00762292	0.00909903	0.0166351							0.0067	-0.00325037	-0.00566488	-0.00496552
0.0067125	0.00781472	0.0109327	0.0177441							0.0067125	-0.00307201	-0.00384772	-0.00387445
0.006725	0.0092901	0.0133675	0.0189393							0.006725	-0.00161004	-0.00142944	-0.00269715
0.0067375	0.0107974	0.0155287	0.0193794							0.0067375	-0.000116157	0.000715275	-0.00227492
0.00675	0.0145873	0.0166681	0.0201756							0.00675	0.00366032	0.00183829	-0.00149655
0.0067625	0.0160865	0.0166208	0.0202867							0.0067625	0.00514617	0.00177456	-0.0014032
0.006775	0.0152866	0.0154634	0.0194003							0.006775	0.00433297	0.000600747	-0.00230733
0.0067875	0.0144534	0.0141985	0.0176209							0.0067875	0.0034864	-0.000680495	-0.00410443
0.0068	0.0143184	0.0140214	0.0162893							0.0068	0.00333813	-0.00087397	-0.00545369
0.0068125	0.0136887	0.0139858	0.0150226							0.0068125	0.00269514	-0.000925861	-0.00673801
0.006825	0.011342	0.0131383	0.0154142							0.006825	0.000335099	-0.00178968	-0.00636389
0.0068375	0.00933778	0.0126487	0.0171742							0.0068375	-0.00168239	-0.00229554	-0.00462144
0.00685	0.00815725	0.0137823	0.0198782							0.00685	-0.00287617	-0.0011782	-0.00193496
0.0068625	0.00615853	0.0141585	0.0230963							0.0068625	-0.00488812	-0.000818147	0.00126572
0.006875	0.00521712	0.0148073	0.0245768							0.006875	-0.00584275	-0.000185583	0.00272884
0.0068875	0.00402962	0.015035	0.0263371							0.0068875	-0.00704345	2.59926e-05	0.00447182
0.0069	0.0042339	0.0151209	0.0276332							0.0069	-0.00685236	9.56654e-05	0.00575056
0.0069125	0.006354	0.0147699	0.027181							0.0069125	-0.00474543	-0.000271422	0.0052811
0.006925	0.00735703	0.0142235	0.024886							0.006925	-0.00375555	-0.000833956	0.00296883
0.0069375	0.00781508	0.0136084	0.0229797							0.0069375	-0.00331064	-0.00146505	0.00104534
0.00695	0.00907409	0.0129373	0.0223041							0.00695	-0.00206475	-0.00215222	0.00035266
0.0069625	0.00901505	0.0131526	0.0213367							0.0069625	-0.0021369	-0.00195297	-0.000631903
0.006975	0.0105506	0.0134273	0.0220955							0.006975	-0.000614457	-0.00169428	0.000109808
0.0069875	0.012396	0.014544	0.0226782							0.0069875	0.00121789	-0.000593542	0.000675524
0.007	0.0141409	0.0143379	0.0230512							0.007	0.00294977	-0.000815598	0.00103151
0.0070125	0.0150475	0.0128724	0.0229104							0.0070125	0.00384331	-0.00229701	0.000873732
0.007025	0.0146921	0.0126446	0.0227556							0.007025	0.00347492	-0.00254065	0.00070206
0.0070375	0.0149866	0.0138967	0.0224186							0.0070375	0.0037564	-0.00130449	0.000348159
0.00705	0.0154007	0.0137221	0.0232654							0.00705	0.00415745	-0.00149491	0.00117813
0.0070625	0.0158939	0.0148542	0.0228498							0.0070625	0.00463774	-0.000378625	0.000745823
0.007075	0.0147607	0.0148348	0.02257							0.007075	0.00349156	-0.000413869	0.000449253
0.0070875	0.0147035	0.0161382	0.0218681							0.0070875	0.00342141	0.000873731	-0.000269393
0.0071	0.0131746	0.0178813	0.0218076							0.0071	0.00187956	0.00260107	-0.000346577
0.0071125	0.0120194	0.0201114	0.0207323							0.0071125	0.000711425	0.00481547	-0.00143848
0.007125	0.0101761	0.0214936	0.0201022							0.007125	-0.00114469	0.00618199	-0.00208513
0.0071375	0.0110702	0.0195947	0.020638							0.0071375	-0.000263465	0.00426733	-0.00156588
0.00715	0.00973715	0.0176557	0.0216308							0.00715	-0.00160942	0.00231273	-0.00058964
0.0071625	0.00885038	0.0163553	0.0227185							0.0071625	-0.00250903	0.000996634	0.000481625
0.007175	0.00836813	0.0167327	0.0241022							0.007175	-0.00300413	0.00135839	0.00184889
0.0071875	0.00907116	0.0167803	0.025219							0.0071875	-0.00231391	0.00139047	0.0029492
0.0072	0.00828708	0.0183668	0.0257456							0.0072	-0.00311079	0.0029614	0.00345947
0.0072125	0.00672001	0.0191238	0.0265766							0.0072125	-0.00469064	0.0037028	0.00427418
0.007225	0.00607088	0.0192404	0.024912							0.007225	-0.00535254	0.00380389	0.00259327
0.0072375	0.0061721	0.0194759	0.0237575							0.0072375	-0.00526407	0.00402384	0.00142254
0.00725	0.00776154	0.0205918	0.0209157							0.00725	-0.00368737	0.00512434	-0.00143552
0.0072625	0.0107336	0.0215241	0.020045							0.0072625	-0.00072805	0.00604113	-0.00232232
0.007275	0.0126333	0.0216532	0.0191678							0.007275	0.00115894	0.00615478	-0.00321569
0.0072875	0.0138633	0.0204807	0.0190666							0.0072875	0.00237629	0.00496691	-0.00333301
0.0073	0.0145678	0.0202739	0.0199057							0.0073	0.00306812	0.00474469	-0.00250997
0.0073125	0.0163384	0.0203003	0.0205596							0.0073125	0.00482606	0.00475573	-0.0018721
0.007325	0.0173576	0.0224644	0.0205291							0.007325	0.00583258	0.0069045	-0.00191852
0.0073375	0.017099	0.0235411	0.0185807							0.0073375	0.0055614	0.00796592	-0.00388294
0.00735	0.0155188	0.0234784	0.0174196							0.00735	0.00396852	0.00788791	-0.00505994
0.0073625	0.0134137	0.0244503	0.0169523							0.0073625	0.00185085	0.00884449	-0.00554303
0.007375	0.0128126	0.0230145	0.0177852							0.007375	0.00123719	0.00739346	-0.00472601
0.0073875	0.0118129	0.0201305	0.0189291							0.0073875	0.000224896	0.00449421	-0.00359795
0.0074	0.0132813	0.0190904	0.0204936							0.0074	0.00168076	0.00343894	-0.00204921
0.0074125	0.0129274	0.0183529	0.0224538							0.0074125	0.00131432	0.00268625	-0.000104728
0.007425	0.0123186	0.0183126	0.0229507							0.007425	0.000693017	0.00263074	0.000376513
0.0074375	0.0121833	0.0163395	0.0227831							0.0074375	0.000545185	0.000642558	0.000193263
0.00745	0.0119809	0.0158268	0.0221629							0.00745	0.000330256	0.000114743	-0.000442505
0.0074625	0.0121925	0.0166285	0.0215024							0.0074625	0.000529388	0.000901335	-0.00111858
0.007475	0.0125775	0.0179748	0.0206648							0.007475	0.000902002	0.00223255	-0.00197175
0.0074875	0.0126714	0.0191128	0.0204451							0.0074875	0.000983441	0.00335549	-0.00220693
0.0075	0.0111542	0.0201404	0.021018							0.0075	-0.00054618	0.00436806	-0.00164956
0.0075125	0.0099968	0.0196878	0.0222227							0.0075125	-0.00171602	0.0039005	-0.000460261
0.007525	0.00890173	0.0182726	0.0246469							0.007525	-0.0028235	0.00247028	0.00194847
0.0075375	0.0085658	0.0155664	0.0257467							0.0075375	-0.00317181	-0.000250841	0.00303295
0.00755	0.0101593	0.0145036	0.026218							0.00755	-0.00159071	-0.00132859	0.00348888
0.0075625	0.0102631	0.0137889	0.026639							0.0075625	-0.00149928	-0.00205828	0.00389461
0.007575	0.010134	0.0133895	0.0264237							0.007575	-0.00164071	-0.00247255	0.00366407
0.0075875	0.0106932	0.0132707	0.0272679							0.0075875	-0.00109376	-0.00260625	0.00449308
0.0076	0.0114689	0.011536	0.0271352							0.0076	-0.000330422	-0.00435577	0.00434514
0.0076125	0.0117425	0.0112199	0.0261802							0.0076125	-6.91311e-05	-0.00468672	0.003375
0.007625	0.0112265	0.0100727	0.024777							0.007625	-0.000597411	-0.00584869	0.00195675
0.0076375	0.0112455	0.00908766	0.0231817							0.0076375	-0.000590607	-0.00684853	0.000346361
0.00765	0.0117824	0.0103203	0.0226148							0.00765	-6.59551e-05	-0.0056307	-0.000235662
0.0076625	0.0116768	0.011873	0.0228586							0.0076625	-0.000183812	-0.00409268	-6.79264e-06
0.007675	0.0117062	0.0134467	0.0223016							0.007675	-0.000166694	-0.00253373	-0.000578844
0.0076875	0.0119321	0.0139873	0.0226789							0.0076875	4.70086e-05	-0.00200786	-0.000216415
0.0077	0.0132006	0.0136187	0.0233061							0.0077	0.00130336	-0.00239111	0.000395798
0.0077125	0.0140694	0.0125797	0.023946							0.0077125	0.00215998	-0.00344474	0.00102088
0.007725	0.0138285	0.0120648	0.0247283							0.007725	0.00190687	-0.00397428	0.00178829
0.0077375	0.0143111	0.0124004	0.0256205							0.0077375	0.00237735	-0.00365333	0.00266576
0.00775	0.0144362	0.0133759	0.0268913							0.00775	0.00249027	-0.0026924	0.00392173
0.0077625	0.0131295	0.0152191	0.027679							0.0077625	0.00117147	-0.000863756	0.00469474
0.007775	0.0119713	0.0168075	0.0273189							0.007775	1.20879e-06	0.00071003	0.0043199
0.0077875	0.0112228	0.0177236	0.0261006							0.0077875	-0.000759392	0.00161161	0.00308693
0.0078	0.010387	0.0181838	0.0253242							0.0078	-0.00160726	0.00205735	0.00229592
0.0078125	0.00859147	0.0188968	0.0249479							0.0078125	-0.00341487	0.0027558	0.00190504
0.007825	0.00732182	0.0188121	0.0245482							0.007825	-0.00469656	0.00265661	0.00149073
0.0078375	0.00469305	0.0176557	0.024938							0.0078375	-0.00733736	0.00148584	0.00186603
0.00785	0.00324847	0.0155081	0.0259576							0.00785	-0.00879396	-0.000676197	0.00287106
0.0078625	0.003203	0.012561	0.0264937							0.0078625	-0.00885144	-0.0036377	0.00339276
0.007875	0.0023375	0.0106643	0.0278675							0.007875	-0.00972893	-0.00554885	0.00475213
0.0078875	0.00237124	0.00854746	0.0281983							0.0078875	-0.00970717	-0.00768003	0.00506852
0.0079	0.00208152	0.00837179	0.0295582							0.0079	-0.0100089	-0.00787004	0.00641401
0.0079125	0.00306217	0.00816275	0.0297661							0.0079125	-0.00904014	-0.0080934	0.00660761
0.007925	0.00428157	0.0077157	0.0293829							0.007925	-0.00783267	-0.00855476	0.00621007
0.0079375	0.00524022	0.00802523	0.0281265							0.0079375	-0.00688594	-0.00825951	0.00493936
0.00795	0.00624068	0.00996783	0.0262557							0.00795	-0.00589739	-0.00633117	0.00305439
0.0079625	0.00849098	0.0121338	0.0257658							0.0079625	-0.00365898	-0.00417946	0.00255023
0.007975	0.0110563	0.0129578	0.0232621							0.007975	-0.00110553	-0.00336962	3.23397e-05
0.0079875	0.0113889	0.0139576	0.0231553							0.0079875	-0.000784763	-0.00238409	-8.85222e-05
0.008	0.0118741	0.013549	0.0225847							0.008	-0.000311417	-0.00280682	-0.000673274
0.0080125	0.0107358	0.0137064	0.0221391							0.0080125	-0.0014616	-0.00266365	-0.00113294
0.008025	0.0106437	0.0155378	0.0234784							0.008025	-0.00156548	-0.000846302	0.000192344
0.0080375	0.0120366	0.0164514	0.0236453							0.0080375	-0.000184415	5.31212e-05	0.000345197
0.00805	0.0135787	0.0167294	0.0247983							0.00805	0.00134592	0.00031701	0.00148424
0.0080625	0.0145663	0.0152393	0.0254856							0.0080625	0.00232177	-0.00118712	0.00215756
0.008075	0.0146899	0.0146401	0.0245977							0.008075	0.00243359	-0.00180043	0.00125577
0.0080875	0.0148729	0.013428	0.0243447							0.0080875	0.00260484	-0.00302653	0.000988836
0.0081	0.0163788	0.0125555	0.0251838							0.0081	0.00409893	-0.00391302	0.00181408
0.0081125	0.0166424	0.0130015	0.0254995							0.0081125	0.00435089	-0.00348106	0.00211602
0.008125	0.0158848	0.0129989	0.0260705							0.008125	0.0035815	-0.00349761	0.00267324
0.0081375	0.0140261	0.0122544	0.0259865							0.0081375	0.00171118	-0.00425604	0.00257549
0.00815	0.0118173	0.0117637	0.0263848							0.00815	-0.000509357	-0.00476068	0.00296004
0.0081625	0.01001	0.0114608	0.0267351							0.0081625	-0.00232831	-0.00507752	0.00329658
0.008175	0.00868902	0.0107666	0.0273684							0.008175	-0.00366095	-0.00578565	0.00391627
0.0081875	0.00729285	0.0100151	0.0278851							0.0081875	-0.00506876	-0.00655098	0.00441937
0.0082	0.00852179	0.0102378	0.027521							0.0082	-0.00385145	-0.00634222	0.0040416
0.0082125	0.00914817	0.0107471	0.0256147							0.0082125	-0.00323667	-0.00584667	0.00212172
0.008225	0.00849978	0.0116314	0.0232551							0.008225	-0.00389667	-0.00497628	-0.000251404
0.0082375	0.0063474	0.0116955	0.0215105							0.0082375	-0.00606063	-0.0049259	-0.00200948
0.00825	0.00439049	0.0121125	0.0203322							0.00825	-0.00802911	-0.0045227	-0.00320129
0.0082625	0.00311021	0.0108205	0.0211419							0.0082625	-0.00932095	-0.00582848	-0.00240498
0.008275	0.00224655	0.0109998	0.0232569							0.008275	-0.0101962	-0.00566289	-0.000303429
0.0082875	0.00296389	0.0113482	0.0246975							0.0082875	-0.00949036	-0.00532821	0.00112373
0.0083	0.00348245	0.0114388	0.0262165							0.0083	-0.00898331	-0.00525133	0.00262939
0.0083125	0.00478657	0.0111432	0.0274641							0.0083125	-0.0076907	-0.0055606	0.00386371
0.008325	0.0056484	0.0143118	0.0264413							0.008325	-0.00684036	-0.00240566	0.00282758
0.0083375	0.0075547	0.0180903	0.0247451							0.0083375	-0.00494554	0.00135919	0.00111815
0.00835	0.00939022	0.0218993	0.0239864							0.00835	-0.00312148	0.0051545	0.000346134
0.0083625	0.0101798	0.0247099	0.0237905							0.0083625	-0.00234335	0.00795157	0.000137089
0.008375	0.0099539	0.0251463	0.023166							0.008375	-0.0025807	0.0083744	-0.000500643
0.0083875	0.00854526	0.0242669	0.0244044							0.0083875	-0.00400076	0.00748139	0.000724681
0.0084	0.0071722	0.0237604	0.0247059							0.0084	-0.00538524	0.00696138	0.00101302
0.0084125	0.00764382	0.023115	0.0239189							0.0084125	-0.00492501	0.0063024	0.000212914
0.008425	0.00792254	0.0225099	0.0234755							0.008425	-0.00465768	0.00568377	-0.00024353
0.0084375	0.0103331	0.0209945	0.0224519							0.0084375	-0.00225849	0.00415492	-0.00128012
0.00845	0.0128588	0.0199644	0.0227769							0.00845	0.000255875	0.00311128	-0.000968195
0.0084625	0.016509	0.0192529	0.0232536							0.0084625	0.00389466	0.00238636	-0.000504407
0.008475	0.018383	0.0181431	0.0237814							0.008475	0.00575736	0.00126318	1.03857e-05
0.0084875	0.0208313	0.0199123	0.0228465							0.0084875	0.00819438	0.0030189	-0.00093734
0.0085	0.0207473	0.0186712	0.0218732							0.0085	0.00809909	0.00176447	-0.00192354
0.0085125	0.0196831	0.0178578	0.0220984							0.0085125	0.00702352	0.000937668	-0.00171122
0.008525	0.0191876	0.0165405	0.0222843							0.008525	0.00651678	-0.000393012	-0.00153811
0.0085375	0.0191854	0.015247	0.0225066							0.0085375	0.00650331	-0.00169983	-0.00132866
0.00855	0.019401	0.0145616	0.0239677							0.00855	0.0067077	-0.00239859	0.000119649
0.0085625	0.0194227	0.0139972	0.0234205							0.0085625	0.00671809	-0.0029763	-0.000440262
0.008575	0.0193607	0.014515	0.0246109							0.008575	0.00664489	-0.00247175	0.000737456
0.0085875	0.0188421	0.0145242	0.0269756							0.0085875	0.00611511	-0.00247585	0.0030895
0.0086	0.0195089	0.0152976	0.0299957							0.0086	0.00677063	-0.00171565	0.00609692
0.0086125	0.0185935	0.0160245	0.0313981							0.0086125	0.00584407	-0.001002	0.0074867
0.008625	0.017794	0.0149364	0.03076							0.008625	0.0050334	-0.00210332	0.00683598
0.0086375	0.0177929	0.0148704	0.0290613							0.0086375	0.00502114	-0.00218253	0.00512469
0.00865	0.0189573	0.014958	0.026965							0.00865	0.00617438	-0.00210805	0.00301588
0.0086625	0.0199086	0.0142946	0.0264501							0.0086625	0.00711455	-0.00278463	0.00248847
0.008675	0.0204037	0.0127026	0.0250367							0.008675	0.00759852	-0.00438978	0.00106258
0.0086875	0.0197979	0.012894	0.0243139							0.0086875	0.00698156	-0.00421146	0.000327283
0.0087	0.0186474	0.0147662	0.0225223							0.0087	0.00582001	-0.00235236	-0.00147666
0.0087125	0.0181369	0.0168651	0.0205361							0.0087125	0.00529842	-0.00026661	-0.0034753
0.008725	0.0172017	0.0187442	0.0195584							0.008725	0.00435217	0.00159949	-0.0044654
0.0087375	0.0177012	0.0194084	0.0212245							0.0087375	0.0048406	0.0022506	-0.00281166
0.00875	0.0158829	0.0197513	0.0220914							0.00875	0.00301127	0.00258047	-0.00195701
0.0087625	0.0156134	0.0196321	0.0210462							0.0087625	0.00273068	0.00244827	-0.0030145
0.008775	0.0151883	0.0187684	0.0200945							0.008775	0.00229461	0.00157162	-0.00397844
0.0087875	0.0139693	0.01767	0.0187406							0.0087875	0.00106456	0.000460267	-0.00534467
0.0088	0.0130701	0.0173447	0.018742							0.0088	0.000154325	0.000122015	-0.00535541
0.0088125	0.0135908	0.0165926	0.0191645							0.0088125	0.000664105	-0.0006431	-0.00494511
0.008825	0.0137001	0.0162009	0.0223034							0.008825	0.000762419	-0.0010477	-0.00181836
0.0088375	0.0141934	0.0173242	0.0233691							0.0088375	0.00124472	6.2718e-05	-0.000764744
0.00885	0.0159009	0.0198261	0.0251625							0.00885	0.0029413	0.00255172	0.0010165
0.0088625	0.0170737	0.0214423	0.027276							0.0088625	0.00410319	0.00415506	0.00311794
0.008875	0.0177027	0.0200703	0.0289138							0.008875	0.00472122	0.00277025	0.00474374
0.0088875	0.0193141	0.0192712	0.0298083							0.0088875	0.00632175	0.0019583	0.0056262
0.0089	0.0193955	0.0190486	0.0301593							0.0089	0.00639227	0.00172287	0.00596517
0.0089125	0.0184435	0.0175245	0.0295439							0.0089125	0.00542933	0.000185919	0.00533782
0.008925	0.0180672	0.0162827	0.0294152							0.008925	0.00504218	-0.00106863	0.00519716
0.0089375	0.016048	0.0156768	0.0275081							0.0089375	0.00301207	-0.00168724	0.00327822
0.00895	0.0145117	0.0131595	0.0255094							0.00895	0.00146495	-0.00421727	0.00126762
0.0089625	0.0133726	0.0143217	0.0262051							0.0089625	0.000315032	-0.0030678	0.00195146
0.008975	0.0119075	0.0130088	0.0265704							0.008975	-0.00116091	-0.00439343	0.0023049
0.0089875	0.0107196	0.0143874	0.0267329							0.0089875	-0.00235958	-0.00302755	0.00245556
0.009	0.00949804	0.0157021	0.026427							0.009	-0.00359199	-0.00172547	0.00213792
0.0090125	0.0085977	0.0172886	0.0252941							0.0090125	-0.00450311	-0.000151624	0.000993315
0.009025	0.00766216	0.0185807	0.0249846							0.009025	-0.00544944	0.00112775	0.000672063
0.0090375	0.00861567	0.0203018	0.0237381							0.0090375	-0.00450668	0.00283623	-0.000586177
0.00905	0.00940416	0.0211779	0.0218853							0.00905	-0.00372895	0.00369976	-0.00245061
0.0090625	0.00959523	0.020341	0.0197803							0.0090625	-0.00354862	0.00285028	-0.00456733
0.009075	0.0103529	0.0218116	0.0187013							0.009075	-0.00280167	0.00430833	-0.00565789
0.0090875	0.010826	0.0231421	0.0186885							0.0090875	-0.00233929	0.0056263	-0.00568232
0.0091	0.00996123	0.0220958	0.0194535							0.0091	-0.00321476	0.00456746	-0.00492888
0.0091125	0.010511	0.0222829	0.0202966							0.0091125	-0.00267572	0.00474198	-0.0040973
0.009125	0.0104549	0.0202801	0.020678							0.009125	-0.00274251	0.00272673	-0.00372741
0.0091375	0.0106995	0.017344	0.0189382							0.0091375	-0.00250856	-0.00022185	-0.0054787
0.00915	0.0100716	0.0164785	0.0185234							0.00915	-0.00314707	-0.00109982	-0.00590495
0.0091625	0.0101417	0.0168709	0.0170756							0.0091625	-0.00308767	-0.000719856	-0.00736427
0.009175	0.0116618	0.0181428	0.0179865							0.009175	-0.00157817	0.000539557	-0.00646472
0.0091875	0.0115463	0.0185796	0.0191858							0.0091875	-0.00170432	0.000963926	-0.00527688
0.0092	0.0112606	0.0188201	0.0208904							0.0092	-0.00200061	0.00119211	-0.00358365
0.0092125	0.0108407	0.0183628	0.0221648							0.0092125	-0.00243112	0.000722404	-0.00232058
0.009225	0.0120289	0.0183922	0.023734							0.009225	-0.00125348	0.000739378	-0.000762633
0.0092375	0.0126685	0.0180522	0.0243703							0.0092375	-0.00062446	0.000387066	-0.000137636
0.00925	0.0132358	0.0184567	0.0250173							0.00925	-6.76776e-05	0.000779246	0.000498021
0.0092625	0.0124191	0.0188003	0.025644							0.0092625	-0.00089495	0.00111056	0.00111353
0.009275	0.0132864	0.0195598	0.0266338							0.009275	-3.8154e-05	0.00185778	0.00209214
0.0092875	0.0136708	0.0209377	0.0287741							0.0092875	0.000335662	0.00322333	0.00422122
0.0093	0.0130913	0.0215967	0.0284195							0.0093	-0.000254296	0.00387009	0.00385542
0.0093125	0.0124103	0.0217119	0.0279974							0.0093125	-0.000945829	0.003973	0.00342216
0.009325	0.0111443	0.021245	0.0278961							0.009325	-0.00222229	0.00349391	0.00330983
0.0093375	0.0121895	0.0205335	0.0286531							0.0093375	-0.00118757	0.00277023	0.00405568
0.00935	0.013201	0.0191836	0.0291713							0.00935	-0.000186577	0.00140807	0.00456281
0.0093625	0.0131863	0.0177159	0.0280186							0.0093625	-0.000211702	-7.17923e-05	0.00339911
0.009375	0.014467	0.0165786	0.0269071							0.009375	0.0010585	-0.00122121	0.00227651
0.0093875	0.014412	0.0143019	0.0252663							0.0093875	0.000993059	-0.00351006	0.000624727
0.0094	0.0143419	0.0126454	0.0254441							0.0094	0.000912592	-0.00517875	0.000791623
0.0094125	0.0155232	0.0123348	0.0255263							0.0094125	0.00208344	-0.00550149	0.000862824
0.009425	0.0172274	0.0108399	0.0234645							0.009425	0.00377727	-0.00700841	-0.0012099
0.0094375	0.0167741	0.00986111	0.0211537							0.0094375	0.0033136	-0.00799931	-0.00353161
0.00945	0.0163102	0.0101853	0.0199244							0.00945	0.00283931	-0.00768718	-0.00477179
0.0094625	0.0144732	0.0113915	0.0193515							0.0094625	0.000991957	-0.00649304	-0.00535548
0.009475	0.0127682	0.0115342	0.0194627							0.009475	-0.000723355	-0.00636241	-0.00525519
0.0094875	0.0112052	0.0121066	0.0182631							0.0094875	-0.00229673	-0.00580195	-0.00646559
0.0095	0.0109525	0.0129578	0.0186181							0.0095	-0.00255974	-0.00496276	-0.00612137
0.0095125	0.0108656	0.0147567	0.0182462							0.0095125	-0.00265697	-0.0031759	-0.006504
0.009525	0.0117898	0.0176998	0.0190317							0.009525	-0.0017431	-0.0002448	-0.00572918
0.0095375	0.0130554	0.0210044	0.0191942							0.0095375	-0.000487782	0.00304792	-0.00557743
0.00955	0.0143727	0.0238518	0.0198378							0.00955	0.000819255	0.00588332	-0.00494449
0.0095625	0.0147776	0.0260012	0.0199075							0.0095625	0.00121386	0.00802085	-0.00488547
0.009575	0.01461	0.0263925	0.0190809							0.009575	0.001036	0.00840025	-0.00572274
0.0095875	0.0131555	0.0254889	0.0190791							0.0095875	-0.000428725	0.00748472	-0.00573518
0.0096	0.0112045	0.026035	0.0196149							0.0096	-0.00239	0.00801892	-0.00520997
0.0096125	0.00975733	0.0252098	0.0205838							0.0096125	-0.00384737	0.0071819	-0.00425162
0.009625	0.0101241	0.0225975	0.0216616							0.009625	-0.00349085	0.00455779	-0.00318433
0.0096375	0.00850932	0.0195257	0.0229195							0.0096375	-0.0051158	0.00147418	-0.00193695
0.00965	0.00717329	0.0180199	0.0243216							0.00965	-0.00646201	-4.34562e-05	-0.000545409
0.0096625	0.00513864	0.0176378	0.0251999							0.0096625	-0.00850685	-0.000437391	0.000322449
0.009675	0.00508766	0.0172098	0.0264281							0.009675	-0.008568	-0.000877153	0.0015402
0.0096875	0.00697122	0.0173172	0.026431							0.0096875	-0.0066946	-0.000781462	0.0015327
0.0097	0.00732732	0.0171298	0.025066							0.0097	-0.00634864	-0.000980611	0.000157296
0.0097125	0.00765886	0.0173554	0.0226393							0.0097125	-0.00602725	-0.0007668	-0.00227979
0.009725	0.00874	0.0177727	0.0208321							0.009725	-0.00495623	-0.000361169	-0.00409743
0.0097375	0.0101318	0.0171133	0.0198459							0.0097375	-0.00357458	-0.00103226	-0.00509393
0.00975	0.0101442	0.0165203	0.0190589							0.00975	-0.00357221	-0.00163696	-0.00589127
0.0097625	0.00926443	0.0158426	0.0192679							0.0097625	-0.00446211	-0.00232636	-0.00569252
0.009775	0.00881188	0.0174628	0.0214683							0.009775	-0.00492474	-0.000717771	-0.00350237
0.0097875	0.00915404	0.0193376	0.0243135							0.0097875	-0.00459265	0.00114535	-0.000667473
0.0098	0.00890539	0.0203912	0.0255769							0.0098	-0.00485135	0.00218736	0.000585708
0.0098125	0.0096132	0.0217628	0.0267046							0.0098125	-0.0041536	0.00354735	0.00170322
0.009825	0.0125654	0.023598	0.0280062							0.009825	-0.0012114	0.00537091	0.00299459
0.0098375	0.0140082	0.0245577	0.0288702							0.0098375	0.000221318	0.00631909	0.00384846
0.00985	0.0128607	0.0245885	0.0304508							0.00985	-0.000936218	0.00633833	0.00541896
0.0098625	0.0121892	0.0244763	0.0313303							0.0098625	-0.00161772	0.00621456	0.00628828
0.009875	0.0116838	0.025399	0.0308491							0.009875	-0.00213308	0.00712574	0.00579702
0.0098875	0.00981197	0.0269133	0.0306544							0.0098875	-0.00401488	0.00862849	0.00559221
0.0099	0.00889659	0.0270886	0.0288775							0.0099	-0.00494023	0.00879229	0.00380532
0.0099125	0.00673321	0.0253844	0.0268557							0.0099125	-0.00711358	0.00707657	0.00177347
0.009925	0.00621538	0.0239442	0.0243432							0.009925	-0.00764136	0.00562493	-0.000749054
0.0099375	0.00597773	0.0218798	0.0250041							0.0099375	-0.00788894	0.00354911	-9.81796e-05
0.00995	0.00532824	0.0201426	0.0263958							0.00995	-0.00854836	0.00180044	0.00128362
0.0099625	0.00596049	0.0190743	0.0275041							0.0099625	-0.00792603	0.000720706	0.00238196
0.009975	0.00681133	0.0190343	0.0274645							0.009975	-0.0070851	0.000669322	0.00233243
0.0099875	0.00802339	0.0207657	0.02811							0.0099875	-0.00588293	0.00238929	0.00296799
0.01	0.0100478	0.0218864	0.0274436							0.01	-0.00386843	0.00349866	0.00229175
0.0100125	0.0099924	0.020934	0.0279431							0.0100125	-0.00393368	0.00253488	0.00278139
0.010025	0.009794	0.0204771	0.0277803							0.010025	-0.00414195	0.00206658	0.00260873
0.0100375	0.0101351	0.0216697	0.0261299							0.0100375	-0.00381074	0.00324787	0.0009486
0.01005	0.0099649	0.0217203	0.024612							0.01005	-0.00399075	0.00328716	-0.000579117
0.0100625	0.0102124	0.0213987	0.0244495							0.0100625	-0.00375303	0.00295423	-0.000751352
0.010075	0.009827	0.0207444	0.0256103							0.010075	-0.00414829	0.00228868	0.000399622
0.0100875	0.0105216	0.0205093	0.0246017							0.0100875	-0.0034635	0.00204233	-0.000618633
0.0101	0.00966784	0.0212802	0.024008							0.0101	-0.00432707	0.00280195	-0.00122209
0.0101125	0.0117788	0.0209765	0.0235151							0.0101125	-0.00222592	0.00248704	-0.00172467
0.010125	0.0131309	0.0203887	0.024323							0.010125	-0.000883537	0.00188793	-0.00092641
0.0101375	0.0136202	0.0195862	0.0259616							0.0101375	-0.000404079	0.0010743	0.000702529
0.01015	0.0133436	0.0201364	0.0260229							0.01015	-0.000690357	0.0016132	0.000754151
0.0101625	0.0109782	0.0198815	0.0277454							0.0101625	-0.00306556	0.00134713	0.00246711
0.010175	0.00991722	0.0186349	0.0276475							0.010175	-0.00413627	8.94201e-05	0.00235961
0.0101875	0.0085669	0.0187141	0.0274755							0.0101875	-0.00549632	0.000157478	0.00217805
0.0102	0.00835309	0.0179161	0.0271102							0.0102	-0.00571984	-0.000651685	0.00180324
0.0102125	0.00815432	0.0179796	0.026639							0.0102125	-0.00592832	-0.000599368	0.00132247
0.010225	0.0103954	0.0175468	0.0262891							0.010225	-0.00369688	-0.00104323	0.000963101
0.0102375	0.0124723	0.0170121	0.0254852							0.0102375	-0.00162974	-0.00158903	0.000149735
0.01025	0.0114029	0.0164833	0.0255399							0.01025	-0.00270882	-0.00212895	0.000194922
0.0102625	0.0106969	0.0173818	0.0246087							0.0102625	-0.00342445	-0.00124152	-0.000745661
0.010275	0.010522	0.0170382	0.0245662							0.010275	-0.00360904	-0.00159621	-0.000797618
0.0102875	0.00912177	0.0186192	0.0252083							0.0102875	-0.00501889	-2.62449e-05	-0.000164858
0.0103	0.00800249	0.0192375	0.0255677							0.0103	-0.0061478	0.000581047	0.000185169
0.0103125	0.008257	0.0200876	0.0269507							0.0103125	-0.00590291	0.00142013	0.00155878
0.010325	0.00878217	0.02089	0.0279607							0.010325	-0.00538735	0.00221155	0.00255944
0.0103375	0.0110633	0.0206887	0.0279673							0.0103375	-0.00311585	0.00199923	0.00255672
0.01035	0.0106481	0.0203326	0.02713							0.01035	-0.00354059	0.00163216	0.00171017
0.0103625	0.0125379	0.0179781	0.0268377							0.0103625	-0.00166037	-0.00073325	0.0014086
0.010375	0.0151883	0.0185135	0.0265062							0.010375	0.000980463	-0.000208755	0.00106782
0.0103875	0.0137449	0.0182121	0.0259825							0.0103875	-0.000472576	-0.00052114	0.000534882
0.0104	0.0147571	0.0174034	0.0251797							0.0104	0.000530067	-0.00134071	-0.000277121
0.0104125	0.0138585	0.016063	0.0240109							0.0104125	-0.00037798	-0.00269203	-0.00145511
0.010425	0.0122266	0.0169531	0.0233981							0.010425	-0.00201949	-0.00181285	-0.0020771
0.0104375	0.0118591	0.0172039	0.0243751							0.0104375	-0.00239648	-0.00157287	-0.00110927
0.01045	0.0112664	0.0188861	0.0261519							0.01045	-0.00299864	9.84979e-05	0.000658436
0.0104625	0.0123527	0.0200296	0.0261695							0.0104625	-0.00192187	0.00123114	0.000666924
0.010475	0.0137944	0.0213378	0.0254881							0.010475	-0.000489714	0.00252846	-2.35705e-05
0.0104875	0.0149158	0.0222638	0.02515							0.0104875	0.000622289	0.00344366	-0.00037078
0.0105	0.0149478	0.0231986	0.0254324							0.0105	0.000644724	0.00436767	-9.74491e-05
0.0105125	0.0145062	0.0241059	0.0263936							0.0105125	0.000193712	0.00526419	0.000854731
0.010525	0.0138556	0.0247143	0.0274836							0.010525	-0.000466331	0.00586184	0.00193566
0.0105375	0.013648	0.0238712	0.0272133							0.0105375	-0.000683344	0.00500795	0.00165637
0.01055	0.0153468	0.0216844	0.0269393							0.01055	0.00100595	0.00281035	0.00137344
0.0105625	0.0157898	0.0210319	0.025347							0.0105625	0.00143955	0.0021472	-0.000227895
0.010575	0.0163172	0.0219532	0.0247649							0.010575	0.00195751	0.00305772	-0.000818849
0.0105875	0.0151476	0.0224607	0.0255927							0.0105875	0.000778582	0.00355458	-4.4689e-08
0.0106	0.0132696	0.0222363	0.0258061							0.0106	-0.00110887	0.00331945	0.000204493
0.0106125	0.0146657	0.0220914	0.0258065							0.0106125	0.000277918	0.00316391	0.000195977
0.010625	0.0164022	0.0217768	0.0243945							0.010625	0.00200505	0.00283859	-0.00122483
0.0106375	0.0176939	0.020912	0.0242376							0.0106375	0.00328733	0.00196317	-0.00139064
0.01065	0.0192474	0.0200857	0.0246692							0.01065	0.00483148	0.00112628	-0.000967812
0.0106625	0.0189786	0.0204151	0.0262957							0.0106625	0.00455332	0.00144499	0.000649859
0.010675	0.0178626	0.0213987	0.027935							0.010675	0.00342801	0.00241797	0.00228038
0.0106875	0.0175061	0.0236145	0.0296425							0.0106875	0.00306222	0.0046232	0.00397914
0.0107	0.0171361	0.0237168	0.0314506							0.0107	0.00268287	0.00471494	0.00577841
0.0107125	0.0158815	0.0250785	0.0320597							0.0107125	0.00141896	0.00606607	0.00637882
0.010725	0.0142352	0.0247323	0.0325607							0.010725	-0.000236615	0.00570932	0.00687107
0.0107375	0.0135729	0.0240289	0.0330756							0.0107375	-0.000908225	0.00499537	0.00737728
0.01075	0.0126736	0.0222293	0.032176							0.01075	-0.00181674	0.00318527	0.006469
0.0107625	0.0134863	0.0220588	0.0322042							0.0107625	-0.00101331	0.00300422	0.00648858
0.010775	0.0156581	0.0190625	0.0316075							0.010775	0.00114925	-2.52028e-06	0.00588325
0.0107875	0.0173466	0.0171867	0.0328775							0.0107875	0.00282847	-0.00188887	0.00714465
0.0108	0.0212593	0.0152888	0.0328068							0.0108	0.00673195	-0.0037972	0.00706526
0.0108125	0.0232041	0.0154623	0.0332732							0.0108125	0.00866754	-0.0036342	0.00752317
0.010825	0.0228187	0.0132974	0.0310501							0.010825	0.00827288	-0.00580949	0.00529144
0.0108375	0.0200641	0.0121686	0.0301919							0.0108375	0.00550911	-0.00694874	0.00442473
0.01085	0.0192709	0.0124939	0.0288581							0.01085	0.00470666	-0.00663387	0.00308238
0.0108625	0.0185928	0.0130569	0.0277498							0.0108625	0.00401938	-0.00608133	0.00196559
0.010875	0.0165838	0.0137925	0.0277065							0.010875	0.00200122	-0.00535605	0.00191382
0.0108875	0.0166333	0.0128552	0.0266459							0.0108875	0.00204156	-0.00630381	0.000844741
0.0109	0.01711	0.0116086	0.0246777							0.0109	0.00250916	-0.00756071	-0.00113199
0.0109125	0.0173169	0.0106742	0.0234968							0.0109125	0.00270686	-0.00850551	-0.00232133
0.010925	0.0173781	0.010841	0.0220977							0.010925	0.00275896	-0.00834899	-0.00372885
0.0109375	0.018789	0.0118686	0.022211							0.0109375	0.00416067	-0.00733172	-0.00362393
0.01095	0.0202482	0.0132171	0.0237135							0.01095	0.0056108	-0.00599354	-0.00212979
0.0109625	0.0208141	0.0138677	0.0261105							0.0109625	0.00616757	-0.00535325	0.000258837
0.010975	0.0199207	0.0128243	0.0265055							0.010975	0.00526509	-0.0064069	0.000645465
0.0109875	0.018928	0.0120612	0.0268399							0.0109875	0.00426325	-0.00718036	0.000971598
0.011	0.0196343	0.0127268	0.0265014							0.011	0.0049605	-0.00652499	0.000624787
0.0110125	0.0205046	0.0137702	0.0275653							0.0110125	0.0058217	-0.00549187	0.0016804
0.0110375	0.0217027	0.0156064	0.0284613							0.0110375	0.00700171	-0.00367608	0.0025598
0.0111125	0.0198419	0.0214438	0.0285064							0.0111125	0.00508677	0.00210021	0.00255571
0.0111875	0.015971	0.0229925	0.0275283							0.0111875	0.00116207	0.00358833	0.00152906
0.011275	0.00955965	0.0166938	0.024217							0.011275	-0.00531156	-0.00278051	-0.0018381
0.01135	0.00976979	0.0145399	0.0266074							0.01135	-0.00515449	-0.00499398	0.000505054
0.011425	0.0111029	0.015316	0.0251526							0.011425	-0.00387415	-0.00427714	-0.00099644
0.0115125	0.0117102	0.0150442	0.0269606							0.0115125	-0.00332796	-0.00461738	0.000757899
0.0115875	0.0177837	0.0211863	0.024067							0.0115875	0.00269352	0.00146651	-0.00218104
0.0116625	0.012828	0.0210261	0.0259682							0.0116625	-0.00231393	0.00124845	-0.000324682
0.01175	0.0136532	0.0142216	0.0234308							0.01175	-0.00154874	-0.00562288	-0.0029137
0.011825	0.0176363	0.01951	0.0231271							0.011825	0.00238333	-0.000391405	-0.00326096
0.0119125	0.0139121	0.0256077	0.0200989							0.0119125	-0.00140007	0.00564051	-0.00633928
0.012	0.0177837	0.0252219	0.0223122							0.012	0.00241281	0.00518943	-0.00417546
0.012075	0.0141013	0.0231795	0.02317							0.012075	-0.00131965	0.00309158	-0.00335947
0.0121625	0.0179084	0.0162398	0.0232881							0.0121625	0.00242944	-0.00391243	-0.00328949
0.01225	0.0183239	0.0112723	0.0289986							0.01225	0.00278734	-0.00894358	0.00237357
0.0123375	0.0173693	0.0184021	0.0278756							0.0123375	0.00177551	-0.00187699	0.0012039
0.0124125	0.0154106	0.0230728	0.0296928							0.0124125	-0.000231965	0.00274006	0.00298157
0.0125	0.0136722	0.0243703	0.0252619							0.0125	-0.00202679	0.0039754	-0.00149482
0.0125875	0.0177848	0.0242658	0.0302425							0.0125875	0.0020297	0.00380923	0.00344103
0.012675	0.0185077	0.0225172	0.0294628							0.012675	0.00269682	0.00199949	0.00261718
0.0127625	0.0176722	0.0225609	0.0291111							0.0127625	0.00180605	0.0019825	0.00222195
0.01285	0.0190831	0.0219667	0.0305598							0.01285	0.00316192	0.00132826	0.00362766
0.01295	0.0167891	0.0222524	0.0251254							0.01295	0.000805612	0.00154584	-0.00185492
0.0130375	0.0155804	0.0152382	0.0246168							0.0130375	-0.000457332	-0.00552744	-0.00240518
0.013125	0.0162277	0.0124998	0.028396							0.013125	0.000136142	-0.00832445	0.00133306
0.0132125	0.0128078	0.0160179	0.0279189							0.0132125	-0.00333714	-0.00486445	0.000815533
0.0133125	0.0174262	0.0227233	0.0248273							0.0133125	0.00122052	0.00177515	-0.00232153
0.0134	0.0179455	0.0175578	0.0250594							0.0134	0.00168712	-0.00344743	-0.00212855
0.0135	0.0165101	0.0181292	0.0274722							0.0135	0.000191913	-0.00294073	0.000240127
0.0135875	0.0178798	0.0207499	0.0277175							0.0135875	0.00150972	-0.000376135	0.000447491
0.0136875	0.0144178	0.0178769	0.0301868							0.0136875	-0.00201124	-0.00331272	0.00287399
0.013775	0.0122581	0.0156754	0.0244752							0.013775	-0.00422219	-0.00556938	-0.00287441
0.013875	0.0139451	0.0170774	0.0246795							0.013875	-0.00259334	-0.00422982	-0.00271159
0.013975	0.0114135	0.0178226	0.030412							0.013975	-0.00518264	-0.00354651	0.0029801
0.0140625	0.0169296	0.0136528	0.0328181							0.0140625	0.000283304	-0.00777002	0.00535113
0.0141625	0.0117513	0.0174892	0.0337027							0.0141625	-0.00495194	-0.00399443	0.00619615
0.0142625	0.0156706	0.0195514	0.0312617							0.0142625	-0.00108912	-0.00199257	0.00371624
0.0143625	0.0089252	0.0211893	0.0302194							0.0143625	-0.0078906	-0.000414479	0.00263569
0.0144625	0.0126424	0.0196035	0.0279178							0.0144625	-0.00422903	-0.00205947	0.00029639
0.0145625	0.0128064	0.0158166	0.024908							0.0145625	-0.00412037	-0.00590508	-0.00275048
0.0146625	0.0169259	0.0249263	0.0282732							0.0146625	-5.56862e-05	0.00314651	0.000578248
0.0147625	0.0147171	0.0193622	0.0324283							0.0147625	-0.00231902	-0.00247527	0.00469751
0.0148625	0.0152503	0.0150042	0.0357498							0.0148625	-0.00183987	-0.00689034	0.00798375
0.014975	0.00942616	0.0190585	0.0316017							0.014975	-0.00772441	-0.00289973	0.00379656
0.015075	0.0107471	0.0196798	0.0309038							0.015075	-0.00645669	-0.00233454	0.00306456
0.015175	0.0190475	0.0107548	0.028868							0.015175	0.00179078	-0.011315	0.000995249
0.0152875	0.0156354	0.0132886	0.027679							0.0152875	-0.00168039	-0.00884316	-0.000230818
0.0153875	0.0155239	0.0169692	0.0282137							0.0153875	-0.00184398	-0.00521713	0.000271461
0.0155	0.0176488	0.0154737	0.0279148							0.0155	0.000222721	-0.00677347	-6.32856e-05
0.0156	0.0203766	0.0236123	0.0298747							0.0156	0.00289919	0.00131163	0.00186523
0.0157125	0.0156086	0.0269423	0.0262902							0.0157125	-0.00192608	0.00458194	-0.00175392
0.015825	0.0119482	0.0217276	0.034595							0.015825	-0.00564334	-0.000691785	0.00651682
0.0159375	0.0158778	0.0231854	0.0307255							0.0159375	-0.00177018	0.000707481	0.00261395
0.0160375	0.0157891	0.0143522	0.0315954							0.0160375	-0.00190871	-0.00817729	0.00345464
0.01615	0.0179161	0.0190695	0.0328394							0.01615	0.000162763	-0.0035174	0.00466631
0.0162625	0.0115136	0.0227358	0.0263511							0.0162625	-0.0062949	9.19725e-05	-0.00185373
0.016375	0.0138131	0.0185979	0.0282145							0.016375	-0.00405021	-0.00410228	-2.14994e-05
0.0164875	0.01169	0.0228029	0.0311458							0.0164875	-0.00622758	4.69143e-05	0.00287922
0.0166125	0.00907189	0.0254163	0.0350981							0.0166125	-0.0089056	0.00259889	0.00679818
0.016725	0.0129267	0.0226133	0.0331592							0.016725	-0.00510428	-0.000258787	0.00482977
0.0168375	0.0140184	0.0244565	0.0322189							0.0168375	-0.00406556	0.00153025	0.00386051
0.01695	0.0208185	0.0249839	0.0329703							0.01695	0.00268182	0.00200394	0.00458353
0.017075	0.0199119	0.0288735	0.0362563							0.017075	0.0017172	0.00583451	0.00783849
0.0171875	0.0135307	0.0176653	0.0319123							0.0171875	-0.00471585	-0.00542632	0.00346711
0.0173125	0.0207385	0.0202896	0.0279438							0.0173125	0.00243487	-0.00285984	-0.000531205
0.017425	0.0170807	0.0218252	0.0325922							0.017425	-0.00127399	-0.00137589	0.00409082
0.01755	0.0090884	0.0195705	0.0237905							0.01755	-0.00932253	-0.00368734	-0.00473962
0.017675	0.0129417	0.0261039	0.0252362							0.017675	-0.00552501	0.00278991	-0.00332213
0.0178	0.019309	0.0226866	0.0291889							0.0178	0.000786949	-0.000682942	0.000602931
0.017925	0.0173224	0.0173591	0.038204							0.017925	-0.00125455	-0.00606556	0.00959097
0.01805	0.0212571	0.0142777	0.0289986							0.01805	0.00262574	-0.00920135	0.000358939
0.018175	0.0125695	0.0179018	0.0305609							0.018175	-0.0061159	-0.00563116	0.00189519
0.0183	0.0164055	0.0216877	0.0333884							0.0183	-0.0023334	-0.0018987	0.0046972
0.018425	0.0191454	0.0232125	0.031214							0.018425	0.000353359	-0.000426635	0.00249778
0.01855	0.0198162	0.0263371	0.0314946							0.01855	0.000971405	0.00264567	0.00275378
0.018675	0.0173525	0.0232074	0.031031							0.018675	-0.00154463	-0.000535835	0.00226616
0.0188125	0.0128852	0.0270193	0.0240784							0.0188125	-0.00606891	0.00321968	-0.00471238
0.0189375	0.0176114	0.0245427	0.0265693							0.0189375	-0.0013942	0.000692416	-0.0022446
