# Supplementary material for: Poly(ADP-ribose) polymerase 1 searches DNA via a ‘monkey bar’ mechanism
Source: eLife. 2018 Aug 8;7:e37818. doi: 10.7554/eLife.37818 (PMC6135609; doi:10.7554/eLife.37818)
Supplement: Figure 2—figure supplement 3—source data 1. [file elife-37818-fig2-figsupp3-data1.xlsx]

## Sheet: Fig2_figsupp3
data	50 nM	83 nM	133 nM		fits	50 nM	83 nM	133 nM		residuals	50 nM	83 nM	133 nM
Time	S1	S1	S1		Time	S1	S1	S1		Time	S1	S1	S1
0.001	0.0109958	0.0121187	0.017484		2.5e-05	0.000222789	0.000368923	0.000588976		0.001	0.00376762	0.00106273	0.00177977
0.0010125	0.0101449	0.0135492	0.0173101		2.58787e-05	0.000230571	0.000381778	0.000609419		0.0010125	0.00284406	0.00239177	0.00148123
0.001025	0.010717	0.0139203	0.0174464		2.67883e-05	0.000238623	0.000395076	0.000630561		0.001025	0.00334398	0.00266205	0.00149408
0.0010375	0.0111902	0.0141611	0.0175191		2.77298e-05	0.000246955	0.000408832	0.000652428		0.0010375	0.00374533	0.0028027	0.00144449
0.00105	0.0108406	0.0144489	0.0174706		2.87044e-05	0.000255576	0.000423064	0.000675041		0.00105	0.00332418	0.00299107	0.00127501
0.0010625	0.0112797	0.0144786	0.0179425		2.97133e-05	0.000264495	0.000437785	0.000698427		0.0010625	0.00369209	0.00292205	0.00162698
0.001075	0.0108607	0.0135824	0.017683		3.07576e-05	0.000273723	0.000453014	0.000722612		0.001075	0.00320222	0.00192777	0.00124883
0.0010875	0.00956371	0.0123823	0.0174501		3.18387e-05	0.000283271	0.000468767	0.00074762		0.0010875	0.00183473	0.000630185	0.000898342
0.0011	0.00826234	0.0121812	0.0173044		3.29577e-05	0.00029315	0.000485061	0.00077348		0.0011	0.000463197	0.000332283	0.000636165
0.0011125	0.00634061	0.0121293	0.0171		3.41161e-05	0.00030337	0.000501915	0.000800219		0.0011125	-0.00152836	0.000184233	0.000316534
0.001125	0.00454133	0.0125564	0.0174506		3.53152e-05	0.000313943	0.000519348	0.000827867		0.001125	-0.00339712	0.000515813	0.000552876
0.0011375	0.00385848	0.0131602	0.0183774		3.65564e-05	0.000324882	0.000537378	0.000856453		0.0011375	-0.00414913	0.00102468	0.00136663
0.00115	0.0036387	0.0140649	0.0197019		3.78413e-05	0.000336198	0.000556027	0.000886008		0.00115	-0.00443774	0.00183512	0.00257905
0.0011625	0.00450766	0.0146935	0.0203051		3.91713e-05	0.000347905	0.000575314	0.000916563		0.0011625	-0.00363728	0.00237014	0.0030714
0.001175	0.00532912	0.0152551	0.020729		4.05481e-05	0.000360016	0.000595261	0.00094815		0.001175	-0.002884	0.00283867	0.00338539
0.0011875	0.00534088	0.0160846	0.0212816		4.19732e-05	0.000372543	0.00061589	0.000980804		0.0011875	-0.00294009	0.00357578	0.00382912
0.0012	0.00581042	0.0166372	0.0202041		4.34485e-05	0.000385503	0.000637224	0.00101456		0.0012	-0.00253808	0.00403653	0.00264388
0.0012125	0.00590981	0.0168913	0.0192286		4.49756e-05	0.000398908	0.000659285	0.00104945		0.0012125	-0.0025059	0.00419946	0.0015616
0.001225	0.00584293	0.0168533	0.0184918		4.65564e-05	0.000412774	0.000682097	0.00108551		0.001225	-0.00263967	0.0040708	0.000719018
0.0012375	0.00560471	0.0169854	0.0183613		4.81927e-05	0.000427117	0.000705686	0.00112278		0.0012375	-0.00294448	0.00411292	0.000483734
0.00125	0.00537086	0.0166619	0.0183391		4.98865e-05	0.000441952	0.000730077	0.0011613		0.00125	-0.0032446	0.00369992	0.00035783
0.0012625	0.00558326	0.0160623	0.0189881		5.16399e-05	0.000457295	0.000755297	0.00120111		0.0012625	-0.00309816	0.00301146	0.000904002
0.001275	0.00617203	0.0151631	0.0192563		5.34549e-05	0.000473165	0.000781372	0.00124225		0.001275	-0.00257505	0.002024	0.00107039
0.0012875	0.00700778	0.0147839	0.0188887		5.53337e-05	0.000489578	0.00080833	0.00128476		0.0012875	-0.00180464	0.00155715	0.000601934
0.0013	0.0083133	0.0138423	0.0192272		5.72786e-05	0.000506553	0.0008362	0.00132868		0.0013	-0.000564159	0.000528394	0.000840571
0.0013125	0.0099177	0.013528	0.0195568		5.92917e-05	0.000524108	0.000865011	0.00137406		0.0013125	0.000975501	0.000127474	0.00107115
0.001325	0.0110505	0.0129964	0.0188822		6.13757e-05	0.000542263	0.000894795	0.00142094		0.001325	0.00204385	-0.00049013	0.000298554
0.0013375	0.0120737	0.0131717	0.0181021		6.35329e-05	0.000561037	0.000925582	0.00146937		0.0013375	0.00300295	-0.000400343	-0.000578748
0.00135	0.0105978	0.0137554	0.0188527		6.57659e-05	0.00058045	0.000957405	0.0015194		0.00135	0.00146316	9.84131e-05	7.56901e-05
0.0013625	0.00910363	0.0151158	0.01887		6.80774e-05	0.000600524	0.000990297	0.00157107		0.0013625	-9.45626e-05	0.00137443	-2.33394e-06
0.001375	0.00749438	0.0157791	0.0189424		7.04701e-05	0.000621281	0.00102429	0.00162445		0.001375	-0.00176707	0.00195383	-2.43542e-05
0.0013875	0.00749	0.0154128	0.0183043		7.2947e-05	0.000642743	0.00105942	0.00167956		0.0013875	-0.00183442	0.00150428	-0.000756025
0.0014	0.0080647	0.014685	0.0172638		7.55109e-05	0.000664933	0.00109573	0.00173648		0.0014	-0.00132241	0.000693665	-0.00188925
0.0014125	0.00871019	0.0145865	0.0177661		7.81649e-05	0.000687875	0.00113325	0.00179525		0.0014125	-0.000739311	0.000512921	-0.0014788
0.001425	0.00988726	0.0140167	0.0175848		8.09122e-05	0.000711592	0.00117202	0.00185594		0.001425	0.000375644	-0.000138683	-0.00175104
0.0014375	0.0112488	0.0137155	0.0175942		8.3756e-05	0.000736112	0.00121207	0.00191858		0.0014375	0.00167537	-0.000521103	-0.00183172
0.00145	0.0124875	0.0142717	0.0171969		8.66998e-05	0.000761458	0.00125346	0.00198325		0.00145	0.00285247	-4.55783e-05	-0.00231838
0.0014625	0.014971	0.0139138	0.0169158		8.97471e-05	0.000787659	0.00129621	0.00205001		0.0014625	0.00527471	-0.000483711	-0.00268798
0.001475	0.015735	0.0135896	0.0166905		9.29014e-05	0.000814741	0.00134038	0.0021189		0.001475	0.00597774	-0.000887671	-0.00300096
0.0014875	0.0161926	0.0132524	0.0164709		9.61667e-05	0.000842733	0.001386	0.00219001		0.0014875	0.00637457	-0.00130405	-0.00330736
0.0015	0.0151931	0.0139355	0.0156285		9.95467e-05	0.000871663	0.00143312	0.00226338		0.0015	0.00531463	-0.000699679	-0.00423587
0.0015125	0.0152417	0.0137697	0.015881		0.000103045	0.000901563	0.00148179	0.00233908		0.0015125	0.00530311	-0.000943721	-0.00406862
0.001525	0.0154896	0.0140128	0.0167878		0.000106667	0.000932462	0.00153205	0.00241717		0.001525	0.00549112	-0.000778391	-0.00324632
0.0015375	0.0150877	0.014132	0.01837		0.000110416	0.000964391	0.00158395	0.00249774		0.0015375	0.00502951	-0.000736422	-0.00174778
0.00155	0.0145517	0.0152433	0.0193585		0.000114297	0.000997385	0.00163754	0.00258083		0.00155	0.00443419	0.000298142	-0.000842316
0.0015625	0.013261	0.0161757	0.0197793		0.000118314	0.00103147	0.00169288	0.00266652		0.0015625	0.00308432	0.00115422	-0.00050364
0.001575	0.0121865	0.0162896	0.0201167		0.000122473	0.0010667	0.00175	0.00275489		0.001575	0.00195103	0.00119231	-0.0002477
0.0015875	0.0115461	0.0157885	0.0194274		0.000126777	0.00110308	0.00180897	0.002846		0.0015875	0.00125202	0.000615819	-0.00101772
0.0016	0.0108058	0.014397	0.0193227		0.000131233	0.00114067	0.00186983	0.00293992		0.0016	0.000453418	-0.000850624	-0.0012024
0.0016125	0.0107814	0.0136166	0.0192826		0.000135846	0.0011795	0.00193265	0.00303673		0.0016125	0.000370907	-0.00170547	-0.00132178
0.001625	0.0107613	0.0121157	0.0196234		0.00014062	0.00121961	0.00199748	0.0031365		0.001625	0.000293033	-0.00328031	-0.00105946
0.0016375	0.0110911	0.0114236	0.0199511		0.000145563	0.00126103	0.00206437	0.00323931		0.0016375	0.000565259	-0.00404592	-0.000809583
0.00165	0.0110397	0.011369	0.0202131		0.000150679	0.00130381	0.00213339	0.00334523		0.00165	0.000456529	-0.00417366	-0.000624723
0.0016625	0.0122714	0.0110111	0.0211776		0.000155975	0.00134798	0.00220459	0.00345435		0.0016625	0.0016312	-0.00460421	0.000263291
0.001675	0.0120244	0.0113496	0.0220417		0.000161457	0.0013936	0.00227804	0.00356673		0.001675	0.00132741	-0.00433786	0.00105168
0.0016875	0.010114	0.0124206	0.0226201		0.000167132	0.0014407	0.0023538	0.00368246		0.0016875	-0.000639575	-0.00333863	0.00155501
0.0017	0.00895119	0.012805	0.0220025		0.000173006	0.00148932	0.00243193	0.00380162		0.0017	-0.00185865	-0.00302551	0.000863035
0.0017125	0.00774944	0.0143889	0.021217		0.000179087	0.00153951	0.00251249	0.00392428		0.0017125	-0.00311646	-0.00151252	3.84185e-06
0.001725	0.00726607	0.0164315	0.0195995		0.000185381	0.00159132	0.00259554	0.00405053		0.001725	-0.00365565	0.000459591	-0.00168676
0.0017375	0.00721995	0.0184118	0.0189544		0.000191897	0.00164479	0.00268117	0.00418044		0.0017375	-0.00375735	0.00236986	-0.00240419
0.00175	0.0080617	0.0190603	0.0190206		0.000198642	0.00169998	0.00276943	0.0043141		0.00175	-0.00297093	0.00294875	-0.00240975
0.0017625	0.00813895	0.0194136	0.0199975		0.000205623	0.00175692	0.00286038	0.00445158		0.0017625	-0.00294878	0.00323286	-0.00150397
0.001775	0.00920025	0.0191509	0.0209892		0.00021285	0.00181568	0.00295411	0.00459296		0.001775	-0.00194234	0.00290141	-0.000582788
0.0017875	0.00857943	0.0172181	0.0221418		0.000220332	0.00187629	0.00305067	0.00473833		0.0017875	-0.00261778	0.000900249	0.000499988
0.0018	0.008415	0.0163796	0.021568		0.000228076	0.00193882	0.00315015	0.00488776		0.0018	-0.0028366	-6.2293e-06	-0.00014301
0.0018125	0.0071503	0.0148893	0.0209965		0.000236092	0.00200332	0.0032526	0.00504133		0.0018125	-0.00415546	-0.00156402	-0.000783087
0.001825	0.00705321	0.0144152	0.020367		0.00024439	0.00206983	0.00335811	0.00519912		0.001825	-0.00430647	-0.00210532	-0.00148067
0.0018375	0.00665655	0.0135066	0.0200789		0.00025298	0.00213842	0.00346674	0.0053612		0.0018375	-0.00475683	-0.00308069	-0.0018361
0.00185	0.00640287	0.0123136	0.0203054		0.000261871	0.00220915	0.00357856	0.00552764		0.00185	-0.00506397	-0.00434002	-0.00167644
0.0018625	0.00575784	0.0113586	0.0203088		0.000271075	0.00228205	0.00369366	0.00569853		0.0018625	-0.00576224	-0.00536096	-0.00173918
0.001875	0.00546518	0.0105401	0.0205547		0.000280603	0.00235721	0.0038121	0.00587393		0.001875	-0.00610791	-0.00624499	-0.00155897
0.0018875	0.00477933	0.0103905	0.0200921		0.000290465	0.00243466	0.00393396	0.00605391		0.0018875	-0.00684655	-0.00645983	-0.00208663
0.0019	0.00424499	0.0104527	0.0196174		0.000300674	0.00251448	0.0040593	0.00623854		0.0019	-0.00743345	-0.00646236	-0.0026257
0.0019125	0.0030052	0.0110729	0.0191673		0.000311242	0.00259672	0.00418821	0.00642787		0.0019125	-0.00872559	-0.00590664	-0.00313977
0.001925	0.00248331	0.012279	0.0195353		0.000322182	0.00268144	0.00432076	0.00662198		0.001925	-0.0092996	-0.00476454	-0.00283504
0.0019375	0.00271877	0.0145321	0.0203723		0.000333505	0.0027687	0.00445701	0.00682093		0.0019375	-0.00911604	-0.00257507	-0.00206091
0.00195	0.0032252	0.0158376	0.0207989		0.000345227	0.00285857	0.00459705	0.00702475		0.00195	-0.00866129	-0.00133283	-0.0016965
0.0019625	0.00387716	0.0157998	0.0208293		0.000357361	0.00295111	0.00474094	0.00723351		0.0019625	-0.0080608	-0.00143356	-0.00172774
0.001975	0.00439328	0.0156702	0.0207807		0.000369921	0.00304638	0.00488875	0.00744726		0.001975	-0.00759593	-0.00162571	-0.00183754
0.0019875	0.00505399	0.0164478	0.0199954		0.000382923	0.00314444	0.00504056	0.00766603		0.0019875	-0.00698625	-0.000910247	-0.00268339
0.002	0.00546057	0.0176067	0.01953		0.000396382	0.00324535	0.00519643	0.00788985		0.002	-0.0066305	0.00018679	-0.00320885
0.0020125	0.00580949	0.0187835	0.0199505		0.000410314	0.00334919	0.00535643	0.00811877		0.0020125	-0.00633219	0.00130217	-0.00284799
0.002025	0.00620177	0.0192895	0.0204281		0.000424735	0.00345601	0.00552063	0.00835281		0.002025	-0.00599031	0.00174705	-0.00242941
0.0020375	0.00617318	0.0186954	0.0207327		0.000439663	0.00356588	0.00568908	0.00859199		0.0020375	-0.0060691	0.00109224	-0.00218328
0.00205	0.00623129	0.0178751	0.021232		0.000455116	0.00367886	0.00586185	0.00883631		0.00205	-0.00606098	0.000211545	-0.001742
0.0020625	0.00628918	0.0177681	0.0216642		0.000471112	0.00379502	0.006039	0.0090858		0.0020625	-0.00605287	4.44984e-05	-0.00136732
0.002075	0.00626197	0.0183507	0.022079		0.000487671	0.00391441	0.00622058	0.00934043		0.002075	-0.00612966	0.000567343	-0.00100944
0.0020875	0.0062163	0.018885	0.0218899		0.000504811	0.00403711	0.00640665	0.00960022		0.0020875	-0.00622469	0.00104233	-0.00125505
0.0021	0.00615657	0.0198757	0.0209735		0.000522554	0.00416317	0.00659727	0.00986514		0.0021	-0.00633359	0.00197405	-0.00222754
0.0021125	0.00595548	0.0198481	0.0206045		0.00054092	0.00429266	0.00679246	0.0101352		0.0021125	-0.00658365	0.00188771	-0.00265205
0.002125	0.00552791	0.0187519	0.0201866		0.000559932	0.00442563	0.00699229	0.0104102		0.002125	-0.00705998	0.000733259	-0.00312498
0.0021375	0.00576891	0.0173729	0.0205284		0.000579612	0.00456215	0.00719679	0.0106904		0.0021375	-0.00686755	-0.000703827	-0.00283778
0.00215	0.00523088	0.0162373	0.0207378		0.000599984	0.00470227	0.00740599	0.0109755		0.00215	-0.00745395	-0.00189705	-0.00268247
0.0021625	0.00598753	0.0159504	0.0208224		0.000621072	0.00484605	0.00761992	0.0112655		0.0021625	-0.00674547	-0.00224127	-0.00265147
0.002175	0.0069017	0.016803	0.020149		0.000642901	0.00499355	0.00783862	0.0115603		0.002175	-0.00587928	-0.00144569	-0.00337804
0.0021875	0.00766965	0.017922	0.0206109		0.000665497	0.00514483	0.0080621	0.0118599		0.0021875	-0.00515911	-0.00038342	-0.00296882
0.0022	0.00787259	0.0179139	0.0208988		0.000688888	0.00529993	0.00829037	0.0121641		0.0022	-0.00500375	-0.000447853	-0.00273327
0.0022125	0.00745587	0.017874	0.0209096		0.0007131	0.0054589	0.00852344	0.0124729		0.0022125	-0.00546787	-0.000543789	-0.00277423
0.002225	0.0064942	0.0187494	0.0202353		0.000738164	0.00562179	0.00876133	0.0127861		0.002225	-0.00647674	0.000275909	-0.00349992
0.0022375	0.00659359	0.0190866	0.0208997		0.000764108	0.00578866	0.00900402	0.0131035		0.0022375	-0.00642436	0.000557664	-0.00288643
0.00225	0.00640979	0.0197683	0.0221611		0.000790965	0.00595953	0.0092515	0.0134252		0.00225	-0.00665499	0.00118427	-0.00167544
0.0022625	0.00636159	0.020319	0.0240737		0.000818765	0.00613445	0.00950375	0.0137508		0.0022625	-0.00674982	0.0016802	0.000187019
0.002275	0.00678893	0.0209216	0.0262364		0.000847542	0.00631346	0.00976076	0.0140802		0.002275	-0.00636894	0.00222833	0.00230013
0.0022875	0.00675756	0.0214679	0.0279192		0.000877331	0.00649659	0.0100225	0.0144132		0.0022875	-0.00644656	0.0027205	0.00393374
0.0023	0.00735094	0.0216644	0.0284614		0.000908167	0.00668386	0.0102889	0.0147497		0.0023	-0.00589926	0.00286312	0.00442715
0.0023125	0.00867998	0.0222691	0.0277857		0.000940087	0.00687532	0.0105599	0.0150894		0.0023125	-0.00461611	0.00341424	0.00370308
0.002325	0.0103635	0.0224317	0.0269365		0.000973128	0.00707097	0.0108355	0.0154321		0.002325	-0.00297832	0.00352357	0.00280601
0.0023375	0.010676	0.0227919	0.0259073		0.00100733	0.00727083	0.0111156	0.0157775		0.0023375	-0.00271137	0.00383083	0.00172923
0.00235	0.010955	0.0226106	0.0247701		0.00104274	0.00747492	0.0114001	0.0161254		0.00235	-0.00247767	0.0035969	0.000544932
0.0023625	0.00994884	0.0225922	0.0245091		0.00107939	0.00768325	0.0116889	0.0164756		0.0023625	-0.00352902	0.00352608	0.000237147
0.002375	0.00913753	0.0226913	0.0252242		0.00111732	0.00789581	0.011982	0.0168277		0.002375	-0.00438532	0.00357317	0.000905961
0.0023875	0.00896756	0.022261	0.025887		0.00115659	0.00811261	0.0122792	0.0171815		0.0023875	-0.0046001	0.00309105	0.00152282
0.0024	0.00943064	0.0212574	0.0261206		0.00119725	0.00833364	0.0125805	0.0175366		0.0024	-0.00418166	0.00203591	0.00171089
0.0024125	0.0100948	0.0203829	0.0255842		0.00123933	0.00855889	0.0128856	0.0178928		0.0024125	-0.00356194	0.00111019	0.00112932
0.002425	0.0103351	0.0193767	0.0246011		0.00128288	0.00878832	0.0131945	0.0182496		0.002425	-0.00336592	5.30829e-05	0.000101421
0.0024375	0.0102867	0.0188843	0.0243931		0.00132797	0.00902193	0.013507	0.0186069		0.0024375	-0.00345847	-0.000489932	-0.00015099
0.00245	0.0112714	0.017656	0.0241772		0.00137465	0.00925968	0.0138229	0.0189641		0.00245	-0.00251767	-0.00176856	-0.000410867
0.0024625	0.0118424	0.0172188	0.023861		0.00142296	0.00950152	0.0141421	0.0193211		0.0024625	-0.00199043	-0.0022559	-0.000770688
0.002475	0.0120412	0.0168655	0.0238573		0.00147298	0.00974742	0.0144644	0.0196773		0.002475	-0.00183524	-0.00265902	-0.000817654
0.0024875	0.0132132	0.0170733	0.0238043		0.00152475	0.00999732	0.0147896	0.0200324		0.0024875	-0.000706671	-0.00250077	-0.000913607
0.0025	0.0150033	0.0174845	0.0245948		0.00157834	0.0102512	0.0151175	0.0203861		0.0025	0.00104012	-0.00213885	-0.000165601
0.0025125	0.0161356	0.0180398	0.0257406		0.00163381	0.0105089	0.0154479	0.0207379		0.0025125	0.00212936	-0.00163252	0.000937914
0.002525	0.0165131	0.0174879	0.0264509		0.00169124	0.0107704	0.0157806	0.0210874		0.002525	0.00246395	-0.00223311	0.00160638
0.0025375	0.0173085	0.0163752	0.02727		0.00175068	0.0110356	0.0161153	0.0214342		0.0025375	0.00321659	-0.0033943	0.00238405
0.00255	0.0166794	0.0162578	0.0271146		0.00181221	0.0113045	0.0164518	0.0217781		0.00255	0.00254488	-0.00355987	0.00218748
0.0025625	0.0153697	0.0165609	0.0272587		0.00187591	0.0115769	0.0167899	0.0221184		0.0025625	0.00119278	-0.00330477	0.00229083
0.002575	0.0141627	0.016631	0.0265703		0.00194184	0.0118528	0.0171292	0.0224548		0.002575	-5.65366e-05	-0.00328234	0.001562
0.0025875	0.0131057	0.016098	0.0262611		0.00201009	0.0121319	0.0174695	0.022787		0.0025875	-0.00115555	-0.0038627	0.00121264
0.0026	0.0126238	0.0152157	0.0267726		0.00208074	0.0124143	0.0178106	0.0231145		0.0026	-0.00167949	-0.00479219	0.00168438
0.0026125	0.0135497	0.0148019	0.0268069		0.00215387	0.0126998	0.0181521	0.0234369		0.0026125	-0.000795338	-0.00525281	0.00167932
0.002625	0.0142385	0.0152777	0.0268743		0.00222958	0.0129882	0.0184938	0.0237539		0.002625	-0.000148106	-0.00482369	0.00170755
0.0026375	0.0154209	0.0157103	0.0252507		0.00230794	0.0132794	0.0188353	0.024065		0.0026375	0.000992806	-0.00443744	4.52397e-05
0.00265	0.0154633	0.0159163	0.023323		0.00238906	0.0135732	0.0191764	0.0243699		0.00265	0.000993937	-0.00427763	-0.00192093
0.0026625	0.0150123	0.016262	0.0221485		0.00247303	0.0138696	0.0195167	0.0246682		0.0026625	0.000501705	-0.00397783	-0.00313359
0.002675	0.0143711	0.017398	0.0220661		0.00255995	0.0141683	0.0198559	0.0249596		0.002675	-0.000180399	-0.00288745	-0.00325373
0.0026875	0.0133511	0.0187446	0.0224056		0.00264992	0.0144691	0.0201936	0.0252437		0.0026875	-0.00124125	-0.00158627	-0.00295175
0.0027	0.0137425	0.0192782	0.0222762		0.00274306	0.014772	0.0205296	0.0255202		0.0027	-0.000890573	-0.00109777	-0.00311831
0.0027125	0.0140863	0.0193967	0.0225829		0.00283947	0.0150767	0.0208636	0.0257889		0.0027125	-0.000587248	-0.00102413	-0.00284846
0.002725	0.0146696	0.0187948	0.0234784		0.00293927	0.015383	0.0211951	0.0260495		0.002725	-4.43904e-05	-0.0016707	-0.00198953
0.0027375	0.0140965	0.0188606	0.0240914		0.00304258	0.0156907	0.0215239	0.0263016		0.0027375	-0.000657693	-0.0016494	-0.00141281
0.00275	0.0137164	0.019028	0.0241634		0.00314952	0.0159997	0.0218496	0.0265452		0.00275	-0.00107782	-0.00152616	-0.00137681
0.0027625	0.0121111	0.0197916	0.0245533		0.00326021	0.0163097	0.022172	0.0267799		0.0027625	-0.00272306	-0.000806535	-0.00102249
0.002775	0.0114774	0.0203478	0.0242884		0.0033748	0.0166205	0.0224905	0.0270055		0.002775	-0.00339656	-0.000294001	-0.00132283
0.0027875	0.0110906	0.0206488	0.0253794		0.00349342	0.0169319	0.022805	0.0272221		0.0027875	-0.00382292	-3.65249e-05	-0.000266841
0.0028	0.011048	0.0204175	0.0267497		0.0036162	0.0172438	0.0231151	0.0274294		0.0028	-0.00390506	-0.00031108	0.00106871
0.0028125	0.0112158	0.020271	0.0279651		0.0037433	0.0175558	0.0234205	0.0276273		0.0028125	-0.00377649	-0.000500539	0.00224958
0.002825	0.0103227	0.0212631	0.0287554		0.00387487	0.0178677	0.0237209	0.0278158		0.002825	-0.00470885	0.000448786	0.00300571
0.0028375	0.00891867	0.0227213	0.0288073		0.00401106	0.0181794	0.024016	0.0279949		0.0028375	-0.00615187	0.00186442	0.00302368
0.00285	0.00912046	0.0222564	0.0290598		0.00415204	0.0184906	0.0243054	0.0281645		0.00285	-0.00598897	0.00135716	0.00324257
0.0028625	0.00998504	0.022178	0.0288899		0.00429797	0.0188011	0.0245889	0.0283248		0.0028625	-0.00516313	0.00123664	0.00303926
0.002875	0.0109267	0.022101	0.0283793		0.00444903	0.0191106	0.0248662	0.0284757		0.002875	-0.00426012	0.00111773	0.00249559
0.0028875	0.0122838	0.0223071	0.0270832		0.0046054	0.0194189	0.0251371	0.0286175		0.0028875	-0.00294139	0.00128223	0.00116672
0.0029	0.0137342	0.0215964	0.0274649		0.00476727	0.0197258	0.0254012	0.0287502		0.0029	-0.00152936	0.000530029	0.00151586
0.0029125	0.0150337	0.0218381	0.0265574		0.00493483	0.0200311	0.0256584	0.028874		0.0029125	-0.000268002	0.000730489	0.000576121
0.002925	0.0156462	0.0221916	0.027204		0.00510827	0.0203345	0.0259084	0.0289892		0.002925	0.000306485	0.00104302	0.00119077
0.0029375	0.0161979	0.0225631	0.0273938		0.00528782	0.0206358	0.026151	0.0290959		0.0029375	0.00082023	0.00137375	0.00134884
0.00295	0.0177561	0.0228362	0.0268542		0.00547367	0.0209348	0.0263861	0.0291944		0.00295	0.00234076	0.00160622	0.000777724
0.0029625	0.0194159	0.0226623	0.0255704		0.00566605	0.0212312	0.0266134	0.029285		0.0029625	0.00396289	0.00139197	-0.00053733
0.002975	0.0204472	0.0223911	0.0258582		0.0058652	0.0215249	0.0268328	0.029368		0.002975	0.00495673	0.00108061	-0.000280475
0.0029875	0.0201303	0.0219545	0.0269891		0.00607135	0.0218156	0.0270442	0.0294437		0.0029875	0.00460253	0.000604115	0.000819771
0.003	0.0193149	0.0215705	0.0279213		0.00628474	0.0221031	0.0272474	0.0295125		0.003	0.00374987	0.000180405	0.00172148
0.0030125	0.0179895	0.0213263	0.0267317		0.00650563	0.0223872	0.0274424	0.0295747		0.0030125	0.00238744	-0.000103343	0.00050176
0.003025	0.0177663	0.0210805	0.0256854		0.00673429	0.0226677	0.0276291	0.0296308		0.003025	0.00212728	-0.000388499	-0.000574496
0.0030375	0.018005	0.0212371	0.0248326		0.00697098	0.0229444	0.0278074	0.029681		0.0030375	0.00232917	-0.000271022	-0.00145702
0.00305	0.0179319	0.0205764	0.0243091		0.00721599	0.0232171	0.0279774	0.0297258		0.00305	0.0022194	-0.000970648	-0.00200998
0.0030625	0.0178288	0.0198142	0.0248734		0.00746961	0.0234856	0.028139	0.0297655		0.0030625	0.00207978	-0.00177154	-0.00147487
0.003075	0.0172649	0.0190923	0.0253079		0.00773215	0.0237498	0.0282923	0.0298006		0.003075	0.00147952	-0.00253188	-0.00106937
0.0030875	0.0161843	0.0186853	0.0263754		0.00800391	0.0240094	0.0284373	0.0298313		0.0030875	0.000362583	-0.00297722	-3.05781e-05
0.0031	0.0152978	0.0176314	0.0270784		0.00828523	0.0242643	0.0285741	0.0298582		0.0031	-0.000560045	-0.00406925	0.000643839
0.0031125	0.0154719	0.0174268	0.027029		0.00857644	0.0245143	0.0287028	0.0298815		0.0031125	-0.000421936	-0.00431171	0.000566219
0.003125	0.016315	0.0174771	0.0261282		0.00887787	0.0247593	0.0288236	0.0299016		0.003125	0.000385322	-0.00429915	-0.000362608
0.0031375	0.0170186	0.0189978	0.0263425		0.00918991	0.0249992	0.0289365	0.0299188		0.0031375	0.00105319	-0.00281598	-0.000176173
0.00315	0.0170373	0.0204765	0.0270318		0.00951291	0.0252337	0.0290418	0.0299334		0.00315	0.00103624	-0.00137459	0.00048556
0.0031625	0.0175292	0.0234741	0.0263789		0.00984726	0.0254628	0.0291397	0.0299458		0.0031625	0.00149266	0.00158584	-0.000194671
0.003175	0.0186888	0.0253331	0.0249883		0.0101934	0.0256863	0.0292303	0.0299562		0.003175	0.00261683	0.0034079	-0.00161242
0.0031875	0.0185086	0.0262385	0.0240536		0.0105516	0.0259042	0.0293139	0.0299649		0.0031875	0.00240148	0.00427656	-0.00257402
0.0032	0.0179298	0.026607	0.0232845		0.0109225	0.0261163	0.0293909	0.0299721		0.0032	0.00178752	0.00460852	-0.00336982
0.0032125	0.0167732	0.0264714	0.0230504		0.0113064	0.0263225	0.0294613	0.0299779		0.0032125	0.000595986	0.00443655	-0.00363037
0.003225	0.0162064	0.026809	0.0236175		0.0117038	0.0265227	0.0295256	0.0299827		0.003225	-5.73507e-06	0.00473799	-0.00308954
0.0032375	0.0159553	0.0269518	0.0241696		0.0121151	0.026717	0.029584	0.0299866		0.0032375	-0.000291618	0.00484474	-0.00256348
0.00325	0.0158044	0.0270781	0.0246991		0.012541	0.0269051	0.0296369	0.0299897		0.00325	-0.00047706	0.00493531	-0.00205982
0.0032625	0.0152832	0.025941	0.0253859		0.0129817	0.0270871	0.0296845	0.0299921		0.0032625	-0.00103275	0.0037625	-0.00139866
0.003275	0.0151716	0.0240328	0.026149		0.013438	0.0272628	0.0297271	0.0299941		0.003275	-0.00117874	0.00181893	-0.000660958
0.0032875	0.0148697	0.0230052	0.0269529		0.0139103	0.0274324	0.0297652	0.0299956		0.0032875	-0.00151487	0.000756036	0.000117768
0.0033	0.0155401	0.0225458	0.0274446		0.0143992	0.0275957	0.029799	0.0299967		0.0033	-0.000878601	0.00026156	0.000584444
0.0033125	0.0156967	0.0231648	0.0277501		0.0149053	0.0277527	0.0298289	0.0299976		0.0033125	-0.000756025	0.000845628	0.000865217
0.003325	0.0153342	0.0225045	0.027434		0.0154292	0.0279034	0.0298551	0.0299983		0.003325	-0.00115245	0.000150641	0.000524446
0.0033375	0.0143592	0.0237275	0.0267292		0.0159715	0.0280478	0.029878	0.0299988		0.0033375	-0.00216127	0.00133905	-0.000204713
0.00335	0.0141952	0.0254645	0.0266914		0.0165329	0.028186	0.029898	0.0299991		0.00335	-0.00235889	0.00304168	-0.000266731
0.0033625	0.01384	0.0263782	0.0272285		0.0171139	0.0283179	0.0299151	0.0299994		0.0033625	-0.00274758	0.00392118	0.000246375
0.003375	0.0144692	0.0263591	0.0279457		0.0177155	0.0284437	0.0299299	0.0299996		0.003375	-0.00215188	0.003868	0.000939789
0.0033875	0.0143536	0.0256954	0.0287056		0.0183381	0.0285634	0.0299424	0.0299997		0.0033875	-0.00230072	0.00317043	0.00167606
0.0034	0.0152018	0.0247556	0.0289028		0.0189826	0.0286769	0.0299531	0.0299998		0.0034	-0.0014857	0.00219698	0.00184981
0.0034125	0.0167052	0.0250778	0.0281058		0.0196498	0.0287845	0.029962	0.0299999		0.0034125	-1.53822e-05	0.00248564	0.00102957
0.003425	0.0180765	0.0249823	0.0267507		0.0203405	0.0288862	0.0299695	0.0299999		0.003425	0.00132291	0.00235682	-0.000348575
0.0034375	0.0187909	0.0240448	0.0257369		0.0210554	0.0289821	0.0299757	0.0299999		0.0034375	0.00200451	0.00138618	-0.00138522
0.00345	0.0197471	0.0230714	0.0249601		0.0217954	0.0290722	0.0299808	0.03		0.00345	0.00292792	0.000379737	-0.00218461
0.0034625	0.0209463	0.0228101	0.0243961		0.0225615	0.0291568	0.0299849	0.03		0.0034625	0.00409451	8.56039e-05	-0.00277119
0.003475	0.0209716	0.022472	0.0241117		0.0233545	0.029236	0.0299883	0.03		0.003475	0.00408738	-0.000285159	-0.00307785
0.0034875	0.0208734	0.0230908	0.0244316		0.0241753	0.0293094	0.0299909	0.03		0.0034875	0.00395674	0.000301071	-0.00278011
0.0035	0.02106	0.0236659	0.0259617		0.025025	0.0293767	0.029993	0.03		0.0035	0.00411103	0.000843878	-0.00127191
0.0035125	0.0196827	0.023826	0.0279185							0.0035125	0.00270162	0.000971737	0.000663103
0.003525	0.0175467	0.0247918	0.0301273							0.003525	0.000533585	0.00190553	0.00285036
0.0035375	0.015973	0.0251495	0.0316151							0.0035375	-0.00107209	0.00223135	0.00431665
0.00355	0.0157558	0.0252842	0.0315157							0.00355	-0.00132117	0.00233433	0.004196
0.0035625	0.0165466	0.0250902	0.0309276							0.0035625	-0.00056212	0.00210883	0.00358685
0.003575	0.0177762	0.0251133	0.0296691							0.003575	0.000635906	0.0021005	0.00230747
0.0035875	0.0171826	0.0248921	0.0282633							0.0035875	1.07844e-05	0.0018481	0.000880893
0.0036	0.0173768	0.0249447	0.0273593							0.0036	0.000173556	0.0018696	-4.36953e-05
0.0036125	0.0179051	0.024483	0.0269379							0.0036125	0.000670598	0.00137698	-0.000485437
0.003625	0.0187466	0.0244101	0.0263983							0.003625	0.00148093	0.00127334	-0.00104532
0.0036375	0.0186272	0.0241451	0.0266656							0.0036375	0.00133038	0.000977743	-0.000798114
0.00365	0.0182047	0.0239779	0.0278818							0.00365	0.000876903	0.00078008	0.000398242
0.0036625	0.0177158	0.024254	0.0289025							0.0036625	0.000357118	0.00102582	0.0013992
0.003675	0.0168302	0.024629	0.0302689							0.003675	-0.000559226	0.00137063	0.002746
0.0036875	0.0154396	0.0251218	0.0299539							0.0036875	-0.00198051	0.00183345	0.00241154
0.0037	0.0154979	0.0247853	0.0288377							0.0037	-0.00195274	0.00146711	0.00127607
0.0037125	0.0158831	0.0244865	0.0279556							0.0037125	-0.00159807	0.00113852	0.000374831
0.003725	0.0174091	0.0239814	0.0277543							0.003725	-0.000102441	0.000603894	0.000154527
0.0037375	0.0180322	0.0245127	0.0272919							0.0037375	0.000490426	0.00110581	-0.000326684
0.00375	0.018296	0.0246223	0.0268953							0.00375	0.000724093	0.00118607	-0.000742018
0.0037625	0.0191025	0.0258704	0.0256561							0.0037625	0.0015005	0.00240504	-0.00199965
0.003775	0.0190238	0.026327	0.0248605							0.003775	0.0013919	0.00283266	-0.00281365
0.0037875	0.0193382	0.0270892	0.0236216							0.0037875	0.00167638	0.003566	-0.00407075
0.0038	0.0192203	0.027502	0.0247535							0.0038	0.00152877	0.0039501	-0.00295696
0.0038125	0.0187201	0.0281805	0.0264022							0.0038125	0.000998907	0.00460001	-0.00132622
0.003825	0.0181535	0.0280066	0.0282225							0.003825	0.000402721	0.0043977	0.000476245
0.0038375	0.0185096	0.0278539	0.0289314							0.0038375	0.000729331	0.00421674	0.00116751
0.00385	0.0192496	0.027695	0.0294159							0.00385	0.00144002	0.0040297	0.00163453
0.0038625	0.0196511	0.0267857	0.0297102							0.0038625	0.00181225	0.00309236	0.00191142
0.003875	0.0200012	0.0253093	0.0296329							0.003875	0.00213316	0.00158808	0.00181694
0.0038875	0.0201435	0.0233202	0.0289544							0.0038875	0.00224637	-0.000428727	0.00112137
0.0039	0.0204597	0.0236906	0.0281261							0.0039	0.00253357	-8.59583e-05	0.000276035
0.0039125	0.0220177	0.0238751	0.0271217							0.0039125	0.00406274	7.10669e-05	-0.000745123
0.003925	0.0221895	0.0239902	0.0264951							0.003925	0.00420576	0.000158811	-0.0013884
0.0039375	0.020687	0.0244203	0.0260108							0.0039375	0.00267459	0.000561711	-0.00188925
0.00395	0.0191989	0.0252523	0.0256299							0.00395	0.00115782	0.00136671	-0.00228665
0.0039625	0.0168842	0.0262424	0.0263937							0.0039625	-0.00118538	0.00232981	-0.00153913
0.003975	0.0152597	0.0263731	0.0274623							0.003975	-0.00283826	0.00243376	-0.000486617
0.0039875	0.0140656	0.0265897	0.0281327							0.0039875	-0.00406071	0.00262364	0.000167753
0.004	0.0143767	0.0267124	0.0298199							0.004	-0.00377784	0.00271978	0.00183904
0.0040125	0.0158953	0.0265586	0.0311903							0.0040125	-0.00228736	0.00253954	0.00319359
0.004025	0.018266	0.0264511	0.0323129							0.004025	5.53345e-05	0.00240578	0.00430058
0.0040375	0.019433	0.0270357	0.0327239							0.0040375	0.0011943	0.00296423	0.00469601
0.00405	0.0195962	0.0279102	0.0333122							0.00405	0.00132972	0.00381269	0.00526891
0.0040625	0.0194104	0.026883	0.034602							0.0040625	0.00111607	0.00275962	0.00654347
0.004075	0.0189205	0.0269504	0.0354724							0.004075	0.000598558	0.00280117	0.00739865
0.0040875	0.01895	0.0266775	0.0351928							0.0040875	0.000600485	0.00250269	0.00710411
0.0041	0.0183693	0.0261723	0.0343098							0.0041	-7.71132e-06	0.00197187	0.00620616
0.0041125	0.0176129	0.0251958	0.0317156							0.0041125	-0.000791549	0.000970024	0.00359715
0.004125	0.0170126	0.0245517	0.0300821							0.004125	-0.00141917	0.000300618	0.001949
0.0041375	0.0158224	0.0246426	0.0286283							0.0041375	-0.00263662	0.000366311	0.000480627
0.00415	0.015649	0.0241758	0.0283765							0.00415	-0.0028372	-0.000125507	0.000214342
0.0041625	0.0150019	0.0241366	0.0284738							0.0041625	-0.00351137	-0.000189642	0.000297325
0.004175	0.0157292	0.0243029	0.0285077							0.004175	-0.00281098	-4.81774e-05	0.000317003
0.0041875	0.0161981	0.0246364	0.029328							0.0041875	-0.00236903	0.000260602	0.0011232
0.0042	0.0172084	0.0256478	0.0302037							0.0042	-0.0013855	0.00124752	0.00198485
0.0042125	0.0185481	0.0265163	0.0310943							0.0042125	-7.25657e-05	0.00209156	0.0028616
0.004225	0.0195686	0.0266912	0.0300944							0.004225	0.00092128	0.00224203	0.00184787
0.0042375	0.0201557	0.0270281	0.0288322							0.0042375	0.00148188	0.00255474	0.000572039
0.00425	0.020914	0.0272236	0.0288361							0.00425	0.00221369	0.0027262	0.0005624
0.0042625	0.0218385	0.0269266	0.0289286							0.0042625	0.00311185	0.00240517	0.000641425
0.004275	0.0222248	0.026803	0.0285324							0.004275	0.00347183	0.00225768	0.000231879
0.0042875	0.0220357	0.0253444	0.0279365							0.0042875	0.00325652	0.000775268	-0.000377275
0.0043	0.0209903	0.0243972	0.0281528							0.0043	0.002185	-0.000195526	-0.000174091
0.0043125	0.0194279	0.0239671	0.0282372							0.0043125	0.000596524	-0.000649165	-0.000102718
0.004325	0.0189814	0.0242773	0.0280645							0.004325	0.000124084	-0.000362411	-0.000288378
0.0043375	0.0185603	0.0253243	0.0283491							0.0043375	-0.000322906	0.000661274	-1.66234e-05
0.00435	0.0183345	0.0256086	0.0280566							0.00435	-0.000574481	0.000922421	-0.00032177
0.0043625	0.0184674	0.0249641	0.027285							0.0043625	-0.000467366	0.000254753	-0.00110604
0.004375	0.0190411	0.0237805	0.0269829							0.004375	8.0768e-05	-0.000951758	-0.00142067
0.0043875	0.0197978	0.0231002	0.0258734							0.0043875	0.000811863	-0.00165495	-0.00254259
0.0044	0.0198185	0.023686	0.025226							0.0044	0.000807139	-0.00109195	-0.00320226
0.0044125	0.0211342	0.0246866	0.0250462							0.0044125	0.00209741	-0.000113968	-0.00339437
0.004425	0.0228682	0.0251804	0.0256963							0.004425	0.0038061	0.00035723	-0.0027564
0.0044375	0.0250416	0.0248174	0.0258233							0.0044375	0.00595419	-2.82073e-05	-0.00264136
0.00445	0.025973	0.0245854	0.0258031							0.00445	0.00686049	-0.000282549	-0.0026736
0.0044625	0.0263438	0.0246467	0.0255397							0.0044625	0.00720624	-0.00024344	-0.00294881
0.004475	0.0256723	0.0241622	0.0263937							0.004475	0.00650967	-0.000750097	-0.00210659
0.0044875	0.0243525	0.0234298	0.0264022							0.0044875	0.00516493	-0.00150456	-0.00210972
0.0045	0.0229623	0.0231835	0.0267142							0.0045	0.00374992	-0.00177278	-0.00180927
0.0045125	0.0220442	0.0228657	0.0279157							0.0045125	0.00280706	-0.00211239	-0.000619235
0.004525	0.0213157	0.0236431	0.0288742							0.004525	0.00205384	-0.0013567	0.000327821
0.0045375	0.0213139	0.0254195	0.0295114							0.0045375	0.00202738	0.000398126	0.000953716
0.00455	0.0206822	0.0263159	0.0301892							0.00455	0.00137117	0.00127302	0.00162029
0.0045625	0.0211338	0.0262576	0.030601							0.0045625	0.00179825	0.00119326	0.00202105
0.004575	0.0214266	0.0272492	0.0308642							0.004575	0.00206674	0.0021636	0.00227315
0.0045875	0.0218524	0.0281207	0.0301386							0.0045875	0.00246814	0.00301389	0.00153668
0.0046	0.0225062	0.0277121	0.0297713							0.0046	0.0030977	0.00258412	0.00115845
0.0046125	0.0223447	0.0276572	0.0303718							0.0046125	0.0029121	0.00250822	0.0017482
0.004625	0.0218182	0.0281309	0.0315908							0.004625	0.00236151	0.00296099	0.00295655
0.0046375	0.0209458	0.0292226	0.0323634							0.0046375	0.00146506	0.00403191	0.00371851
0.00465	0.0190649	0.0298501	0.032577							0.00465	-0.000439795	0.0046387	0.00392154
0.0046625	0.0173581	0.0287273	0.0322573							0.0046625	-0.00217046	0.0034952	0.00359146
0.004675	0.0170041	0.0275428	0.0309518							0.004675	-0.00254826	0.00229023	0.00227558
0.0046875	0.0176551	0.0267977	0.0293545							0.0046875	-0.00192096	0.00152467	0.000668056
0.0047	0.0183057	0.0266937	0.0290898							0.0047	-0.00129405	0.00140032	0.000393112
0.0047125	0.0181436	0.0263349	0.0289468							0.0047125	-0.00147975	0.00102124	0.000240013
0.004725	0.0177372	0.0266501	0.0285031							0.004725	-0.00190961	0.00131634	-0.000213729
0.0047375	0.016759	0.0274794	0.0278878							0.0047375	-0.00291133	0.00212559	-0.000838972
0.00475	0.0152424	0.0279773	0.0271874							0.00475	-0.00445124	0.00260353	-0.00154923
0.0047625	0.0150268	0.0282866	0.0271427							0.0047625	-0.00469016	0.00289291	-0.00160378
0.004775	0.0151034	0.0272412	0.0271381							0.004775	-0.00463683	0.00182775	-0.00161811
0.0047875	0.0154221	0.0266139	0.0279489							0.0047875	-0.00434127	0.00118079	-0.000816913
0.0048	0.0149664	0.0249173	0.0286885							0.0048	-0.00482006	-0.000535458	-8.68975e-05
0.0048125	0.0156661	0.0239175	0.0302094							0.0048125	-0.00414339	-0.00155469	0.00142452
0.004825	0.0165668	0.022954	0.0316298							0.004825	-0.00326555	-0.00253762	0.00283547
0.0048375	0.0165606	0.0235508	0.0325915							0.0048375	-0.00329465	-0.00196011	0.00378779
0.00485	0.0165525	0.0237413	0.0327972							0.00485	-0.00332554	-0.00178885	0.00398423
0.0048625	0.0172158	0.0255618	0.0333398							0.0048625	-0.00268503	1.24921e-05	0.00451767
0.004875	0.0177981	0.0259901	0.0336267							0.004875	-0.00212539	0.000421689	0.00479542
0.0048875	0.0184431	0.0263653	0.0330163							0.0048875	-0.00150297	0.000777933	0.00417592
0.0049	0.0189099	0.0263985	0.0318053							0.0049	-0.00105874	0.000792259	0.00295596
0.0049125	0.0197272	0.0261114	0.0308217							0.0049125	-0.000263904	0.000486346	0.00196346
0.004925	0.0205708	0.0263056	0.0299825							0.004925	0.000557288	0.000661816	0.0011154
0.0049375	0.0212276	0.0263425	0.0288059							0.0049375	0.00119175	0.000680091	-6.99841e-05
0.00495	0.0219029	0.0254069	0.0281143							0.00495	0.00184472	-0.000274059	-0.000770313
0.0049625	0.0229554	0.024831	0.027365							0.0049625	0.00287505	-0.000868362	-0.00152823
0.004975	0.0228698	0.0246495	0.028008							0.004975	0.00276735	-0.00106822	-0.000893844
0.0049875	0.0226996	0.024903	0.0273849							0.0049875	0.00257508	-0.000833061	-0.00152548
0.005	0.0217034	0.0252242	0.0279586							0.005	0.00155681	-0.00053001	-0.000960143
0.0050125	0.0205558	0.025167	0.0290358							0.0050125	0.000387318	-0.000605319	0.000108694
0.005025	0.0187476	0.0247168	0.0300934							0.005025	-0.00144283	-0.00107352	0.00115799
0.0050375	0.0182658	0.0255035	0.0318249							0.0050375	-0.0019464	-0.000304833	0.00288122
0.00505	0.0176471	0.0253633	0.0316939							0.00505	-0.00258689	-0.000462916	0.00274205
0.0050625	0.0183311	0.0252676	0.0317066							0.0050625	-0.00192457	-0.000576409	0.00274662
0.005075	0.0184459	0.0239542	0.0313429							0.005075	-0.00183134	-0.00190748	0.00237489
0.0050875	0.0190077	0.0241717	0.0321224							0.0050875	-0.00129112	-0.00170763	0.00314638
0.0051	0.0193559	0.0241385	0.0329605							0.0051	-0.000964381	-0.00175838	0.00397652
0.0051125	0.0201527	0.0252272	0.033781							0.0051125	-0.000189031	-0.000687105	0.00478919
0.005125	0.0203806	0.0250812	0.0337667							0.005125	1.74511e-05	-0.000850471	0.00476709
0.0051375	0.0212788	0.0255279	0.0324282							0.0051375	0.000894398	-0.000421071	0.00342084
0.00515	0.0221095	0.0263927	0.0312756							0.00515	0.00170384	0.000426516	0.00226054
0.0051625	0.0229672	0.0267933	0.0305348							0.0051625	0.00254032	0.000809949	0.00151218
0.005175	0.0230585	0.0265673	0.0309799							0.005175	0.00261052	0.000566875	0.0019497
0.0051875	0.0218671	0.0265466	0.0301769							0.0051875	0.0013981	0.000529126	0.00113919
0.0052	0.0202763	0.0261462	0.0303778							0.0052	-0.000213691	0.000111861	0.00133262
0.0052125	0.0183516	0.0262175	0.0290365							0.0052125	-0.00215935	0.000166283	-1.60367e-05
0.005225	0.01777	0.0267758	0.0281021							0.005225	-0.00276184	0.000707845	-0.000957824
0.0052375	0.0173722	0.0275943	0.026862							0.0052375	-0.00318047	0.00150962	-0.00220512
0.00525	0.0165274	0.0281374	0.0263088							0.00525	-0.00404597	0.00203611	-0.00276559
0.0052625	0.0163049	0.0277919	0.025637							0.0052625	-0.00428921	0.00167411	-0.00344453
0.005275	0.015693	0.0258199	0.0256199							0.005275	-0.00492167	-0.000314353	-0.0034687
0.0052875	0.015497	0.0249251	0.0259149							0.0052875	-0.00513827	-0.00122553	-0.00318079
0.0053	0.0160493	0.0241057	0.0269656							0.0053	-0.00460646	-0.00206123	-0.00213709
0.0053125	0.0171097	0.0240873	0.0284079							0.0053125	-0.00356654	-0.00209591	-0.00070175
0.005325	0.0176971	0.0236161	0.0294249							0.005325	-0.00299955	-0.00258323	0.000308386
0.0053375	0.0185179	0.0236159	0.0300948							0.0053375	-0.00219912	-0.00259955	0.000971498
0.00535	0.0192215	0.022693	0.0303361							0.00535	-0.00151579	-0.0035385	0.00120595
0.0053625	0.019424	0.0215286	0.0314476							0.0053625	-0.00133353	-0.00471883	0.0023108
0.005375	0.0190958	0.0218415	0.032544							0.005375	-0.00168186	-0.00442175	0.00340048
0.0053875	0.0193981	0.0223823	0.033028							0.0053875	-0.00139962	-0.00389676	0.00387792
0.0054	0.0197482	0.0231129	0.0328938							0.0054	-0.00106959	-0.0031819	0.00373713
0.0054125	0.0192157	0.0234865	0.0327774							0.0054125	-0.00162208	-0.00282396	0.00361416
0.005425	0.0184618	0.0237035	0.0332866							0.005425	-0.0023959	-0.00262254	0.00411689
0.0054375	0.0176837	0.0233184	0.0329459							0.0054375	-0.00319387	-0.00302319	0.00376986
0.00545	0.0183223	0.0241341	0.0310722							0.00545	-0.00257511	-0.00222295	0.00188973
0.0054625	0.0179303	0.024962	0.029527							0.0054625	-0.00298693	-0.00141042	0.00033828
0.005475	0.019055	0.0257749	0.0291624							0.005475	-0.00188191	-0.000612802	-3.25919e-05
0.0054875	0.0188382	0.0267654	0.0297886							0.0054875	-0.00211834	0.000362454	0.000587315
0.0055	0.0197669	0.0283673	0.0313466							0.0055	-0.00120924	0.00194914	0.00213919
0.0055125	0.0198112	0.0294752	0.0313397							0.0055125	-0.0011845	0.00304192	0.00212615
0.005525	0.0203713	0.0295513	0.0311416							0.005525	-0.000643818	0.00310298	0.00192198
0.0055375	0.0203736	0.0288666	0.0308178							0.0055375	-0.00066094	0.00240331	0.00159216
0.00555	0.020033	0.0283689	0.0304357							0.00555	-0.00102093	0.00189074	0.00120405
0.0055625	0.0204776	0.0287185	0.0306573							0.0055625	-0.000595622	0.00222551	0.00141974
0.005575	0.0208646	0.0296668	0.0303504							0.005575	-0.000227911	0.00315904	0.0011069
0.0055875	0.0211252	0.0298524	0.0302258							0.0055875	1.34768e-05	0.00332998	0.00097653
0.0056	0.0216462	0.0305316	0.0298649							0.0056	0.000515285	0.0039945	0.000609819
0.0056125	0.0216646	0.03036	0.0300233							0.0056125	0.000514632	0.00380835	0.000762502
0.005625	0.0216988	0.0299751	0.0304378							0.005625	0.000529717	0.00340894	0.00117121
0.0056375	0.0221948	0.0302669	0.0312938							0.0056375	0.00100678	0.00368623	0.0020216
0.00565	0.0235645	0.0308626	0.0310952							0.00565	0.00235747	0.00426753	0.00181742
0.0056625	0.0237252	0.03164	0.0309599							0.0056625	0.00249932	0.00503062	0.00167648
0.005675	0.022966	0.0324605	0.0303358							0.005675	0.0017213	0.00583691	0.0010469
0.0056875	0.0225142	0.033049	0.0310171							0.0056875	0.00125074	0.00641125	0.00172265
0.0057	0.022332	0.0338756	0.0315514							0.0057	0.00104982	0.00722366	0.00225154
0.0057125	0.0212977	0.0339201	0.0329503							0.0057125	-3.17144e-06	0.0072541	0.00364506
0.005725	0.020709	0.0328186	0.0337017							0.005725	-0.000610561	0.00613868	0.00439105
0.0057375	0.0209928	0.0310565	0.0333052							0.0057375	-0.000345246	0.0043626	0.0039893
0.00575	0.020316	0.0291013	0.0329815							0.00575	-0.00104063	0.00239355	0.00366024
0.0057625	0.0198278	0.0285492	0.032294							0.0057625	-0.00154731	0.00182764	0.00296753
0.005775	0.0201905	0.0279905	0.0312205							0.005775	-0.00120297	0.0012551	0.00188881
0.0057875	0.0200028	0.0285384	0.0305957							0.0057875	-0.00140906	0.00178936	0.00125892
0.0058	0.0192874	0.0290206	0.0300794							0.0058	-0.00214275	0.00225795	0.00073745
0.0058125	0.018469	0.0288608	0.0306006							0.0058125	-0.00297947	0.00208456	0.00125357
0.005825	0.0188276	0.0287137	0.0308706							0.005825	-0.00263908	0.00192391	0.00151858
0.0058375	0.0186057	0.0276694	0.0315226							0.0058375	-0.0028791	0.000866229	0.00216554
0.00585	0.0190999	0.0275098	0.0309929							0.00585	-0.002403	0.000693251	0.00163085
0.0058625	0.0201921	0.0275984	0.0305212							0.0058625	-0.00132887	0.000768476	0.00115432
0.005875	0.02153	0.0279293	0.0309698							0.005875	-9.07195e-06	0.00108614	0.00159799
0.0058875	0.022205	0.0279134	0.0319084							0.0058875	0.000647978	0.00105701	0.00253175
0.0059	0.0226079	0.0281452	0.0311446							0.0059	0.00103295	0.00127562	0.00176314
0.0059125	0.0218507	0.0283458	0.0293119							0.0059125	0.000257969	0.00146316	-7.43359e-05
0.005925	0.0211324	0.0281576	0.0275209							0.005925	-0.00047822	0.00126194	-0.00187004
0.0059375	0.0199742	0.0273878	0.0269049							0.0059375	-0.00165415	0.000479159	-0.00249071
0.00595	0.0191189	0.0273203	0.0278784							0.00595	-0.00252722	0.000398662	-0.00152194
0.0059625	0.0184983	0.0263335	0.0281191							0.0059625	-0.00316549	-0.000601015	-0.0012858
0.005975	0.0187616	0.0252184	0.0280933							0.005975	-0.00291974	-0.00172886	-0.00131621
0.0059875	0.0193571	0.0252503	0.0278475							0.0059875	-0.00234187	-0.00170979	-0.0015666
0.006	0.0195266	0.0250079	0.0274817							0.006	-0.00218989	-0.00196487	-0.00193688
0.0060125	0.0199724	0.0261148	0.0270546							0.0060125	-0.00176159	-0.000870548	-0.00236846
0.006025	0.01984	0.0257495	0.0267239							0.006025	-0.00191139	-0.00124843	-0.00270361
0.0060375	0.0207973	0.0266268	0.0275163							0.0060375	-0.000971485	-0.000383699	-0.00191563
0.00605	0.0218902	0.0267225	0.0293278							0.00605	0.000104071	-0.00030047	-0.000108511
0.0060625	0.0228696	0.0274985	0.0305468							0.0060625	0.00106621	0.000463134	0.00110619
0.006075	0.0226851	0.027106	0.030554							0.006075	0.000864476	5.82569e-05	0.00110902
0.0060875	0.0239318	0.0268863	0.0303596							0.0060875	0.00209399	-0.000173834	0.000910337
0.0061	0.0246788	0.0270774	0.0309315							0.0061	0.00282381	5.08752e-06	0.00147802
0.0061125	0.025732	0.0272836	0.0321729							0.0061125	0.00385994	0.000199054	0.00271522
0.006125	0.0259193	0.0275486	0.0336106							0.006125	0.00403014	0.000451881	0.00414871
0.0061375	0.0256483	0.0282965	0.0346089							0.0061375	0.00374216	0.00118767	0.0051429
0.00615	0.0236805	0.0295268	0.0346733							0.00615	0.00175734	0.00240597	0.00520313
0.0061625	0.0221662	0.0302159	0.034891							0.0061625	0.000226191	0.00308306	0.00541675
0.006175	0.0212327	0.0304112	0.0331118							0.006175	-0.000724219	0.00326645	0.00363349
0.0061875	0.0203854	0.030542	0.0323565							0.0061875	-0.00158833	0.00338532	0.0028742
0.0062	0.0204175	0.0311787	0.0314283							0.0062	-0.00157306	0.00401022	0.00194198
0.0062125	0.0220574	0.0319266	0.0304297							0.0062125	5.01192e-05	0.00474632	0.000939452
0.006225	0.0230301	0.0324946	0.029397							0.006225	0.00100617	0.0053026	-9.71767e-05
0.0062375	0.0237026	0.0329743	0.0290234							0.0062375	0.001662	0.0057706	-0.000474672
0.00625	0.0251163	0.0318286	0.0282992							0.00625	0.00305908	0.00461327	-0.00120268
0.0062625	0.0252636	0.0313245	0.0277435							0.0062625	0.00318988	0.00409756	-0.0017623
0.006275	0.0255187	0.0314059	0.0274909							0.006275	0.00342843	0.00416744	-0.00201863
0.0062875	0.0239025	0.0307189	0.0270691							0.0062875	0.0017958	0.00346895	-0.00244421
0.0063	0.0229985	0.0293811	0.027377							0.0063	0.000875354	0.00211972	-0.00214008
0.0063125	0.0219607	0.0283461	0.0277495							0.0063125	-0.000178804	0.00107333	-0.00177135
0.006325	0.0203836	0.0279792	0.0290815							0.006325	-0.00177233	0.000695087	-0.000443
0.0063375	0.0201066	0.028439	0.0292759							0.0063375	-0.0020656	0.00114366	-0.000252251
0.00635	0.019153	0.028379	0.0298275							0.00635	-0.00303545	0.00107247	0.000295751
0.0063625	0.0184807	0.0281032	0.0303815							0.0063625	-0.00372391	0.000785466	0.000846087
0.006375	0.0186689	0.0281207	0.0318514							0.006375	-0.00355189	0.000791859	0.00231246
0.0063875	0.0195102	0.0282718	0.0331194							0.0063875	-0.00272672	0.000931828	0.00357684
0.0064	0.0195549	0.027669	0.0336777							0.0064	-0.00269806	0.00031796	0.00413164
0.0064125	0.0195879	0.0279141	0.0347166							0.0064125	-0.00268112	0.000552116	0.00516708
0.006425	0.018713	0.0281957	0.0349043							0.006425	-0.00357207	0.000822758	0.00535133
0.0064375	0.0177031	0.0283615	0.0350339							0.0064375	-0.0045979	0.000977678	0.0054775
0.00645	0.0178514	0.0293938	0.0342784							0.00645	-0.00446552	0.00199907	0.00471858
0.0064625	0.0181048	0.0302111	0.0340594							0.0064625	-0.00422794	0.00280558	0.00449611
0.006475	0.019801	0.0302138	0.0347277							0.006475	-0.00254758	0.00279759	0.00516108
0.0064875	0.0207442	0.0299765	0.0343239							0.0064875	-0.00162015	0.00254958	0.00475393
0.0065	0.0224181	0.0296723	0.034531							0.0065	3.7927e-05	0.00223474	0.00495771
0.0065125	0.0232047	0.0290165	0.0346444							0.0065125	0.000808859	0.00156825	0.00506789
0.006525	0.0234674	0.028739	0.0345047							0.006525	0.00105587	0.00128025	0.00492488
0.0065375	0.0234621	0.0286724	0.0343951							0.0065375	0.00103495	0.00120308	0.0048121
0.00655	0.0237374	0.0282038	0.0333943							0.00655	0.00129472	0.000723995	0.00380802
0.0065625	0.0241564	0.027915	0.0322483							0.0065625	0.00169822	0.000424833	0.0026589
0.006575	0.0247969	0.0281106	0.0307602							0.006575	0.00232314	0.00061001	0.00116757
0.0065875	0.0261354	0.0287014	0.0289413							0.0065875	0.00364619	0.00119051	-0.000654443
0.0066	0.0266681	0.0284339	0.0291352							0.0066	0.0041635	0.000912698	-0.000463605
0.0066125	0.0256937	0.0275714	0.0304163							0.0066125	0.00317376	3.99402e-05	0.000814385
0.006625	0.0236807	0.0261301	0.0308965							0.006625	0.00114537	-0.00141162	0.00129147
0.0066375	0.0227458	0.0267193	0.0315037							0.0066375	0.000195156	-0.00083256	0.00189564
0.00665	0.0230781	0.0266531	0.0322223							0.00665	0.000512219	-0.000908866	0.00261123
0.0066625	0.0244025	0.0286726	0.0321736							0.0066625	0.00182143	0.00110057	0.00255957
0.006675	0.0259654	0.0298707	0.0322329							0.006675	0.00336915	0.00228859	0.00261587
0.0066875	0.0263893	0.030857	0.0319956							0.0066875	0.00377788	0.00326495	0.00237562
0.0067	0.0267885	0.0307071	0.0319345							0.0067	0.00416198	0.0031051	0.00231158
0.0067125	0.0266374	0.0302934	0.0314495							0.0067125	0.00399587	0.00268148	0.0018237
0.006725	0.0262705	0.0302715	0.0311391							0.006725	0.00361394	0.00264971	0.00151041
0.0067375	0.0263794	0.0301755	0.0296753							0.0067375	0.00370781	0.00254395	4.38251e-05
0.00675	0.0264891	0.0304315	0.028787							0.00675	0.00380264	0.00279016	-0.000847345
0.0067625	0.0255355	0.0303702	0.0291108							0.0067625	0.00283413	0.00271908	-0.000526372
0.006775	0.0258782	0.0313192	0.0293412							0.006775	0.00316197	0.00365838	-0.000298777
0.0067875	0.0272718	0.0321736	0.0298437							0.0067875	0.00454076	0.00450317	0.000200967
0.0068	0.0283325	0.0318132	0.0298098							0.0068	0.00558657	0.0041331	0.000164318
0.0068125	0.0286945	0.0314672	0.0298181							0.0068125	0.00593389	0.00377761	0.000169894
0.006825	0.028248	0.031318	0.0311031							0.006825	0.0054727	0.00361887	0.00145218
0.0068375	0.0279579	0.0319096	0.033097							0.0068375	0.00516791	0.00420092	0.00344341
0.00685	0.0274739	0.0323546	0.0350054							0.00685	0.00466921	0.00463657	0.0053491
0.0068625	0.0269012	0.0323058	0.0353992							0.0068625	0.00408199	0.00457827	0.00574035
0.006875	0.0269714	0.0311914	0.0348105							0.006875	0.00413753	0.00345457	0.00514896
0.0068875	0.0258372	0.0297422	0.0331613							0.0068875	0.00298884	0.00199605	0.00349722
0.0069	0.0253905	0.0280128	0.0308978							0.0069	0.00252764	0.000257371	0.00123113
0.0069125	0.0245591	0.0275633	0.0300067							0.0069125	0.00168182	-0.000201345	0.000337468
0.006925	0.0230714	0.0269275	0.0295167							0.006925	0.000179696	-0.00084636	-0.000155137
0.0069375	0.0216681	0.0270087	0.0290432							0.0069375	-0.00123798	-0.000774347	-0.000631116
0.00695	0.021059	0.026414	0.0287238							0.00695	-0.00186138	-0.00137823	-0.000953024
0.0069625	0.0210646	0.0259629	0.0289736							0.0069625	-0.00187015	-0.00183841	-0.000705751
0.006975	0.022139	0.0257765	0.0280765							0.006975	-0.000809977	-0.00203379	-0.00160532
0.0069875	0.0237441	0.0256762	0.0283687							0.0069875	0.000780885	-0.00214312	-0.00131557
0.007	0.0247224	0.0262115	0.0278671							0.007	0.00174497	-0.00161683	-0.00181959
0.0070125	0.0255842	0.0263764	0.0286297							0.0070125	0.00259262	-0.00146087	-0.00105935
0.007025	0.0251209	0.0278839	0.0283827							0.007025	0.00211519	3.7779e-05	-0.00130873
0.0070375	0.0247399	0.0287515	0.0279697							0.0070375	0.00172012	0.000896504	-0.00172414
0.00705	0.0243301	0.0286835	0.0276517							0.00705	0.00129627	0.000819654	-0.00204451
0.0070625	0.0232342	0.0286816	0.028157							0.0070625	0.000186359	0.000809029	-0.00154157
0.007075	0.0231445	0.0286357	0.0290342							0.007075	8.26683e-05	0.000754393	-0.000666618
0.0070875	0.0232411	0.0286911	0.0299754							0.0070875	0.000165352	0.000801036	0.000272229
0.0071	0.0231247	0.0287047	0.030723							0.0071	3.49802e-05	0.000805974	0.00101761
0.0071125	0.0236085	0.0282303	0.0312897							0.0071125	0.000504939	0.000322964	0.00158197
0.007125	0.0229879	0.0277801	0.0319711							0.007125	-0.00012949	-0.000135795	0.00226119
0.0071375	0.0232536	0.0275968	0.0315514							0.0071375	0.000122375	-0.000327694	0.00183924
0.00715	0.0229932	0.0272887	0.0307062							0.00715	-0.000151761	-0.000644319	0.000991819
0.0071625	0.0233726	0.0272234	0.0302445							0.0071625	0.000213868	-0.000718069	0.000527928
0.007175	0.0233807	0.0279695	0.0304574							0.007175	0.000208239	1.95271e-05	0.000738609
0.0071875	0.0237268	0.0271339	0.0299606							0.0071875	0.000540728	-0.00082441	0.000239699
0.0072	0.0236498	0.0272626	0.0297376							0.0072	0.000450069	-0.000704103	1.45469e-05
0.0072125	0.0237568	0.0273715	0.0294512							0.0072125	0.000543477	-0.000603594	-0.000274008
0.007225	0.0231473	0.0277928	0.0285329							0.007225	-7.96069e-05	-0.000190563	-0.00119444
0.0072375	0.0226487	0.0280546	0.0281214							0.0072375	-0.000591731	6.29157e-05	-0.00160795
0.00725	0.0220133	0.0273945	0.027791							0.00725	-0.00124058	-0.000605345	-0.00194051
0.0072625	0.0223669	0.0272714	0.0278161							0.0072625	-0.000900504	-0.000736696	-0.00191743
0.007275	0.0229577	0.0273897	0.0283373							0.007275	-0.000323092	-0.000626555	-0.00139829
0.0072875	0.0234383	0.0280832	0.0295448							0.0072875	0.000144117	5.8778e-05	-0.000192808
0.0073	0.0238553	0.0280467	0.0304325							0.0073	0.00054771	1.42442e-05	0.00069282
0.0073125	0.0244419	0.0276459	0.0306317							0.0073125	0.00112107	-0.00039463	0.000890072
0.007325	0.0255535	0.0284083	0.0310655							0.007325	0.00221935	0.000359761	0.00132188
0.0073375	0.0273526	0.0285781	0.0311404							0.0073375	0.00400513	0.000521501	0.00139486
0.00735	0.0291076	0.0293126	0.0311554							0.00735	0.00574689	0.00124806	0.00140789
0.0073625	0.0300176	0.0291754	0.0314954							0.0073625	0.00664371	0.00110291	0.00174588
0.007375	0.0304562	0.0294991	0.0320246							0.007375	0.00706918	0.00141881	0.00227322
0.0073875	0.0305667	0.0290315	0.0319497							0.0073875	0.00716651	0.000943255	0.00219636
0.0074	0.0297895	0.0286521	0.0303056							0.0074	0.00637623	0.000556064	0.000550399
0.0074125	0.02827	0.0282234	0.0295649							0.0074125	0.00484363	0.000119554	-0.000192223
0.007425	0.0265027	0.0276897	0.0294507							0.007425	0.00306338	-0.000421853	-0.000308244
0.0074375	0.0255369	0.0269414	0.0294533							0.0074375	0.00208456	-0.00117793	-0.000307559
0.00745	0.0246645	0.0263646	0.0296539							0.00745	0.00119917	-0.0017624	-0.000108761
0.0074625	0.024429	0.0266817	0.030714							0.0074625	0.000950767	-0.00145296	0.000949561
0.007475	0.023721	0.0272271	0.0305768							0.007475	0.000229867	-0.000915183	0.000810535
0.0074875	0.0234865	0.0279051	0.0310687							0.0074875	-1.75438e-05	-0.000244768	0.00130065
0.0075	0.0237958	0.0286722	0.0318528							0.0075	0.000278871	0.000514699	0.00208296
0.0075125	0.0239648	0.0295363	0.0314096							0.0075125	0.000435102	0.00137129	0.00163795
0.007525	0.0237872	0.0304627	0.0307761							0.007525	0.000244748	0.00229017	0.00100269
0.0075375	0.0236087	0.031339	0.030114							0.0075375	5.35026e-05	0.00315905	0.000338847
0.00755	0.0234217	0.0311757	0.0298709							0.00755	-0.000146244	0.00298833	9.40491e-05
0.0075625	0.0227232	0.0308515	0.0293467							0.0075625	-0.000857469	0.00265668	-0.000431857
0.007575	0.022044	0.0302177	0.029263							0.007575	-0.00154929	0.00201557	-0.000517272
0.0075875	0.0210706	0.029551	0.0301158							0.0075875	-0.00253535	0.00134151	0.000333861
0.0076	0.0207509	0.0290176	0.0312027							0.0076	-0.00286757	0.000800781	0.00141908
0.0076125	0.0211916	0.0279842	0.0315622							0.0076125	-0.00243943	-0.000239895	0.00177695
0.007625	0.0209435	0.0273399	0.0315025							0.007625	-0.0027001	-0.000891491	0.00171557
0.0076375	0.0211672	0.0266794	0.0310452							0.0076375	-0.0024889	-0.0015592	0.00125662
0.00765	0.0223177	0.0271985	0.0299887							0.00765	-0.00135083	-0.00104727	0.000198544
0.0076625	0.0242877	0.0269038	0.0291871							0.0076625	0.000606663	-0.00134916	-0.000604691
0.007675	0.0258146	0.0257389	0.0290204							0.007675	0.00212117	-0.00252114	-0.000773026
0.0076875	0.0271941	0.025459	0.0292226							0.0076875	0.00348834	-0.0028082	-0.000572362
0.0077	0.0291574	0.0249908	0.0302005							0.0077	0.00543923	-0.00328343	0.000403879
0.0077125	0.0303063	0.0241592	0.0308513							0.0077125	0.00657584	-0.00412207	0.00105312
0.007725	0.0300358	0.0234973	0.0307883							0.007725	0.00629304	-0.00479095	0.000988608
0.0077375	0.0285875	0.022919	0.0310643							0.0077375	0.00483251	-0.00537632	0.00126312
0.00775	0.0271886	0.0227322	0.0311725							0.00775	0.00342136	-0.00557007	0.00136975
0.0077625	0.0259864	0.0234651	0.0304728							0.0077625	0.00220695	-0.0048441	0.000668545
0.007775	0.0245268	0.0238068	0.0307309							0.007775	0.000735207	-0.00450922	0.000925102
0.0077875	0.0231069	0.024316	0.031018							0.0077875	-0.000696841	-0.00400688	0.00121073
0.0078	0.0221588	0.0249615	0.0311063							0.0078	-0.00165702	-0.00336822	0.00129757
0.0078125	0.022665	0.0256621	0.0317112							0.0078125	-0.0011629	-0.00267441	0.00190101
0.007825	0.022312	0.0261407	0.03125							0.007825	-0.00152802	-0.00220266	0.00143832
0.0078375	0.0222513	0.0272462	0.0303607							0.0078375	-0.0016007	-0.00110383	0.000547618
0.00785	0.0229992	0.027538	0.0296663							0.00785	-0.000864805	-0.000818827	-0.000148204
0.0078625	0.0231	0.0278246	0.0298935							0.0078625	-0.000775993	-0.000538863	7.75286e-05
0.007875	0.0236343	0.0271284	0.0297072							0.007875	-0.000253591	-0.00124176	-0.000110223
0.0078875	0.0245289	0.0268671	0.0294844							0.0078875	0.000629063	-0.00150969	-0.000334401
0.0079	0.0246193	0.0262615	0.0289438							0.0079	0.000707585	-0.0021219	-0.000876358
0.0079125	0.024527	0.0262043	0.0283523							0.0079125	0.000603486	-0.00218567	-0.00146927
0.007925	0.0240116	0.0257228	0.0279833							0.007925	7.62349e-05	-0.00267376	-0.00183963
0.0079375	0.0234821	0.0255049	0.028011							0.0079375	-0.000465057	-0.00289822	-0.00181331
0.00795	0.0229773	0.0260496	0.0287014							0.00795	-0.000981644	-0.00236	-0.0011242
0.0079625	0.0212899	0.0270066	0.0291313							0.0079625	-0.00268081	-0.00140941	-0.000695665
0.007975	0.0207507	0.0276828	0.0296744							0.007975	-0.0032317	-0.000739688	-0.000153891
0.0079875	0.0205524	0.0286975	0.0292141							0.0079875	-0.00344171	0.000268607	-0.00061552
0.008	0.0216605	0.0301527	0.0296516							0.008	-0.00234525	0.00171741	-0.000179349
0.0080125	0.0216102	0.030467	0.0295651							0.0080125	-0.00240715	0.00202537	-0.000267128
0.008025	0.0213946	0.0303817	0.0297157							0.008025	-0.00263438	0.00193371	-0.000117823
0.0080375	0.0215945	0.03017	0.0297245							0.0080375	-0.002446	0.00171569	-0.000110338
0.00805	0.0219091	0.0299	0.0291883							0.00805	-0.00214299	0.00143935	-0.00064779
0.0080625	0.0219471	0.0303167	0.0290607							0.0080625	-0.00211645	0.00184982	-0.00077658
0.008075	0.0219236	0.0301564	0.0286152							0.008075	-0.00215146	0.0016833	-0.00122338
0.0080875	0.0221478	0.029804	0.0289168							0.0080875	-0.00193877	0.00132472	-0.000922973
0.0081	0.0222661	0.0292217	0.0288474							0.0081	-0.00183189	0.000736227	-0.000993619
0.0081125	0.0234196	0.028951	0.0292153							0.0081125	-0.000689755	0.000459328	-0.000627005
0.008125	0.0237953	0.0288825	0.029772							0.008125	-0.00032546	0.000384706	-7.15071e-05
0.0081375	0.024281	0.0289835	0.0301612							0.0081375	0.000148866	0.000479612	0.000316572
0.00815	0.0242173	0.0282702	0.0305346							0.00815	7.38892e-05	-0.000239764	0.000688749
0.0081625	0.0231141	0.0275343	0.0312375							0.0081625	-0.00104068	-0.000981716	0.00139049
0.008175	0.0228322	0.0268067	0.0320223							0.008175	-0.00133377	-0.00171534	0.0021741
0.0081875	0.0230147	0.0268371	0.0323106							0.0081875	-0.0011626	-0.0016909	0.00246121
0.0082	0.0234595	0.0273076	0.0321489							0.0082	-0.000728956	-0.00122642	0.00229839
0.0082125	0.0223473	0.0269944	0.0319771							0.0082125	-0.00185241	-0.00154555	0.00212543
0.008225	0.0215784	0.0274457	0.0316872							0.008225	-0.00263246	-0.00110016	0.00183441
0.0082375	0.0207389	0.0276473	0.0310438							0.0082375	-0.00348304	-0.000904504	0.00118986
0.00825	0.0203324	0.0279941	0.0310833							0.00825	-0.00390073	-0.000563536	0.00122817
0.0082625	0.0218046	0.0280518	0.0308916							0.0082625	-0.00243956	-0.000511736	0.00103542
0.008275	0.022841	0.0284909	0.0299927							0.008275	-0.00141423	-7.84702e-05	0.000135368
0.0082875	0.0236412	0.0293878	0.0283592							0.0082875	-0.00062503	0.000812593	-0.00149919
0.0083	0.0250934	0.0310028	0.0276106							0.0083	0.000816154	0.00242182	-0.00224886
0.0083125	0.0258775	0.0317954	0.0283041							0.0083125	0.00158927	0.00320869	-0.00155647
0.008325	0.0271658	0.0318305	0.0289784							0.008325	0.00286653	0.00323802	-0.000883216
0.0083375	0.0282951	0.0311439	0.0292272							0.0083375	0.00398493	0.00254576	-0.000635443
0.00835	0.0289973	0.0300547	0.0298308							0.00835	0.00467625	0.00145087	-3.29726e-05
0.0083625	0.0283592	0.0292116	0.0305351							0.0083625	0.00402725	0.000602073	0.000670286
0.008375	0.0267693	0.0287589	0.0310367							0.008375	0.00242653	0.000143735	0.00117084
0.0083875	0.0248596	0.0275804	0.031419							0.0083875	0.000505958	-0.00104033	0.00155217
0.0084	0.0240236	0.0261476	0.0318143							0.0084	-0.000340834	-0.00247875	0.00194643
0.0084125	0.0242123	0.0244998	0.0320036							0.0084125	-0.00016297	-0.00413207	0.00213475
0.008425	0.0252858	0.0238202	0.0315475							0.008425	0.000899796	-0.00481724	0.00167758
0.0084375	0.0257491	0.0244002	0.0303573							0.0084375	0.00135238	-0.00424277	0.000486372
0.00845	0.0256508	0.0250987	0.029111							0.00845	0.00124343	-0.00354973	-0.000760872
0.0084625	0.0255978	0.0254931	0.0282026							0.0084625	0.0011797	-0.00316085	-0.00167025
0.008475	0.0267327	0.0255662	0.0278915							0.008475	0.00230391	-0.0030932	-0.00198233
0.0084875	0.0272375	0.0253088	0.02873							0.0084875	0.0027981	-0.003356	-0.00114478
0.0085	0.0271812	0.0252454	0.0305279							0.0085	0.00273123	-0.00342482	0.00065215
0.0085125	0.0272686	0.0259562	0.0309887							0.0085125	0.00280805	-0.00271945	0.00111197
0.008525	0.0256063	0.0266596	0.0308536							0.008525	0.00113521	-0.00202143	0.000975881
0.0085375	0.0250074	0.0270013	0.0298582							0.0085375	0.000525764	-0.001685	-2.03993e-05
0.00855	0.023356	0.0278768	0.0294689							0.00855	-0.00113619	-0.000814896	-0.000410612
0.0085625	0.0223835	0.0289888	0.029099							0.0085625	-0.00211919	0.000291842	-0.000781446
0.008575	0.0215542	0.0289002	0.0293407							0.008575	-0.00295894	0.000198009	-0.000540676
0.0085875	0.0206079	0.0290478	0.0302159							0.0085875	-0.0039156	0.00034035	0.000333604
0.0086	0.0196147	0.0286883	0.0313367							0.0086	-0.00491928	-2.44127e-05	0.0014535
0.0086125	0.0192305	0.0284399	0.0324372							0.0086125	-0.00531387	-0.000277997	0.00255311
0.008625	0.0199848	0.0283527	0.0331687							0.008625	-0.00456989	-0.000370359	0.00328373
0.0086375	0.021627	0.028145	0.0340243							0.0086375	-0.002938	-0.000583311	0.00413844
0.00865	0.023284	0.0280156	0.0346541							0.00865	-0.00129134	-0.000717832	0.00476738
0.0086625	0.025018	0.0287473	0.0346532							0.0086625	0.000432378	8.79043e-06	0.00476559
0.008675	0.0256227	0.028814	0.0355637							0.008675	0.00102679	7.03355e-05	0.0056752
0.0086875	0.0250874	0.0277179	0.0356834							0.0086875	0.000481281	-0.00103087	0.00579403
0.0087	0.0240342	0.0275894	0.0353162							0.0087	-0.000582166	-0.00116438	0.00542604
0.0087125	0.0238753	0.0277919	0.0350326							0.0087125	-0.000751259	-0.000966941	0.00514154
0.008725	0.0235801	0.0281782	0.0351841							0.008725	-0.00105662	-0.000585677	0.00529222
0.0087375	0.0232162	0.0289323	0.0343211							0.0087375	-0.00143069	0.000163442	0.00442842
0.00875	0.0229263	0.0295524	0.0333345							0.00875	-0.0017307	0.000778593	0.00344102
0.0087625	0.0229319	0.0300669	0.0325311							0.0087625	-0.00173527	0.00128814	0.00263673
0.008775	0.0237316	0.0297265	0.0313987							0.008775	-0.00094557	0.000942815	0.00150359
0.0087875	0.0237508	0.0299276	0.0321213							0.0087875	-0.000936487	0.001139	0.00222531
0.0088	0.023403	0.0303391	0.0322723							0.0088	-0.00129429	0.00154552	0.00237557
0.0088125	0.0233514	0.0303291	0.031185							0.0088125	-0.00135596	0.00153073	0.00128742
0.008825	0.023531	0.0298801	0.0307807							0.008825	-0.0011863	0.00107686	0.000882359
0.0088375	0.0233749	0.0305323	0.0300893							0.0088375	-0.0013524	0.00172421	0.00019019
0.00885	0.0234072	0.0293792	0.0303995							0.00885	-0.00133005	0.000566312	0.000499596
0.0088625	0.0237928	0.0286613	0.0300499							0.0088625	-0.000954383	-0.000156393	0.000149212
0.008875	0.0237946	0.0275705	0.0294217							0.008875	-0.000962437	-0.00125199	-0.000479751
0.0088875	0.0234727	0.0273159	0.0288004							0.0088875	-0.00129425	-0.00151134	-0.00110179
0.0089	0.022922	0.0276837	0.0282003							0.0089	-0.00185482	-0.00114825	-0.0017026
0.0089125	0.0235631	0.0282693	0.0281323							0.0089125	-0.00122354	-0.000567427	-0.00177138
0.008925	0.0250625	0.0285571	0.0289459							0.008925	0.000266125	-0.000284315	-0.000958504
0.0089375	0.0264753	0.0287529	0.0293857							0.0089375	0.0016691	-9.31988e-05	-0.000519451
0.00895	0.0277423	0.02932	0.0298903							0.00895	0.00292634	0.000469228	-1.55889e-05
0.0089625	0.0280742	0.029647	0.0300602							0.0089625	0.00324846	0.000791604	0.000153653
0.008975	0.0272988	0.0300141	0.0303561							0.008975	0.0024634	0.00115413	0.000448818
0.0089875	0.0264658	0.0311139	0.0310895							0.0089875	0.00162072	0.00224933	0.00118147
0.009	0.0256847	0.0323563	0.0314626							0.009	0.000829941	0.00348709	0.0015539
0.0090125	0.0261773	0.0335038	0.0321411							0.0090125	0.00131288	0.00463007	0.00223167
0.009025	0.0270779	0.0339971	0.0336853							0.009025	0.00220381	0.00511882	0.00377519
0.0090375	0.0272163	0.0344634	0.0342136							0.0090375	0.00233257	0.0055806	0.00430284
0.00905	0.0273323	0.0350266	0.0348548							0.00905	0.00243898	0.00613926	0.00494327
0.0090625	0.0273055	0.0354004	0.0336754							0.0090625	0.00240266	0.0065086	0.00376322
0.009075	0.0258413	0.0344726	0.0317894							0.009075	0.000928929	0.00557636	0.00187656
0.0090875	0.0243333	0.0340363	0.0300363							0.0090875	-0.000588598	0.00513558	0.000122744
0.0091	0.0226157	0.0329111	0.0291811							0.0091	-0.00231574	0.00400596	-0.000733046
0.0091125	0.021151	0.0316418	0.0284385							0.0091125	-0.00378986	0.00273223	-0.00147629
0.009125	0.0201476	0.0309984	0.0284473							0.009125	-0.00480274	0.00208441	-0.00146818
0.0091375	0.0179706	0.0301555	0.0280022							0.0091375	-0.0069892	0.00123713	-0.00191392
0.00915	0.0169651	0.0293089	0.0282672							0.00915	-0.00800411	0.000386176	-0.00164958
0.0091625	0.0165004	0.029049	0.0283982							0.0091625	-0.0084782	0.000121926	-0.00151923
0.009175	0.0173424	0.0286228	0.0286369							0.009175	-0.00764559	-0.000308578	-0.00128118
0.0091875	0.0180195	0.0279328	0.0285183							0.0091875	-0.00697785	-0.00100289	-0.00140034
0.0092	0.0185552	0.0277172	0.0286934							0.0092	-0.00645147	-0.00122281	-0.00122593
0.0092125	0.0192362	0.0285631	0.0286136							0.0092125	-0.00577977	-0.000381178	-0.00130634
0.009225	0.019076	0.0295416	0.0284344							0.009225	-0.00594934	0.000593075	-0.00148614
0.0092375	0.0195674	0.0303709	0.0279429							0.0092375	-0.00546717	0.00141814	-0.0019782
0.00925	0.0201961	0.0310106	0.0281985							0.00925	-0.00484775	0.00205365	-0.00172328
0.0092625	0.0199634	0.0312249	0.0286069							0.0092625	-0.00508968	0.00226369	-0.00131546
0.009275	0.0200321	0.0308916	0.0292754							0.009275	-0.00503016	0.00192626	-0.000647496
0.0092875	0.0207419	0.0299454	0.0299468							0.0092875	-0.00432951	0.000975872	2.32387e-05
0.0093	0.0210528	0.0279598	0.0303829							0.0093	-0.00402781	-0.00101389	0.000458748
0.0093125	0.0210526	0.02639	0.0315037							0.0093125	-0.00403719	-0.00258783	0.00157896
0.009325	0.0211787	0.0259749	0.0316697							0.009325	-0.00392017	-0.00300706	0.00174443
0.0093375	0.0212424	0.0250738	0.0314495							0.0093375	-0.00386563	-0.00391218	0.00152362
0.00935	0.0207947	0.0249389	0.0306605							0.00935	-0.00432234	-0.00405117	0.00073411
0.0093625	0.0199735	0.0244493	0.0296004							0.0093625	-0.00515263	-0.00454484	-0.000326601
0.009375	0.0198753	0.0239939	0.029236							0.009375	-0.00525992	-0.00500436	-0.000691535
0.0093875	0.0214382	0.0234681	0.028733							0.0093875	-0.00370606	-0.0055342	-0.00119507
0.0094	0.0229522	0.0228262	0.0281777							0.0094	-0.00220107	-0.00618002	-0.00175094
0.0094125	0.0237771	0.0230195	0.0292302							0.0094125	-0.00138514	-0.00599076	-0.000698955
0.009425	0.0238368	0.0234392	0.0306119							0.009425	-0.00133437	-0.00557502	0.000682128
0.0094375	0.0234187	0.0246691	0.0321478							0.0094375	-0.00176143	-0.00434911	0.0022175
0.00945	0.0232141	0.0257477	0.0327209							0.00945	-0.00197491	-0.00327447	0.00279004
0.0094625	0.0239037	0.0266872	0.032523							0.0094625	-0.00129428	-0.00233887	0.00259164
0.009475	0.0237077	0.0271761	0.0320807							0.009475	-0.00149919	-0.00185388	0.00214879
0.0094875	0.023106	0.0272921	0.0317398							0.0094875	-0.00210974	-0.00174178	0.00180742
0.0095	0.0232386	0.0280986	0.0314204							0.0095	-0.00198598	-0.000939205	0.0014875
0.0095125	0.024251	0.0290709	0.0319391							0.0095125	-0.000982401	2.92044e-05	0.00200564
0.009525	0.0249415	0.0294307	0.0318362							0.009525	-0.000300743	0.000385111	0.00190227
0.0095375	0.025768	0.02962	0.031642							0.0095375	0.000516996	0.000570609	0.00170759
0.00955	0.0266566	0.029777	0.031179							0.00955	0.00139679	0.000723835	0.00124401
0.0095625	0.0279471	0.0299862	0.0303208							0.0095625	0.00267857	0.000929196	0.000385383
0.009575	0.0289625	0.0303072	0.0291894							0.009575	0.00368525	0.00124642	-0.000746518
0.0095875	0.0294242	0.0308905	0.029197							0.0095875	0.00413823	0.00182588	-0.000739399
0.0096	0.029162	0.031053	0.0296338							0.0096	0.00386732	0.0019847	-0.000303098
0.0096125	0.0278664	0.0305897	0.0301479							0.0096125	0.00256304	0.00151764	0.000210463
0.009625	0.0276074	0.0304179	0.0303891							0.009625	0.0022954	0.0013421	0.000451208
0.0096375	0.0271162	0.0301672	0.030613							0.0096375	0.00179555	0.00108771	0.000674661
0.00965	0.0272716	0.0303868	0.0302507							0.00965	0.00194237	0.00130356	0.000311889
0.0096625	0.0274314	0.0295254	0.0303238							0.0096625	0.00209359	0.000438516	0.000384525
0.009675	0.0285386	0.028918	0.0289302							0.009675	0.0031922	-0.000172599	-0.00100956
0.0096875	0.028939	0.0281523	0.0282564							0.0096875	0.00358399	-0.000941902	-0.00168388
0.0097	0.0289129	0.0276616	0.0282538							0.0097	0.00354939	-0.00143629	-0.00168688
0.0097125	0.0269942	0.0269481	0.0290176							0.0097125	0.00162213	-0.00215345	-0.000923529
0.009725	0.0258635	0.0259555	0.0298054							0.009725	0.000482912	-0.00314963	-0.000136193
0.0097375	0.0244503	0.0256036	0.03039							0.0097375	-0.000938795	-0.00350515	0.000447972
0.00975	0.023124	0.0256349	0.0304657							0.00975	-0.00227354	-0.00347737	0.000523171
0.0097625	0.0225253	0.0251903	0.0296825							0.0097625	-0.00288067	-0.00392556	-0.000260445
0.009775	0.0205948	0.0251857	0.0287619							0.009775	-0.0048196	-0.00393373	-0.00118151
0.0097875	0.019275	0.0249272	0.0282077							0.0097875	-0.00614783	-0.00419579	-0.00173611
0.0098	0.0189729	0.024977	0.0278459							0.0098	-0.00645833	-0.0041495	-0.00209838
0.0098125	0.0180834	0.0260385	0.0277003							0.0098125	-0.0073562	-0.00309147	-0.00224433
0.009825	0.0182229	0.0267257	0.0277642							0.009825	-0.00722503	-0.00240773	-0.00218087
0.0098375	0.0190059	0.0265443	0.0278548							0.0098375	-0.00645043	-0.00259271	-0.00209066
0.00985	0.0205699	0.0267929	0.0280612							0.00985	-0.00489471	-0.00234757	-0.00188468
0.0098625	0.0218258	0.0263565	0.0279047							0.0098625	-0.00364708	-0.00278735	-0.00204168
0.009875	0.0217839	0.0266626	0.0270583							0.009875	-0.00369733	-0.00248475	-0.00288845
0.0098875	0.0214347	0.0272509	0.0268129							0.0098875	-0.00405476	-0.00189987	-0.00313424
0.0099	0.0206174	0.0279139	0.0265304							0.0099	-0.00488031	-0.00124026	-0.00341715
0.0099125	0.0195937	0.028725	0.0260549							0.0099125	-0.00591225	-0.000432577	-0.00389308
0.009925	0.0191906	0.0291574	0.0266577							0.009925	-0.00632359	-3.55279e-06	-0.00329065
0.0099375	0.0191622	0.0302334	0.0276973							0.0099375	-0.00636015	0.00106914	-0.00225143
0.00995	0.0191433	0.0305683	0.0280825							0.00995	-0.00638724	0.00140064	-0.00186669
0.0099625	0.0203254	0.0309728	0.0283034							0.0099625	-0.00521326	0.0018018	-0.00164615
0.009975	0.0215712	0.0308766	0.0286523							0.009975	-0.00397561	0.00170231	-0.00129761
0.0099875	0.0234639	0.030345	0.0300109							0.0099875	-0.00209106	0.00116742	6.05676e-05
0.01	0.0243758	0.0303319	0.0309131							0.01	-0.00118731	0.00115098	0.00096236
0.0100125	0.0247475	0.0301661	0.0318447							0.0100125	-0.00082365	0.000981875	0.00189367
0.010025	0.0254461	0.0300718	0.0317135							0.010025	-0.000133186	0.00088428	0.00176208
0.0100375	0.0260823	0.0293096	0.0306241							0.0100375	0.000495029	0.000118832	0.000672271
0.01005	0.0262583	0.0291765	0.0289577							0.01005	0.00066295	-1.74799e-05	-0.000994535
0.0100625	0.0270657	0.0288191	0.0275431							0.0100625	0.00146232	-0.000378169	-0.00240951
0.010075	0.0277794	0.0277605	0.0270184							0.010075	0.00216807	-0.00143992	-0.00293452
0.0100875	0.0287379	0.0276249	0.0277485							0.0100875	0.00311853	-0.00157873	-0.00220475
0.0101	0.0284164	0.0272262	0.0284983							0.0101	0.00278908	-0.00198066	-0.00145537
0.0101125	0.0288571	0.0259873	0.0290183							0.0101125	0.00322183	-0.00322272	-0.000935689
0.010125	0.0289125	0.0244675	0.0293938							0.010125	0.00326925	-0.00474565	-0.000560596
0.0101375	0.0286745	0.0228482	0.0291675							0.0101375	0.00302333	-0.00636819	-0.000787182
0.01015	0.0290176	0.021348	0.028888							0.01015	0.00335859	-0.0078715	-0.00106704
0.0101625	0.0297694	0.0209546	0.0284872							0.0101625	0.00410251	-0.00826806	-0.00146819
0.010175	0.0299911	0.0222098	0.0289436							0.010175	0.00431626	-0.00701593	-0.00101214
0.0101875	0.0293349	0.0239779	0.0292895							0.0101875	0.00365231	-0.0052509	-0.000666559
0.0102	0.0290208	0.0255784	0.0308439							0.0102	0.00333037	-0.00365351	0.000887461
0.0102125	0.0294498	0.0266729	0.0319292							0.0102125	0.0037515	-0.00256208	0.00197241
0.010225	0.0300713	0.0272015	0.0318929							0.010225	0.00436521	-0.00203657	0.00193587
0.0102375	0.0307514	0.0281081	0.0312362							0.0102375	0.00503752	-0.00113307	0.00127874
0.01025	0.030001	0.0286883	0.0315044							0.01025	0.00427932	-0.000555879	0.00154663
0.0102625	0.029305	0.0299129	0.0313462							0.0102625	0.00357557	0.000665667	0.0013881
0.010275	0.028168	0.0308718	0.0313971							0.010275	0.00243089	0.00162155	0.00143874
0.0102875	0.027291	0.0308773	0.0317986							0.0102875	0.00154614	0.00162409	0.00183993
0.0103	0.0267553	0.0298414	0.0311963							0.0103	0.00100271	0.000585162	0.00123724
0.0103125	0.0264605	0.0293054	0.0305544							0.0103125	0.000700299	4.62275e-05	0.000595119
0.010325	0.0263826	0.0270797	0.0300752							0.010325	0.000614682	-0.00218242	0.000115585
0.0103375	0.0259216	0.0272006	0.0306995							0.0103375	0.000146026	-0.00206454	0.000739556
0.01035	0.0245372	0.0273468	0.0313229							0.01035	-0.001246	-0.00192127	0.00136261
0.0103625	0.0243343	0.026845	0.0306854							0.0103625	-0.00145657	-0.00242602	0.000724876
0.010375	0.0236235	0.027026	0.0298356							0.010375	-0.00217493	-0.00224791	-0.000125249
0.0103875	0.0246899	0.02777	0.028712							0.0103875	-0.00111615	-0.00150685	-0.00124911
0.0104	0.0257078	0.0289547	0.0282778							0.0104	-0.00010578	-0.000325066	-0.00168366
0.0104125	0.0274204	0.0301384	0.0284697							0.0104125	0.00159923	0.000855805	-0.00149209
0.010425	0.0278043	0.0310487	0.0287049							0.010425	0.00197566	0.00176318	-0.00125715
0.0104375	0.0277949	0.0323443	0.028933							0.0104375	0.00195868	0.00305592	-0.00102936
0.01045	0.0282022	0.0326939	0.0292704							0.01045	0.00235844	0.00340269	-0.000692257
0.0104625	0.0279003	0.0335582	0.0300766							0.0104625	0.00204907	0.0042642	0.000113693
0.010475	0.0274462	0.0325936	0.0299821							0.010475	0.00158751	0.0032967	1.88554e-05
0.0104875	0.026229	0.0318272	0.0300607							0.0104875	0.000362854	0.00252755	9.72132e-05
0.0105	0.0258321	0.0302996	0.0290174							0.0105	-4.14822e-05	0.000997138	-0.000946377
0.0105125	0.0253093	0.029545	0.0282418							0.0105125	-0.000571721	0.000239767	-0.00172222
0.010525	0.0255902	0.0293573	0.0278712							0.010525	-0.000298243	4.92642e-05	-0.0020931
0.0105375	0.0260879	0.0291899	0.0281853							0.0105375	0.00019203	-0.000120934	-0.00177927
0.01055	0.0259013	0.0292835	0.0282418							0.01055	-1.92197e-06	-3.00613e-05	-0.00172304
0.0105625	0.0266054	0.029528	0.0284844							0.0105625	0.000694784	0.000211645	-0.0014807
0.010575	0.0268643	0.0294226	0.0285446							0.010575	0.000946414	0.000103517	-0.00142078
0.0105875	0.0269912	0.0297118	0.0294307							0.0105875	0.00106592	0.000389985	-0.000535013
0.0106	0.0273295	0.03064	0.0304209							0.0106	0.00139691	0.0013155	0.000454993
0.0106125	0.0281279	0.0305219	0.0306186							0.0106125	0.002188	0.00119472	0.000652371
0.010625	0.0290617	0.0301142	0.031268							0.010625	0.00311448	0.000784302	0.00130153
0.0106375	0.0294477	0.0294558	0.0316679							0.0106375	0.00349326	0.00012321	0.00170116
0.01065	0.0295575	0.0295483	0.0322921							0.01065	0.00359577	0.000213016	0.00232519
0.0106625	0.0291737	0.0293562	0.0320124							0.0106625	0.00320478	1.82525e-05	0.00204519
0.010675	0.0290545	0.0298753	0.0316965							0.010675	0.00307832	0.000534723	0.001729
0.0106875	0.0288387	0.0301656	0.03144							0.0106875	0.00285525	0.00082243	0.0014723
0.0107	0.0288011	0.0302339	0.0311822							0.0107	0.00281046	0.000888066	0.00121422
0.0107125	0.0287642	0.0303185	0.0313316							0.0107125	0.00276638	0.000970085	0.00136342
0.010725	0.0287084	0.0303169	0.0313688							0.010725	0.0027034	0.000965865	0.0014003
0.0107375	0.0292355	0.0298559	0.0317569							0.0107375	0.00322343	0.000502266	0.00178819
0.01075	0.0293299	0.0290603	0.0318473							0.01075	0.00331062	-0.000295947	0.00187835
0.0107625	0.0282358	0.0277836	0.0321171							0.0107625	0.00220945	-0.00157522	0.00214794
0.010775	0.0285723	0.0272903	0.0316895							0.010775	0.00253881	-0.00207107	0.00172014
0.0107875	0.0287895	0.0272384	0.0305205							0.0107875	0.00274896	-0.00212551	0.000550904
0.0108	0.0281929	0.0275943	0.0300985							0.0108	0.00214527	-0.00177221	0.000128643
0.0108125	0.0291657	0.0282003	0.029861							0.0108125	0.00311095	-0.00116869	-0.000109124
0.010825	0.0289717	0.0294145	0.0298047							0.010825	0.00290995	4.29872e-05	-0.000165623
0.0108375	0.0277767	0.0298584	0.0297496							0.0108375	0.00170786	0.000484411	-0.000220969
0.01085	0.0258531	0.0302556	0.0296866							0.01085	-0.00022274	0.000879032	-0.000284152
0.0108625	0.0255531	0.0305851	0.029382							0.0108625	-0.000529779	0.00120609	-0.000589021
0.010875	0.0258517	0.0302	0.0295944							0.010875	-0.000238122	0.000818478	-0.000376845
0.0108875	0.0264181	0.0296818	0.0293165							0.0108875	0.000321296	0.000297809	-0.000654959
0.0109	0.0264027	0.0293467	0.0288045							0.0109	0.000298882	-3.97393e-05	-0.00116715
0.0109125	0.0262345	0.029435	0.0270175							0.0109125	0.000123814	4.61342e-05	-0.00295441
0.010925	0.024486	0.0304832	0.0261612							0.010925	-0.00163166	0.00109184	-0.00381091
0.0109375	0.0240033	0.0318371	0.0256285							0.0109375	-0.00212126	0.00244336	-0.00434385
0.01095	0.0252	0.0326491	0.0251677							0.01095	-0.000931492	0.00325294	-0.00480483
0.0109625	0.0271332	0.0324386	0.0257514							0.0109625	0.000994878	0.00303998	-0.00422135
0.010975	0.0287773	0.0319764	0.0262099							0.010975	0.00263207	0.00257542	-0.0037631
0.0109875	0.0308695	0.0311315	0.0264762							0.0109875	0.00471736	0.00172804	-0.00349694
0.011	0.0329669	0.0305129	0.0262269							0.011	0.00680797	0.00110715	-0.00374644
0.0110125	0.0336505	0.0306218	0.0258858							0.0110125	0.00748469	0.00121362	-0.00408773
0.0110375	0.0325354	0.0306455	0.0260572							0.0110375	0.00635603	0.00123266	-0.00391678
0.0111125	0.0276807	0.0319617	0.024525							0.0111125	0.00146077	0.00253485	-0.00545018
0.0111875	0.0282072	0.0310443	0.0260164							0.0111875	0.00194723	0.00160386	-0.0039599
0.011275	0.0327195	0.0285746	0.0292983							0.011275	0.00641337	-0.000881268	-0.000679237
0.01135	0.0308293	0.0243465	0.0324231							0.01135	0.00448425	-0.0051223	0.00244461
0.011425	0.030301	0.0280783	0.0304836							0.011425	0.00391739	-0.00140305	0.00050415
0.0115125	0.0278143	0.0285631	0.0317135							0.0115125	0.0013863	-0.000932607	0.00173295
0.0115875	0.0283237	0.0299491	0.0289966							0.0115875	0.00185822	0.00044145	-0.000984819
0.0116625	0.0258976	0.0283451	0.028891							0.0116625	-0.000604931	-0.00117415	-0.00109128
0.01175	0.0262281	0.0288555	0.0316543							0.01175	-0.000317132	-0.000677055	0.00167104
0.011825	0.0314813	0.0344334	0.0322541							0.011825	0.00489998	0.00488981	0.00227012
0.0119125	0.0341701	0.0305353	0.0299117							0.0119125	0.00754717	0.000979109	-7.30954e-05
0.012	0.0314483	0.0302295	0.0319026							0.012	0.00478443	0.000661081	0.00191702
0.012075	0.0264638	0.0274241	0.0314746							0.012075	-0.000234808	-0.00215459	0.00148835
0.0121625	0.0233569	0.0296615	0.0282605							0.0121625	-0.00338163	7.12521e-05	-0.00172648
0.01225	0.026827	0.0304117	0.0267234							0.01225	4.9062e-05	0.000810163	-0.00326422
0.0123375	0.032246	0.0300817	0.0277139							0.0123375	0.00542924	0.000469179	-0.00227437
0.0124125	0.0294671	0.0293467	0.0261112							0.0124125	0.00261742	-0.000274959	-0.00387768
0.0125	0.0224028	0.0300349	0.0287213							0.0125	-0.00448471	0.000402787	-0.00126815
0.0125875	0.0231957	0.0311356	0.0294906							0.0125875	-0.00372922	0.0014934	-0.000499365
0.012675	0.0249428	0.0288677	0.0288954							0.012675	-0.00201892	-0.000784334	-0.00109511
0.0127625	0.02788	0.0287985	0.0290863							0.0127625	0.000881863	-0.000863091	-0.000904661
0.01285	0.0229081	0.0314746	0.0283673							0.01285	-0.00412587	0.00180368	-0.0016242
0.01295	0.0273251	0.0294297	0.0286853							0.01295	0.000250737	-0.000251522	-0.00130668
0.0130375	0.0277126	0.0269107	0.0294609							0.0130375	0.000603334	-0.00277931	-0.00053154
0.013125	0.0277206	0.0300794	0.0294027							0.013125	0.000577033	0.000380839	-0.000590053
0.0132125	0.0312412	0.0299569	0.0287958							0.0132125	0.00406372	0.000250096	-0.00119741
0.0133125	0.0287713	0.0246223	0.0272193							0.0133125	0.0015556	-0.00509372	-0.00277432
0.0134	0.0279019	0.0282169	0.0290824							0.0134	0.000653224	-0.0015069	-0.000911502
0.0135	0.0291375	0.030753	0.0282785							0.0135	0.00185174	0.00102054	-0.00171579
0.0135875	0.0286915	0.0271399	0.0251262							0.0135875	0.0013737	-0.00259989	-0.0048684
0.0136875	0.0310023	0.0285368	0.0265276							0.0136875	0.0036484	-0.00121119	-0.00346726
0.013775	0.0316229	0.0290935	0.0286717							0.013775	0.00423786	-0.000661402	-0.00132348
0.013875	0.0285324	0.028112	0.0314405							0.013875	0.00111228	-0.00165058	0.00144501
0.013975	0.0234252	0.0309359	0.0301338							0.013975	-0.00402951	0.00116588	0.000138069
0.0140625	0.0244498	0.0300439	0.0334436							0.0140625	-0.0030347	0.000267544	0.00344766
0.0141625	0.0306276	0.0300164	0.0329238							0.0141625	0.00310947	0.000233098	0.00292761
0.0142625	0.0288873	0.0280073	0.0298471							0.0142625	0.00133613	-0.00178282	-0.00014928
0.0143625	0.024331	0.0312694	0.0300775							0.0143625	-0.00325278	0.00147269	8.08925e-05
0.0144625	0.0253674	0.0301596	0.0271595							0.0144625	-0.00224851	0.000356596	-0.0028373
0.0145625	0.0248414	0.0303789	0.0268205							0.0145625	-0.00280621	0.00056975	-0.0031765
0.0146625	0.0282926	0.0304576	0.0322301							0.0146625	0.000613774	0.00064242	0.0022329
0.0147625	0.0296758	0.030176	0.0312431							0.0147625	0.00196627	0.000355054	0.0012457
0.0148625	0.0290734	0.0292962	0.0290077							0.0148625	0.00133361	-0.000530349	-0.000989829
0.014975	0.0294366	0.0273187	0.0284395							0.014975	0.00166328	-0.00251398	-0.00155823
0.015075	0.0245976	0.0299083	0.0308976							0.015075	-0.00320511	7.03824e-05	0.000899773
0.015175	0.0264342	0.0313183	0.0290259							0.015175	-0.00139742	0.0014753	-0.000972042
0.0152875	0.0304839	0.0332234	0.0277965							0.0152875	0.00262016	0.00337491	-0.0022016
0.0153875	0.0308125	0.0300273	0.0319783							0.0153875	0.00292073	0.000174059	0.00198006
0.0155	0.0284865	0.0287051	0.0313565							0.0155	0.000563641	-0.00115322	0.0013582
0.0156	0.0278537	0.029825	0.0316321							0.0156	-9.63813e-05	-3.77729e-05	0.00163369
0.0157125	0.0277001	0.032267	0.0308116							0.0157125	-0.000280119	0.00239941	0.00081305
0.015825	0.0286994	0.0289696	0.0301795							0.015825	0.00068948	-0.000902593	0.000180831
0.0159375	0.0264073	0.0300436	0.0265288							0.0159375	-0.00163181	0.000166907	-0.00346992
0.0160375	0.029768	0.0319944	0.0295441							0.0160375	0.00170342	0.00211384	-0.000454686
0.01615	0.0281879	0.0281851	0.0306372							0.01615	9.49132e-05	-0.00169968	0.000638357
0.0162625	0.0258047	0.0278793	0.0288615							0.0162625	-0.00231615	-0.00200952	-0.00113747
0.016375	0.0272345	0.0272993	0.0285425							0.016375	-0.000913748	-0.00259342	-0.00145648
0.0164875	0.0280041	0.0307885	0.0312735							0.0164875	-0.00017117	0.000892051	0.00127442
0.0166125	0.0293658	0.0350423	0.0328438							0.0166125	0.00116113	0.00514175	0.00284462
0.016725	0.0283468	0.0302226	0.0278382							0.016725	0.000115934	0.000318601	-0.00216097
0.0168375	0.025426	0.0280802	0.0263132							0.0168375	-0.00283052	-0.0018272	-0.00368609
0.01695	0.0286798	0.0318337	0.0269649							0.01695	0.000397965	0.00192307	-0.00303442
0.017075	0.0301728	0.0332377	0.030358							0.017075	0.00186334	0.00332359	0.000358596
0.0171875	0.0262735	0.0302053	0.0290875							0.0171875	-0.00206039	0.0002882	-0.000911915
0.0173125	0.029763	0.0284259	0.032261							0.0173125	0.00140234	-0.00149446	0.00226156
0.017425	0.0294964	0.0306052	0.031402							0.017425	0.00111208	0.000682074	0.00140248
0.01755	0.025887	0.0286975	0.0304493							0.01755	-0.00252317	-0.00122858	0.000449759
0.017675	0.0302749	0.0267317	0.0297784							0.017675	0.00183935	-0.00319723	-0.000221141
0.0178	0.0303928	0.0299821	0.0306112							0.0178	0.00193221	5.03238e-05	0.000611585
0.017925	0.0270724	0.0291913	0.0337727							0.017925	-0.00141277	-0.000743115	0.00377308
0.01805	0.0310217	0.0294842	0.0298838							0.01805	0.00251241	-0.000452782	-0.000115839
0.018175	0.0298365	0.0299371	0.0316916							0.018175	0.00130354	-2.30083e-06	0.00169194
0.0183	0.0303008	0.0308732	0.0318731							0.0183	0.00174444	0.000931417	0.00187341
0.018425	0.0279489	0.0278279	0.0299179							0.018425	-0.00063032	-0.00211614	-8.17783e-05
0.01855	0.0262142	0.0307777	0.0311347							0.01855	-0.00238756	0.000831502	0.00113494
0.018675	0.0252074	0.0293933	0.0319347							0.018675	-0.0034166	-0.000554983	0.00193493
0.0188125	0.0286627	0.0300722	0.0322885							0.0188125	1.47864e-05	0.000121747	0.00228867
0.0189375	0.0309929	0.0298045	0.0300766							0.0189375	0.00232355	-0.000147923	7.68112e-05
