# Supplementary material for: Poly(ADP-ribose) polymerase 1 searches DNA via a ‘monkey bar’ mechanism
Source: eLife. 2018 Aug 8;7:e37818. doi: 10.7554/eLife.37818 (PMC6135609; doi:10.7554/eLife.37818)
Supplement: Figure 2—figure supplement 4—source data 1. [file elife-37818-fig2-figsupp4-data1.xlsx]

## Sheet: Fig2_figsup4
data	37 nM	74 nM	129 nM		fits	37 nM	74 nM	129 nM		residuals	37 nM	74 nM	129 nM
Time	S1	S1	S1		Time	S1	S1	S1		Time	S1	S1	S1
0.001	0.00349268	0.00722026	0.012878		2.5e-05	6.65885e-05	0.000133029	0.00023152		0.001	0.00102278	0.0024796	0.00509698
0.0010125	0.00558559	0.00781649	0.0133502		2.58787e-05	6.8924e-05	0.00013769	0.000239617		0.0010125	0.00308715	0.00302333	0.00548838
0.001025	0.00749485	0.00802488	0.0126073		2.67883e-05	7.13413e-05	0.000142513	0.000247996		0.001025	0.00496792	0.00317935	0.00466501
0.0010375	0.00880824	0.00955501	0.0108889		2.77298e-05	7.38431e-05	0.000147505	0.000256667		0.0010375	0.00625286	0.00465728	0.00286663
0.00105	0.00818796	0.0102237	0.0102742		2.87044e-05	7.64325e-05	0.00015267	0.000265639		0.00105	0.0056042	0.00527393	0.00217219
0.0010625	0.00710631	0.00965083	0.00905112		2.97133e-05	7.91125e-05	0.000158017	0.000274922		0.0010625	0.00449422	0.00464913	0.000869663
0.001075	0.00803812	0.00780151	0.00973621		3.07576e-05	8.18863e-05	0.000163549	0.000284529		0.001075	0.00539775	0.00274803	0.0014757
0.0010875	0.0102722	0.00696866	0.0102899		3.18387e-05	8.4757e-05	0.000169275	0.000294468		0.0010875	0.00760356	0.00186357	0.00195069
0.0011	0.00977977	0.00582568	0.0103781		3.29577e-05	8.77281e-05	0.0001752	0.000304753		0.0011	0.007083	0.000669115	0.00196047
0.0011125	0.00963899	0.005173	0.00969161		3.41161e-05	9.0803e-05	0.000181331	0.000315395		0.0011125	0.00691409	-3.48989e-05	0.00119594
0.001125	0.00777677	0.00477853	0.00912534		3.53152e-05	9.39855e-05	0.000187677	0.000326406		0.001125	0.0050238	-0.000480554	0.000551954
0.0011375	0.00629054	0.00452659	0.00970659		3.65564e-05	9.72791e-05	0.000194243	0.000337798		0.0011375	0.00350956	-0.000783541	0.00105581
0.00115	0.00463148	0.00450185	0.0105708		3.78413e-05	0.000100688	0.000201038	0.000349586		0.00115	0.00182252	-0.000859183	0.00184296
0.0011625	0.00466075	0.0055044	0.0100697		3.91713e-05	0.000104216	0.000208069	0.000361781		0.0011625	0.00182388	9.26059e-05	0.00126513
0.001175	0.00472278	0.00673554	0.00883577		4.05481e-05	0.000107867	0.000215346	0.000374399		0.001175	0.00185804	0.00127313	-4.52074e-05
0.0011875	0.00425792	0.00651775	0.00798376		4.19732e-05	0.000111645	0.000222875	0.000387453		0.0011875	0.00136537	0.00100486	-0.000973298
0.0012	0.00486391	0.00467922	0.00719203		4.34485e-05	0.000115555	0.000230666	0.000400959		0.0012	0.0019436	-0.000883995	-0.00184078
0.0012125	0.00646966	0.00437675	0.0070408		4.49756e-05	0.000119602	0.000238728	0.000414931		0.0012125	0.00352163	-0.00123666	-0.00206746
0.001225	0.00617102	0.00379028	0.00766735		4.65564e-05	0.00012379	0.00024707	0.000429386		0.001225	0.00319533	-0.00187319	-0.00151603
0.0012375	0.00456945	0.00336828	0.0083493		4.81927e-05	0.000128124	0.000255702	0.000444339		0.0012375	0.00156616	-0.0023451	-0.000908881
0.00125	0.00192074	0.00201343	0.0082932		4.98865e-05	0.000132609	0.000264633	0.000459809		0.00125	-0.00111012	-0.00374972	-0.00103947
0.0012625	-0.00126184	0.00137538	0.00806983		5.16399e-05	0.000137251	0.000273875	0.000475811		0.0012625	-0.0043202	-0.00443741	-0.00133702
0.001275	-0.00309409	0.00130778	0.00829529		5.34549e-05	0.000142054	0.000283437	0.000492365		0.001275	-0.00617991	-0.00455451	-0.00118542
0.0012875	-0.00397398	0.0022016	0.0091926		5.53337e-05	0.000147025	0.00029333	0.000509489		0.0012875	-0.00708721	-0.00371005	-0.000361668
0.0013	-0.00368579	0.00239605	0.0102202		5.72786e-05	0.000152169	0.000303567	0.000527202		0.0013	-0.00682638	-0.00356483	0.000592722
0.0013125	-0.00231247	0.000892402	0.0107151		5.92917e-05	0.000157492	0.000314158	0.000545523		0.0013125	-0.00548037	-0.00511757	0.00101461
0.001325	-0.00106182	0.00113807	0.0110092		6.13757e-05	0.000163	0.000325115	0.000564474		0.001325	-0.00425697	-0.00492085	0.00123609
0.0013375	-0.000934972	0.0022476	0.0105875		6.35329e-05	0.0001687	0.000336452	0.000584075		0.0013375	-0.00415734	-0.00386014	0.000742109
0.00135	-0.00176398	0.00245668	0.00989476		6.57659e-05	0.000174598	0.000348181	0.000604348		0.00135	-0.00501351	-0.00369975	-2.26756e-05
0.0013625	-0.00130017	0.00221484	0.00886887		6.80774e-05	0.000180701	0.000360315	0.000625315		0.0013625	-0.0045768	-0.00399014	-0.0011203
0.001375	0.000262717	0.0020549	0.00839704		7.04701e-05	0.000187016	0.000372869	0.000647		0.001375	-0.00304098	-0.0041985	-0.00166355
0.0013875	0.00175556	0.00180957	0.00718367		7.2947e-05	0.000193551	0.000385856	0.000669427		0.0013875	-0.00157515	-0.00449211	-0.00294805
0.0014	0.00278424	0.00106071	0.00862041		7.55109e-05	0.000200313	0.00039929	0.00069262		0.0014	-0.000573429	-0.00528912	-0.00158215
0.0014125	0.00395405	0.0016681	0.00940691		7.81649e-05	0.000207309	0.000413188	0.000716604		0.0014125	0.000569468	-0.00472976	-0.000866191
0.001425	0.00529044	0.00299576	0.0109705		8.09122e-05	0.000214548	0.000427565	0.000741405		0.001425	0.00187898	-0.00344998	0.000627146
0.0014375	0.00680279	0.00481199	0.0115197		8.3756e-05	0.000222039	0.000442437	0.000767051		0.0014375	0.00336452	-0.00168152	0.00110638
0.00145	0.00839182	0.00638881	0.0120807		8.66998e-05	0.000229789	0.000457821	0.00079357		0.00145	0.00492678	-0.00015232	0.00159775
0.0014625	0.00862389	0.00656305	0.0111851		8.97471e-05	0.000237807	0.000473733	0.000820989		0.0014625	0.00513214	-2.55828e-05	0.000632806
0.001475	0.00918598	0.00739031	0.0110911		9.29014e-05	0.000246103	0.000490192	0.000849339		0.001475	0.00566755	0.000754315	0.00046963
0.0014875	0.00827438	0.00805624	0.0115747		9.61667e-05	0.000254687	0.000507216	0.00087865		0.0014875	0.00472932	0.001373	0.000884501
0.0015	0.00736453	0.00918563	0.0126459		9.95467e-05	0.000263567	0.000524824	0.000908952		0.0015	0.00379289	0.00245528	0.00188718
0.0015125	0.0069373	0.0110461	0.0137896		0.000103045	0.000272754	0.000543035	0.00094028		0.0015125	0.00333914	0.00426878	0.00296262
0.001525	0.00673589	0.0118688	0.0148747		0.000106667	0.000282259	0.00056187	0.000972664		0.001525	0.00311125	0.00504466	0.00397979
0.0015375	0.00518868	0.0116166	0.0149831		0.000110416	0.000292092	0.000581348	0.00100614		0.0015375	0.00153761	0.00474564	0.00402049
0.00155	0.00520924	0.0112838	0.0126017		0.000114297	0.000302265	0.000601493	0.00104074		0.00155	0.00153178	0.00436625	0.00157165
0.0015625	0.00500434	0.0107889	0.0104861		0.000118314	0.000312789	0.000622325	0.00107651		0.0015625	0.00130054	0.00382495	-0.000611031
0.001575	0.00456701	0.00901662	0.0100293		0.000122473	0.000323675	0.000643868	0.00111347		0.001575	0.000836922	0.00200628	-0.00113472
0.0015875	0.00492628	0.00639892	0.00885598		0.000126777	0.000334936	0.000666144	0.00115168		0.0015875	0.00116995	-0.000657648	-0.00237459
0.0016	0.00478028	0.00363172	0.00953166		0.000131233	0.000346585	0.000689179	0.00119116		0.0016	0.000997742	-0.00347094	-0.00176521
0.0016125	0.00507264	0.00334145	0.00999129		0.000135846	0.000358635	0.000712996	0.00123196		0.0016125	0.00126396	-0.00380719	-0.0013716
0.001625	0.00448861	0.00449383	0.0119288		0.00014062	0.000371099	0.000737622	0.00127412		0.001625	0.000653818	-0.00270066	0.000500127
0.0016375	0.00225352	0.00426907	0.0116838		0.000145563	0.000383991	0.000763083	0.00131768		0.0016375	-0.00160732	-0.00297115	0.000189662
0.00165	0.000410817	0.00479735	0.0137837		0.000150679	0.000397325	0.000789407	0.00136269		0.00165	-0.00347604	-0.00248848	0.00222432
0.0016625	-0.000620304	0.00597135	0.0137189		0.000155975	0.000411117	0.00081662	0.00140919		0.0016625	-0.00453313	-0.00135997	0.00209454
0.001675	-0.000612986	0.00603825	0.0124058		0.000161457	0.000425381	0.000844753	0.00145722		0.001675	-0.00455173	-0.00133842	0.000716818
0.0016875	-0.00322686	0.00663936	0.0112615		0.000167132	0.000440133	0.000873835	0.00150684		0.0016875	-0.00719147	-0.00078255	-0.000491985
0.0017	-0.00411127	0.00792591	0.0112684		0.000173006	0.00045539	0.000903896	0.00155809		0.0017	-0.00810172	0.000458881	-0.000549183
0.0017125	-0.00651536	0.00941318	0.0113141		0.000179087	0.000471168	0.000934968	0.00161103		0.0017125	-0.0105316	0.00190115	-0.000567441
0.001725	-0.00686627	0.00892915	0.00949089		0.000185381	0.000487485	0.000967083	0.00166569		0.001725	-0.0109082	0.00137225	-0.00245428
0.0017375	-0.00519571	0.00764295	0.00932606		0.000191897	0.000504358	0.00100027	0.00172215		0.0017375	-0.00926336	4.129e-05	-0.0026825
0.00175	-0.00270624	0.0067669	0.00962714		0.000198642	0.000521806	0.00103458	0.00178044		0.00175	-0.00679954	-0.000879402	-0.00244455
0.0017625	-0.00200756	0.0067561	0.00957278		0.000205623	0.000539847	0.00107003	0.00184063		0.0017625	-0.00612646	-0.000934724	-0.00256179
0.001775	-0.000665954	0.00606055	0.00957696		0.00021285	0.000558501	0.00110666	0.00190277		0.001775	-0.0048104	-0.00167467	-0.00262024
0.0017875	0.000807724	0.00548871	0.00900024		0.000220332	0.000577789	0.00114451	0.00196691		0.0017875	-0.00336224	-0.00229079	-0.00325932
0.0018	0.00274905	0.0057201	0.00938356		0.000228076	0.00059773	0.00118361	0.00203313		0.0018	-0.00144638	-0.00210358	-0.00293813
0.0018125	0.00286718	0.00674913	0.0093069		0.000236092	0.000618346	0.00122402	0.00210147		0.0018125	-0.00135366	-0.00111859	-0.00307666
0.001825	0.0019967	0.00822908	0.00789002		0.00024439	0.00063966	0.00126576	0.00217199		0.001825	-0.00224952	0.000317424	-0.00455516
0.0018375	0.00180609	0.00999721	0.00635048		0.00025298	0.000661693	0.00130888	0.00224477		0.0018375	-0.00246546	0.00204174	-0.00615607
0.00185	0.00112762	0.01026	0.00627068		0.000261871	0.00068447	0.00135342	0.00231986		0.00185	-0.00316922	0.00226079	-0.00629699
0.0018625	0.000319518	0.0102282	0.00712861		0.000271075	0.000708013	0.00139942	0.00239733		0.0018625	-0.00400256	0.00218549	-0.00549994
0.001875	0.000320563	0.00910304	0.00896017		0.000280603	0.000732347	0.00144693	0.00247724		0.001875	-0.00402671	0.00101682	-0.00372902
0.0018875	0.000718516	0.00850716	0.00983343		0.000290465	0.000757499	0.001496	0.00255967		0.0018875	-0.00365391	0.000377577	-0.00291615
0.0019	0.00240581	0.00889849	0.0114367		0.000300674	0.000783493	0.00154667	0.00264467		0.0019	-0.00199173	0.000725667	-0.00137299
0.0019125	0.00352892	0.00995749	0.0109531		0.000311242	0.000810357	0.00159898	0.00273233		0.0019125	-0.000893679	0.00174154	-0.00191658
0.001925	0.00393175	0.00957313	0.0123999		0.000322182	0.000838119	0.001653	0.00282271		0.001925	-0.000515869	0.00131416	-0.000529403
0.0019375	0.00436316	0.00823187	0.0142956		0.000333505	0.000866806	0.00170876	0.00291588		0.0019375	-0.000109442	-6.99968e-05	0.00130684
0.00195	0.00504372	0.00721608	0.0155609		0.000345227	0.000896447	0.00176632	0.00301192		0.00195	0.000546185	-0.00112857	0.00251294
0.0019625	0.00511864	0.00675157	0.0154675		0.000357361	0.000927073	0.00182573	0.0031109		0.0019625	0.000596215	-0.00163576	0.00236059
0.001975	0.00548976	0.00580199	0.0155769		0.000369921	0.000958714	0.00188705	0.00321289		0.001975	0.000942487	-0.0026279	0.00241128
0.0019875	0.00473672	0.00473289	0.0157996		0.000382923	0.000991402	0.00195033	0.00331797		0.0019875	0.000164641	-0.00373946	0.00257546
0.002	0.00353554	0.00403734	0.0161324		0.000396382	0.00102517	0.00201562	0.00342623		0.002	-0.0010613	-0.00447735	0.00284999
0.0020125	0.00203434	0.00407707	0.0155999		0.000410314	0.00106005	0.00208299	0.00353772		0.0020125	-0.00258722	-0.00447985	0.0022595
0.002025	0.00150431	0.00514269	0.0156487		0.000424735	0.00109607	0.00215248	0.00365254		0.002025	-0.00314192	-0.00345636	0.00225049
0.0020375	0.00295569	0.00525768	0.0152675		0.000439663	0.00113328	0.00222417	0.00377076		0.0020375	-0.00171517	-0.00338337	0.0018117
0.00205	0.00362963	0.00444819	0.0146542		0.000455116	0.0011717	0.00229811	0.00389246		0.00205	-0.00106582	-0.00423477	0.00114105
0.0020625	0.00333064	0.00317453	0.0138802		0.000471112	0.00121138	0.00237436	0.00401772		0.0020625	-0.00138936	-0.00555022	0.000309992
0.002075	0.0033059	0.00171165	0.0133042		0.000487671	0.00125235	0.00245298	0.00414662		0.002075	-0.0014386	-0.00705478	-0.000322915
0.0020875	0.00525594	0.000352971	0.0127202		0.000504811	0.00129464	0.00253404	0.00427924		0.0020875	0.000486968	-0.00845504	-0.000963611
0.0021	0.00743108	0.000653003	0.0116918		0.000522554	0.00133831	0.0026176	0.00441565		0.0021	0.00263769	-0.00819648	-0.00204838
0.0021125	0.00725441	0.00208103	0.0124396		0.00054092	0.00138338	0.00270373	0.00455595		0.0021125	0.00243664	-0.00680981	-0.00135678
0.002125	0.00610132	0.0030435	0.0125818		0.000559932	0.0014299	0.00279249	0.00470019		0.002125	0.00125922	-0.00588859	-0.0012706
0.0021375	0.00402654	0.00442867	0.012464		0.000579612	0.00147792	0.00288396	0.00484848		0.0021375	-0.000839862	-0.00454457	-0.00144416
0.00215	0.00355541	0.00585879	0.0123159		0.000599984	0.00152747	0.00297819	0.00500087		0.00215	-0.00133525	-0.00315549	-0.00164781
0.0021625	0.00257028	0.00648569	0.0126376		0.000621072	0.00157859	0.00307525	0.00515745		0.0021625	-0.00234458	-0.00256953	-0.00138151
0.002175	0.00322854	0.00676167	0.011634		0.000642901	0.00163135	0.00317522	0.0053183		0.002175	-0.00171049	-0.00233438	-0.00244022
0.0021875	0.00382094	0.00679722	0.0101829		0.000665497	0.00168576	0.00327817	0.00548349		0.0021875	-0.00114222	-0.00233956	-0.00394615
0.0022	0.00340696	0.00618496	0.00747848		0.000688888	0.0017419	0.00338417	0.00565309		0.0022	-0.00158029	-0.00299244	-0.00670531
0.0022125	0.00276473	0.0060846	0.00557688		0.0007131	0.00179979	0.00349328	0.00582718		0.0022125	-0.00224656	-0.00313331	-0.00866138
0.002225	0.0036603	0.00601212	0.0066655		0.000738164	0.0018595	0.00360557	0.00600581		0.002225	-0.001375	-0.00324621	-0.00762702
0.0022375	0.005618	0.00547408	0.00760532		0.000764108	0.00192107	0.00372113	0.00618907		0.0022375	0.000558737	-0.00382455	-0.00674124
0.00225	0.00718507	0.00473776	0.00918876		0.000790965	0.00198454	0.00384002	0.00637701		0.00225	0.00210188	-0.00460107	-0.00521163
0.0022625	0.00707495	0.00438616	0.00911872		0.000818765	0.00204998	0.00396231	0.00656969		0.0022625	0.00196788	-0.00499278	-0.0053353
0.002275	0.00761333	0.00265984	0.00840575		0.000847542	0.00211742	0.00408807	0.00676718		0.002275	0.00248243	-0.0067591	-0.00610168
0.0022875	0.00875841	-0.000528657	0.00858068		0.000877331	0.00218693	0.00421738	0.00696953		0.0022875	0.0036037	-0.00998749	-0.00597996
0.0023	0.0100864	-0.00255954	0.00816392		0.000908167	0.00225855	0.0043503	0.00717678		0.0023	0.00490796	-0.0120582	-0.00644973
0.0023125	0.0104948	-0.00273482	0.00830017		0.000940087	0.00233234	0.00448691	0.00738899		0.0023125	0.00529264	-0.0122731	-0.00636627
0.002325	0.0107116	-0.00205983	0.00811095		0.000973128	0.00240835	0.00462728	0.0076062		0.002325	0.00548571	-0.0116377	-0.00660808
0.0023375	0.0103701	-0.00101512	0.00702825		0.00100733	0.00248665	0.00477147	0.00782845		0.0023375	0.00512058	-0.0106325	-0.00774316
0.00235	0.0100202	0.000370046	0.00637627		0.00104274	0.00256727	0.00491956	0.00805576		0.00235	0.00474711	-0.00928675	-0.00844732
0.0023625	0.00984667	0.00349791	0.00646826		0.00107939	0.00265028	0.0050716	0.00828817		0.0023625	0.00455002	-0.00619818	-0.0084073
0.002375	0.00963655	0.00575111	0.00836185		0.00111732	0.00273573	0.00522767	0.0085257		0.002375	0.00431637	-0.00398416	-0.0065655
0.0023875	0.00910339	0.00821967	0.0118647		0.00115659	0.00282369	0.00538783	0.00876835		0.0023875	0.00375973	-0.0015547	-0.00311426
0.0024	0.00862599	0.00815067	0.0139025		0.00119725	0.0029142	0.00555213	0.00901615		0.0024	0.00325889	-0.00166269	-0.00112779
0.0024125	0.00792312	0.00900024	0.0149685		0.00123933	0.00300732	0.00572065	0.00926908		0.0024125	0.00253263	-0.000852011	-0.000112995
0.002425	0.00507961	0.00700665	0.0154483		0.00128288	0.00310312	0.00589344	0.00952714		0.002425	-0.000334242	-0.0028844	0.000315868
0.0024375	0.0041363	0.00620168	0.0157278		0.00132797	0.00320163	0.00607055	0.00979032		0.0024375	-0.00130087	-0.00372806	0.000544557
0.00245	0.00278424	0.00528033	0.0150925		0.00137465	0.00330294	0.00625204	0.0100586		0.00245	-0.00267621	-0.00468801	-0.00014129
0.0024625	0.00339267	0.00412167	0.0157787		0.00142296	0.00340708	0.00643796	0.0103319		0.0024625	-0.00209103	-0.00588518	0.000494455
0.002475	0.00443599	0.00480014	0.016039		0.00147298	0.00351412	0.00662834	0.0106103		0.002475	-0.00107091	-0.00524511	0.000704563
0.0024875	0.00585879	0.00530159	0.0153204		0.00152475	0.00362411	0.00682325	0.0108936		0.0024875	0.000328725	-0.00478197	-6.39858e-05
0.0025	0.00584694	0.0067223	0.0152316		0.00157834	0.00373711	0.0070227	0.0111818		0.0025	0.000293752	-0.00339947	-0.000202658
0.0025125	0.00482871	0.00908806	0.0165004		0.00163381	0.00385317	0.00722675	0.0114749		0.0025125	-0.000747563	-0.00107183	0.0010165
0.002525	0.00365681	0.00981148	0.0178974		0.00169124	0.00397235	0.00743542	0.0117727		0.002525	-0.00194251	-0.000386428	0.00236408
0.0025375	0.00325677	0.00864097	0.0188895		0.00175068	0.00409469	0.00764873	0.0120751		0.0025375	-0.00236557	-0.00159486	0.00330693
0.00255	0.00486461	0.0077001	0.0180256		0.00181221	0.00422026	0.00786671	0.0123821		0.00255	-0.000780698	-0.00257356	0.00239403
0.0025625	0.00656758	0.00583997	0.0182079		0.00187591	0.0043491	0.00808938	0.0126936		0.0025625	0.000899341	-0.00447142	0.00252741
0.002575	0.00644213	0.00328743	0.0184678		0.00194184	0.00448126	0.00831673	0.0130093		0.002575	0.000750999	-0.0070616	0.00273869
0.0025875	0.00573334	0.00166635	0.018826		0.00201009	0.0046168	0.00854879	0.0133292		0.0025875	1.93564e-05	-0.00872023	0.00304843
0.0026	0.00644317	0.00109033	0.0176768		0.00208074	0.00475575	0.00878554	0.0136532		0.0026	0.000706371	-0.0093337	0.00185087
0.0026125	0.00881172	0.000836298	0.0166662		0.00215387	0.00489816	0.00902698	0.0139809		0.0026125	0.00305214	-0.00962509	0.000792191
0.002625	0.011112	0.00131719	0.0174722		0.00222958	0.00504407	0.00927309	0.0143123		0.002625	0.00532965	-0.00918147	0.00155026
0.0026375	0.0131411	0.00278564	0.0187459		0.00230794	0.00519353	0.00952385	0.0146472		0.0026375	0.00733608	-0.00775019	0.00277617
0.00265	0.0145946	0.00466668	0.0186473		0.00238906	0.00534658	0.00977923	0.0149853		0.00265	0.00876688	-0.00590624	0.00262998
0.0026625	0.0152103	0.0062665	0.0190229		0.00247303	0.00550324	0.0100392	0.0153265		0.0026625	0.00936	-0.0043434	0.00295824
0.002675	0.0159048	0.00526709	0.0199976		0.00255995	0.00566355	0.0103037	0.0156705		0.002675	0.0100319	-0.00537971	0.00388569
0.0026875	0.0154455	0.00382826	0.0218727		0.00264992	0.00582755	0.0105727	0.016017		0.0026875	0.00955007	-0.00685534	0.00571378
0.0027	0.0143196	0.00348606	0.0233729		0.00274306	0.00599525	0.0108461	0.0163658		0.0027	0.00840165	-0.00723425	0.00716709
0.0027125	0.0125588	0.00261001	0.024175		0.00283947	0.00616669	0.0111238	0.0167167		0.0027125	0.00661836	-0.00814693	0.00792259
0.002725	0.0114068	0.00142556	0.0242155		0.00293927	0.00634188	0.0114059	0.0170692		0.002725	0.00544388	-0.00936791	0.00791652
0.0027375	0.00927344	0.000110785	0.0241283		0.00304258	0.00652083	0.0116921	0.0174232		0.0027375	0.00328814	-0.0107191	0.00778308
0.00275	0.00765794	-0.000983061	0.0251873		0.00314952	0.00670357	0.0119824	0.0177784		0.00275	0.00165027	-0.0118493	0.00879593
0.0027625	0.00643167	-0.00134059	0.0246542		0.00326021	0.0068901	0.0122767	0.0181343		0.0027625	0.000401676	-0.0122431	0.0082168
0.002775	0.00750426	0.000431377	0.0236889		0.0033748	0.00708042	0.0125748	0.0184907		0.002775	0.00145197	-0.0105073	0.00720574
0.0027875	0.00806565	0.000773922	0.0237147		0.00349342	0.00727453	0.0128767	0.0188472		0.0027875	0.0019911	-0.0102009	0.00718591
0.0028	0.00785482	0.000143889	0.0226791		0.0036162	0.00747243	0.0131821	0.0192035		0.0028	0.00175806	-0.0108669	0.0061048
0.0028125	0.00673449	0.00141058	0.0216995		0.0037433	0.00767411	0.013491	0.0195592		0.0028125	0.000615544	-0.0096361	0.00507998
0.002825	0.00549917	0.00274835	0.019347		0.00387487	0.00787954	0.0138032	0.0199139		0.002825	-0.000641928	-0.00833414	0.00268235
0.0028375	0.00494301	0.00377738	0.0170928		0.00401106	0.00808873	0.0141185	0.0202672		0.0028375	-0.0012202	-0.00734084	0.000383163
0.00285	0.00438302	0.00345923	0.0163798		0.00415204	0.00830162	0.0144368	0.0206189		0.00285	-0.00180226	-0.00769463	-0.000374575
0.0028625	0.0045928	0.00306023	0.0158829		0.00429797	0.00851821	0.0147578	0.0209684		0.0028625	-0.00161452	-0.00812919	-0.000916094
0.002875	0.0035	0.00402514	0.0157194		0.00444903	0.00873844	0.0150814	0.0213154		0.002875	-0.00272932	-0.00719974	-0.00112396
0.0028875	0.00351568	0.00597657	0.0149978		0.0046054	0.00896228	0.0154074	0.0216594		0.0028875	-0.00273561	-0.00528369	-0.00188991
0.0029	0.0035683	0.00771822	0.0151713		0.00476727	0.00918967	0.0157355	0.0220001		0.0029	-0.00270492	-0.00357733	-0.00176047
0.0029125	0.00283129	0.00844304	0.0149113		0.00493483	0.00942057	0.0160655	0.0223371		0.0029125	-0.00346382	-0.00288772	-0.00206436
0.002925	0.00035332	0.00624176	0.0131718		0.00510827	0.00965492	0.0163972	0.02267		0.002925	-0.00596365	-0.00512413	-0.00384769
0.0029375	-0.00075342	0.00498831	0.0113109		0.00528782	0.00989264	0.0167303	0.0229984		0.0029375	-0.00709221	-0.00641261	-0.00575212
0.00295	-0.000667348	0.00456597	0.0102094		0.00547367	0.0101337	0.0170646	0.0233218		0.00295	-0.00702792	-0.0068699	-0.00689708
0.0029625	0.000697956	0.00493848	0.010407		0.00566605	0.0103779	0.0173999	0.0236399		0.0029625	-0.00568437	-0.00653225	-0.00674277
0.002975	0.00141371	0.00702442	0.012294		0.0058652	0.0106253	0.0177358	0.0239524		0.002975	-0.00499033	-0.0044811	-0.00489893
0.0029875	0.00302469	0.00799735	0.0142106		0.00607135	0.0108758	0.0180721	0.0242588		0.0029875	-0.00340104	-0.00354287	-0.0030253
0.003	0.00278285	0.0107834	0.015227		0.00628474	0.0111291	0.0184085	0.0245588		0.003	-0.00366452	-0.000791462	-0.00205161
0.0030125	0.00382791	0.0124201	0.0160261		0.00650563	0.0113854	0.0187447	0.024852		0.0030125	-0.00264107	0.000810771	-0.00129521
0.003025	0.00490851	0.0136708	0.0165523		0.00673429	0.0116444	0.0190805	0.0251381		0.003025	-0.00158204	0.00202698	-0.000811496
0.0030375	0.00433807	0.0130777	0.0158801		0.00697098	0.011906	0.0194155	0.0254167		0.0030375	-0.00217402	0.00139953	-0.00152601
0.00305	0.00388645	0.0128958	0.0165136		0.00721599	0.0121701	0.0197494	0.0256877		0.00305	-0.00264715	0.00118335	-0.000934655
0.0030625	0.00542076	0.011474	0.0181856		0.00746961	0.0124366	0.020082	0.0259507		0.0030625	-0.00113431	-0.000272598	0.000695298
0.003075	0.00616196	0.0111085	0.0202053		0.00773215	0.0127054	0.0204128	0.0262054		0.003075	-0.000414547	-0.000672254	0.00267318
0.0030875	0.00756246	0.0115817	0.020407		0.00800391	0.0129763	0.0207417	0.0264516		0.0030875	0.000964552	-0.000233061	0.00283325
0.0031	0.00906262	0.0132376	0.018303		0.00828523	0.0132491	0.0210683	0.0266891		0.0031	0.00244335	0.00138892	0.000687654
0.0031125	0.00935568	0.0132923	0.0164707		0.00857644	0.0135238	0.0213923	0.0269178		0.0031125	0.00271508	0.00140976	-0.00118598
0.003125	0.00769871	0.0142538	0.0163948		0.00887787	0.0138001	0.0217134	0.0271374		0.003125	0.00103681	0.00233741	-0.00130318
0.0031375	0.00682963	0.0142496	0.0175858		0.00918991	0.014078	0.0220312	0.0273478		0.0031375	0.000146463	0.00229952	-0.000153185
0.00315	0.00590479	0.0152769	0.017543		0.00951291	0.0143572	0.0223455	0.0275489		0.00315	-0.000799604	0.00329319	-0.000236971
0.0031625	0.00418892	0.0143883	0.0171325		0.00984726	0.0146376	0.0226559	0.0277407		0.0031625	-0.00253666	0.00237105	-0.000688241
0.003175	0.00348641	0.0137377	0.0176733		0.0101934	0.0149191	0.0229622	0.0279231		0.003175	-0.00326034	0.001687	-0.000188039
0.0031875	0.00468131	0.0130571	0.0183922		0.0105516	0.0152014	0.023264	0.0280962		0.0031875	-0.00208656	0.000973059	0.000490383
0.0032	0.00653517	0.0125086	0.0182183		0.0109225	0.0154845	0.0235611	0.0282599		0.0032	-0.000253797	0.000391268	0.000276174
0.0032125	0.00917239	0.012378	0.0195693		0.0113064	0.015768	0.0238532	0.0284143		0.0032125	0.00236236	0.000227372	0.00158702
0.003225	0.0118389	0.0125658	0.0195449		0.0117038	0.016052	0.0241399	0.0285595		0.003225	0.00500783	0.000382057	0.0015226
0.0032375	0.0126254	0.0125522	0.0205903		0.0121151	0.016336	0.0244211	0.0286956		0.0032375	0.00577333	0.000335404	0.00252813
0.00325	0.0116991	0.0135168	0.0237196		0.012541	0.0166201	0.0246965	0.0288228		0.00325	0.00482614	0.00126699	0.00561766
0.0032625	0.00956895	0.0142032	0.0257202		0.0129817	0.016904	0.0249658	0.0289413		0.0032625	0.00267502	0.00192057	0.00757864
0.003275	0.00822037	0.014565	0.0263979		0.013438	0.0171876	0.0252288	0.0290513		0.003275	0.00130555	0.00224945	0.00821697
0.0032875	0.00781126	0.0145723	0.0260209		0.0139103	0.0174706	0.0254852	0.0291531		0.0032875	0.000875593	0.00222402	0.00780063
0.0033	0.00696274	0.0137952	0.0244817		0.0143992	0.017753	0.0257348	0.0292468		0.0033	6.24627e-06	0.00141427	0.0062223
0.0033125	0.00630448	0.0135272	0.0226812		0.0149053	0.0180344	0.0259775	0.0293329		0.0033125	-0.000672804	0.0011137	0.00438275
0.003325	0.00666097	0.0139687	0.0207691		0.0154292	0.0183148	0.026213	0.0294116		0.003325	-0.000337077	0.0015227	0.00243184
0.0033375	0.00873994	0.0153048	0.0195428		0.0159715	0.018594	0.0264413	0.0294832		0.0033375	0.00172117	0.0028263	0.00116685
0.00335	0.0101812	0.0169858	0.0195568		0.0165329	0.0188717	0.026662	0.0295481		0.00335	0.00314175	0.00447495	0.00114221
0.0033625	0.00909851	0.0195265	0.0204304		0.0171139	0.0191479	0.0268752	0.0296067		0.0033625	0.00203839	0.00698336	0.00197739
0.003375	0.00875039	0.0207102	0.0212357		0.0177155	0.0194224	0.0270806	0.0296594		0.003375	0.00166965	0.00813491	0.00274441
0.0033875	0.0088835	0.0200129	0.0223881		0.0183381	0.019695	0.0272783	0.0297064		0.0033875	0.00178217	0.00740549	0.00385864
0.0034	0.00974736	0.0180441	0.0236475		0.0189826	0.0199656	0.027468	0.0297483		0.0034	0.00262546	0.00540458	0.00508
0.0034125	0.0104056	0.0164132	0.0243831		0.0196498	0.020234	0.0276498	0.0297853		0.0034125	0.00326319	0.00374177	0.00577774
0.003425	0.0112862	0.0156243	0.0263777		0.0203405	0.0205	0.0278235	0.0298179		0.003425	0.00412328	0.00292093	0.00773464
0.0034375	0.01172	0.0146503	0.0264708		0.0210554	0.0207636	0.0279893	0.0298465		0.0034375	0.00453666	0.00191513	0.00779008
0.00345	0.0118863	0.0141827	0.026999		0.0217954	0.0210245	0.0281471	0.0298713		0.00345	0.00468245	0.00141573	0.0082809
0.0034625	0.011551	0.0132098	0.0262826		0.0225615	0.0212827	0.0282969	0.0298928		0.0034625	0.00432682	0.000411125	0.00752712
0.003475	0.011635	0.0117075	0.0238088		0.0233545	0.021538	0.0284389	0.0299112		0.003475	0.00439044	-0.00112273	0.00501615
0.0034875	0.0118232	0.0105708	0.0220658		0.0241753	0.0217902	0.0285729	0.029927		0.0034875	0.00455828	-0.00229097	0.00323605
0.0035	0.0128703	0.0102384	0.0214929		0.025025	0.0220322	0.0286957	0.02994		0.0035	0.00558513	-0.00265486	0.00262624
0.0035125	0.0142719	0.0110534	0.0201913							0.0035125	0.0069664	-0.00187117	0.00128793
0.003525	0.013484	0.0123212	0.019171							0.003525	0.00615827	-0.000634748	0.000230955
0.0035375	0.0126571	0.0123414	0.0185622							0.0035375	0.00531115	-0.000645771	-0.000414339
0.00355	0.010615	0.0124602	0.0202443							0.00355	0.00324894	-0.000558104	0.00123134
0.0035625	0.00877409	0.0125992	0.0215636							0.0035625	0.00138784	-0.000450152	0.00251439
0.003575	0.00753388	0.0126937	0.0234196							0.003575	0.000127521	-0.000386732	0.00433422
0.0035875	0.00630065	0.0131791	0.0243998							0.0035875	-0.00112579	6.77434e-05	0.00527847
0.0036	0.00627661	0.0124459	0.0246751							0.0036	-0.00116989	-0.000696307	0.0055179
0.0036125	0.00652994	0.00964352	0.0238022							0.0036125	-0.000936566	-0.0035295	0.00460925
0.003625	0.00655817	0.00753249	0.0246688							0.003625	-0.000928326	-0.00567125	0.00544029
0.0036375	0.00761438	0.00395162	0.0250765							0.0036375	0.000107931	-0.00928278	0.00581253
0.00365	0.00862773	0.00388785	0.0256658							0.00365	0.00110136	-0.00937713	0.00636645
0.0036625	0.0111743	0.00516464	0.0262084							0.0036625	0.00362808	-0.00813085	0.0068738
0.003675	0.0119779	0.00589433	0.0249365							0.003675	0.00441179	-0.0074316	0.00556679
0.0036875	0.0133784	0.0074729	0.0250302							0.0036875	0.00579246	-0.00588341	0.00562557
0.0037	0.0124023	0.00922779	0.0249371							0.0037	0.00479659	-0.00415881	0.00549769
0.0037125	0.0111503	0.0109297	0.0260394							0.0037125	0.00352477	-0.00248712	0.00656519
0.003725	0.008657	0.0119222	0.0263781							0.003725	0.00101174	-0.00152484	0.00686931
0.0037375	0.00638672	0.0120117	0.0258676							0.0037375	-0.00127825	-0.00146537	0.00632434
0.00375	0.00539637	0.0112733	0.0251131							0.00375	-0.00228828	-0.0022338	0.00553557
0.0037625	0.00643132	0.00958602	0.0236203							0.0037625	-0.00127297	-0.00395104	0.00400851
0.003775	0.00835139	0.00940969	0.0221574							0.003775	0.000627483	-0.00415725	0.00251154
0.0037875	0.00889222	0.00923651	0.021374							0.0037875	0.00114872	-0.00436025	0.00169421
0.0038	0.0101617	0.0088152	0.0213357							0.0038	0.00239864	-0.00481129	0.00162204
0.0038125	0.0104527	0.00816392	0.0227059							0.0038125	0.00267009	-0.00549226	0.00295849
0.003825	0.0107834	0.00703034	0.0239949							0.003825	0.00298129	-0.00665544	0.00421388
0.0038375	0.00943618	0.00672369	0.0245563							0.0038375	0.00161464	-0.00699163	0.00474178
0.00385	0.00988779	0.00625256	0.0239363							0.00385	0.00204682	-0.00749224	0.00408848
0.0038625	0.0108987	0.006324	0.0249152							0.0038625	0.00303833	-0.0074502	0.00503409
0.003875	0.010897	0.00905948	0.0251975							0.003875	0.00301721	-0.00474405	0.00528322
0.0038875	0.0102826	0.00983657	0.025846							0.0038875	0.00238352	-0.00399624	0.00589872
0.0039	0.00863156	0.0100565	0.0252626							0.0039	0.000713153	-0.00380555	0.00528249
0.0039125	0.00702128	0.0112238	0.0257254							0.0039125	-0.000916411	-0.00266732	0.00571248
0.003925	0.00563368	0.0123724	0.0254393							0.003925	-0.00232327	-0.00154783	0.00539373
0.0039375	0.00449174	0.0120305	0.0257933							0.0039375	-0.00348443	-0.00191868	0.00571524
0.00395	0.00480328	0.010782	0.0247486							0.00395	-0.0031921	-0.00319618	0.00463811
0.0039625	0.00580129	0.0107983	0.024428							0.0039625	-0.00221325	-0.00320867	0.00428521
0.003975	0.00747151	0.0119765	0.0242043							0.003975	-0.000562174	-0.0020593	0.0040293
0.0039875	0.00861623	0.0130233	0.0240792							0.0039875	0.000563439	-0.00104124	0.00387212
0.004	0.00956302	0.0141294	0.0241886							0.004	0.00149115	3.61298e-05	0.00394957
0.0040125	0.00861449	0.0164181	0.0235318							0.0040125	0.000523567	0.00229627	0.00326086
0.004025	0.00654632	0.0179144	0.0233189							0.004025	-0.00156362	0.00376406	0.00301621
0.0040375	0.00470326	0.0186361	0.0235227							0.0040375	-0.00342567	0.00445726	0.00318844
0.00405	0.00288425	0.0196143	0.0233241							0.00405	-0.00526364	0.005407	0.0029583
0.0040625	0.00106908	0.0201025	0.0224275							0.0040625	-0.00709776	0.00586686	0.00203028
0.004075	0.0011217	0.0192289	0.0215221							0.004075	-0.00706404	0.00496496	0.00109367
0.0040875	0.00192422	0.018097	0.0211793							0.0040875	-0.0062804	0.00380491	0.0007196
0.0041	0.00270653	0.0181671	0.0202481							0.0041	-0.00551693	0.0038468	-0.000242578
0.0041125	0.0029982	0.0173304	0.0195557							0.0041125	-0.00524408	0.00298203	-0.000965944
0.004125	0.000436604	0.0166227	0.0203858							0.004125	-0.00782447	0.00224626	-0.000166738
0.0041375	-0.00118308	0.0166718	0.0215985							0.0041375	-0.00946292	0.00226743	0.0010152
0.00415	-0.00164724	0.0195822	0.0231443							0.00415	-0.00994582	0.00514994	0.00253038
0.0041625	-0.00304426	0.0201917	0.023115							0.0041625	-0.0113615	0.00573157	0.00247059
0.004175	-0.0029317	0.0194899	0.023975							0.004175	-0.0112677	0.00500198	0.00330019
0.0041875	-0.00143363	0.0186609	0.0244273							0.0041875	-0.00978824	0.00414526	0.0037222
0.0042	-0.000153704	0.0192432	0.0243008							0.0042	-0.00852693	0.0046999	0.00356551
0.0042125	0.00246261	0.0183166	0.024796							0.0042125	-0.00592921	0.00374573	0.00403059
0.004225	0.00441264	0.0173342	0.0255735							0.004225	-0.00399774	0.00273586	0.00477804
0.0042375	0.00569361	0.0175642	0.0257216							0.0042375	-0.00273531	0.00293839	0.00489626
0.00425	0.0069373	0.0174405	0.0240238							0.00425	-0.00151013	0.00278728	0.00316873
0.0042625	0.0063801	0.0178339	0.0217668							0.0042625	-0.00208581	0.00315335	0.000882026
0.004275	0.00565598	0.0194069	0.0206269							0.004275	-0.00282839	0.00469906	-0.000287385
0.0042875	0.00491339	0.020405	0.0197167							0.0042875	-0.0035894	0.00566986	-0.00122705
0.0043	0.00368504	0.0206231	0.0191759							0.0043	-0.00483616	0.00586084	-0.00179723
0.0043125	0.00381014	0.0202778	0.0175412							0.0043125	-0.00472943	0.00548841	-0.00346116
0.004325	0.00523677	0.0199669	0.0178744							0.004325	-0.00332113	0.00515054	-0.00315718
0.0043375	0.00650729	0.0192512	0.0184776							0.0043375	-0.00206893	0.0044078	-0.00258303
0.00435	0.00786737	0.0197118	0.0189647							0.00435	-0.000727142	0.00484156	-0.00212482
0.0043625	0.00890302	0.0194017	0.018441							0.0043625	0.000290248	0.00450456	-0.00267742
0.004375	0.00901209	0.0189504	0.0189393							0.004375	0.000381086	0.0040265	-0.00220785
0.0043875	0.00863505	0.0186877	0.0200603							0.0043875	-1.41647e-05	0.00373701	-0.00111547
0.0044	0.00865595	0.0191076	0.0231809							0.0044	-1.14349e-05	0.00413024	0.00197652
0.0044125	0.00862041	0.0200614	0.0241893							0.0044125	-6.51309e-05	0.00505738	0.00295655
0.004425	0.00876468	0.0216187	0.02491							0.004425	6.10101e-05	0.00658813	0.00364884
0.0044375	0.0094766	0.0222842	0.0248253							0.0044375	0.000754835	0.00722721	0.00353591
0.00445	0.0104318	0.0200596	0.0258798							0.00445	0.00169192	0.00497614	0.00456223
0.0044625	0.0118873	0.0178921	0.0248587							0.0044625	0.00312943	0.00278227	0.00351316
0.004475	0.0133119	0.0164669	0.0238562							0.004475	0.00453596	0.00133071	0.00248266
0.0044875	0.013546	0.0144322	0.024098							0.0044875	0.00475214	-0.000730276	0.00269665
0.0045	0.0131683	0.0152333	0.0250713							0.0045	0.00435643	4.46467e-05	0.00364216
0.0045125	0.0131129	0.016194	0.0263512							0.0045125	0.00428309	0.000979225	0.00489443
0.004525	0.0119068	0.0169983	0.0259819							0.004525	0.00305913	0.0017574	0.00449749
0.0045375	0.0110228	0.0182417	0.0246716							0.0045375	0.00215718	0.0029747	0.00315977
0.00455	0.00958393	0.0198094	0.0221487							0.00455	0.000700487	0.00451649	0.000609478
0.0045625	0.00874168	0.0206949	0.0201523							0.0045625	-0.000159596	0.00537603	-0.00141418
0.004575	0.00726486	0.0207977	0.0187337							0.004575	-0.00165421	0.00545296	-0.00285999
0.0045875	0.00641181	0.0204858	0.0181984							0.0045875	-0.00252505	0.00511528	-0.00342232
0.0046	0.00635431	0.0194048	0.0182131							0.0046	-0.0026003	0.00400857	-0.00343468
0.0046125	0.00782834	0.0179667	0.0207057							0.0046125	-0.001144	0.00254474	-0.000968984
0.004625	0.00955152	0.0180078	0.0219804							0.004625	0.000561485	0.00256023	0.00027891
0.0046375	0.0105464	0.0182904	0.0228348							0.0046375	0.00153869	0.00281725	0.00110664
0.00465	0.0102753	0.0176803	0.0242085							0.00465	0.00124993	0.00218156	0.00245369
0.0046625	0.0109513	0.0161547	0.0251616							0.0046625	0.00190834	0.00063049	0.00338022
0.004675	0.0111336	0.0167481	0.0261575							0.004675	0.002073	0.00119852	0.00434971
0.0046875	0.0116354	0.0146531	0.0269537							0.0046875	0.00255722	-0.000921837	0.00511961
0.0047	0.0127543	0.0146935	0.0288289							0.0047	0.00365861	-0.000906716	0.00696847
0.0047125	0.0118866	0.0134502	0.0297628							0.0047125	0.0027734	-0.0021753	0.00787621
0.004725	0.0116772	0.0132366	0.0325766							0.004725	0.00254648	-0.00241411	0.010664
0.0047375	0.0107384	0.0146604	0.0341925							0.0047375	0.00159024	-0.0010154	0.0122539
0.00475	0.00949472	0.0161951	0.0351539							0.00475	0.000329107	0.000494181	0.0131894
0.0047625	0.00783635	0.015433	0.0347908							0.0047625	-0.00134668	-0.000292949	0.0128005
0.004775	0.00734257	0.0149364	0.0341054							0.004775	-0.00185785	-0.000814491	0.0120894
0.0047875	0.00744014	0.0146364	0.0344563							0.0047875	-0.00177764	-0.00113944	0.0124146
0.0048	0.00715266	0.0165847	0.0356902							0.0048	-0.00208247	0.000783987	0.013623
0.0048125	0.00759974	0.0187051	0.0364366							0.0048125	-0.0016527	0.00287961	0.014344
0.004825	0.00838345	0.0229073	0.0364401							0.004825	-0.000886282	0.00705705	0.0143221
0.0048375	0.00948043	0.0253536	0.036137							0.0048375	0.000193435	0.0094786	0.0139937
0.00485	0.00952608	0.0264342	0.0356045							0.00485	0.000221845	0.0105346	0.013436
0.0048625	0.00941388	0.0248734	0.034911							0.0048625	9.24234e-05	0.00894917	0.0127175
0.004875	0.00919364	0.0226623	0.0331426							0.004875	-0.000144999	0.00671359	0.010924
0.0048875	0.0103366	0.0215598	0.0325366							0.0048875	0.000980816	0.00558654	0.0102931
0.0049	0.0109848	0.0213793	0.0326875							0.0049	0.00161183	0.0053816	0.0104191
0.0049125	0.0108903	0.0205273	0.0336823							0.0049125	0.00150028	0.00450521	0.0113892
0.004925	0.0112301	0.0198749	0.0339008							0.004925	0.00182295	0.00382854	0.011583
0.0049375	0.0110057	0.0202889	0.0331307							0.0049375	0.00158147	0.00421824	0.0107883
0.00495	0.0110966	0.0207966	0.0315054							0.00495	0.00165538	0.00470174	0.00913856
0.0049625	0.0120985	0.0206691	0.0304123							0.0049625	0.00264021	0.00455002	0.00802099
0.004975	0.0124696	0.0195631	0.028387							0.004975	0.00299434	0.00341986	0.00597134
0.0049875	0.011933	0.0189755	0.0278462							0.0049875	0.00244073	0.00280827	0.00540626
0.005	0.00999199	0.0192219	0.0270206							0.005	0.000482811	0.00303062	0.00455657
0.0050125	0.00916681	0.0194773	0.0254219							0.0050125	-0.000359283	0.00326208	0.0029337
0.005025	0.00752134	0.0201624	0.0242465							0.005025	-0.00202165	0.00392326	0.00173431
0.0050375	0.00654214	0.0200412	0.0224996							0.0050375	-0.00301772	0.00377813	-3.64924e-05
0.00505	0.00694845	0.019417	0.0207552							0.00505	-0.00262825	0.00313021	-0.00180477
0.0050625	0.00493012	0.0179664	0.0188933							0.0050625	-0.00466341	0.00165577	-0.00369041
0.005075	0.00523433	0.0175736	0.0186086							0.005075	-0.00437599	0.00123933	-0.00399878
0.0050875	0.00600828	0.0173241	0.0197401							0.0050875	-0.00361881	0.000966169	-0.0028909
0.0051	0.00734188	0.0183371	0.0208444							0.0051	-0.00230197	0.00195556	-0.00181012
0.0051125	0.00776596	0.0193177	0.0209768							0.0051125	-0.0018946	0.0029126	-0.00170114
0.005125	0.00766003	0.0192972	0.020069							0.005125	-0.00201724	0.00286853	-0.00263226
0.0051375	0.00713245	0.0188734	0.0203774							0.0051375	-0.0025615	0.00242133	-0.00234714
0.00515	0.00586367	0.0189874	0.0196784							0.00515	-0.00384693	0.00251187	-0.00306937
0.0051625	0.00515732	0.0200021	0.0177064							0.0051625	-0.00456991	0.00350326	-0.00506448
0.005175	0.003055	0.0206754	0.0163195							0.005175	-0.00668883	0.00415319	-0.00647443
0.0051875	0.00305918	0.0222888	0.0164794							0.0051875	-0.00670123	0.00574335	-0.00633745
0.0052	0.00477819	0.0227561	0.0194418							0.0052	-0.00499879	0.00618744	-0.00339799
0.0052125	0.005994	0.0225216	0.0233335							0.0052125	-0.00379951	0.00592976	0.000470907
0.005225	0.0060264	0.0205032	0.0267809							0.005225	-0.00378361	0.00388831	0.00389559
0.0052375	0.00670034	0.0179458	0.0284901							0.0052375	-0.00312616	0.00130784	0.00558218
0.00525	0.00828379	0.0168293	0.0295342							0.00525	-0.00155918	0.000168326	0.00660362
0.0052625	0.0101035	0.016139	0.0313905							0.0052625	0.000244087	-0.000544955	0.00843742
0.005275	0.0105558	0.0153574	0.0315685							0.005275	0.000679983	-0.00134949	0.00859306
0.0052875	0.00966338	0.0152162	0.032937							0.0052875	-0.000228841	-0.00151348	0.00993915
0.0053	0.00810746	0.0157247	0.032323							0.0053	-0.00180113	-0.00102788	0.00930288
0.0053125	0.00730285	0.0177688	0.0341252							0.0053125	-0.00262209	0.00099347	0.011083
0.005325	0.00674286	0.0184824	0.0345626							0.005325	-0.00319841	0.00168441	0.0114982
0.0053375	0.00617381	0.0200192	0.0341312							0.0053375	-0.00378376	0.00319849	0.0110447
0.00535	0.0065728	0.021848	0.0330906							0.00535	-0.00340104	0.00500463	0.00998223
0.0053625	0.00720841	0.0231195	0.0314814							0.0053625	-0.00278169	0.00625362	0.0083511
0.005375	0.00827159	0.0218208	0.030627							0.005375	-0.00173474	0.00493235	0.00747483
0.0053875	0.00971565	0.0211448	0.0299948							0.0053875	-0.000306891	0.00423383	0.00682096
0.0054	0.0115859	0.0207897	0.030589							0.0054	0.00154716	0.00385631	0.00739342
0.0054125	0.0122236	0.0218375	0.0307088							0.0054125	0.00216869	0.00488177	0.0074917
0.005425	0.0130864	0.0213354	0.0309291							0.005425	0.00301536	0.00435728	0.0076904
0.0054375	0.0129111	0.0204656	0.0300725							0.0054375	0.00282397	0.00346521	0.00681241
0.00545	0.0122992	0.0205935	0.0296063							0.00545	0.00219596	0.00357085	0.00632477
0.0054625	0.0113963	0.0208855	0.0295261							0.0054625	0.001277	0.00384067	0.00622331
0.005475	0.00917901	0.0204321	0.0295592							0.005475	-0.000956362	0.00336516	0.00623518
0.0054875	0.00789908	0.0191414	0.0298429							0.0054875	-0.00225232	0.00205232	0.00649766
0.0055	0.00674216	0.017773	0.0304694							0.0055	-0.00342524	0.000661819	0.00710312
0.0055125	0.0054699	0.0178524	0.0301269							0.0055125	-0.00471349	0.000719255	0.00673954
0.005525	0.00558733	0.0184563	0.0294209							0.005525	-0.00461201	0.00130118	0.00601259
0.0055375	0.00586715	0.0185622	0.028763							0.0055375	-0.00434813	0.0013852	0.0053338
0.00555	0.00593615	0.0190369	0.028403							0.00555	-0.00429505	0.00183794	0.00495301
0.0055625	0.00662368	0.0204057	0.0288634							0.0055625	-0.00362341	0.00318489	0.0053926
0.005575	0.00655468	0.01947	0.0303377							0.005575	-0.00370828	0.00222747	0.0068463
0.0055875	0.00678084	0.0177629	0.0305245							0.0055875	-0.00349797	0.000498576	0.00701247
0.0056	0.00597309	0.0168906	0.0330736							0.0056	-0.00432155	-0.000395337	0.00954099
0.0056125	0.00638707	0.0168952	0.0335949							0.0056125	-0.00392338	-0.000412457	0.0100418
0.005625	0.00730807	0.0176848	0.0341862							0.005625	-0.00301816	0.000355571	0.0106128
0.0056375	0.0087016	0.0179242	0.0344918							0.0056375	-0.00164039	0.000573411	0.0108981
0.00565	0.0100983	0.0180221	0.0349441							0.00565	-0.000259461	0.000649816	0.0113301
0.0056625	0.0119351	0.0184225	0.035523							0.0056625	0.0015616	0.00102874	0.0118887
0.005675	0.0120124	0.0187637	0.0330931							0.005675	0.00162327	0.00134847	0.00943874
0.0056875	0.0125264	0.0173412	0.0323902							0.0056875	0.00212159	-9.53675e-05	0.00871581
0.0057	0.0104133	0.0150155	0.0324376							0.0057	-7.18382e-06	-0.00244239	0.00874322
0.0057125	0.00878802	0.0133328	0.0309929							0.0057125	-0.00164808	-0.00414644	0.00727854
0.005725	0.00771648	0.0134377	0.0294348							0.005725	-0.00273523	-0.0040628	0.00570067
0.0057375	0.00680628	0.0141071	0.0280458							0.0057375	-0.00366102	-0.00341459	0.00429188
0.00575	0.00655573	0.0127853	0.0278458							0.00575	-0.00392713	-0.0047575	0.00407214
0.0057625	0.00673101	0.0115381	0.0272489							0.0057625	-0.0037674	-0.00602578	0.00345555
0.005775	0.00801791	0.0119608	0.0275967							0.005775	-0.00249602	-0.00562416	0.00378373
0.0057875	0.00916228	0.0117044	0.0274998							0.0057875	-0.00136715	-0.00590167	0.00366733
0.0058	0.00941875	0.0117852	0.027521							0.0058	-0.00112615	-0.00584181	0.00366912
0.0058125	0.00907063	0.0124672	0.0273524							0.0058125	-0.00148973	-0.00518079	0.00348107
0.005825	0.00912186	0.0135854	0.0294394							0.005825	-0.00145395	-0.00408345	0.00554872
0.0058375	0.00961808	0.0136523	0.0306447							0.0058375	-0.000973141	-0.0040374	0.00673481
0.00585	0.010638	0.0139579	0.0338409							0.00585	3.14347e-05	-0.00375261	0.00991177
0.0058625	0.0116869	0.0150371	0.0351898							0.0058625	0.00106495	-0.00269417	0.0112416
0.005875	0.0116598	0.0159045	0.0362178							0.005875	0.00102242	-0.00184755	0.0122505
0.0058875	0.011856	0.0159163	0.0368865							0.0058875	0.00120328	-0.00185639	0.0129002
0.0059	0.0111764	0.0146779	0.0385714							0.0059	0.000508454	-0.00311549	0.0145661
0.0059125	0.0109437	0.0138238	0.0396328							0.0059125	0.000260387	-0.00399019	0.0156086
0.005925	0.0118072	0.0149741	0.0402817							0.005925	0.00110863	-0.00286045	0.0162386
0.0059375	0.0129853	0.0175552	0.0391505							0.0059375	0.00227155	-0.000299852	0.0150888
0.00595	0.0150678	0.0190543	0.0377396							0.00595	0.00433878	0.00117879	0.0136591
0.0059625	0.0173823	0.0217473	0.0354397							0.0059625	0.00663811	0.00385133	0.0113406
0.005975	0.0188006	0.0225515	0.0333189							0.005975	0.0080412	0.00463521	0.00920121
0.0059875	0.0181312	0.022984	0.0299502							0.0059875	0.00735662	0.00504731	0.00581404
0.006	0.0171349	0.0221567	0.0287703							0.006	0.0063452	0.00419974	0.00461567
0.0060125	0.0165544	0.0219727	0.0277591							0.0060125	0.00574953	0.00399548	0.00358603
0.006025	0.0162996	0.0219421	0.0265987							0.006025	0.0054797	0.0039446	0.00240729
0.0060375	0.0148803	0.0208238	0.0249396							0.0060375	0.0040453	0.00280618	0.000729964
0.00605	0.0141698	0.0200547	0.0254187							0.00605	0.00331971	0.00201696	0.0011909
0.0060625	0.0140987	0.0206112	0.0262565							0.0060625	0.00323358	0.00255337	0.00201048
0.006075	0.0141032	0.0205886	0.0261787							0.006075	0.00322309	0.00251066	0.00191468
0.0060875	0.0127167	0.0222215	0.0263119							0.0060875	0.00182153	0.00412357	0.00202977
0.0061	0.0123668	0.0229819	0.0284452							0.0061	0.00145669	0.00486396	0.00414514
0.0061125	0.011973	0.0226446	0.0296045							0.0061125	0.00104796	0.0045067	0.00528659
0.006125	0.0123807	0.0224139	0.0314608							0.006125	0.00144073	0.00425612	0.00712504
0.0061375	0.0117873	0.0227066	0.0326843							0.0061375	0.000832369	0.00452898	0.00833073
0.00615	0.0119312	0.0237924	0.0341329							0.00615	0.000961389	0.00559499	0.00976158
0.0061625	0.0123044	0.024734	0.0343232							0.0061625	0.00131972	0.00651678	0.00993418
0.006175	0.0135119	0.0245068	0.0326							0.006175	0.00251231	0.00626985	0.00819338
0.0061875	0.0153992	0.0241872	0.0330018							0.0061875	0.00438478	0.00593061	0.00857761
0.0062	0.0166293	0.0222295	0.0323268							0.0062	0.00560006	0.00395325	0.00788513
0.0062125	0.0169415	0.0191975	0.0315072							0.0062125	0.00589749	0.000901601	0.00704809
0.006225	0.0163843	0.0167478	0.0304541							0.006225	0.00532551	-0.00156771	0.00597764
0.0062375	0.016139	0.0161881	0.028971							0.0062375	0.00506543	-0.00214689	0.00447723
0.00625	0.0153215	0.017644	0.0289766							0.00625	0.00423319	-0.000710482	0.00446554
0.0062625	0.014542	0.0192738	0.0267739							0.0062625	0.00343894	0.000899853	0.00224565
0.006275	0.0144148	0.0206119	0.0255728							0.006275	0.00329705	0.00221856	0.00102733
0.0062875	0.015878	0.0208973	0.0252692							0.0062875	0.0047456	0.00248458	0.000706714
0.0063	0.016462	0.0226393	0.0263917							0.0063	0.00531497	0.00420724	0.0018121
0.0063125	0.0161369	0.02293	0.0271332							0.0063125	0.00497521	0.00447856	0.00253666
0.006325	0.01541	0.0231153	0.0261798							0.006325	0.00423368	0.00464468	0.00156631
0.0063375	0.0140931	0.0231397	0.0262843							0.0063375	0.00290222	0.00464986	0.00165398
0.00635	0.0135279	0.0211409	0.0281765							0.00635	0.00232242	0.00263185	0.00352936
0.0063625	0.0137652	0.0198983	0.0302781							0.0063625	0.00254517	0.00137006	0.00561422
0.006375	0.0134993	0.0160568	0.0322648							0.006375	0.00226474	-0.00249057	0.00758414
0.0063875	0.0146873	0.0147096	0.0343124							0.0063875	0.00343815	-0.00385682	0.00961509
0.0064	0.013868	0.0143754	0.0357564							0.0064	0.0026044	-0.00421004	0.0110426
0.0064125	0.0149141	0.0142611	0.0358352							0.0064125	0.00363602	-0.00434333	0.0111048
0.006425	0.0152615	0.014773	0.0346466							0.006425	0.00396898	-0.00385038	0.00989965
0.0064375	0.0147374	0.0149295	0.0330795							0.0064375	0.00343044	-0.00371283	0.00831615
0.00645	0.0133206	0.0161083	0.0334809							0.00645	0.00199914	-0.00255284	0.00870121
0.0064625	0.0118486	0.017613	0.0355073							0.0064625	0.000512796	-0.00106699	0.0107112
0.006475	0.0108475	0.0197962	0.0352435							0.006475	-0.000502744	0.00109737	0.0104312
0.0064875	0.0104185	0.0212646	0.0362227							0.0064875	-0.000946078	0.00254706	0.0113942
0.0065	0.0108708	0.0215089	0.0368193							0.0065	-0.000508113	0.00277261	0.0119746
0.0065125	0.0132216	0.0202028	0.0377995							0.0065125	0.00182833	0.00144786	0.0129387
0.006525	0.0167042	0.0190055	0.0376326							0.006525	0.00529663	0.000231862	0.0127557
0.0065375	0.0187591	0.0169345	0.0368224							0.0065375	0.00733726	-0.00185771	0.0119295
0.00655	0.0190017	0.0165627	0.0353752							0.00655	0.00756552	-0.0022481	0.0104664
0.0065625	0.0195233	0.0169764	0.0341245							0.0065625	0.00807293	-0.00185301	0.00919982
0.006575	0.0192675	0.0190069	0.0335663							0.006575	0.00780292	0.000159017	0.00862572
0.0065875	0.0189623	0.0194254	0.0326801							0.0065875	0.00748344	0.000559061	0.00772377
0.0066	0.0180629	0.0211928	0.0334231							0.0066	0.00656984	0.00230807	0.00845096
0.0066125	0.0183741	0.0225463	0.0348006							0.0066125	0.00686685	0.00364313	0.00981276
0.006625	0.0193547	0.0235544	0.0361338							0.006625	0.00783328	0.0046329	0.0111304
0.0066375	0.0199094	0.0241395	0.0358554							0.0066375	0.0083739	0.00519965	0.0108363
0.00665	0.020061	0.0226704	0.0361948							0.00665	0.00851137	0.00371222	0.0111602
0.0066625	0.0201502	0.0215716	0.0357561							0.0066625	0.00858647	0.00259525	0.010706
0.006675	0.0180866	0.0213727	0.0350828							0.006675	0.00650875	0.00237806	0.0100173
0.0066875	0.0165889	0.0203586	0.0339308							0.0066875	0.00499696	0.00134584	0.00884989
0.0067	0.0145102	0.0193491	0.0318142							0.0067	0.00290429	0.000318182	0.00671795
0.0067125	0.0127557	0.0186577	0.0304635							0.0067125	0.00113572	-0.000391286	0.00535199
0.006725	0.0115023	0.017744	0.0297673							0.006725	-0.000131736	-0.00132304	0.00464051
0.0067375	0.0116493	0.0164059	0.029001							0.0067375	1.32489e-06	-0.0026792	0.00385904
0.00675	0.0122546	0.0151636	0.0281148							0.00675	0.000592642	-0.00393949	0.00295774
0.0067625	0.0130366	0.0150187	0.0278709							0.0067625	0.00136065	-0.00410241	0.00269872
0.006775	0.0141775	0.0166533	0.0290338							0.006775	0.0024876	-0.00248567	0.00384652
0.0067875	0.0156431	0.0200373	0.0304343							0.0067875	0.00393935	0.00088043	0.00523203
0.0068	0.0169502	0.023068	0.0325491							0.0068	0.00523255	0.00389321	0.00733195
0.0068125	0.0170865	0.0245786	0.0343287							0.0068125	0.00535492	0.00538601	0.00909669
0.006825	0.017866	0.0247716	0.0364544							0.006825	0.00612058	0.00556128	0.0112075
0.0068375	0.0184584	0.0250319	0.0371078							0.0068375	0.00669914	0.00580383	0.0118461
0.00685	0.0172806	0.0242228	0.0366053							0.00685	0.00550748	0.00497697	0.0113288
0.0068625	0.0172105	0.0233701	0.0358233							0.0068625	0.00542363	0.00410659	0.0105322
0.006875	0.0161825	0.023007	0.0366328							0.006875	0.00438185	0.00372584	0.011327
0.0068875	0.0159107	0.0223759	0.0374625							0.0068875	0.00409627	0.00307715	0.0121421
0.0069	0.013976	0.022386	0.0396373							0.0069	0.00214781	0.00306968	0.0143024
0.0069125	0.0119636	0.0210597	0.0402252							0.0069125	0.000121659	0.00172586	0.0148757
0.006925	0.00948496	0.0234401	0.0409744							0.006925	-0.00237073	0.00408875	0.0156105
0.0069375	0.00734292	0.022371	0.0418208							0.0069375	-0.00452647	0.00300217	0.0164425
0.00695	0.00733839	0.0218846	0.0414947							0.00695	-0.00454469	0.00249827	0.0161019
0.0069625	0.0075987	0.0232147	0.041372							0.0069625	-0.00429805	0.00381097	0.015965
0.006975	0.00859323	0.0257006	0.0402019							0.006975	-0.00331716	0.00627958	0.0147805
0.0069875	0.00942642	0.0275343	0.0391157							0.0069875	-0.00249761	0.00809589	0.0136801
0.007	0.00842422	0.0279333	0.0365865							0.007	-0.00351342	0.00847759	0.0111367
0.0070125	0.00872286	0.0280831	0.0343274							0.0070125	-0.00322838	0.00861016	0.00886347
0.007025	0.0096031	0.0291341	0.0348204							0.007025	-0.00236172	0.00964391	0.00934246
0.0070375	0.0113761	0.0280713	0.0347218							0.0070375	-0.000602271	0.00856388	0.00922979
0.00705	0.0141081	0.0268806	0.0347229							0.00705	0.00211619	0.00735599	0.00921684
0.0070625	0.016002	0.0255306	0.0324941							0.0070625	0.00399659	0.00598888	0.00697407
0.007075	0.0170673	0.0252842	0.0318316							0.007075	0.00504835	0.00572541	0.00629772
0.0070875	0.0169447	0.0245667	0.0309371							0.0070875	0.0049122	0.00499085	0.00538933
0.0071	0.0166523	0.0248267	0.0314037							0.0071	0.00460636	0.00523377	0.00584211
0.0071125	0.016316	0.0244678	0.032669							0.0071125	0.00425663	0.00485785	0.00709363
0.007125	0.0153856	0.024158	0.033046							0.007125	0.00331278	0.00453109	0.00745694
0.0071375	0.0145792	0.0236269	0.0330227							0.0071375	0.002493	0.00398309	0.00741991
0.00715	0.0138042	0.0233858	0.0318365							0.00715	0.0017046	0.00372504	0.00622007
0.0071625	0.0122713	0.023223	0.0316069							0.0071625	0.00015829	0.00354544	0.00597683
0.007175	0.01102	0.0232516	0.0314075							0.007175	-0.00110643	0.00355718	0.00576395
0.0071875	0.0105596	0.0238572	0.0316403							0.0071875	-0.00158012	0.00414601	0.00598322
0.0072	0.0110987	0.0244692	0.0335273							0.0072	-0.00105437	0.00474115	0.00785672
0.0072125	0.012539	0.0249936	0.0346093							0.0072125	0.000372535	0.00524886	0.00892529
0.007225	0.0137258	0.0262408	0.0364241							0.007225	0.00154612	0.00647933	0.0107267
0.0072375	0.0142935	0.0276967	0.0360028							0.0072375	0.00210049	0.00791856	0.0102921
0.00725	0.0138084	0.0277361	0.0354825							0.00725	0.00160215	0.00794129	0.00975854
0.0072625	0.0134066	0.0280037	0.0350347							0.0072625	0.00118712	0.00819231	0.00929751
0.007275	0.0130125	0.0280389	0.033206							0.007275	0.000779766	0.00821093	0.00745553
0.0072875	0.0125832	0.0277469	0.0313452							0.0072875	0.000337234	0.00790236	0.00558154
0.0073	0.01247	0.0274834	0.0305245							0.0073	0.00021078	0.00762241	0.00474777
0.0073125	0.0126567	0.0283055	0.0300558							0.0073125	0.000384377	0.00842796	0.004266
0.007325	0.0139537	0.0288149	0.0327676							0.007325	0.00166821	0.00892098	0.00696475
0.0073375	0.0143918	0.0290885	0.0335116							0.0073375	0.00209309	0.00917811	0.00769573
0.00735	0.014966	0.0289588	0.0330425							0.00735	0.00265424	0.00903209	0.00721374
0.0073625	0.0156483	0.0292028	0.0349055							0.0073625	0.00332342	0.00925966	0.00906374
0.007375	0.017228	0.0288581	0.0361241							0.007375	0.00488993	0.0088987	0.0102695
0.0073875	0.0179712	0.0281535	0.0376396							0.0073875	0.00562014	0.0081778	0.0117721
0.0074	0.0177242	0.0272677	0.037566							0.0074	0.00536001	0.00727573	0.0116858
0.0074125	0.0173795	0.0256696	0.0364074							0.0074125	0.00500232	0.00566142	0.0105144
0.007425	0.017106	0.0266757	0.0357547							0.007425	0.00471574	0.00665126	0.00984902
0.0074375	0.0161038	0.0262077	0.0359031							0.0074375	0.00370052	0.00616709	0.0099848
0.00745	0.0159121	0.0266077	0.0353933							0.00745	0.00349586	0.006551	0.00946236
0.0074625	0.016393	0.0244197	0.0378364							0.0074625	0.00396377	0.00434686	0.0118929
0.007475	0.0171659	0.0234203	0.0374918							0.007475	0.00472371	0.00333137	0.0115357
0.0074875	0.01614	0.0232175	0.0362589							0.0074875	0.00368486	0.00311252	0.0102903
0.0075	0.0146228	0.0231157	0.0353658							0.0075	0.00215469	0.00299475	0.00938474
0.0075125	0.0147939	0.0220818	0.0355721							0.0075125	0.00231287	0.00194486	0.00957861
0.007525	0.014712	0.0224508	0.0344504							0.007525	0.00221808	0.00229794	0.0084445
0.0075375	0.0148291	0.0221961	0.033882							0.0075375	0.00232228	0.00202728	0.0078638
0.00755	0.0148866	0.0208259	0.033236							0.00755	0.00236691	0.000641212	0.00720544
0.0075625	0.0144287	0.0191038	0.0330356							0.0075625	0.00189616	-0.00109678	0.0069928
0.007575	0.0135802	0.018488	0.033499							0.007575	0.0010348	-0.00172836	0.00744404
0.0075875	0.013392	0.0188222	0.034565							0.0075875	0.000833808	-0.00140998	0.00849782
0.0076	0.0132261	0.0186323	0.034849							0.0076	0.000655132	-0.00161566	0.00876968
0.0076125	0.0123121	0.0187473	0.0341949							0.0076125	-0.000271692	-0.00151641	0.00810349
0.007625	0.0108046	0.0188504	0.0331746							0.007625	-0.00179194	-0.00142897	0.0070711
0.0076375	0.00965083	0.0189623	0.0317194							0.0076375	-0.00295848	-0.00133279	0.00560386
0.00765	0.0103502	0.0191818	0.0315633							0.00765	-0.00227185	-0.00112891	0.00543576
0.0076625	0.0114636	0.0194177	0.0300583							0.0076625	-0.00117121	-0.000908612	0.00391876
0.007675	0.0138952	0.019899	0.0284717							0.007675	0.0012477	-0.000442967	0.00232027
0.0076875	0.016201	0.0199073	0.0265279							0.0076875	0.00354083	-0.000450164	0.000364626
0.0077	0.0175416	0.0200945	0.0265206							0.0077	0.00486872	-0.000278567	0.000345469
0.0077125	0.0178521	0.0200324	0.026146							0.0077125	0.00516654	-0.000356096	-4.09368e-05
0.007725	0.0163631	0.0187685	0.0270503							0.007725	0.00366489	-0.00163547	0.000851577
0.0077375	0.0153894	0.0182789	0.0276991							0.0077375	0.00267863	-0.00214051	0.0014887
0.00775	0.013061	0.0179702	0.0273876							0.00775	0.000337548	-0.00246467	0.00116548
0.0077625	0.0116152	0.0188435	0.0281817							0.0077625	-0.00112085	-0.00160679	0.00194799
0.007775	0.0101349	0.0200391	0.0272587							0.007775	-0.00261373	-0.000426544	0.00101328
0.0077875	0.0101624	0.021819	0.0275998							0.0077875	-0.00259877	0.00133811	0.00134286
0.0078	0.00851204	0.0215619	0.0279664							0.0078	-0.00426167	0.00106564	0.00169791
0.0078125	0.00873192	0.0217584	0.0284985							0.0078125	-0.00405432	0.00124691	0.00221852
0.007825	0.00875457	0.0234485	0.0309092							0.007825	-0.00404419	0.00292175	0.00461776
0.0078375	0.00855804	0.0252177	0.0315556							0.0078375	-0.00425323	0.00467572	0.00525274
0.00785	0.00931596	0.0263558	0.0326631							0.00785	-0.0035078	0.00579864	0.00634879
0.0078625	0.00992857	0.0253121	0.0336419							0.0078625	-0.00290766	0.00473982	0.00731628
0.007875	0.0103405	0.0246723	0.0346779							0.007875	-0.00250823	0.00408491	0.00834096
0.0078875	0.0108412	0.024098	0.0348278							0.0078875	-0.00201992	0.00349553	0.00847952
0.0079	0.0113991	0.0259498	0.0352337							0.0079	-0.00147445	0.00533223	0.00887424
0.0079125	0.0121866	0.0267576	0.0361352							0.0079125	-0.000699316	0.00612495	0.00976451
0.007925	0.0135962	0.0293185	0.0364903							0.007925	0.000697847	0.00867084	0.0101084
0.0079375	0.0156766	0.0282863	0.0379661							0.0079375	0.00276583	0.00762369	0.0115731
0.00795	0.0176639	0.0268802	0.0376525							0.00795	0.00474079	0.00620266	0.0112483
0.0079625	0.0199809	0.0267203	0.0370841							0.0079625	0.00704541	0.00602778	0.0106689
0.007975	0.0211089	0.0259449	0.0352149							0.007975	0.00816107	0.00523754	0.00878868
0.0079875	0.0209953	0.0258644	0.0358714							0.0079875	0.00803515	0.00514217	0.00943419
0.008	0.0196007	0.0264425	0.034925							0.008	0.00662827	0.00570544	0.00847678
0.0080125	0.017559	0.0268976	0.0342552							0.0080125	0.0045743	0.00614573	0.0077961
0.008025	0.0159989	0.0290648	0.0329749							0.008025	0.00300193	0.00829808	0.00650492
0.0080375	0.0157581	0.0292913	0.0315016							0.0080375	0.00274888	0.00850982	0.00502074
0.00805	0.0163836	0.0296251	0.0317225							0.00805	0.00336214	0.00882892	0.00523084
0.0080625	0.0147242	0.0286933	0.0318034							0.0080625	0.0016905	0.00788241	0.00530089
0.008075	0.0139321	0.0274451	0.0339709							0.008075	0.000886212	0.00661952	0.00745762
0.0080875	0.0140391	0.0263896	0.0351058							0.0080875	0.000980993	0.00554936	0.00858186
0.0081	0.0132352	0.0247092	0.0347201							0.0081	0.000164891	0.00385442	0.00818541
0.0081125	0.0140433	0.0228383	0.0336625							0.0081125	0.000960822	0.00196889	0.00711715
0.008125	0.0143513	0.022809	0.0311566							0.008125	0.00125672	0.00192505	0.00460069
0.0081375	0.01383	0.0233412	0.0295254							0.0081375	0.000723267	0.00244262	0.00295891
0.00815	0.0135694	0.0238851	0.0288309							0.00815	0.000450488	0.00297207	0.00225386
0.0081625	0.0137352	0.0243273	0.0288846							0.0081625	0.00060425	0.0033998	0.00229701
0.008175	0.0143597	0.0251253	0.0289097							0.008175	0.00121661	0.00418333	0.00231161
0.0081875	0.015418	0.0251149	0.028219							0.0081875	0.00226284	0.00415845	0.00161049
0.0082	0.0167105	0.0252888	0.0283246							0.0082	0.00354324	0.00431793	0.00170565
0.0082125	0.0172652	0.025064	0.0288958							0.0082125	0.00408596	0.00407879	0.00226641
0.008225	0.0163631	0.0255525	0.0301231							0.008225	0.00317174	0.00455299	0.00348336
0.0082375	0.0147559	0.0251504	0.0308552							0.0082375	0.00155257	0.00413654	0.00420518
0.00825	0.0143653	0.0262474	0.0316295							0.00825	0.00114993	0.00521922	0.00496919
0.0082625	0.0132474	0.0278207	0.0330087							0.0082625	2.00519e-05	0.00677829	0.00633817
0.008275	0.0123232	0.0276437	0.0323261							0.008275	-0.000916066	0.00658702	0.0056453
0.0082875	0.0116591	0.0270646	0.0309218							0.0082875	-0.00159221	0.00599365	0.00423077
0.0083	0.0118065	0.0276085	0.0293711							0.0083	-0.00145676	0.00652342	0.00266993
0.0083125	0.011703	0.0276176	0.0287877							0.0083125	-0.00157218	0.00651831	0.00207646
0.008325	0.0116713	0.0282741	0.0291867							0.008325	-0.00161581	0.00716069	0.00246537
0.0083375	0.0120957	0.0296119	0.0300907							0.0083375	-0.00120328	0.00848436	0.00335923
0.00835	0.0126714	0.0305015	0.0323759							0.00835	-0.000639499	0.00935991	0.00563447
0.0083625	0.0139917	0.0303356	0.0325132							0.0083625	0.000668976	0.00917998	0.00576176
0.008375	0.0129742	0.0309963	0.0323508							0.008375	-0.000360415	0.00982664	0.00558941
0.0083875	0.0119232	0.0294582	0.0319881							0.0083875	-0.00142325	0.00827449	0.00521672
0.0084	0.0114451	0.0266401	0.0317999							0.0084	-0.00191318	0.00544244	0.00501864
0.0084125	0.0121734	0.0238374	0.0328662							0.0084125	-0.00119669	0.00262574	0.00607508
0.008425	0.0128728	0.0210928	0.033851							0.008425	-0.00050912	-0.000132736	0.00705002
0.0084375	0.0130599	0.0202063	0.0328509							0.0084375	-0.000333781	-0.00103315	0.0060401
0.00845	0.0137126	0.020905	0.0312807							0.00845	0.000307128	-0.000348344	0.00446011
0.0084625	0.0148382	0.0219121	0.0307193							0.0084625	0.00142092	0.000644879	0.00388898
0.008475	0.015779	0.0230101	0.0316312							0.008475	0.00235004	0.00172908	0.00479121
0.0084875	0.0159386	0.0208172	0.0301161							0.0084875	0.00249791	-0.000477642	0.00326638
0.0085	0.0164254	0.0189382	0.0296192							0.0085	0.00297301	-0.00237037	0.0027598
0.0085125	0.0165188	0.019247	0.0296255							0.0085125	0.00305469	-0.00207537	0.00275645
0.008525	0.0167927	0.0194059	0.0316494							0.008525	0.0033169	-0.0019302	0.00477076
0.0085375	0.0165164	0.01996	0.0316417							0.0085375	0.00302889	-0.00138983	0.00475353
0.00855	0.0156954	0.0204708	0.0321512							0.00855	0.00219623	-0.000892652	0.00525346
0.0085625	0.0157379	0.0208221	0.0339465							0.0085625	0.0022271	-0.000555045	0.00703927
0.008575	0.0171276	0.0211423	0.0330694							0.008575	0.00360516	-0.000248426	0.0061527
0.0085875	0.0204325	0.0210984	0.03224							0.0085875	0.00689842	-0.000305935	0.00531389
0.0086	0.0229031	0.0221107	0.0315737							0.0086	0.00935747	0.000692794	0.00463821
0.0086125	0.02307	0.0221386	0.0316285							0.0086125	0.00951279	0.000707122	0.00468353
0.008625	0.0210057	0.0220546	0.0306622							0.008625	0.00743688	0.000609615	0.00370787
0.0086375	0.0177646	0.0217431	0.0313939							0.0086375	0.0041842	0.000284582	0.00443033
0.00865	0.0151981	0.0222863	0.0312911							0.00865	0.00160617	0.000814371	0.00431823
0.0086625	0.0150688	0.0225121	0.0302422							0.0086625	0.00146535	0.00102673	0.00326007
0.008675	0.0153696	0.0240154	0.0296492							0.008675	0.00175456	0.0025166	0.00265774
0.0086875	0.0161439	0.0243273	0.029952							0.0086875	0.00251735	0.00281508	0.00295135
0.0087	0.0149368	0.0252501	0.0310469							0.0087	0.00129875	0.00372445	0.00403706
0.0087125	0.0137994	0.0250274	0.0325794							0.0087125	0.000149868	0.00348842	0.00556048
0.008725	0.0140715	0.0245922	0.0338001							0.008725	0.000410554	0.00303985	0.00677204
0.0087375	0.0123766	0.0238558	0.0349198							0.0087375	-0.00129586	0.00229023	0.00788258
0.00875	0.0116183	0.0229561	0.0346608							0.00875	-0.00206557	0.00137721	0.0076146
0.0087625	0.0118054	0.0225933	0.0353773							0.0087625	-0.00188986	0.00100119	0.00832202
0.008775	0.011895	0.0230335	0.0343451							0.008775	-0.00181172	0.00142808	0.00728084
0.0087875	0.0116786	0.0225627	0.0328788							0.0087875	-0.00203952	0.00094409	0.0058055
0.0088	0.0114416	0.0208276	0.0323345							0.0088	-0.00228787	-0.000804122	0.00525224
0.0088125	0.0127097	0.0198551	0.0324589							0.0088125	-0.00103116	-0.00178986	0.00536772
0.008825	0.0144078	0.0199638	0.0326495							0.008825	0.000655574	-0.00169427	0.00554944
0.0088375	0.0166568	0.0212817	0.0318274							0.0088375	0.00289325	-0.000389473	0.00471853
0.00885	0.0173799	0.0213601	0.031227							0.00885	0.00360499	-0.000324154	0.00410928
0.0088625	0.017552	0.0222438	0.0315427							0.0088625	0.00376582	0.000546502	0.00441618
0.008875	0.0177855	0.0222543	0.0315574							0.008875	0.00398799	0.000543916	0.00442203
0.0088875	0.0179918	0.0243925	0.0323317							0.0088875	0.00418299	0.00266911	0.00518758
0.0089	0.0178723	0.024649	0.0332649							0.0089	0.00405218	0.00291259	0.00611205
0.0089125	0.0168391	0.0248026	0.0330115							0.0089125	0.00300771	0.0030533	0.00585001
0.008925	0.0152696	0.0250135	0.0338493							0.008925	0.00142695	0.00325118	0.00667906
0.0089375	0.0133035	0.0259435	0.0334848							0.0089375	-0.000550356	0.00416832	0.00630591
0.00895	0.0107976	0.0262195	0.0332948							0.00895	-0.00306743	0.00443141	0.00610737
0.0089625	0.00963167	0.0255703	0.0333764							0.0089625	-0.00424462	0.00376934	0.00618032
0.008975	0.0098864	0.0245162	0.0332806							0.008975	-0.00400109	0.00270236	0.00607593
0.0089875	0.0117849	0.0246044	0.034066							0.0089875	-0.00211381	0.0027777	0.00685284
0.009	0.0134945	0.0252103	0.0352616							0.009	-0.000415391	0.00337088	0.00803993
0.0090125	0.0136276	0.0255728	0.0362882							0.0090125	-0.000293436	0.00372051	0.00905803
0.009025	0.0132463	0.0248072	0.0356954							0.009025	-0.000685808	0.00294216	0.00845683
0.0090375	0.0140255	0.0227996	0.0351069							0.0090375	8.2236e-05	0.000921895	0.00785983
0.00905	0.014565	0.021711	0.0343939							0.00905	0.000610547	-0.000179436	0.00713845
0.0090625	0.015394	0.0203565	0.0340054							0.0090625	0.00142845	-0.00154663	0.00674153
0.009075	0.0155253	0.0196087	0.0345312							0.009075	0.00154873	-0.00230711	0.00725902
0.0090875	0.0169161	0.019607	0.0356031							0.0090875	0.00292839	-0.00232149	0.00832258
0.0091	0.0176137	0.020206	0.035686							0.0091	0.00361496	-0.0017351	0.00839722
0.0091125	0.016639	0.0208587	0.0346019							0.0091125	0.00262923	-0.00109501	0.00730485
0.009125	0.0167478	0.0219919	0.032762							0.009125	0.00272691	2.56362e-05	0.00545669
0.0091375	0.0174841	0.0244092	0.0320041							0.0091375	0.0034522	0.00243042	0.00469054
0.00915	0.0179367	0.0257742	0.0316692							0.00915	0.00389384	0.00378284	0.00434747
0.0091625	0.0188166	0.0277702	0.0325794							0.0091625	0.00476273	0.00576637	0.0052495
0.009175	0.0188895	0.0271531	0.032262							0.009175	0.00482456	0.00513674	0.00492389
0.0091875	0.0193536	0.0261962	0.0318344							0.0091875	0.00527775	0.00416738	0.0044882
0.0092	0.0184486	0.0261836	0.0310354							0.0092	0.00436181	0.0041424	0.00368107
0.0092125	0.018043	0.0248661	0.0303398							0.0092125	0.00394524	0.00281242	0.00297745
0.009225	0.0185528	0.0241911	0.0294951							0.009225	0.00444411	0.00212504	0.00212472
0.0092375	0.0198972	0.0225689	0.0280549							0.0092375	0.00577758	0.00049054	0.000676472
0.00925	0.0211873	0.0227665	0.0281946							0.00925	0.0070567	0.000675771	0.000808214
0.0092625	0.0216337	0.0226655	0.0285055							0.0092625	0.00749219	0.000562387	0.00111108
0.009275	0.0211343	0.023315	0.0283103							0.009275	0.00698194	0.00119963	0.000907992
0.0092875	0.0191222	0.0231774	0.0278517							0.0092875	0.004959	0.0010497	0.000441486
0.0093	0.0166788	0.0230613	0.029683							0.0093	0.00250467	0.000921395	0.0022648
0.0093125	0.0158264	0.0218647	0.0304747							0.0093125	0.00164146	-0.000287489	0.00304865
0.009325	0.0147144	0.0208454	0.0331673							0.009325	0.000518657	-0.00131898	0.00573343
0.0093375	0.0139273	0.0207273	0.0340357							0.0093375	-0.000279362	-0.00144931	0.00659399
0.00935	0.0127864	0.0220699	0.0359112							0.00935	-0.00143106	-0.00011883	0.00846166
0.0093625	0.0113465	0.0220212	0.038939							0.0093625	-0.00288174	-0.000179768	0.0114817
0.009375	0.00981705	0.0217859	0.040826							0.009375	-0.00442196	-0.000427116	0.013361
0.0093875	0.0104729	0.0213427	0.0430955							0.0093875	-0.00377692	-0.000882478	0.0156228
0.0094	0.0116103	0.0220543	0.0418898							0.0094	-0.00265028	-0.000182992	0.0144094
0.0094125	0.0117835	0.0242078	0.039767							0.0094125	-0.00248784	0.00195848	0.0122789
0.009425	0.0119114	0.0255348	0.0373671							0.009425	-0.00237069	0.00327341	0.0098713
0.0094375	0.0121783	0.0267269	0.035915							0.0094375	-0.00211449	0.0044535	0.00841159
0.00945	0.0128209	0.0265983	0.035332							0.00945	-0.00148262	0.00431292	0.007821
0.0094625	0.0110057	0.0260376	0.0331952							0.0094625	-0.0033085	0.00374025	0.00567661
0.009475	0.00964456	0.0249246	0.0316438							0.009475	-0.00468031	0.00261528	0.00411766
0.0094875	0.00939785	0.0250779	0.0287254							0.0094875	-0.0049377	0.00275667	0.0011917
0.0095	0.0101746	0.026599	0.0272719							0.0095	-0.00417163	0.00426582	-0.000269278
0.0095125	0.0120772	0.0274559	0.0262467							0.0095125	-0.00227964	0.00511081	-0.00130196
0.009525	0.0118155	0.0288247	0.0250786							0.009525	-0.00255198	0.00646773	-0.00247749
0.0095375	0.0121772	0.0311169	0.025049							0.0095375	-0.0022009	0.00874811	-0.00251455
0.00955	0.0125623	0.0322198	0.0238834							0.00955	-0.00182645	0.00983918	-0.0036876
0.0095625	0.013975	0.0329899	0.0248685							0.0095625	-0.00042436	0.0105975	-0.00270987
0.009575	0.0153427	0.0327662	0.0259355							0.009575	0.000932793	0.010362	-0.00165023
0.0095875	0.0160554	0.0324777	0.0268499							0.0095875	0.00163483	0.0100617	-0.000743191
0.0096	0.0163233	0.0324815	0.0276127							0.0096	0.00189224	0.0100538	1.2285e-05
0.0096125	0.0173335	0.032646	0.028296							0.0096125	0.0028919	0.0102065	0.000688332
0.009625	0.0178698	0.032869	0.028716							0.009625	0.00341765	0.0104178	0.00110096
0.0096375	0.0165244	0.0324805	0.0287208							0.0096375	0.00206168	0.0100176	0.00109858
0.00965	0.0153724	0.0329404	0.0306674							0.00965	0.000899121	0.0104659	0.0030379
0.0096625	0.015087	0.032032	0.0329878							0.0096625	0.000603219	0.00954581	0.00535115
0.009675	0.0157086	0.032408	0.0353334							0.009675	0.00121439	0.00991019	0.00768951
0.0096875	0.0149458	0.0325596	0.035163							0.0096875	0.000441111	0.0100502	0.00751194
0.0097	0.0132885	0.0324456	0.0371444							0.0097	-0.00122668	0.00992464	0.00948619
0.0097125	0.0123093	0.0288679	0.0372984							0.0097125	-0.00221634	0.00633534	0.00963309
0.009725	0.0122117	0.0271217	0.0397011							0.009725	-0.00232436	0.00457762	0.0120287
0.0097375	0.0137548	0.0270576	0.0397868							0.0097375	-0.000791767	0.00450198	0.0121073
0.00975	0.0153689	0.0262523	0.0393098							0.00975	0.000811921	0.00368517	0.0116232
0.0097625	0.0165725	0.0268715	0.0404367							0.0097625	0.00200512	0.00429292	0.0127431
0.009775	0.0169927	0.028057	0.0401691							0.009775	0.00241498	0.00546695	0.0124685
0.0097875	0.014719	0.0278242	0.0387989							0.0097875	0.000130828	0.00522274	0.0110913
0.0098	0.0131969	0.0276981	0.0376099							0.0098	-0.00140166	0.00508517	0.00989539
0.0098125	0.013393	0.0285759	0.0372946							0.0098125	-0.00121584	0.00595157	0.00957308
0.009825	0.0135481	0.0276786	0.0370761							0.009825	-0.00107112	0.00504288	0.00934766
0.0098375	0.0115855	0.0283856	0.0365443							0.0098375	-0.00304404	0.00573857	0.008809
0.00985	0.010814	0.0292411	0.0376089							0.00985	-0.00382588	0.00658272	0.00986669
0.0098625	0.00865595	0.0309291	0.03864							0.0098625	-0.00599427	0.00825939	0.0108909
0.009875	0.00740913	0.0320703	0.0378929							0.009875	-0.0072514	0.00938933	0.010137
0.0098875	0.00583962	0.0323839	0.0367726							0.0098875	-0.0088312	0.00969167	0.00900984
0.0099	0.0071652	0.0312622	0.0359467							0.0099	-0.0075159	0.00855869	0.00817717
0.0099125	0.00891069	0.0299607	0.0355142							0.0099125	-0.00578069	0.00724591	0.00773795
0.009925	0.00905077	0.0287748	0.0356488							0.009925	-0.00565086	0.00604885	0.0078657
0.0099375	0.00831794	0.0281152	0.0354839							0.0099375	-0.00639394	0.005378	0.00769414
0.00995	0.00774262	0.0268809	0.0349654							0.00995	-0.0069795	0.00413254	0.00716891
0.0099625	0.00867651	0.026783	0.0335771							0.0099625	-0.00605582	0.00402346	0.00577391
0.009975	0.00974806	0.0272938	0.0326826							0.009975	-0.00499449	0.00452318	0.00487272
0.0099875	0.0119995	0.0283905	0.0319041							0.0099875	-0.00275323	0.00560869	0.00408759
0.01	0.0135763	0.0290397	0.0333489							0.01	-0.0011866	0.00624679	0.00552571
0.0100125	0.0139565	0.0279525	0.0349473							0.0100125	-0.000816594	0.00514848	0.00711753
0.010025	0.0140133	0.0280141	0.035125							0.010025	-0.00076996	0.00519909	0.00728866
0.0100375	0.0144475	0.0285396	0.0346354							0.0100375	-0.000345922	0.00571354	0.0067925
0.01005	0.0153629	0.0281932	0.0359125							0.01005	0.000559364	0.00535614	0.00806309
0.0100625	0.0161892	0.0279835	0.0357397							0.0100625	0.00137545	0.00513536	0.00788372
0.010075	0.0166422	0.0273949	0.0367199							0.010075	0.00181834	0.00453581	0.00885746
0.0100875	0.0167655	0.0278521	0.0381069							0.0100875	0.00193159	0.00498203	0.0102379
0.0101	0.0180228	0.0273663	0.0389491							0.0101	0.00317877	0.00448532	0.0110737
0.0101125	0.0187898	0.0267129	0.0382839							0.0101125	0.00393567	0.00382101	0.010402
0.010125	0.018688	0.0269997	0.0378999							0.010125	0.00382384	0.00409689	0.0100115
0.0101375	0.0169771	0.0273444	0.0372601							0.0101375	0.00210279	0.00443064	0.00936535
0.01015	0.0164791	0.0295293	0.0370879							0.01015	0.00159477	0.00660467	0.00918682
0.0101625	0.0152905	0.0310228	0.0379413							0.0101625	0.000396102	0.00808736	0.0100339
0.010175	0.0156696	0.0325993	0.0371364							0.010175	0.000765206	0.009653	0.00922254
0.0101875	0.0155002	0.0332457	0.0374096							0.0101875	0.00058583	0.0102886	0.00948941
0.0102	0.0143754	0.0324216	0.0377535							0.0102	-0.000549037	0.00945367	0.00982704
0.0102125	0.0135805	0.0324163	0.0394293							0.0102125	-0.00135389	0.00943767	0.0114965
0.010225	0.011741	0.032516	0.0400475							0.010225	-0.00320345	0.00952658	0.0121085
0.0102375	0.0108743	0.0322818	0.0402886							0.0102375	-0.00408007	0.00928167	0.0123433
0.01025	0.00968882	0.0315605	0.0396969							0.01025	-0.00527552	0.00854961	0.0117454
0.0102625	0.00889256	0.0307266	0.039936							0.0102625	-0.00608173	0.00770502	0.0119783
0.010275	0.00828309	0.0295805	0.0392638							0.010275	-0.00670114	0.00654823	0.0112999
0.0102875	0.00833954	0.0288292	0.0376375							0.0102875	-0.00665462	0.00578626	0.00966738
0.0103	0.00823117	0.027642	0.0354818							0.0103	-0.00677292	0.00458838	0.0075056
0.0103125	0.00683555	0.0272883	0.0340545							0.0103125	-0.00817844	0.00422406	0.00607213
0.010325	0.00616161	0.0253668	0.0329255							0.010325	-0.00886228	0.00229199	0.00493697
0.0103375	0.00614732	0.0237053	0.032378							0.0103375	-0.00888646	0.000619894	0.00438343
0.01035	0.007199	0.0232457	0.0322526							0.01035	-0.00784465	0.000149691	0.0042519
0.0103625	0.00726382	0.0225299	0.0333238							0.0103625	-0.0077897	-0.00057662	0.00531704
0.010375	0.0067439	0.0212702	0.0336081							0.010375	-0.00831947	-0.00184687	0.00559535
0.0103875	0.00736139	0.0216828	0.0335416							0.0103875	-0.00771182	-0.0014448	0.00552277
0.0104	0.00816461	0.0202927	0.0343409							0.0104	-0.00691843	-0.00284534	0.00631615
0.0104125	0.00836463	0.0193777	0.0343842							0.0104125	-0.00672823	-0.00377091	0.00635338
0.010425	0.00864655	0.0189835	0.0332325							0.010425	-0.00645613	-0.00417549	0.00519572
0.0104375	0.0103387	0.0197575	0.03201							0.0104375	-0.00477376	-0.00341198	0.00396734
0.01045	0.0122159	0.0207506	0.030114							0.01045	-0.00290634	-0.00242927	0.00206539
0.0104625	0.0153497	0.0225358	0.0296122							0.0104625	0.000217667	-0.000654467	0.00155768
0.010475	0.0195627	0.0240116	0.0300677							0.010475	0.0044209	0.000810911	0.00200724
0.0104875	0.0226177	0.0249654	0.0309712							0.0104875	0.00746617	0.0017543	0.00290494
0.0105	0.023369	0.0270548	0.032132							0.0105	0.00820773	0.00383337	0.00405984
0.0105125	0.0231903	0.0289801	0.0338388							0.0105125	0.00801923	0.00574833	0.0057608
0.010525	0.0230802	0.0302262	0.0347779							0.010525	0.00789939	0.00698414	0.00669411
0.0105375	0.0225801	0.0296282	0.0350616							0.0105375	0.00738962	0.00637586	0.00697196
0.01055	0.0210939	0.0301433	0.0345309							0.01055	0.0058937	0.00688062	0.00643545
0.0105625	0.0193906	0.0300687	0.0339583							0.0105625	0.00418069	0.00679578	0.00585715
0.010575	0.0185267	0.0304325	0.0335085							0.010575	0.00330715	0.00714933	0.00540153
0.0105875	0.017482	0.029453	0.0334478							0.0105875	0.00225277	0.00615956	0.00533516
0.0106	0.0152873	0.0307663	0.0344329							0.0106	4.84493e-05	0.00746273	0.00631457
0.0106125	0.0132209	0.0312884	0.0355773							0.0106125	-0.00202762	0.00797454	0.00745325
0.010625	0.0114099	0.0306691	0.0363837							0.010625	-0.00384826	0.00734513	0.00825393
0.0106375	0.0105346	0.0282779	0.0372778							0.0106375	-0.00473324	0.00494377	0.00914244
0.01065	0.0113702	0.0258724	0.0368064							0.01065	-0.00390723	0.00252815	0.00866532
0.0106625	0.0120403	0.0238064	0.036867							0.0106625	-0.00324673	0.000451947	0.00872033
0.010675	0.0134464	0.0220793	0.0344309							0.010675	-0.00185025	-0.00128517	0.00627857
0.0106875	0.0143412	0.0227993	0.0328335							0.0106875	-0.000964967	-0.000575326	0.00467559
0.0107	0.0141729	0.0241266	0.0312727							0.0107	-0.00114285	0.000741923	0.00310922
0.0107125	0.0138736	0.0248974	0.0312256							0.0107125	-0.00145175	0.00150268	0.00305662
0.010725	0.0143667	0.0253121	0.0309636							0.010725	-0.000968224	0.00190732	0.00278903
0.0107375	0.0155853	0.0273782	0.0301053							0.0107375	0.00024083	0.00396338	0.00192523
0.01075	0.0166917	0.0269098	0.0297704							0.01075	0.00133769	0.00348503	0.00158484
0.0107625	0.0168251	0.0275583	0.028018							0.0107625	0.00146163	0.00412355	-0.000173101
0.010775	0.0182633	0.0279012	0.0274925							0.010775	0.00289025	0.00445647	-0.000704065
0.0107875	0.0204506	0.0285807	0.0287212							0.0107875	0.00506809	0.00512604	0.000519183
0.0108	0.0215584	0.0276758	0.0295484							0.0108	0.00616638	0.00421113	0.00134101
0.0108125	0.0221679	0.0261756	0.0300656							0.0108125	0.00676637	0.00270105	0.00185272
0.010825	0.021964	0.0263708	0.030813							0.010825	0.00655305	0.00288629	0.00259478
0.0108375	0.0207938	0.0260721	0.0326303							0.0108375	0.00537343	0.00257777	0.00440666
0.01085	0.0194048	0.0261665	0.0322961							0.01085	0.00397498	0.00266234	0.00406711
0.0108625	0.0164958	0.0251546	0.0347176							0.0108625	0.00105651	0.00164053	0.00648326
0.010875	0.0150751	0.0256571	0.0354571							0.010875	-0.000373629	0.00213319	0.00721738
0.0108875	0.014243	0.0243991	0.0354616							0.0108875	-0.00121519	0.0008654	0.00721658
0.0109	0.0127421	0.0237004	0.0351173							0.0109	-0.00272546	0.000156918	0.00686699
0.0109125	0.0131059	0.0232791	0.0344685							0.0109125	-0.00237106	-0.000274164	0.00621285
0.010925	0.0129324	0.022724	0.0345333							0.010925	-0.00255399	-0.000839042	0.00627239
0.0109375	0.0127107	0.022079	0.0336513							0.0109375	-0.00278499	-0.00149381	0.00538516
0.01095	0.0132453	0.0216542	0.0328383							0.01095	-0.00225981	-0.00192833	0.00456694
0.0109625	0.0141576	0.0214089	0.0336607							0.0109625	-0.00135688	-0.00218336	0.0053841
0.010975	0.0146089	0.0213117	0.0342204							0.010975	-0.000914958	-0.00229029	0.00593853
0.0109875	0.0146667	0.0211765	0.0342409							0.0109875	-0.000866451	-0.00243518	0.0059539
0.011	0.0159383	0.0220508	0.0330805							0.011	0.000395786	-0.00157053	0.00478832
0.0110125	0.0173433	0.0221058	0.0317055							0.0110125	0.0017915	-0.00152512	0.0034081
0.0110375	0.0183291	0.0233614	0.0317051							0.0110375	0.00275871	-0.000288839	0.00339748
0.0111125	0.0164289	0.0240782	0.0350546							0.0111125	0.000802923	0.000370602	0.00671652
0.0111875	0.012779	0.027719	0.0387578							0.0111875	-0.00290217	0.00395463	0.0103898
0.011275	0.0141524	0.0343176	0.0355721							0.011275	-0.00159284	0.0104877	0.00716992
0.01135	0.0181277	0.0318072	0.0365586							0.01135	0.00232804	0.00792182	0.00812772
0.011425	0.0181075	0.0304541	0.0399036							0.011425	0.00225371	0.00651374	0.0114445
0.0115125	0.0174015	0.0305437	0.0371461							0.0115125	0.00148501	0.00653985	0.00865479
0.0115875	0.0139408	0.0318034	0.0375786							0.0115875	-0.00202902	0.00774578	0.00906015
0.0116625	0.0187292	0.0274967	0.0399025							0.0116625	0.00270626	0.00338579	0.0113575
0.01175	0.0173677	0.0284563	0.0392031							0.01175	0.00128334	0.00428403	0.0106277
0.011825	0.0143266	0.0327042	0.0390536							0.011825	-0.00181008	0.00847977	0.0104526
0.0119125	0.0167223	0.0326181	0.0422812							0.0119125	0.000525018	0.00833356	0.0136509
0.012	0.0137722	0.0247378	0.0367248							0.012	-0.00248531	0.000393841	0.00806596
0.012075	0.00991219	0.0262519	0.03488							0.012075	-0.00639656	0.00185755	0.00619712
0.0121625	0.0147681	0.030406	0.0329408							0.0121625	-0.00160002	0.00595349	0.00423038
0.01225	0.0210789	0.0281208	0.031803							0.01225	0.00465181	0.00361073	0.00306571
0.0123375	0.0179618	0.0253881	0.036162							0.0123375	0.00147621	0.0008212	0.00739836
0.0124125	0.011649	0.0234307	0.0399307							0.0124125	-0.00488651	-0.00118435	0.0111449
0.0125	0.0160257	0.0260139	0.0350452							0.0125	-0.000567495	0.00134323	0.00623404
0.0125875	0.0142886	0.0243437	0.0388359							0.0125875	-0.00236197	-0.000381978	0.0099999
0.012675	0.0205071	0.0249406	0.0355529							0.012675	0.00379952	0.000160586	0.0066927
0.0127625	0.012348	0.0275838	0.037811							0.0127625	-0.0044161	0.00274998	0.00892702
0.01285	0.0108876	0.0316738	0.0396405							0.01285	-0.00593269	0.00678683	0.0107332
0.01295	0.0192993	0.0302461	0.0378208							0.01295	0.00241533	0.00529917	0.00888754
0.0130375	0.0173447	0.0301241	0.036538							0.0130375	0.000405446	0.00512535	0.0075826
0.013125	0.0153731	0.0360652	0.0358038							0.013125	-0.00162113	0.0110151	0.00682662
0.0132125	0.0141914	0.0351107	0.0362171							0.0132125	-0.00285734	0.01001	0.00721861
0.0133125	0.0153298	0.0253661	0.0339852							0.0133125	-0.00178077	0.000208159	0.00496287
0.0134	0.0191236	0.0300074	0.0390157							0.0134	0.00195927	0.00479995	0.00997303
0.0135	0.0191919	0.03098	0.0410939							0.0135	0.00196659	0.00571666	0.0120286
0.0135875	0.0163083	0.0260498	0.0367402							0.0135875	-0.000969962	0.000738219	0.00765535
0.0136875	0.0159362	0.029307	0.0369548							0.0136875	-0.00140222	0.00394083	0.00784828
0.013775	0.0181734	0.0322693	0.0354867							0.013775	0.000782758	0.00685602	0.0063616
0.013875	0.0154825	0.033075	0.0380455							0.013875	-0.00196735	0.00760844	0.00889966
0.013975	0.0148277	0.0350529	0.0337583							0.013975	-0.00268089	0.00953378	0.00459218
0.0140625	0.0122529	0.0323386	0.038325							0.0140625	-0.00530678	0.0067741	0.00914154
0.0141625	0.0132983	0.0300558	0.0380567							0.0141625	-0.0043193	0.00443995	0.00885386
0.0142625	0.0158616	0.0349358	0.0357578							0.0142625	-0.00181345	0.00926924	0.0065361
0.0143625	0.0179096	0.0270471	0.0364084							0.0143625	0.000177459	0.00133054	0.00716825
0.0144625	0.0189853	0.028394	0.03597							0.0144625	0.00119656	0.00262796	0.00671187
0.0145625	0.0189755	0.0328401	0.0325644							0.0145625	0.00113061	0.00702529	0.0032887
0.0146625	0.0189024	0.0296105	0.0380375							0.0146625	0.00100166	0.00374749	0.0087446
0.0147625	0.0206085	0.0235377	0.0398398							0.0147625	0.00265241	-0.00237287	0.0105301
0.0148625	0.0183127	0.0329387	0.0399586							0.0148625	0.000301753	0.00698115	0.0106326
0.014975	0.0191829	0.0323428	0.039146							0.014975	0.00111056	0.0063331	0.00980206
0.015075	0.0186441	0.0355268	0.0392666							0.015075	0.000517741	0.00947131	0.00990709
0.015175	0.018258	0.0314741	0.0432273							0.015175	7.79521e-05	0.00537342	0.0138526
0.0152875	0.015049	0.0279148	0.0408214							0.0152875	-0.00319103	0.00176398	0.0114302
0.0153875	0.0111719	0.0292683	0.0380337							0.0153875	-0.00712095	0.00307343	0.00862802
0.0155	0.0119594	0.0292571	0.0408594							0.0155	-0.00639241	0.00301341	0.011438
0.0156	0.0185877	0.0311106	0.040582							0.0156	0.000183792	0.00482406	0.0111469
0.0157125	0.0223627	0.0343016	0.0412971							0.0157125	0.00390067	0.0079674	0.0118469
0.015825	0.0184891	0.0275998	0.0417055							0.015825	-3.05397e-05	0.00121869	0.0122407
0.0159375	0.0191679	0.0312626	0.0417473							0.0159375	0.000591121	0.00483516	0.0122683
0.0160375	0.0235948	0.0322547	0.0413968							0.0160375	0.00496766	0.00578664	0.0119055
0.01615	0.0222069	0.0261822	0.0377699							0.01615	0.00352341	-0.00033089	0.00826508
0.0162625	0.0193365	0.026239	0.036582							0.0162625	0.000597222	-0.000318571	0.007064
0.016375	0.0210939	0.0269541	0.0352971							0.016375	0.00229915	0.000352615	0.00576639
0.0164875	0.0213758	0.028718	0.0313051							0.0164875	0.0025261	0.00207329	0.00176187
0.0166125	0.0188271	0.0302318	0.0389728							0.0166125	-8.31628e-05	0.00353965	0.00941614
0.016725	0.0192411	0.0307792	0.038448							0.016725	0.000276768	0.00404506	0.00887958
0.0168375	0.0145392	0.0290271	0.0360282							0.0168375	-0.00447876	0.00225148	0.00644836
0.01695	0.0160724	0.029984	0.0436186							0.01695	-0.0029987	0.00316747	0.0140276
0.017075	0.0143224	0.026277	0.0419784							0.017075	-0.00480735	-0.000584354	0.0123753
0.0171875	0.0135938	0.0316093	0.039714							0.0171875	-0.00558834	0.00470818	0.0101004
0.0173125	0.0153466	0.0278922	0.0378685							0.0173125	-0.00389323	0.000947515	0.00824354
0.017425	0.0161982	0.0316386	0.0366398							0.017425	-0.00309306	0.00465528	0.00700489
0.01755	0.0210747	0.0333248	0.0412689							0.01755	0.00172667	0.00629922	0.0116232
0.017675	0.0191121	0.0291972	0.0400998							0.017675	-0.000292186	0.00212992	0.0104437
0.0178	0.0171255	0.032938	0.0379413							0.0178	-0.00233461	0.00582968	0.00827514
0.017925	0.0147918	0.0309151	0.0358063							0.017925	-0.00472364	0.00376636	0.00613025
0.01805	0.0173764	0.0255358	0.0413567							0.01805	-0.00219391	-0.00165281	0.0116711
0.018175	0.0211831	0.0290128	0.0365032							0.018175	0.00155837	0.00178495	0.00680841
0.0183	0.0242388	0.0281232	0.0391345							0.0183	0.00456014	0.000856632	0.00943073
0.018425	0.0274527	0.0283671	0.039997							0.018425	0.00772056	0.00106245	0.0102845
0.01855	0.0174461	0.0338625	0.0393708							0.01855	-0.00233916	0.00652027	0.00964983
0.018675	0.0209399	0.0259014	0.0453467							0.018675	0.00110197	-0.00147786	0.0156175
0.0188125	0.0227857	0.0288247	0.0365955							0.0188125	0.00289041	0.00140538	0.00685767
0.0189375	0.021104	0.027712	0.0316508							0.0189375	0.00115696	0.000256854	0.00190518
