# Supplementary material for: Poly(ADP-ribose) polymerase 1 searches DNA via a ‘monkey bar’ mechanism
Source: eLife. 2018 Aug 8;7:e37818. doi: 10.7554/eLife.37818 (PMC6135609; doi:10.7554/eLife.37818)
Supplement: Figure 2—figure supplement 5—source data 1. [file elife-37818-fig2-figsupp5-data1.xlsx]

## Sheet: Fig2_figsupp5
data	38 nM	51 nM	63 nM		fits	38 nM	51 nM	63 nM		residuals	38 nM	51 nM	63 nM
Time	S1	S1	S1		Time	S1	S1	S1		Time	S1	S1	S1
0.001	0.00601517	0.00718574	0.0093748		2.5e-05	0.000122552	0.000164363	0.000202906		0.001	0.00172506	0.00156822	0.00259077
0.0010125	0.00596152	0.0073742	0.0105165		2.58787e-05	0.000126843	0.000170114	0.000210001		0.0010125	0.00162473	0.00169711	0.00366217
0.001025	0.00548924	0.00672624	0.0112998		2.67883e-05	0.000131284	0.000176065	0.000217342		0.001025	0.00110591	0.000989783	0.00437555
0.0010375	0.00596597	0.00645938	0.0111035		2.77298e-05	0.00013588	0.000182223	0.000224939		0.0010375	0.00153626	0.000663787	0.00410964
0.00105	0.00571023	0.00685105	0.0117946		2.87044e-05	0.000140635	0.000188596	0.000232799		0.00105	0.00123428	0.000996539	0.00473133
0.0010625	0.00627369	0.00807693	0.0119105		2.97133e-05	0.000145557	0.000195191	0.000240933		0.0010625	0.00175165	0.00216372	0.00477817
0.001075	0.00656168	0.00840216	0.0117918		3.07576e-05	0.00015065	0.000202014	0.000249349		0.001075	0.0019937	0.00243048	0.0045907
0.0010875	0.00779006	0.00797352	0.0123172		3.18387e-05	0.00015592	0.000209075	0.000258058		0.0010875	0.00317628	0.00194358	0.00504759
0.0011	0.00909	0.00693194	0.0120984		3.29577e-05	0.000161374	0.000216382	0.000267068		0.0011	0.00443057	0.00084395	0.00476063
0.0011125	0.0102	0.00658864	0.0125026		3.41161e-05	0.000167018	0.000223942	0.000276391		0.0011125	0.00549507	0.000442819	0.0050969
0.001125	0.00974563	0.00657085	0.0120389		3.53152e-05	0.000172858	0.000231764	0.000286037		0.001125	0.00499533	0.000367412	0.00456561
0.0011375	0.00948488	0.00754099	0.011766		3.65564e-05	0.000178901	0.000239859	0.000296017		0.0011375	0.00468937	0.00128015	0.0042253
0.00115	0.00955243	0.00830404	0.0101412		3.78413e-05	0.000185154	0.000248234	0.000306343		0.00115	0.00471184	0.00198601	0.00253347
0.0011625	0.00943123	0.00900704	0.008634		3.91713e-05	0.000191624	0.000256899	0.000317026		0.0011625	0.0045457	0.00263203	0.000959502
0.001175	0.01	0.00907737	0.00819952		4.05481e-05	0.000198319	0.000265865	0.000328079		0.001175	0.00506967	0.00264559	0.000458528
0.0011875	0.0108384	0.00784954	0.0075257		4.19732e-05	0.000205247	0.000275141	0.000339513		0.0011875	0.00586337	0.0013612	-0.000281506
0.0012	0.00934	0.00693027	0.00801911		4.34485e-05	0.000212415	0.000284739	0.000351343		0.0012	0.0043205	0.000385573	0.00014596
0.0012125	0.0094026	0.0051237	0.00765468		4.49756e-05	0.000219832	0.000294668	0.000363581		0.0012125	0.00433873	-0.00147715	-0.000284136
0.001225	0.00794072	0.00455941	0.00738727		4.65564e-05	0.000227506	0.000304942	0.000376242		0.001225	0.0028326	-0.00209739	-0.000616945
0.0012375	0.00658419	0.00448713	0.00748956		4.81927e-05	0.000235446	0.00031557	0.000389339		0.0012375	0.00143198	-0.0022254	-0.000579774
0.00125	0.00690998	0.00415301	0.00766997		4.98865e-05	0.000243662	0.000326565	0.000402887		0.00125	0.0017138	-0.00261507	-0.000464222
0.0012625	0.0067999	0.00471035	0.00706898		5.16399e-05	0.000252161	0.000337941	0.000416902		0.0012625	0.0015599	-0.00211306	-0.0011298
0.001275	0.00651859	0.00594846	0.00571301		5.34549e-05	0.000260955	0.000349708	0.0004314		0.001275	0.00123489	-0.000930085	-0.00255009
0.0012875	0.00677461	0.00623867	0.00440874		5.53337e-05	0.000270053	0.000361882	0.000446396		0.0012875	0.00144735	-0.000694813	-0.00391841
0.0013	0.00660365	0.00610857	0.00316869		5.72786e-05	0.000279466	0.000374475	0.000461907		0.0013	0.00123297	-0.000879643	-0.00522226
0.0013125	0.00623	0.00615222	0.00320344		5.92917e-05	0.000289203	0.000387502	0.00047795		0.0013125	0.000816035	-0.000890541	-0.00525105
0.001325	0.00426698	0.00672596	0.00407		6.13757e-05	0.000299277	0.000400977	0.000494545		0.001325	-0.00119014	-0.000371139	-0.00444775
0.0013375	0.0035195	0.00653972	0.0054392		6.35329e-05	0.000309699	0.000414915	0.000511707		0.0013375	-0.00198065	-0.000611531	-0.00314156
0.00135	0.00405516	0.00611525	0.00605854		6.57659e-05	0.00032048	0.000429332	0.000529458		0.00135	-0.00148787	-0.00108996	-0.00258498
0.0013625	0.00403792	0.00463557	0.00637126		6.80774e-05	0.000331633	0.000444245	0.000547816		0.0013625	-0.00154787	-0.00262339	-0.00233475
0.001375	0.00590704	0.00712208	0.00683965		7.04701e-05	0.000343169	0.000459669	0.000566801		0.001375	0.000278623	-0.000190449	-0.00192861
0.0013875	0.00633	0.0090707	0.00759019		7.2947e-05	0.000355103	0.000475621	0.000586435		0.0013875	0.000659086	0.00170479	-0.00124006
0.0014	0.00645966	0.011528	0.00762132		7.55109e-05	0.000367447	0.00049212	0.000606739		0.0014	0.000746377	0.00410893	-0.00127067
0.0014125	0.00637154	0.0127403	0.0073553		7.81649e-05	0.000380216	0.000509184	0.000627734		0.0014125	0.00061602	0.00526819	-0.00159818
0.001425	0.00618	0.0126249	0.00661227		8.09122e-05	0.000393422	0.00052683	0.000649444		0.001425	0.00038237	0.00510002	-0.00240246
0.0014375	0.00732472	0.0118557	0.0058659		8.3756e-05	0.000407082	0.00054508	0.000671893		0.0014375	0.00148511	0.00427824	-0.00320982
0.00145	0.00672874	0.0116117	0.0058937		8.66998e-05	0.00042121	0.000563952	0.000695104		0.00145	0.000847274	0.00398174	-0.00324277
0.0014625	0.00605993	0.00982	0.00608328		8.97471e-05	0.000435822	0.000583467	0.000719102		0.0014625	0.000136734	0.00213781	-0.00311369
0.001475	0.00527409	0.00916	0.00633846		9.29014e-05	0.000450934	0.000603646	0.000743913		0.001475	-0.00069071	0.00142575	-0.00291877
0.0014875	0.00477345	0.00867152	0.00685383		9.61667e-05	0.000466563	0.000624512	0.000769564		0.0014875	-0.00123282	0.00088539	-0.00246342
0.0015	0.00366654	0.00985904	0.00822398		9.95467e-05	0.000482725	0.000646086	0.000796081		0.0015	-0.00238108	0.00202121	-0.00115305
0.0015125	0.00324291	0.0103391	0.00884164		0.000103045	0.000499439	0.000668392	0.000823493		0.0015125	-0.00284594	0.00244976	-0.000594926
0.001525	0.00265499	0.00943846	0.00996078		0.000106667	0.000516722	0.000691454	0.000851829		0.001525	-0.00347496	0.00149779	0.000464907
0.0015375	0.00271531	0.00704341	0.00987099		0.000110416	0.000534594	0.000715296	0.000881119		0.0015375	-0.00345562	-0.000948419	0.000316054
0.00155	0.00243372	0.00509	0.0101009		0.000114297	0.000553073	0.000739944	0.000911392		0.00155	-0.00377807	-0.0029528	0.00048711
0.0015625	0.00235505	0.00448769	0.00994633		0.000118314	0.000572181	0.000765423	0.000942681		0.0015625	-0.00389747	-0.00360591	0.000273958
0.001575	0.00264943	0.00415273	0.0101095		0.000122473	0.000591936	0.000791762	0.000975017		0.001575	-0.0036437	-0.00399149	0.000378765
0.0015875	0.00290767	0.00318092	0.0100061		0.000126777	0.000612361	0.000818986	0.00100843		0.0015875	-0.00342595	-0.00501374	0.000217223
0.0016	0.00356842	0.00398955	0.00944402		0.000131233	0.000633477	0.000847125	0.00104297		0.0016	-0.00280557	-0.00425537	-0.000402751
0.0016125	0.00332213	0.00410714	0.00886611		0.000135846	0.000655307	0.000876208	0.00107865		0.0016125	-0.00309211	-0.00418788	-0.00103834
0.001625	0.00405877	0.00638877	0.00881579		0.00014062	0.000677874	0.000906265	0.00111552		0.001625	-0.0023956	-0.00195616	-0.0011461
0.0016375	0.00357843	0.00662506	0.00867319		0.000145563	0.000701201	0.000937327	0.00115361		0.0016375	-0.00291596	-0.00176963	-0.00134593
0.00165	0.00333992	0.0066573	0.00861926		0.000150679	0.000725313	0.000969425	0.00119296		0.00165	-0.00319435	-0.00178696	-0.00145685
0.0016625	0.00295826	0.00654444	0.00828208		0.000155975	0.000750235	0.00100259	0.00123362		0.0016625	-0.00361579	-0.00194922	-0.00185081
0.001675	0.00232697	0.00712708	0.00831571		0.000161457	0.000775994	0.00103686	0.00127561		0.001675	-0.00428673	-0.00141581	-0.00187373
0.0016875	0.00276924	0.0088775	0.0079763		0.000167132	0.000802615	0.00107227	0.00131899		0.0016875	-0.00388401	0.00028555	-0.00226947
0.0017	0.00395314	0.00994466	0.00821925		0.000173006	0.000830126	0.00110885	0.00136378		0.0017	-0.00273953	0.00130381	-0.00208263
0.0017125	0.00541669	0.0100255	0.0093926		0.000179087	0.000858555	0.00114664	0.00141005		0.0017125	-0.00131529	0.00133597	-0.000965179
0.001725	0.005621	0.0093648	0.0101848		0.000185381	0.000887932	0.00118567	0.00145783		0.001725	-0.00115017	0.000626665	-0.000228619
0.0017375	0.00557486	0.00734613	0.00997635		0.000191897	0.000918285	0.00122599	0.00150716		0.0017375	-0.00123539	-0.0014404	-0.000492559
0.00175	0.0065386	0.00643964	0.00989156		0.000198642	0.000949646	0.00126763	0.00155809		0.00175	-0.000310606	-0.00239511	-0.000632585
0.0017625	0.00645688	0.0063443	0.00864261		0.000205623	0.000982046	0.00131064	0.00161068		0.0017625	-0.00043118	-0.00253852	-0.00193656
0.001775	0.00657613	0.0062559	0.00865901		0.00021285	0.00101552	0.00135505	0.00166496		0.001775	-0.000350663	-0.00267481	-0.00197498
0.0017875	0.00571857	0.00560182	0.00791515		0.000220332	0.00105009	0.00140091	0.001721		0.0017875	-0.00124684	-0.00337663	-0.00277345
0.0018	0.0060577	0.00612692	0.00815893		0.000228076	0.0010858	0.00144825	0.00177883		0.0018	-0.000946222	-0.00289911	-0.00258406
0.0018125	0.0061247	0.00657363	0.00749484		0.000236092	0.00112269	0.00149714	0.00183851		0.0018125	-0.000917628	-0.00249981	-0.00330233
0.001825	0.00657168	0.00624339	0.00686884		0.00024439	0.00116078	0.0015476	0.00190009		0.001825	-0.000508927	-0.0028773	-0.00398231
0.0018375	0.00645132	0.00467032	0.00636681		0.00025298	0.00120012	0.00159968	0.00196364		0.0018375	-0.000667466	-0.00449747	-0.00453811
0.00185	0.00568382	0.00421166	0.00559209		0.000261871	0.00124074	0.00165344	0.00202919		0.00185	-0.00147302	-0.00500306	-0.00536639
0.0018625	0.00596319	0.00342554	0.0047615		0.000271075	0.00128268	0.00170892	0.00209682		0.0018625	-0.00123161	-0.00583596	-0.00625034
0.001875	0.00632095	0.00344194	0.0047804		0.000280603	0.00132598	0.00176617	0.00216657		0.001875	-0.000911701	-0.00586618	-0.0062846
0.0018875	0.00562628	0.00374243	0.00470729		0.000290465	0.00137068	0.00182524	0.00223851		0.0018875	-0.0016441	-0.00561214	-0.00641065
0.0019	0.00514066	0.00412548	0.00484044		0.000300674	0.00141682	0.00188618	0.00231268		0.0019	-0.00216735	-0.0052754	-0.00633025
0.0019125	0.0044813	0.00558208	0.00447185		0.000311242	0.00146444	0.00194905	0.00238917		0.0019125	-0.00286423	-0.00386495	-0.0067514
0.001925	0.00439012	0.00595402	0.00392201		0.000322182	0.00151358	0.00201389	0.00246801		0.001925	-0.00299282	-0.00353901	-0.00735359
0.0019375	0.00358399	0.00714654	0.00418608		0.000333505	0.0015643	0.00208077	0.00254929		0.0019375	-0.00383626	-0.00239233	-0.00714166
0.00195	0.00283428	0.00782592	0.00398344		0.000345227	0.00161663	0.00214973	0.00263305		0.00195	-0.00462316	-0.00175865	-0.00739625
0.0019625	0.00318926	0.00717656	0.00406683		0.000357361	0.00167062	0.00222083	0.00271937		0.0019625	-0.00430527	-0.00245354	-0.00736462
0.001975	0.00499889	0.00657863	0.00416273		0.000369921	0.00172631	0.00229413	0.0028083		0.001975	-0.00253263	-0.00309686	-0.00732028
0.0019875	0.00535609	0.00608189	0.0051098		0.000382923	0.00178375	0.00236969	0.00289992		0.0019875	-0.00221231	-0.00363884	-0.00642458
0.002	0.00588814	0.00519764	0.00620086		0.000396382	0.001843	0.00244757	0.00299428		0.002	-0.00171703	-0.00456817	-0.00538469
0.0020125	0.00777532	0.00448018	0.00701116		0.000410314	0.0019041	0.00252782	0.00309147		0.0020125	0.000133484	-0.00533056	-0.00462537
0.002025	0.00650886	0.00383278	0.00709		0.000424735	0.00196709	0.00261051	0.00319153		0.002025	-0.00116954	-0.00602276	-0.00459732
0.0020375	0.00553817	0.00386919	0.00735697		0.000439663	0.00203204	0.00269569	0.00329455		0.0020375	-0.0021767	-0.00603099	-0.00438095
0.00205	0.00346307	0.00525546	0.00799937		0.000455116	0.00209898	0.00278343	0.00340058		0.00205	-0.00428816	-0.00468921	-0.00378895
0.0020625	0.000828677	0.0069439	0.00872767		0.000471112	0.00216798	0.00287379	0.0035097		0.0020625	-0.0069588	-0.00304512	-0.00311087
0.002075	-0.000731608	0.00793738	0.00987655		0.000487671	0.00223909	0.00296683	0.00362197		0.002075	-0.00855524	-0.00209583	-0.00201203
0.0020875	-9.67087e-05	0.00975786	0.0106966		0.000504811	0.00231236	0.00306262	0.00373747		0.0020875	-0.0079564	-0.000319415	-0.00124184
0.0021	0.00191223	0.0108064	0.0104561		0.000522554	0.00238784	0.00316122	0.00385626		0.0021	-0.0059834	0.000685203	-0.00153195
0.0021125	0.00402791	0.0109254	0.00985181		0.00054092	0.00246559	0.0032627	0.00397842		0.0021125	-0.00390357	0.000760409	-0.00218575
0.002125	0.00602324	0.0108108	0.0097081		0.000559932	0.00254566	0.00336711	0.004104		0.002125	-0.001944	0.000602258	-0.00237876
0.0021375	0.00740423	0.0101676	0.00969754		0.000579612	0.00262812	0.00347452	0.00423308		0.0021375	-0.000598655	-8.44631e-05	-0.00243843
0.00215	0.00824677	0.0110288	0.0103805		0.000599984	0.00271301	0.003585	0.00436572		0.00215	0.000208345	0.000733369	-0.00180437
0.0021625	0.0080155	0.0119439	0.0110744		0.000621072	0.0028004	0.0036986	0.00450199		0.0021625	-5.83806e-05	0.00160527	-0.00115929
0.002175	0.00733445	0.0140684	0.0113751		0.000642901	0.00289033	0.00381541	0.00464196		0.002175	-0.000774774	0.00368679	-0.000907086
0.0021875	0.00703118	0.0136437	0.0108053		0.000665497	0.00298287	0.00393547	0.00478569		0.0021875	-0.0011133	0.00321912	-0.00152533
0.0022	0.00685133	0.012703	0.0101668		0.000688888	0.00307808	0.00405885	0.00493325		0.0022	-0.0013283	0.00223567	-0.00221205
0.0022125	0.00689914	0.0108739	0.0103402		0.0007131	0.00317601	0.00418561	0.00508469		0.0022125	-0.00131554	0.000363935	-0.00208663
0.002225	0.00680463	0.00982429	0.0112145		0.000738164	0.00327672	0.00431582	0.00524008		0.002225	-0.00144501	-0.000728212	-0.00126025
0.0022375	0.00677294	0.0094354	0.0118432		0.000764108	0.00338026	0.00444954	0.00539948		0.0022375	-0.00151156	-0.00115947	-0.000679144
0.00225	0.00692583	0.00844803	0.0123783		0.000790965	0.0034867	0.00458683	0.00556294		0.00225	-0.00139344	-0.00218907	-0.000191547
0.0022625	0.00798242	0.00838937	0.0121279		0.000818765	0.00359609	0.00472774	0.00573053		0.0022625	-0.000371516	-0.00228982	-0.000489338
0.002275	0.0073881	0.00844997	0.0127961		0.000847542	0.00370849	0.00487234	0.00590228		0.002275	-0.0010004	-0.00227118	0.000131758
0.0022875	0.00732028	0.00854421	0.0132545		0.000877331	0.00382395	0.00502067	0.00607826		0.0022875	-0.00110271	-0.00221877	0.000543153
0.0023	0.00737615	0.00843774	0.0133946		0.000908167	0.00394253	0.0051728	0.0062585		0.0023	-0.00108121	-0.00236693	0.000636436
0.0023125	0.00654305	0.00759519	0.0140643		0.000940087	0.00406428	0.00532878	0.00644306		0.0023125	-0.0019486	-0.00325104	0.00125943
0.002325	0.00621337	0.00665452	0.0133346		0.000973128	0.00418926	0.00548866	0.00663197		0.002325	-0.00231247	-0.00423314	0.000483266
0.0023375	0.00625312	0.00683382	0.0133351		0.00100733	0.00431751	0.00565248	0.00682527		0.0023375	-0.00230682	-0.00409513	0.000437511
0.00235	0.00744342	0.00732611	0.0122627		0.00104274	0.0044491	0.0058203	0.007023		0.00235	-0.00115053	-0.003644	-0.000681068
0.0023625	0.00835352	0.00830765	0.0108862		0.00107939	0.00458406	0.00599215	0.00722517		0.0023625	-0.000274342	-0.00270349	-0.00210359
0.002375	0.00942845	0.00823065	0.0109776		0.00111732	0.00472245	0.00616808	0.00743183		0.002375	0.000766776	-0.00282139	-0.00205794
0.0023875	0.00894505	0.00930031	0.0109181		0.00115659	0.00486432	0.00634811	0.00764298		0.0023875	0.000249647	-0.00179251	-0.00216307
0.0024	0.00781369	0.0108342	0.0113379		0.00119725	0.0050097	0.0065323	0.00785864		0.0024	-0.000915355	-0.000299269	-0.00178881
0.0024125	0.00740561	0.0125357	0.0115439		0.00123933	0.00515864	0.00672066	0.00807882		0.0024125	-0.00135697	0.00136172	-0.00162815
0.002425	0.00795934	0.013371	0.0121246		0.00128288	0.00531119	0.00691322	0.00830353		0.002425	-0.000836691	0.00215665	-0.00109261
0.0024375	0.0100609	0.0139556	0.0126686		0.00132797	0.00546737	0.00711	0.00853277		0.0024375	0.00123145	0.00270098	-0.000593597
0.00245	0.0112687	0.0141379	0.0127948		0.00137465	0.00562722	0.00731102	0.00876652		0.00245	0.00240599	0.0028432	-0.000512228
0.0024625	0.0127325	0.0134013	0.0135028		0.00142296	0.00579078	0.0075163	0.00900477		0.0024625	0.00383664	0.00206656	0.000151109
0.002475	0.0132228	0.0125846	0.0136523		0.00147298	0.00595807	0.00772584	0.0092475		0.002475	0.0042939	0.00120998	0.000256148
0.0024875	0.0129235	0.0122938	0.0135142		0.00152475	0.00612913	0.00793965	0.00949468		0.0024875	0.00396152	0.000879468	7.36404e-05
0.0025	0.012477	0.0130449	0.0133054		0.00157834	0.00630396	0.00815771	0.00974629		0.0025	0.00348217	0.00159093	-0.000179316
0.0025125	0.0128634	0.0130691	0.0132871		0.00163381	0.0064826	0.00838003	0.0100023		0.0025125	0.00383574	0.00157561	-0.0002417
0.002525	0.013868	0.0126941	0.012613		0.00169124	0.00666505	0.00860659	0.0102626		0.002525	0.00480761	0.00116124	-0.000959677
0.0025375	0.0147197	0.012196	0.0129226		0.00175068	0.00685133	0.00883738	0.0105272		0.0025375	0.00562668	0.000623846	-0.000693736
0.00255	0.0145399	0.0119072	0.0126599		0.00181221	0.00704144	0.00907235	0.0107959		0.00255	0.00541427	0.000295892	-0.000999996
0.0025625	0.014121	0.0111564	0.0118249		0.00187591	0.00723539	0.00931149	0.0110688		0.0025625	0.00496289	-0.000493938	-0.00187846
0.002575	0.0142391	0.010142	0.0112172		0.00194184	0.00743317	0.00955476	0.0113458		0.002575	0.00504864	-0.00154717	-0.00252938
0.0025875	0.0151392	0.00865373	0.01077		0.00201009	0.00763478	0.0098021	0.0116267		0.0025875	0.00591643	-0.00307423	-0.00301975
0.0026	0.0148804	0.00776254	0.0098393		0.00208074	0.0078402	0.0100535	0.0119115		0.0026	0.00562542	-0.00400408	-0.00399338
0.0026125	0.0146113	0.00739227	0.00877215		0.00215387	0.00804942	0.0103088	0.0122		0.0026125	0.00532422	-0.00441287	-0.00510334
0.002625	0.013885	0.0063821	0.00771056		0.00222958	0.00826241	0.010568	0.0124922		0.002625	0.00456582	-0.00546146	-0.0062076
0.0026375	0.0120412	0.00529466	0.00822648		0.00230794	0.00847915	0.0108311	0.0127878		0.0026375	0.00269004	-0.0065872	-0.00573418
0.00265	0.00893616	0.00651831	0.0087488		0.00238906	0.0086996	0.0110979	0.0130869		0.00265	-0.000446834	-0.00540172	-0.00525422
0.0026625	0.00794795	0.00682492	0.00905847		0.00247303	0.00892372	0.0113683	0.0133891		0.0026625	-0.00146683	-0.00513317	-0.00498676
0.002675	0.00750402	0.00894338	0.0088839		0.00255995	0.00915147	0.0116423	0.0136945		0.002675	-0.00194246	-0.00305265	-0.00520339
0.0026875	0.00792543	0.0117106	0.00784482		0.00264992	0.00938279	0.0119198	0.0140028		0.0026875	-0.00155267	-0.000323213	-0.00628439
0.0027	0.00842857	0.0137343	0.00742424		0.00274306	0.00961763	0.0122006	0.0143138		0.0027	-0.00108106	0.00166275	-0.00674674
0.0027125	0.0111291	0.014814	0.0063682		0.00283947	0.00985592	0.0124846	0.0146273		0.0027125	0.00158803	0.00270482	-0.0078444
0.002725	0.0119266	0.0150113	0.00763244		0.00293927	0.0100976	0.0127717	0.0149433		0.002725	0.00235418	0.0028647	-0.00662164
0.0027375	0.013182	0.0152935	0.0071293		0.00304258	0.0103426	0.0130618	0.0152614		0.0027375	0.00357824	0.00310949	-0.00716611
0.00275	0.0143884	0.0155314	0.0086743		0.00314952	0.0105908	0.0133546	0.0155815		0.00275	0.00475345	0.00331018	-0.00566231
0.0027625	0.0137724	0.0157986	0.00876854		0.00326021	0.0108421	0.0136502	0.0159034		0.0027625	0.00410633	0.00354018	-0.00560912
0.002775	0.0138775	0.0152284	0.00957384		0.0033748	0.0110965	0.0139482	0.0162268		0.002775	0.00418037	0.00293303	-0.00484473
0.0027875	0.0130449	0.0145107	0.00936007		0.00349342	0.0113539	0.0142486	0.0165516		0.0027875	0.00331686	0.00217838	-0.00509926
0.0028	0.0126196	0.0137621	0.00840161		0.0036162	0.011614	0.0145511	0.0168774		0.0028	0.00286068	0.00139299	-0.00609836
0.0028125	0.0137871	0.0129885	0.00807999		0.0037433	0.0118769	0.0148557	0.0172041		0.0028125	0.00399739	0.000582688	-0.00646046
0.002825	0.0140245	0.0122735	0.00876548		0.00387487	0.0121424	0.015162	0.0175314		0.002825	0.00420406	-0.000168846	-0.00581532
0.0028375	0.0138377	0.0108117	0.00945486		0.00401106	0.0124104	0.01547	0.017859		0.0028375	0.00398662	-0.00166719	-0.00516614
0.00285	0.0120178	0.00970087	0.0118166		0.00415204	0.0126807	0.0157794	0.0181868		0.00285	0.00213615	-0.00281435	-0.00284452
0.0028625	0.0112475	0.0082376	0.011344		0.00429797	0.0129532	0.01609	0.0185143		0.0028625	0.0013354	-0.00431386	-0.00335701
0.002875	0.011493	0.00799354	0.0115989		0.00444903	0.0132278	0.0164016	0.0188415		0.002875	0.00155045	-0.00459407	-0.0031419
0.0028875	0.0118758	0.00930948	0.0105001		0.0046054	0.0135043	0.0167141	0.0191679		0.0028875	0.00190291	-0.00331415	-0.0042804
0.0029	0.0113515	0.0100016	0.0089445		0.00476727	0.0137826	0.0170271	0.0194934		0.0029	0.0013484	-0.00265791	-0.00587549
0.0029125	0.0109537	0.00978037	0.00860481		0.00493483	0.0140626	0.0173405	0.0198176		0.0029125	0.000920449	-0.00291499	-0.00625456
0.002925	0.0118469	0.008793	0.00819646		0.00510827	0.0143439	0.017654	0.0201403		0.002925	0.0017835	-0.00393807	-0.00670217
0.0029375	0.0128365	0.0094115	0.00801383		0.00528782	0.0146266	0.0179675	0.0204611		0.0029375	0.00274309	-0.00335517	-0.00692392
0.00295	0.0130005	0.0101265	0.010432		0.00547367	0.0149104	0.0182806	0.0207799		0.00295	0.00287717	-0.00267571	-0.00454478
0.0029625	0.012852	0.011029	0.0130644		0.00566605	0.0151952	0.0185932	0.0210964		0.0029625	0.00269887	-0.0018085	-0.0019512
0.002975	0.011401	0.0115008	0.0144632		0.0058652	0.0154808	0.018905	0.0214102		0.002975	0.00121806	-0.00137206	-0.000591138
0.0029875	0.00982012	0.0119286	0.0141235		0.00607135	0.0157669	0.0192159	0.0217211		0.0029875	-0.0003925	-0.000979428	-0.000969419
0.003	0.00782119	0.0116525	0.0137649		0.00628474	0.0160536	0.0195255	0.0220288		0.003	-0.00242106	-0.00129053	-0.00136647
0.0030125	0.00672652	0.0116767	0.0141785		0.00650563	0.0163404	0.0198336	0.022333		0.0030125	-0.00354528	-0.00130131	-0.000991175
0.003025	0.00659142	0.0121543	0.0148687		0.00673429	0.0166274	0.02014	0.0226335		0.003025	-0.00370985	-0.000858614	-0.000339161
0.0030375	0.00780729	0.0132798	0.0145132		0.00697098	0.0169143	0.0204445	0.02293		0.0030375	-0.00252338	0.000232155	-0.000732768
0.00305	0.00932783	0.0145246	0.0145371		0.00721599	0.0172009	0.0207468	0.0232222		0.00305	-0.00103217	0.00144228	-0.000746808
0.0030625	0.0096172	0.0151236	0.0145399		0.00746961	0.017487	0.0210467	0.02351		0.0030625	-0.00077204	0.00200676	-0.000781846
0.003075	0.00954187	0.014265	0.0138066		0.00773215	0.0177725	0.021344	0.023793		0.003075	-0.000876546	0.00111364	-0.00155284
0.0030875	0.0088978	0.0136598	0.0127678		0.00800391	0.0180572	0.0216385	0.024071		0.0030875	-0.00154972	0.000474131	-0.00262921
0.0031	0.0074348	0.0134752	0.0102969		0.00828523	0.0183408	0.0219299	0.0243437		0.0031	-0.00304174	0.000255303	-0.00513758
0.0031125	0.00621337	0.0140259	0.00830042		0.00857644	0.0186234	0.022218	0.0246111		0.0031125	-0.00429212	0.000771826	-0.00717133
0.003125	0.00530967	0.0139097	0.00743147		0.00887787	0.0189045	0.0225026	0.0248727		0.003125	-0.0052247	0.000621581	-0.00807747
0.0031375	0.00433119	0.0129271	0.00605298		0.00918991	0.0191842	0.0227835	0.0251285		0.0031375	-0.00623199	-0.000395019	-0.00949303
0.00315	0.00582865	0.0113954	0.0057497		0.00951291	0.0194621	0.0230605	0.0253782		0.00315	-0.00476326	-0.00196052	-0.00983324
0.0031625	0.00636125	0.0104361	0.00616445		0.00984726	0.0197382	0.0233334	0.0256216		0.0031625	-0.00425932	-0.00295357	-0.00945532
0.003175	0.00741034	0.00888417	0.0072266		0.0101934	0.0200123	0.023602	0.0258586		0.003175	-0.00323882	-0.00453917	-0.00842986
0.0031875	0.006858	0.00905791	0.0077756		0.0105516	0.0202842	0.0238661	0.0260891		0.0031875	-0.00381968	-0.00439899	-0.00791743
0.0032	0.00698559	0.00998886	0.00813197		0.0109225	0.0205538	0.0241256	0.0263128		0.0032	-0.00372053	-0.0035015	-0.00759752
0.0032125	0.00812168	0.0105896	0.00741896		0.0113064	0.0208209	0.0243802	0.0265296		0.0032125	-0.00261281	-0.00293416	-0.00834686
0.003225	0.00912824	0.0102535	0.00771889		0.0117038	0.0210853	0.0246298	0.0267394		0.003225	-0.00163456	-0.00330349	-0.00808313
0.0032375	0.0106974	0.00958579	0.00717045		0.0121151	0.021347	0.0248743	0.0269422		0.0032375	-9.36112e-05	-0.00400436	-0.00866768
0.00325	0.0100525	0.00897007	0.0086176		0.012541	0.0216058	0.0251135	0.0271377		0.00325	-0.000766679	-0.00465315	-0.0072565
0.0032625	0.00974896	0.00870071	0.0108725		0.0129817	0.0218616	0.0253473	0.027326		0.0032625	-0.00109832	-0.00495548	-0.0050374
0.003275	0.00810945	0.00873713	0.0122944		0.013438	0.0221142	0.0255755	0.0275069		0.003275	-0.00276585	-0.00495195	-0.00365129
0.0032875	0.00700338	0.00860481	0.0133543		0.0139103	0.0223635	0.025798	0.0276805		0.0032875	-0.00389987	-0.00511705	-0.00262698
0.0033	0.00770194	0.00880439	0.0130082		0.0143992	0.0226094	0.0260147	0.0278467		0.0033	-0.0032292	-0.00495015	-0.00300856
0.0033125	0.009106	0.00819201	0.0134919		0.0149053	0.0228518	0.0262255	0.0280055		0.0033125	-0.00185295	-0.00559513	-0.00256026
0.003325	0.00993938	0.00775642	0.0128423		0.0154292	0.0230906	0.0264303	0.0281569		0.003325	-0.00104731	-0.00606322	-0.00324517
0.0033375	0.00913074	0.00835018	0.0130055		0.0159715	0.0233257	0.026629	0.028301		0.0033375	-0.00188362	-0.00550187	-0.00311715
0.00335	0.00924916	0.00848333	0.0138238		0.0165329	0.023557	0.0268215	0.0284377		0.00335	-0.00179281	-0.00540103	-0.00233382
0.0033625	0.00971811	0.00936674	0.0153155		0.0171139	0.0237844	0.0270078	0.0285672		0.0033625	-0.0013514	-0.00454985	-0.000877117
0.003375	0.0100558	0.00992575	0.017306		0.0177155	0.0240079	0.0271878	0.0286895		0.003375	-0.00104113	-0.00402296	0.00107867
0.0033875	0.00975146	0.0102429	0.0177433		0.0183381	0.0242273	0.0273615	0.0288047		0.0033875	-0.00137291	-0.00373783	0.00148123
0.0034	0.00870655	0.0112206	0.0171687		0.0189826	0.0244426	0.0275288	0.028913		0.0034	-0.00244516	-0.00279213	0.000872068
0.0034125	0.0084825	0.0115528	0.0155859		0.0196498	0.0246537	0.0276898	0.0290145		0.0034125	-0.00269648	-0.0024918	-0.000745203
0.003425	0.00827568	0.0110944	0.0159523		0.0203405	0.0248606	0.0278443	0.0291093		0.003425	-0.00293049	-0.00298195	-0.000413187
0.0034375	0.00761187	0.0110402	0.0153705		0.0210554	0.0250632	0.0279925	0.0291976		0.0034375	-0.00362144	-0.00306783	-0.00102924
0.00345	0.00594234	0.0112484	0.0154831		0.0217954	0.0252616	0.0281343	0.0292796		0.00345	-0.00531803	-0.00289121	-0.000950796
0.0034625	0.00632123	0.0115322	0.0143878		0.0225615	0.0254555	0.0282698	0.0293556		0.0034625	-0.00496615	-0.00263889	-0.00208005
0.003475	0.00711791	0.0106402	0.0141377		0.0233545	0.0256451	0.0283989	0.0294256		0.003475	-0.0041964	-0.00356233	-0.00236414
0.0034875	0.00838076	0.00923637	0.014581		0.0241753	0.0258302	0.0285218	0.0294899		0.0034875	-0.00296042	-0.00499743	-0.00195458
0.0035	0.00858285	0.00836352	0.0155617		0.025025	0.0260057	0.0286352	0.0295472		0.0035	-0.00278513	-0.0059015	-0.00100757
0.0035125	0.00868181	0.00792932	0.0151409							0.0035125	-0.00271291	-0.00636684	-0.00146201
0.003525	0.00871266	0.00856728	0.0147139							0.003525	-0.00270872	-0.00575993	-0.00192247
0.0035375	0.00796268	0.00919885	0.0145135							0.0035375	-0.00348531	-0.00515933	-0.00215626
0.00355	0.00668704	0.0101348	0.0146755							0.00355	-0.00478749	-0.00425426	-0.00202746
0.0035625	0.00634624	0.00932421	0.0154503							0.0035625	-0.00515477	-0.00509563	-0.0012859
0.003575	0.00653777	0.00938564	0.0168032							0.003575	-0.00498966	-0.0050649	3.39642e-05
0.0035875	0.0074437	0.0103914	0.0166525							0.0035875	-0.00411008	-0.0040898	-0.000149645
0.0036	0.0101659	0.0111958	0.0137104							0.0036	-0.00141414	-0.00331587	-0.00312459
0.0036125	0.0130669	0.0122827	0.0131464							0.0036125	0.00146061	-0.00225942	-0.00372135
0.003625	0.0164457	0.0145738	0.011714							0.003625	0.00481326	1.30561e-06	-0.00518639
0.0036375	0.0171395	0.0162848	0.0114716							0.0036375	0.005481	0.00168198	-0.00546132
0.00365	0.0170461	0.0178778	0.0121865							0.00365	0.00536156	0.00324487	-0.00477878
0.0036625	0.0161991	0.017619	0.0123							0.0036625	0.0044886	0.00295597	-0.00469769
0.003675	0.0163415	0.017651	0.0121321							0.003675	0.00460501	0.00295792	-0.0048978
0.0036875	0.0147417	0.0169016	0.0117615							0.0036875	0.00297941	0.00217855	-0.00530046
0.0037	0.0127517	0.0159556	0.0116567							0.0037	0.000963587	0.00120274	-0.00543727
0.0037125	0.0120439	0.0153174	0.0125718							0.0037125	0.000230135	0.000534727	-0.00455408
0.003725	0.0107622	0.0149257	0.0138694							0.003725	-0.00107728	0.000113366	-0.0032883
0.0037375	0.0103658	0.0160829	0.0134705							0.0037375	-0.00149927	0.00124098	-0.0037189
0.00375	0.0111633	0.0167081	0.0130627							0.00375	-0.000727295	0.00183662	-0.0041583
0.0037625	0.0123597	0.0173058	0.0124389							0.0037625	0.00044364	0.00240482	-0.0048136
0.003775	0.0120815	0.0184761	0.0132868							0.003775	0.000139968	0.00354574	-0.00399718
0.0037875	0.0122296	0.0191148	0.0132504							0.0037875	0.000262773	0.00415525	-0.0040649
0.0038	0.011163	0.0207416	0.0142622							0.0038	-0.000829121	0.00575277	-0.00308428
0.0038125	0.0104939	0.0202351	0.0146024							0.0038125	-0.00152345	0.00521717	-0.00277515
0.003825	0.00988656	0.0205145	0.016538							0.003825	-0.00215601	0.0054675	-0.000870617
0.0038375	0.00973145	0.0205514	0.0173494							0.0038375	-0.00233623	0.0054755	-9.01229e-05
0.00385	0.00954798	0.0200263	0.0170539							0.00385	-0.00254476	0.00492152	-0.000416436
0.0038625	0.00909071	0.0200299	0.0162053							0.0038625	-0.00302703	0.00489633	-0.00129583
0.003875	0.00941539	0.0206629	0.0158847							0.003875	-0.00272729	0.00550056	-0.00164697
0.0038875	0.00946876	0.0202245	0.015937							0.0038875	-0.0026988	0.00503354	-0.00162524
0.0039	0.00997607	0.0205681	0.0151709							0.0039	-0.00221631	0.00534855	-0.00242179
0.0039125	0.0108225	0.0193881	0.0149435							0.0039125	-0.00139464	0.00414005	-0.00267952
0.003925	0.012191	0.0183073	0.0141916							0.003925	-5.08607e-05	0.00303086	-0.0034617
0.0039375	0.0116456	0.0180038	0.0140968							0.0039375	-0.0006209	0.00269897	-0.00358665
0.00395	0.011717	0.0182034	0.0138719							0.00395	-0.00057405	0.0028703	-0.0038416
0.0039625	0.0125329	0.0180524	0.0139075							0.0039625	0.000217281	0.00269117	-0.00383599
0.003975	0.0122285	0.0177889	0.0142355							0.003975	-0.00011158	0.00239954	-0.00353785
0.0039875	0.0122994	0.0182634	0.01548							0.0039875	-6.51138e-05	0.00284602	-0.00232313
0.004	0.0139003	0.0175176	0.0165077							0.004	0.0015114	0.00207225	-0.00132514
0.0040125	0.0140343	0.0179623	0.0188891							0.0040125	0.00162108	0.00248914	0.00102668
0.004025	0.0144762	0.0175729	0.0197806							0.004025	0.00203881	0.00207188	0.00188865
0.0040375	0.0142477	0.0168382	0.0196605							0.0040375	0.00178612	0.00130946	0.00173914
0.00405	0.0146294	0.0165561	0.0202092							0.00405	0.00214365	0.00099966	0.00225854
0.0040625	0.014876	0.0172293	0.0198437							0.0040625	0.00236614	0.00164534	0.00186376
0.004075	0.015063	0.0184616	0.0195396							0.004075	0.00252919	0.00285011	0.0015305
0.0040875	0.0150375	0.0192438	0.0185553							0.0040875	0.00247965	0.0036049	0.000517127
0.0041	0.0137643	0.0198868	0.0179012							0.0041	0.0011826	0.0042205	-0.000165923
0.0041125	0.0118099	0.0216319	0.0160087							0.0041125	-0.000795714	0.00593836	-0.00208727
0.004125	0.0115177	0.021034	0.0159378							0.004125	-0.00111167	0.00531321	-0.00218695
0.0041375	0.0117081	0.0208225	0.0154847							0.0041375	-0.000945003	0.00507453	-0.00266876
0.00415	0.0117257	0.0195262	0.0162169							0.00415	-0.000951184	0.00375126	-0.00196518
0.0041625	0.0124295	0.0181931	0.0164952							0.0041625	-0.000270985	0.00239108	-0.00171546
0.004175	0.0118813	0.0178295	0.0170595							0.004175	-0.00084274	0.00200056	-0.00117961
0.0041875	0.0116556	0.0183018	0.0177617							0.0041875	-0.00109199	0.00244599	-0.000505796
0.0042	0.00988712	0.0177341	0.0189545							0.0042	-0.00288395	0.00185158	0.000658734
0.0042125	0.00818256	0.016831	0.020309							0.0042125	-0.00461193	0.000921726	0.00198513
0.004225	0.00740228	0.0165897	0.0199966							0.004225	-0.00541558	0.000653803	0.00164459
0.0042375	0.00676404	0.0170548	0.018766							0.0042375	-0.00607713	0.00109229	0.000385969
0.00425	0.00811251	0.0165941	0.0179332							0.00425	-0.00475193	0.000605183	-0.00047478
0.0042625	0.0101918	0.017097	0.0160438							0.0042625	-0.00269587	0.00108161	-0.00239203
0.004275	0.01157	0.0170067	0.0141677							0.004275	-0.00134082	0.000964913	-0.00429586
0.0042875	0.0121801	0.0154556	0.0119897							0.0042875	-0.000753762	-0.000612489	-0.00650149
0.0043	0.012261	0.0155423	0.0109406							0.0043	-0.000695923	-0.00055198	-0.00757817
0.0043125	0.0126038	0.0144943	0.0105779							0.0043125	-0.000376176	-0.00162611	-0.00796844
0.004325	0.0127928	0.0145924	0.0103436							0.004325	-0.000210099	-0.00155406	-0.0082302
0.0043375	0.0135926	0.0152273	0.0115327							0.0043375	0.000566745	-0.000945178	-0.00706836
0.00435	0.0126869	0.016411	0.0130816							0.00435	-0.000361748	0.000212503	-0.00554673
0.0043625	0.0121991	0.0172399	0.0146111							0.0043625	-0.00087239	0.00101555	-0.00404448
0.004375	0.0120929	0.0177622	0.0165869							0.004375	-0.00100132	0.00151206	-0.00209572
0.0043875	0.0134116	0.0180135	0.0184471							0.0043875	0.000294716	0.00173761	-0.000262513
0.0044	0.0153563	0.0184282	0.0197311							0.0044	0.00221681	0.00212668	0.000994527
0.0044125	0.0170628	0.0188271	0.0204316							0.0044125	0.00390072	0.00249996	0.00166817
0.004425	0.017961	0.018153	0.0204141							0.004425	0.00477633	0.00180033	0.00162388
0.0044375	0.0193709	0.0175109	0.0208372							0.0044375	0.00616374	0.00113272	0.00202027
0.00445	0.0186423	0.0174609	0.0197108							0.00445	0.00541273	0.00105728	0.000867291
0.0044625	0.0178965	0.0167923	0.0176657							0.0044625	0.00464453	0.0003634	-0.00120432
0.004475	0.0163643	0.0160193	0.0173703							0.004475	0.00308998	-0.000434932	-0.00152627
0.0044875	0.014633	0.0156449	0.0172176							0.0044875	0.00133646	-0.000834579	-0.00170526
0.0045	0.0131711	0.0167206	0.0178192							0.0045	-0.000147661	0.000216045	-0.00113002
0.0045125	0.0128409	0.0174517	0.0189989							0.0045125	-0.000500085	0.000922043	2.34934e-05
0.004525	0.0127792	0.0180769	0.0179988							0.004525	-0.000583932	0.0015222	-0.00100281
0.0045375	0.0130861	0.0193859	0.0170036							0.0045375	-0.000299133	0.00280624	-0.00202404
0.00455	0.0121854	0.0211708	0.015927							0.00455	-0.00122182	0.00456624	-0.00312663
0.0045625	0.0143834	0.0226688	0.0149905							0.0045625	0.000954157	0.00603943	-0.00408905
0.004575	0.0145546	0.0234368	0.0151817							0.004575	0.00110345	0.00678272	-0.00392364
0.0045875	0.0141338	0.0241593	0.0156974							0.0045875	0.000660701	0.00748049	-0.00343375
0.0046	0.0148888	0.0240787	0.0159595							0.0046	0.00139384	0.00737524	-0.00319731
0.0046125	0.0150642	0.022773	0.0162183							0.0046125	0.00154745	0.00604501	-0.00296412
0.004625	0.0146789	0.0217317	0.0167684							0.004625	0.00114043	0.0049792	-0.00243954
0.0046375	0.0137443	0.020987	0.0177942							0.0046375	0.000184168	0.00421006	-0.00143926
0.00465	0.0132912	0.0207621	0.0189255							0.00465	-0.000290587	0.00396079	-0.000333276
0.0046625	0.0126588	0.0214924	0.020165							0.0046625	-0.000944589	0.00466672	0.000880914
0.004675	0.0131383	0.0200127	0.0209795							0.004675	-0.000486634	0.00316279	0.00167015
0.0046875	0.0118716	0.0168171	0.0211302							0.0046875	-0.00177489	-5.70304e-05	0.00179565
0.0047	0.0100647	0.0150108	0.0194957							0.0047	-0.0036032	-0.00188746	0.000136061
0.0047125	0.00890196	0.0142472	0.0183173							0.0047125	-0.00478739	-0.00267514	-0.0010673
0.004725	0.0084105	0.0135044	0.0178203							0.004725	-0.00530022	-0.0034419	-0.00158926
0.0047375	0.00867152	0.0120339	0.0179176							0.0047375	-0.00506052	-0.00493635	-0.00151684
0.00475	0.00985432	0.01008	0.0175037							0.00475	-0.00389901	-0.00691414	-0.00195554
0.0047625	0.0113779	0.00864706	0.0172143							0.0047625	-0.00239664	-0.00837094	-0.00226964
0.004775	0.0129729	0.00685327	0.0181097							0.004775	-0.000822793	-0.0101885	-0.00139893
0.0047875	0.0143798	0.00641101	0.0183743							0.0047875	0.000562913	-0.0106545	-0.00115887
0.0048	0.0154375	0.00689108	0.0175849							0.0048	0.00159953	-0.0101981	-0.00197284
0.0048125	0.0164465	0.00798881	0.0170283							0.0048125	0.00258754	-0.00912391	-0.00255378
0.004825	0.01702	0.00839382	0.0172404							0.004825	0.00314001	-0.00874243	-0.00236605
0.0048375	0.0176771	0.00977315	0.0180569							0.0048375	0.00377619	-0.00738658	-0.00157393
0.00485	0.0178061	0.0118719	0.0182448							0.00485	0.00388426	-0.00531126	-0.00141024
0.0048625	0.0177569	0.0134352	0.019062							0.0048625	0.0038142	-0.00377127	-0.000617148
0.004875	0.017542	0.0139464	0.0185711							0.004875	0.00357851	-0.00328337	-0.00113214
0.0048875	0.0164793	0.0141513	0.0178356							0.0048875	0.00249503	-0.00310174	-0.00189168
0.0049	0.0160043	0.0142961	0.0178773							0.0049	0.00199924	-0.00298009	-0.00187393
0.0049125	0.0165274	0.0150069	0.0181767							0.0049125	0.00250171	-0.00229242	-0.00159843
0.004925	0.0165519	0.0148198	0.0175448							0.004925	0.00250553	-0.00250256	-0.00225408
0.0049375	0.0174089	0.0138769	0.017986							0.0049375	0.00334194	-0.00346846	-0.00183667
0.00495	0.017626	0.0131831	0.0183429							0.00495	0.00353849	-0.00418524	-0.00150342
0.0049625	0.0189878	0.0131186	0.018803							0.0049625	0.00487979	-0.00427262	-0.00106697
0.004975	0.0191843	0.0123169	0.0183307							0.004975	0.00505586	-0.00509714	-0.00156279
0.0049875	0.0197609	0.0124478	0.018543							0.0049875	0.00561197	-0.00498899	-0.00137389
0.005	0.0187376	0.0112417	0.0198234							0.005	0.00456836	-0.00621785	-0.00011693
0.0050125	0.0169458	0.0122933	0.020895							0.0050125	0.00275619	-0.00518893	0.000931337
0.005025	0.0156034	0.0120384	0.0203068							0.005025	0.00139355	-0.00546644	0.00031987
0.0050375	0.0144965	0.012581	0.0189141							0.0050375	0.000266404	-0.00494638	-0.001096
0.00505	0.0140626	0.0143848	0.0190731							0.00505	-0.000187719	-0.00316508	-0.000960131
0.0050625	0.0130641	0.0159676	0.0194529							0.0050625	-0.00120637	-0.00160472	-0.000603483
0.005075	0.0129126	0.0173074	0.0181925							0.005075	-0.00137798	-0.000287252	-0.00188684
0.0050875	0.0145724	0.0181389	0.017974							0.0050875	0.000261746	0.000521848	-0.00212826
0.0051	0.014591	0.0187321	0.0179596							0.0051	0.000260341	0.00109278	-0.00216559
0.0051125	0.0146597	0.0193203	0.0185708							0.0051125	0.000309014	0.00165876	-0.00157713
0.005125	0.0154275	0.0200141	0.0185417							0.005125	0.00105684	0.00233043	-0.00162906
0.0051375	0.0152807	0.0210026	0.0189383							0.0051375	0.000890167	0.0032968	-0.00125507
0.00515	0.0147787	0.0210815	0.0185403							0.00515	0.00036828	0.00335369	-0.00167574
0.0051625	0.01429	0.0206862	0.0179262							0.0051625	-0.000140222	0.00293641	-0.00231234
0.005175	0.0133693	0.0207546	0.0171354							0.005175	-0.00108066	0.00298284	-0.00312568
0.0051875	0.0127511	0.0216244	0.0161705							0.0051875	-0.00171862	0.00383074	-0.00411296
0.0052	0.0126622	0.0221114	0.0153674							0.0052	-0.00182726	0.00429592	-0.00493839
0.0052125	0.0134847	0.0222549	0.0145466							0.0052125	-0.00102438	0.00441757	-0.00578156
0.005225	0.0150619	0.0219891	0.0141607							0.005225	0.000533251	0.00413009	-0.00618962
0.0052375	0.0159907	0.0222026	0.0141107							0.0052375	0.0014424	0.00432189	-0.00626183
0.00525	0.0161397	0.0209703	0.0154903							0.00525	0.00157187	0.00306799	-0.00490434
0.0052625	0.0149563	0.0196702	0.0177461							0.0052625	0.000369034	0.00174632	-0.0026706
0.005275	0.0149241	0.0166497	0.0204141							0.005275	0.000317342	-0.0012957	-2.45622e-05
0.0052875	0.015686	0.014591	0.0220945							0.0052875	0.00105987	-0.00337587	0.00163389
0.0053	0.0169305	0.0134191	0.02327							0.0053	0.00228501	-0.00456924	0.00278759
0.0053125	0.0184647	0.0129999	0.0236698							0.0053125	0.00379984	-0.00500979	0.00316552
0.005325	0.019037	0.0121379	0.0235939							0.005325	0.00435291	-0.00589312	0.00306789
0.0053375	0.0191196	0.0129774	0.0231917							0.0053375	0.00441622	-0.00507489	0.00264398
0.00535	0.0191682	0.0142405	0.0223908							0.00535	0.00444566	-0.00383297	0.00182151
0.0053625	0.0197517	0.0160438	0.0218501							0.0053625	0.00500997	-0.00205089	0.00125929
0.005375	0.0192491	0.0165622	0.020808							0.005375	0.00448826	-0.00155357	0.000195657
0.0053875	0.0195877	0.0157644	0.0210212							0.0053875	0.00480775	-0.00237243	0.000387429
0.0054	0.0182698	0.014807	0.0209248							0.0054	0.00347082	-0.00335079	0.000269593
0.0054125	0.0167971	0.0146352	0.020945							0.0054125	0.00197909	-0.00354353	0.000268567
0.005425	0.01589	0.0134099	0.0210026							0.005425	0.00105308	-0.00478976	0.00030485
0.0054375	0.0152465	0.0128442	0.0195921							0.0054375	0.000390637	-0.0053763	-0.0011268
0.00545	0.0141374	0.0124556	0.0194028							0.00545	-0.000737381	-0.00578572	-0.00133725
0.0054625	0.0141271	0.0114716	0.0193998							0.0054625	-0.000766516	-0.00679051	-0.00136139
0.005475	0.0139959	0.011955	0.0196427							0.005475	-0.000916532	-0.00632782	-0.00113946
0.0054875	0.0130991	0.011667	0.0191304							0.0054875	-0.00183206	-0.00663646	-0.00167274
0.0055	0.0127375	0.012191	0.0182884							0.0055	-0.00221244	-0.00613308	-0.00253564
0.0055125	0.0138803	0.0128756	0.0179473							0.0055125	-0.00108837	-0.00546898	-0.00289756
0.005525	0.0150892	0.0142005	0.016886							0.005525	0.000101892	-0.00416465	-0.00397967
0.0055375	0.0170245	0.015164	0.01618							0.0055375	0.00201855	-0.00322164	-0.00470647
0.00555	0.0189608	0.0153647	0.016501							0.00555	0.00393636	-0.00304135	-0.00440608
0.0055625	0.0203763	0.015865	0.0174047							0.0055625	0.00533327	-0.00256135	-0.003523
0.005575	0.0206876	0.0163037	0.017996							0.005575	0.0056261	-0.00214302	-0.0029523
0.0055875	0.0213709	0.0175534	0.017743							0.0055875	0.0062909	-0.000913501	-0.00322577
0.0056	0.0203802	0.0188922	0.0165941							0.0056	0.00528176	0.000405018	-0.0043951
0.0056125	0.0189055	0.0192227	0.0165563							0.0056125	0.0037887	0.000715363	-0.0044533
0.005625	0.0186531	0.0199593	0.0171515							0.005625	0.00351794	0.00143188	-0.00387849
0.0056375	0.0182954	0.0196094	0.0168921							0.0056375	0.00314187	0.00106183	-0.00415812
0.00565	0.0181163	0.0183095	0.0178234							0.00565	0.00294457	-0.000258014	-0.00324712
0.0056625	0.0177358	0.016702	0.0187615							0.0056625	0.00254578	-0.00188553	-0.00232912
0.005675	0.0173486	0.0147011	0.0195732							0.005675	0.00214035	-0.00390635	-0.00153755
0.0056875	0.0176388	0.0124879	0.0198195							0.0056875	0.00241239	-0.00613949	-0.00131132
0.0057	0.0173936	0.0112562	0.0202543							0.0057	0.00214908	-0.00739104	-0.000896568
0.0057125	0.0174064	0.0105337	0.0223797							0.0057125	0.00214377	-0.00813329	0.00120889
0.005725	0.0161777	0.0100798	0.0241073							0.005725	0.000897055	-0.00860697	0.00291662
0.0057375	0.0154447	0.0113131	0.0251319							0.0057375	0.000146007	-0.00739329	0.00392141
0.00575	0.015105	0.0125173	0.0253482							0.00575	-0.000211667	-0.00620874	0.00411788
0.0057625	0.0155957	0.0131542	0.025975							0.0057625	0.000261012	-0.00559151	0.00472499
0.005775	0.0158695	0.0144287	0.02624							0.005775	0.000516905	-0.00433654	0.00497022
0.0057875	0.0160754	0.0152835	0.0271862							0.0057875	0.000705008	-0.00350128	0.00589682
0.0058	0.0165494	0.0161435	0.026668							0.0058	0.00116112	-0.00266068	0.0053591
0.0058125	0.0165702	0.0173975	0.0251589							0.0058125	0.00116416	-0.00142615	0.00383044
0.005825	0.017092	0.018677	0.023742							0.005825	0.00166815	-0.000166002	0.00239412
0.0058375	0.0166926	0.0201575	0.0222905							0.0058375	0.00125096	0.00129517	0.000923113
0.00585	0.0160312	0.0208288	0.0217976							0.00585	0.000571955	0.0019472	0.000410897
0.0058625	0.0158667	0.0208664	0.022793							0.0058625	0.000389729	0.00196548	0.00138702
0.005875	0.0144081	0.0210593	0.0239183							0.005875	-0.00108645	0.0021392	0.00249302
0.0058875	0.0129071	0.0205998	0.0252131							0.0058875	-0.00260512	0.00166055	0.00376863
0.0059	0.0124906	0.0201253	0.0257557							0.0059	-0.00303908	0.00116694	0.00429208
0.0059125	0.0130216	0.0201072	0.0269424							0.0059125	-0.00252567	0.0011298	0.00545966
0.005925	0.013863	0.0197117	0.0281727							0.005925	-0.00170172	0.000715223	0.00667094
0.0059375	0.0147309	0.0196174	0.0287859							0.0059375	-0.000851335	0.000602012	0.00726516
0.00595	0.0155456	0.0188446	0.0283239							0.00595	-5.40031e-05	-0.000189696	0.00678421
0.0059625	0.0161433	0.0187563	0.0274995							0.0059625	0.000526263	-0.000296982	0.00594083
0.005975	0.0168618	0.0184433	0.0273722							0.005975	0.00122748	-0.000628828	0.00579467
0.0059875	0.0173172	0.0181411	0.0275295							0.0059875	0.00166549	-0.00094979	0.00593321
0.006	0.0164021	0.0172924	0.0272938							0.006	0.000733111	-0.00181721	0.00567874
0.0060125	0.0156549	0.0168132	0.0265949							0.0060125	-3.13397e-05	-0.00231516	0.00496121
0.006025	0.0150161	0.0187557	0.0261513							0.006025	-0.000687344	-0.000391326	0.00449892
0.0060375	0.0151806	0.0211421	0.0260696							0.0060375	-0.000539962	0.00197648	0.00439859
0.00605	0.0163676	0.0230407	0.0266502							0.00605	0.000629854	0.00385648	0.00496074
0.0060625	0.0173742	0.0248387	0.0262188							0.0060625	0.0016193	0.00563589	0.00451083
0.006075	0.0180911	0.025421	0.0248178							0.006075	0.00231912	0.00619975	0.00309138
0.0060875	0.0172346	0.0260968	0.0228133							0.0060875	0.00144563	0.00685706	0.00106848
0.0061	0.017097	0.025187	0.0213776							0.0061	0.00129102	0.00592882	-0.000385616
0.0061125	0.0173508	0.0240081	0.0200347							0.0061125	0.00152783	0.00473155	-0.00174682
0.006125	0.0194804	0.0231494	0.0191018							0.006125	0.00364047	0.00385454	-0.00269796
0.0061375	0.0198076	0.0224055	0.0186723							0.0061375	0.00395074	0.00309239	-0.00314564
0.00615	0.0198907	0.0215394	0.0185725							0.00615	0.00401697	0.00220796	-0.00326359
0.0061625	0.0193133	0.0221512	0.0196844							0.0061625	0.00342277	0.00280158	-0.00216979
0.006175	0.0185772	0.0216436	0.020992							0.006175	0.00266987	0.00227583	-0.000880239
0.0061875	0.018341	0.0216347	0.0222652							0.0061875	0.00241681	0.00224882	0.000374886
0.0062	0.0169374	0.0217881	0.0215538							0.0062	0.00099656	0.00238418	-0.000354419
0.0062125	0.0166903	0.020776	0.021012							0.0062125	0.000732724	0.00135402	-0.000914111
0.006225	0.0166639	0.0188068	0.0197395							0.006225	0.000689634	-0.000633168	-0.00220456
0.0062375	0.0175682	0.0176304	0.0194448							0.0062375	0.00157724	-0.00182753	-0.00251703
0.00625	0.0172566	0.0177389	0.0180688							0.00625	0.00124901	-0.00173703	-0.00391079
0.0062625	0.0171946	0.017445	0.018155							0.0062625	0.00117044	-0.00204873	-0.00384234
0.006275	0.015343	0.0167312	0.0186428							0.006275	-0.000697719	-0.00278042	-0.00337217
0.0062875	0.0148026	0.0164832	0.0208653							0.0062875	-0.00125463	-0.00304617	-0.00116738
0.0063	0.0147706	0.0167053	0.0233634							0.0063	-0.00130308	-0.00284182	0.00131322
0.0063125	0.0146667	0.0168432	0.0253204							0.0063125	-0.0014235	-0.00272166	0.00325264
0.006325	0.0160799	0.0186387	0.0264323							0.006325	-2.66947e-05	-0.000943884	0.00434705
0.0063375	0.0175532	0.0199579	0.0266786							0.0063375	0.00143019	0.000357759	0.00457589
0.00635	0.0191051	0.0217353	0.027202							0.00635	0.00296577	0.00211755	0.00508192
0.0063625	0.0209164	0.0230051	0.0269268							0.0063625	0.00476074	0.00336979	0.00478937
0.006375	0.020666	0.0226582	0.0271648							0.006375	0.00449399	0.00300536	0.00501001
0.0063875	0.0197286	0.0225609	0.026809							0.0063875	0.00354038	0.00289059	0.00463693
0.0064	0.018463	0.0223736	0.0268048							0.0064	0.00225851	0.00268579	0.00461554
0.0064125	0.0176649	0.0213712	0.0270244							0.0064125	0.00144423	0.001666	0.00481797
0.006425	0.0165925	0.020666	0.027972							0.006425	0.000355624	0.000943415	0.00574847
0.0064375	0.0161135	0.0201923	0.0290189							0.0064375	-0.000139474	0.000452419	0.00677824
0.00645	0.015189	0.0196839	0.0304318							0.00645	-0.00108014	-7.32841e-05	0.00817416
0.0064625	0.0157574	0.0188788	0.0311715							0.0064625	-0.000527757	-0.000895551	0.00889686
0.006475	0.0166425	0.0190865	0.0311754							0.006475	0.000341271	-0.000705109	0.0088838
0.0064875	0.0185917	0.0200216	0.0315991							0.0064875	0.00227443	0.000212838	0.00929053
0.0065	0.0199393	0.020428	0.031889							0.0065	0.00360607	0.000602112	0.0095636
0.0065125	0.0199035	0.0197634	0.0318276							0.0065125	0.00355425	-7.9624e-05	0.00948535
0.006525	0.0201278	0.0191115	0.0325039							0.006525	0.00376265	-0.000748533	0.0101449
0.0065375	0.0198918	0.019218	0.0315257							0.0065375	0.00351075	-0.000659084	0.00914996
0.00655	0.0192758	0.0196536	0.0302195							0.00655	0.00287888	-0.000240472	0.00782706
0.0065625	0.0193597	0.0194912	0.0296096							0.0065625	0.00294699	-0.00041975	0.00720053
0.006575	0.0190545	0.0192869	0.0284849							0.006575	0.00262596	-0.000640965	0.00605924
0.0065875	0.0192055	0.0188263	0.0274361							0.0065875	0.00276113	-0.00111844	0.00499387
0.0066	0.0188891	0.0193389	0.0274906							0.0066	0.00242904	-0.000622677	0.00503184
0.0066125	0.0183963	0.018781	0.0267264							0.0066125	0.00192047	-0.00119737	0.00425121
0.006625	0.0187159	0.0179915	0.0262174							0.006625	0.00222445	-0.00200357	0.0037258
0.0066375	0.0178784	0.0169619	0.0257785							0.0066375	0.00137125	-0.00304992	0.00327049
0.00665	0.016866	0.016451	0.0246991							0.00665	0.000343224	-0.00357752	0.00217476
0.0066625	0.016406	0.0161827	0.0254241							0.0066625	-0.000132429	-0.00386241	0.00288342
0.006675	0.0170086	0.0154622	0.0252395							0.006675	0.000454655	-0.00459953	0.00268258
0.0066875	0.0174648	0.0153697	0.0255881							0.0066875	0.000895273	-0.00470867	0.00301495
0.0067	0.0177889	0.0155281	0.0258747							0.0067	0.00120388	-0.00456675	0.00328537
0.0067125	0.0171709	0.015865	0.0260709							0.0067125	0.000570454	-0.00424634	0.00346548
0.006725	0.017152	0.0159376	0.0253084							0.006725	0.000536097	-0.00419025	0.0026869
0.0067375	0.0176455	0.016501	0.0234571							0.0067375	0.00101408	-0.00364322	0.00081952
0.00675	0.0177072	0.0166386	0.0229354							0.00675	0.00106039	-0.003522	0.000281746
0.0067625	0.0183201	0.0170887	0.0227505							0.0067625	0.00165797	-0.00308831	8.09211e-05
0.006775	0.019092	0.0186751	0.0224798							0.006775	0.00241457	-0.00151821	-0.000205758
0.0067875	0.0192252	0.019663	0.0214307							0.0067875	0.00253241	-0.000546562	-0.00127073
0.0068	0.0183362	0.0200683	0.0206482							0.0068	0.00162816	-0.000157517	-0.00206908
0.0068125	0.0186737	0.0199165	0.0207674							0.0068125	0.00195037	-0.000325502	-0.00196564
0.006825	0.0182981	0.0196277	0.0219249							0.006825	0.00155959	-0.000630494	-0.000823907
0.0068375	0.0180282	0.0204906	0.0222774							0.0068375	0.00127448	0.000216207	-0.000487157
0.00685	0.0178531	0.0204136	0.0223791							0.00685	0.00108419	0.000123105	-0.000401103
0.0068625	0.0186776	0.0197572	0.0227249							0.0068625	0.00189353	-0.000549268	-7.09452e-05
0.006875	0.0190214	0.0193589	0.0240239							0.006875	0.00222227	-0.000963642	0.00121244
0.0068875	0.0196219	0.0190067	0.024281							0.0068875	0.00280762	-0.00133184	0.001454
0.0069	0.0190815	0.0183832	0.0243614							0.0069	0.00225217	-0.0019713	0.00151881
0.0069125	0.0187112	0.0170467	0.0234782							0.0069125	0.00186688	-0.00332375	0.00062019
0.006925	0.0173703	0.0161944	0.0230054							0.006925	0.000510918	-0.00419192	0.000131904
0.0069375	0.0164135	0.0147303	0.022187							0.0069375	-0.000460852	-0.00567189	-0.000701867
0.00695	0.0162536	0.0130027	0.0216486							0.00695	-0.000635634	-0.00741534	-0.00125568
0.0069625	0.0162008	0.0122021	0.0205545							0.0069625	-0.000703368	-0.0082317	-0.00236512
0.006975	0.0159084	0.012283	0.0201545							0.006975	-0.00101069	-0.00816657	-0.00278042
0.0069875	0.014469	0.0121145	0.0205211							0.0069875	-0.00246492	-0.00835075	-0.00242902
0.007	0.0139111	0.013803	0.0207594							0.007	-0.00303765	-0.00667801	-0.00220601
0.0070125	0.0132798	0.0159656	0.0201028							0.0070125	-0.00368375	-0.004531	-0.00287777
0.007025	0.0138683	0.0196716	0.0189817							0.007025	-0.00311005	-0.000840631	-0.00401398
0.0070375	0.0140078	0.0216636	0.0188068							0.0070375	-0.00298526	0.00113577	-0.00420393
0.00705	0.01471	0.0229359	0.0189836							0.00705	-0.00229782	0.00239251	-0.00404219
0.0070625	0.0162192	0.0240612	0.020122							0.0070625	-0.00080338	0.00350224	-0.0029189
0.007075	0.0166698	0.023347	0.021779							0.007075	-0.000367452	0.00277263	-0.00127686
0.0070875	0.0181594	0.02242	0.0232189							0.0070875	0.00110758	0.00183012	0.000148116
0.0071	0.019243	0.0216261	0.0239464							0.0071	0.00217651	0.0010208	0.000860674
0.0071125	0.020234	0.0201381	0.0252962							0.0071125	0.00315291	-0.000482601	0.00219566
0.007125	0.0207663	0.0198559	0.0253073							0.007125	0.00367067	-0.000780103	0.00219195
0.0071375	0.0206404	0.0202926	0.0250313							0.0071375	0.00353021	-0.000358724	0.00190112
0.00715	0.0205784	0.0191371	0.025088							0.00715	0.0034537	-0.00152956	0.00194307
0.0071625	0.0206918	0.0173552	0.0249543							0.0071625	0.00355263	-0.00332665	0.00179464
0.007175	0.0210693	0.0159676	0.025674							0.007175	0.00391567	-0.00472954	0.00249964
0.0071875	0.0216108	0.0151339	0.0264315							0.0071875	0.00444273	-0.00557839	0.00324248
0.0072	0.0208605	0.014268	0.0264704							0.0072	0.00367806	-0.00645944	0.00326679
0.0072125	0.0197884	0.0143178	0.0279742							0.0072125	0.00259152	-0.00642481	0.00475607
0.007225	0.0194962	0.0135642	0.0276095							0.007225	0.00228501	-0.0071935	0.00437683
0.0072375	0.0189153	0.0142641	0.0276824							0.0072375	0.00168971	-0.00650862	0.00443516
0.00725	0.0178873	0.0145985	0.0276829							0.00725	0.000647448	-0.00618925	0.00442125
0.0072625	0.0183579	0.0160082	0.027674							0.0072625	0.00110378	-0.00479462	0.00439793
0.007275	0.0176521	0.0160852	0.0278636							0.007275	0.00038375	-0.00473259	0.00457312
0.0072875	0.01695	0.0152877	0.0276738							0.0072875	-0.000332648	-0.00554504	0.00436891
0.0073	0.0174795	0.0152888	0.0263909							0.0073	0.000182698	-0.00555883	0.00307172
0.0073125	0.0176474	0.0163543	0.0260634							0.0073125	0.000336421	-0.00450822	0.00272998
0.007325	0.0177786	0.017129	0.026447							0.007325	0.000453476	-0.00374834	0.00309934
0.0073375	0.0181136	0.0188463	0.026062							0.0073375	0.000774313	-0.0020458	0.00270013
0.00735	0.0180213	0.0205236	0.0267331							0.00735	0.000667926	-0.000383269	0.00335699
0.0073625	0.018063	0.0214232	0.026829							0.0073625	0.000695549	0.000501519	0.00343875
0.007375	0.0180021	0.0229587	0.027301							0.007375	0.000620624	0.00202235	0.00389665
0.0073875	0.0197951	0.0228837	0.026558							0.0073875	0.00239955	0.00193261	0.00313954
0.0074	0.0198003	0.0214229	0.0263812							0.0074	0.00239083	0.000457187	0.00294871
0.0074125	0.0204964	0.0201856	0.0260851							0.0074125	0.00307292	-0.000794712	0.00263867
0.007425	0.0207938	0.0191724	0.0255117							0.007425	0.0033564	-0.00182253	0.00205123
0.0074375	0.0209336	0.0193039	0.0252651							0.0074375	0.0034823	-0.00170561	0.00179074
0.00745	0.0201631	0.0192377	0.0251642							0.00745	0.00269785	-0.0017863	0.00167593
0.0074625	0.0189503	0.0199196	0.0252176							0.0074625	0.00147116	-0.00111892	0.00171544
0.007475	0.0180065	0.019991	0.0249476							0.007475	0.000513583	-0.00106195	0.0014317
0.0074875	0.0165689	0.020517	0.0256531							0.0074875	-0.000937939	-0.000550458	0.00212341
0.0075	0.0149866	0.0205759	0.0253838							0.0075	-0.00253398	-0.000505936	0.00184029
0.0075125	0.0146011	0.0219199	0.0248709							0.0075125	-0.00293331	0.000823705	0.00131369
0.007525	0.0140084	0.0218857	0.023843							0.007525	-0.00353971	0.000775163	0.000272042
0.0075375	0.0134944	0.021506	0.0237173							0.0075375	-0.00406742	0.000381128	0.000132737
0.00755	0.0131091	0.0229771	0.0223483							0.00755	-0.0044664	0.00183789	-0.00124992
0.0075625	0.0128484	0.0240734	0.0214371							0.0075625	-0.00474082	0.00291998	-0.00217472
0.007575	0.0133574	0.0259	0.0210062							0.007575	-0.00424549	0.00473233	-0.00261915
0.0075875	0.0137841	0.0254385	0.0210201							0.0075875	-0.00383243	0.00425669	-0.00261877
0.0076	0.0145396	0.0237507	0.0209428							0.0076	-0.00309049	0.00255464	-0.00270954
0.0076125	0.0153888	0.0219227	0.0197559							0.0076125	-0.00225485	0.000712526	-0.00390996
0.007625	0.0169544	0.0212272	0.0197967							0.007625	-0.000702845	2.91645e-06	-0.00388252
0.0076375	0.0182698	0.02171	0.0199794							0.0076375	0.000599009	0.00047168	-0.00371328
0.00765	0.0190153	0.0231694	0.0192088							0.00765	0.00133103	0.00191701	-0.00449719
0.0076625	0.0189631	0.0242399	0.0192474							0.0076625	0.00126529	0.00297347	-0.00447188
0.007675	0.0182348	0.025056	0.0195326							0.007675	0.000523525	0.00377562	-0.00419997
0.0076875	0.0171562	0.0261666	0.0207538							0.0076875	-0.000568465	0.00487217	-0.00299208
0.0077	0.0174486	0.0265563	0.0202198							0.0077	-0.000289448	0.00524796	-0.0035393
0.0077125	0.0182526	0.0262828	0.0185764							0.0077125	0.00050107	0.00496052	-0.0051959
0.007725	0.0185408	0.0259017	0.017065							0.007725	0.000775964	0.00456553	-0.00672042
0.0077375	0.0190934	0.0260929	0.0172474							0.0077375	0.00131524	0.00474293	-0.0065512
0.00775	0.017922	0.0250983	0.0185086							0.00775	0.000130521	0.00373451	-0.00530312
0.0077625	0.0184508	0.0245204	0.0210187							0.0077625	0.000645936	0.0031428	-0.00280605
0.007775	0.0195938	0.0238146	0.0233615							0.007775	0.0017757	0.00242325	-0.000476293
0.0077875	0.0195549	0.023662	0.0248175							0.0077875	0.00172353	0.00225691	0.000966748
0.0078	0.0195452	0.0234674	0.0265671							0.0078	0.00170058	0.00204861	0.00270336
0.0078125	0.0191379	0.023692	0.0278728							0.0078125	0.00128013	0.00225954	0.00399608
0.007825	0.0204149	0.0236695	0.0289641							0.007825	0.00254398	0.00222337	0.00507451
0.0078375	0.0212419	0.0224748	0.0290128							0.0078375	0.0033578	0.001015	0.00511028
0.00785	0.021757	0.0209564	0.0288543							0.00785	0.00385975	-0.000516906	0.00493899
0.0078625	0.0217837	0.0198487	0.0276226							0.0078625	0.00387333	-0.00163821	0.00369446
0.007875	0.0212542	0.019079	0.0267587							0.007875	0.00333069	-0.00242147	0.00281772
0.0078875	0.0205342	0.0190003	0.0254216							0.0078875	0.00259766	-0.00251365	0.0014679
0.0079	0.0202048	0.0187062	0.0244976							0.0079	0.00225521	-0.00282124	0.000531184
0.0079125	0.0215116	0.0191329	0.0238783							0.0079125	0.00354896	-0.002408	-0.000100839
0.007925	0.0219736	0.0194323	0.0228542							0.007925	0.00399795	-0.00212205	-0.00113757
0.0079375	0.0226846	0.0199738	0.0229771							0.0079375	0.00469604	-0.00159395	-0.00102733
0.00795	0.0215352	0.0205951	0.0238924							0.00795	0.00353365	-0.000986048	-0.000124548
0.0079625	0.0200491	0.0206621	0.0256123							0.0079625	0.00203465	-0.000932404	0.00158273
0.007975	0.0195401	0.0211116	0.025632							0.007975	0.00151276	-0.000496235	0.00158993
0.0079875	0.0179498	0.0217715	0.0253913							0.0079875	-9.04334e-05	0.000150389	0.00133669
0.008	0.0166889	0.0231967	0.0250483							0.008	-0.0013642	0.00156231	0.000981194
0.0080125	0.0171042	0.0238613	0.0244042							0.0080125	-0.000961751	0.00221371	0.000324675
0.008025	0.0166058	0.0244134	0.0241801							0.008025	-0.00147299	0.00275256	8.82085e-05
0.0080375	0.0167726	0.0246544	0.0231867							0.0080375	-0.001319	0.00298038	-0.000917668
0.00805	0.0176646	0.0250099	0.0228964							0.00805	-0.000439753	0.00332276	-0.00122023
0.0080625	0.0193703	0.0260201	0.0237362							0.0080625	0.00125316	0.00431979	-0.000392789
0.008075	0.0198534	0.0257629	0.0232203							0.008075	0.00172355	0.00404956	-0.000921012
0.0080875	0.0197611	0.0259992	0.0232851							0.0080875	0.00161855	0.00427276	-0.00086851
0.0081	0.0195766	0.02628	0.0232703							0.0081	0.00142128	0.00454047	-0.000895481
0.0081125	0.0202095	0.0263553	0.0231244							0.0081125	0.00204156	0.00460277	-0.00105363
0.008125	0.0216058	0.0272084	0.0223925							0.008125	0.00342519	0.00544288	-0.00179772
0.0081375	0.0226326	0.0271589	0.0229279							0.0081375	0.00443941	0.00538043	-0.00127449
0.00815	0.021727	0.0265332	0.0230641							0.00815	0.00352116	0.00474175	-0.0011504
0.0081625	0.0208739	0.0265349	0.0239747							0.0081625	0.00265546	0.0047305	-0.000251835
0.008175	0.0205442	0.0259364	0.0241751							0.008175	0.00231322	0.00411912	-6.34748e-05
0.0081875	0.0208444	0.0244551	0.0238677							0.0081875	0.00260089	0.00262491	-0.000382951
0.0082	0.0209406	0.0242855	0.023682							0.0082	0.00268455	0.0024425	-0.000580644
0.0082125	0.0212058	0.0239803	0.0242644							0.0082125	0.00293724	0.00212447	-1.02579e-05
0.008225	0.0205181	0.0228111	0.0242549							0.008225	0.00223705	0.000942501	-3.16558e-05
0.0082375	0.0206154	0.0209103	0.0246635							0.0082375	0.00232189	-0.000971072	0.000365052
0.00825	0.0212814	0.0189297	0.0255828							0.00825	0.00297549	-0.0029644	0.00127243
0.0082625	0.0211677	0.0181664	0.0275464							0.0082625	0.00284938	-0.00374044	0.0032242
0.008275	0.020699	0.0164207	0.0288991							0.008275	0.00236832	-0.00549883	0.004565
0.0082875	0.0205776	0.0165608	0.0287084							0.0082875	0.00223447	-0.00537139	0.00436251
0.0083	0.0211619	0.0164215	0.0277977							0.0083	0.00280643	-0.0055233	0.00344008
0.0083125	0.0207532	0.0176051	0.0271437							0.0083125	0.00238547	-0.00435228	0.00277425
0.008325	0.0212041	0.0180986	0.0271489							0.008325	0.00282404	-0.00387146	0.00276781
0.0083375	0.0213606	0.0186434	0.0265716							0.0083375	0.00296825	-0.00333919	0.00217876
0.00835	0.0206507	0.0191821	0.0263481							0.00835	0.00224603	-0.00281301	0.0019436
0.0083625	0.0197661	0.0200491	0.0258291							0.0083625	0.00134926	-0.00195851	0.00141298
0.008375	0.0190837	0.0211585	0.0262766							0.008375	0.000654597	-0.000861593	0.00184892
0.0083875	0.0191535	0.0210618	0.0251472							0.0083875	0.000712164	-0.000970793	0.000707913
0.0084	0.0185914	0.0199393	0.0245104							0.0084	0.000137908	-0.0021057	5.95137e-05
0.0084125	0.0168129	0.0193973	0.0243833							0.0084125	-0.00165275	-0.00266017	-7.90489e-05
0.008425	0.0162878	0.0190203	0.0252095							0.008425	-0.00219	-0.0030495	0.0007356
0.0084375	0.0161035	0.0199171	0.0254466							0.0084375	-0.00238642	-0.00216511	0.000961243
0.00845	0.0165422	0.0205423	0.0255631							0.00845	-0.00195988	-0.00155228	0.00106627
0.0084625	0.0170036	0.02132	0.0253154							0.0084625	-0.00151052	-0.000786813	0.000807176
0.008475	0.0176096	0.0224736	0.0245651							0.008475	-0.000916596	0.000354501	4.55243e-05
0.0084875	0.0175626	0.0230857	0.0243995							0.0084875	-0.000975618	0.000954339	-0.000131513
0.0085	0.0176252	0.0235166	0.0252451							0.0085	-0.000925097	0.00137296	0.000702756
0.0085125	0.0180471	0.022758	0.0256687							0.0085125	-0.000515132	0.000602143	0.00111508
0.008525	0.0168282	0.0242213	0.0259584							0.008525	-0.00174605	0.00205322	0.00139345
0.0085375	0.0156704	0.0228656	0.0263036							0.0085375	-0.00291578	0.000685357	0.00172744
0.00855	0.0152054	0.0220183	0.0259147							0.00855	-0.00339278	-0.000174064	0.00132732
0.0085625	0.0152031	0.0210498	0.0264065							0.0085625	-0.00340693	-0.00115466	0.00180786
0.008575	0.0150088	0.0206612	0.0265605							0.008575	-0.00361314	-0.00155537	0.00195069
0.0085875	0.0150127	0.0197639	0.0263356							0.0085875	-0.00362114	-0.00246475	0.00171465
0.0086	0.0139595	0.02012	0.0253763							0.0086	-0.00468626	-0.00212071	0.000744229
0.0086125	0.0147581	0.0213478	0.0246535							0.0086125	-0.00389947	-0.000904915	1.03898e-05
0.008625	0.0135058	0.0230907	0.0241548							0.008625	-0.00516359	0.000825997	-0.000499373
0.0086375	0.0142844	0.0239419	0.0240314							0.0086375	-0.00439678	0.00166518	-0.000633841
0.00865	0.0148865	0.024926	0.0254933							0.00865	-0.00380647	0.00263727	0.000817022
0.0086625	0.0157986	0.0247811	0.0270625							0.0086625	-0.00290619	0.00248051	0.00237521
0.008675	0.0168421	0.024979	0.0286016							0.008675	-0.00187441	0.00266652	0.0039034
0.0086875	0.0179223	0.0246588	0.0292908							0.0086875	-0.000805923	0.0023344	0.00458156
0.0087	0.0188182	0.0256381	0.0287518							0.0087	7.82874e-05	0.00330185	0.00403165
0.0087125	0.0196249	0.0262983	0.0283559							0.0087125	0.000873287	0.00395021	0.00362492
0.008725	0.0192021	0.0263978	0.0283943							0.008725	0.000438813	0.00403791	0.00365241
0.0087375	0.0186414	0.025811	0.0291276							0.0087375	-0.000133518	0.00343931	0.00437488
0.00875	0.0187857	0.0244428	0.0295487							0.00875	-8.80731e-07	0.00205933	0.0047852
0.0087625	0.0196925	0.0240737	0.0304733							0.0087625	0.000894267	0.00167843	0.00569896
0.008775	0.0199933	0.0232381	0.0315449							0.008775	0.00118344	0.000831111	0.0067598
0.0087875	0.0192958	0.0229259	0.0326073							0.0087875	0.000474424	0.000507242	0.00781149
0.0088	0.0184419	0.0219588	0.0326329							0.0088	-0.000391079	-0.000471519	0.00782635
0.0088125	0.0176585	0.0208511	0.0323721							0.0088125	-0.00118596	-0.00159091	0.00755492
0.008825	0.0169058	0.0203479	0.0311896							0.008825	-0.00195024	-0.00210568	0.00636174
0.0088375	0.0168604	0.0208583	0.0298417							0.0088375	-0.00200705	-0.00160693	0.00500319
0.00885	0.0178058	0.0214518	0.0291545							0.00885	-0.00107313	-0.00102504	0.00430542
0.0088625	0.0183385	0.02087	0.0272421							0.0088625	-0.000551986	-0.00161841	0.00238235
0.008875	0.0202965	0.0207771	0.0260165							0.008875	0.00139464	-0.00172279	0.00114618
0.0088875	0.0198776	0.0217656	0.0250049							0.0088875	0.000964304	-0.000745828	0.000124082
0.0089	0.0199324	0.0219005	0.0257326							0.0089	0.00100766	-0.000622507	0.000841311
0.0089125	0.0193167	0.0223372	0.0262038							0.0089125	0.000380552	-0.000197281	0.00130199
0.008925	0.0194301	0.0225445	0.0261969							0.008925	0.000482597	-1.36339e-06	0.00128458
0.0089375	0.0207763	0.0236734	0.0258372							0.0089375	0.00181749	0.00111607	0.000914431
0.00895	0.0211652	0.0235336	0.0259628							0.00895	0.00219505	0.000964838	0.00102966
0.0089625	0.0215424	0.0230468	0.0253718							0.0089625	0.00256095	0.000466714	0.000428287
0.008975	0.0228105	0.0232864	0.0251756							0.008975	0.00381778	0.000694965	0.000221666
0.0089875	0.0234588	0.0225729	0.0261819							0.0089875	0.00445475	-2.99456e-05	0.0012176
0.009	0.0227413	0.0222357	0.0266427							0.009	0.00372603	-0.000378453	0.00166816
0.0090125	0.021687	0.0216736	0.0268067							0.0090125	0.00266042	-0.000951822	0.00182187
0.009025	0.0212141	0.0213011	0.0279484							0.009025	0.00217636	-0.00133559	0.00295325
0.0090375	0.0214554	0.0204953	0.0281738							0.0090375	0.00240644	-0.0021527	0.00316844
0.00905	0.0216494	0.0203816	0.026581							0.00905	0.00258928	-0.00227763	0.00156541
0.0090625	0.0221926	0.0214596	0.0252223							0.0090625	0.00312128	-0.00121085	0.000196452
0.009075	0.0222877	0.0212316	0.0251784							0.009075	0.00320519	-0.00144998	0.000142353
0.0090875	0.0225064	0.0217998	0.0257379							0.0090875	0.00341283	-0.000892963	0.000691767
0.0091	0.0220895	0.0228934	0.025056							0.0091	0.00298475	0.00018945	-2.42901e-07
0.0091125	0.0215499	0.0237507	0.0244159							0.0091125	0.0024341	0.00103561	-0.000650532
0.009125	0.0203488	0.0234705	0.0246635							0.009125	0.00122188	0.000744299	-0.00041294
0.0091375	0.0199087	0.023314	0.0258472							0.0091375	0.000770778	0.000576714	0.000760626
0.00915	0.0193014	0.023896	0.0259119							0.00915	0.000152355	0.00114773	0.000815356
0.0091625	0.0197675	0.0237293	0.0268079							0.0091625	0.000607496	0.000969906	0.00170126
0.009175	0.019114	0.025299	0.0273477							0.009175	-5.70368e-05	0.00252862	0.0022311
0.0091875	0.0187273	0.0255881	0.0282258							0.0091875	-0.000454694	0.00280672	0.00309926
0.0092	0.0176916	0.0259364	0.0287768							0.0092	-0.00150141	0.00314404	0.00364027
0.0092125	0.0174681	0.0249804	0.0280971							0.0092125	-0.00173586	0.00217712	0.00295069
0.009225	0.0167943	0.0237768	0.0285082							0.009225	-0.00242062	0.000962546	0.00335192
0.0092375	0.0163915	0.022959	0.0286183							0.0092375	-0.00283433	0.000133822	0.00345212
0.00925	0.0165408	0.0217109	0.029611							0.00925	-0.00269595	-0.00112519	0.00443492
0.0092625	0.017266	0.0212211	0.0299721							0.0092625	-0.0019816	-0.00162586	0.00478618
0.009275	0.0180366	0.0208355	0.0298214							0.009275	-0.00122192	-0.00202227	0.00462571
0.0092875	0.0175748	0.0220998	0.0298653							0.0092875	-0.00169449	-0.000768862	0.00465984
0.0093	0.0173138	0.0224175	0.0310879							0.0093	-0.00196634	-0.000461946	0.00587262
0.0093125	0.0175615	0.0228603	0.0312738							0.0093125	-0.00172948	-2.99215e-05	0.00604884
0.009325	0.0187162	0.0223683	0.0311065							0.009325	-0.000585565	-0.000532712	0.00587178
0.0093375	0.0199001	0.0230137	0.0312527							0.0093375	0.000587556	0.000101999	0.0060083
0.00935	0.0205653	0.0238021	0.0313531							0.00935	0.00124199	0.000879611	0.00609897
0.0093625	0.0202899	0.0237279	0.0314542							0.0093625	0.000955765	0.000794681	0.0061905
0.009375	0.0201089	0.0232681	0.0312719							0.009375	0.00076407	0.000324217	0.00599852
0.0093875	0.020418	0.0226374	0.0314173							0.0093875	0.00106246	-0.000317183	0.00613429
0.0094	0.021605	0.0219866	0.0313725							0.0094	0.00223873	-0.000978577	0.00607995
0.0094125	0.0227836	0.0216772	0.0309817							0.0094125	0.00340667	-0.00129859	0.00567955
0.009425	0.0230107	0.0218607	0.0302292							0.009425	0.00362311	-0.00112574	0.00491752
0.0094375	0.0231822	0.023416	0.0297769							0.0094375	0.00378398	0.000418953	0.00445573
0.00945	0.02362	0.0247328	0.0274419							0.00945	0.00421116	0.00172516	0.00211123
0.0094625	0.0222838	0.0244653	0.0252882							0.0094625	0.00286431	0.0014472	-5.20173e-05
0.009475	0.0211432	0.0244173	0.0235249							0.009475	0.00171317	0.00138858	-0.00182468
0.0094875	0.0199838	0.0242808	0.0218813							0.0094875	0.00054315	0.00124158	-0.0034778
0.0095	0.0209311	0.0241054	0.0219241							0.0095	0.00147993	0.00105569	-0.0034444
0.0095125	0.0228934	0.0233334	0.0215146							0.0095125	0.00343162	0.000273275	-0.00386325
0.009525	0.0238521	0.0234846	0.0223233							0.009525	0.00437984	0.000414044	-0.00306399
0.0095375	0.0228862	0.024554	0.0232239							0.0095375	0.00340335	0.00147299	-0.00217269
0.00955	0.0221303	0.0271117	0.0250602							0.00955	0.00263703	0.00402025	-0.000345703
0.0095625	0.0228153	0.0282906	0.0267992							0.0095625	0.00331149	0.00518875	0.00138401
0.009575	0.0231744	0.0281969	0.0272404							0.009575	0.00366017	0.0050847	0.00181588
0.0095875	0.0227883	0.0279034	0.0273532							0.0095875	0.00326361	0.00478081	0.00191947
0.0096	0.022221	0.0276818	0.0276068							0.0096	0.00268583	0.00454893	0.00216374
0.0096125	0.0214043	0.028558	0.0280777							0.0096125	0.00185871	0.0054148	0.00262541
0.009625	0.0202937	0.0299081	0.0280863							0.009625	0.000737794	0.00675464	0.00262483
0.0096375	0.0194551	0.0305433	0.0291857							0.0096375	-0.000111247	0.00737954	0.00371505
0.00965	0.0181605	0.0308466	0.0303851							0.00965	-0.00141615	0.00767255	0.00490536
0.0096625	0.0175562	0.0310476	0.0307846							0.0096625	-0.00203083	0.00786329	0.00529567
0.009675	0.018381	0.0310698	0.0302003							0.009675	-0.00121641	0.00787531	0.00470225
0.0096875	0.0190851	0.03057	0.0294069							0.0096875	-0.000522609	0.00736531	0.0038998
0.0097	0.0206893	0.0290545	0.0290789							0.0097	0.00107129	0.0058396	0.00356271
0.0097125	0.0218821	0.0275275	0.0287732							0.0097125	0.00225381	0.00430251	0.00324788
0.009725	0.0220945	0.0267895	0.0280738							0.009725	0.00245591	0.00355434	0.00253945
0.0097375	0.0214179	0.0257321	0.0277955							0.0097375	0.00176906	0.00248679	0.00225218
0.00975	0.0201909	0.0261618	0.0284401							0.00975	0.000531825	0.00290644	0.00288782
0.0097625	0.0191991	0.0270514	0.029206							0.0097625	-0.000470221	0.00378588	0.00364467
0.009775	0.0191588	0.0283681	0.0287337							0.009775	-0.000520736	0.00509259	0.00316343
0.0097875	0.0197528	0.0291181	0.0267567							0.0097875	6.31086e-05	0.00583253	0.00117752
0.0098	0.0198487	0.0296782	0.0246054							0.0098	0.000148834	0.00638262	-0.000982656
0.0098125	0.0195588	0.0306912	0.0234213							0.0098125	-0.000151257	0.00738556	-0.00217573
0.009825	0.0204208	0.0308266	0.0231227							0.009825	0.000700604	0.00751094	-0.00248316
0.0098375	0.0206193	0.0302323	0.0238507							0.0098375	0.000888951	0.00690665	-0.00176399
0.00985	0.0214465	0.0298275	0.0249499							0.00985	0.0017061	0.00649196	-0.0006737
0.0098625	0.0211435	0.0283025	0.0253504							0.0098625	0.001393	0.00495704	-0.00028195
0.009875	0.0212928	0.0276006	0.0246405							0.009875	0.00153219	0.00424523	-0.0010007
0.0098875	0.0200561	0.0267639	0.0251553							0.0098875	0.000285405	0.00339862	-0.00049466
0.0099	0.0193953	0.027251	0.0252362							0.0099	-0.000385398	0.00387575	-0.000422524
0.0099125	0.0193558	0.026558	0.0238471							0.0099125	-0.000434908	0.00317289	-0.00182031
0.009925	0.0194682	0.0258171	0.0234085							0.009925	-0.000332626	0.00242224	-0.00226767
0.0099375	0.0199785	0.0249218	0.0238374							0.0099375	0.000167733	0.00151705	-0.00184745
0.00995	0.0201967	0.0235616	0.0232856							0.00995	0.000375955	0.000147094	-0.00240791
0.0099625	0.0214234	0.0236195	0.0223941							0.0099625	0.00159269	0.000195122	-0.00330805
0.009975	0.0223588	0.0232044	0.0220261							0.009975	0.00251812	-0.00022967	-0.00368472
0.0099875	0.0229251	0.0219194	0.0236195							0.0099875	0.00307442	-0.00152451	-0.00209998
0.01	0.0223374	0.02094	0.0237184							0.01	0.00247685	-0.00251356	-0.00200962
0.0100125	0.0222941	0.0204136	0.0245654							0.0100125	0.00242357	-0.00304977	-0.0011712
0.010025	0.0222193	0.0200185	0.0250666							0.010025	0.00233889	-0.00345448	-0.000678571
0.0100375	0.0219755	0.0197839	0.0247361							0.0100375	0.00208522	-0.00369878	-0.00101763
0.01005	0.0214485	0.0194	0.0250252							0.01005	0.00154831	-0.00409233	-0.000737054
0.0100625	0.0206907	0.0193083	0.0261702							0.0100625	0.000780686	-0.00419371	0.00039943
0.010075	0.0193864	0.019521	0.0267145							0.010075	-0.000533423	-0.00399069	0.000935224
0.0100875	0.0186478	0.0202076	0.0264932							0.0100875	-0.00128183	-0.0033137	0.000705488
0.0101	0.0183312	0.0221239	0.0266869							0.0101	-0.00160826	-0.00140692	0.000890791
0.0101125	0.0172824	0.0241635	0.0262942							0.0101125	-0.00266686	0.000623021	0.000489582
0.010125	0.0167943	0.0260668	0.0264242							0.010125	-0.00316477	0.00251677	0.000611266
0.0101375	0.0158745	0.0272081	0.0250936							0.0101375	-0.00409436	0.0036486	-0.0007278
0.01015	0.0159431	0.0279818	0.0246766							0.01015	-0.00403545	0.00441269	-0.00115314
0.0101625	0.016888	0.0268476	0.0250391							0.0101625	-0.00310034	0.00326903	-0.000799009
0.010175	0.0181333	0.0245032	0.0252356							0.010175	-0.00186472	0.000915082	-0.000610814
0.0101875	0.0199243	0.0239605	0.0252195							0.0101875	-8.34244e-05	0.000362996	-0.000635253
0.0102	0.0218749	0.0232714	0.0254477							0.0102	0.00185745	-0.000335565	-0.00041533
0.0102125	0.0233929	0.0230413	0.0260254							0.0102125	0.0033658	-0.000575169	0.000154027
0.010225	0.0237437	0.0228125	0.0265057							0.010225	0.00370695	-0.000813366	0.00062611
0.0102375	0.0247052	0.0229404	0.0275439							0.0102375	0.00465882	-0.000694901	0.00165611
0.01025	0.0256962	0.0237768	0.0275965							0.01025	0.00564018	0.000132144	0.00170043
0.0102625	0.0264982	0.0251706	0.026556							0.0102625	0.00643252	0.00151655	0.000651752
0.010275	0.0275211	0.0253535	0.0244859							0.010275	0.00744588	0.00169011	-0.00142653
0.0102875	0.026675	0.0245093	0.023903							0.0102875	0.00659012	0.000836554	-0.00201762
0.0103	0.026034	0.0243975	0.0242227							0.0103	0.00593953	0.000715487	-0.0017061
0.0103125	0.024402	0.0239061	0.0239516							0.0103125	0.00429797	0.000214721	-0.00198526
0.010325	0.0235216	0.0240437	0.0236303							0.010325	0.00340807	0.000343033	-0.00231471
0.0103375	0.0226443	0.0251386	0.0235216							0.0103375	0.00252124	0.00142872	-0.0024315
0.01035	0.0214965	0.0257196	0.0235719							0.01035	0.00136395	0.00200044	-0.00238926
0.0103625	0.0202209	0.0260529	0.0229056							0.0103625	7.88122e-05	0.0023245	-0.00306364
0.010375	0.0184597	0.0267256	0.0226818							0.010375	-0.00169194	0.00298798	-0.00329545
0.0103875	0.0177956	0.0268337	0.0238177							0.0103875	-0.0023655	0.00308691	-0.00216766
0.0104	0.0181511	0.0273341	0.0250216							0.0104	-0.00201943	0.00357809	-0.000971752
0.0104125	0.0176885	0.028044	0.0253118							0.0104125	-0.00249143	0.00427887	-0.000689534
0.010425	0.0183743	0.0278152	0.0258058							0.010425	-0.0018151	0.00404094	-0.000203542
0.0104375	0.0192285	0.0272045	0.0259561							0.0104375	-0.000970294	0.00342109	-6.11108e-05
0.01045	0.0206115	0.0279604	0.0265343							0.01045	0.000403236	0.00416779	0.000509144
0.0104625	0.0215335	0.0297149	0.0266914							0.0104625	0.00131589	0.00591328	0.000658281
0.010475	0.0208639	0.0311957	0.0275995							0.010475	0.000636871	0.00738498	0.00155853
0.0104875	0.0199076	0.0310364	0.0284538							0.0104875	-0.000328734	0.00721663	0.00240487
0.0105	0.0196914	0.0302595	0.0293199							0.0105	-0.000554351	0.00643063	0.00326318
0.0105125	0.0195207	0.0293872	0.0306873							0.0105125	-0.000734364	0.0055493	0.0046227
0.010525	0.0194178	0.0284379	0.0323935							0.010525	-0.000846537	0.00459098	0.00632109
0.0105375	0.0193731	0.0274086	0.0333803							0.0105375	-0.0009006	0.00355263	0.00730009
0.01055	0.0204291	0.0267923	0.0341309							0.01055	0.00014614	0.00292736	0.00804283
0.0105625	0.0215196	0.0252782	0.0333473							0.0105625	0.00122736	0.00140425	0.00725143
0.010575	0.0226796	0.0252453	0.0319938							0.010575	0.0023781	0.00136249	0.0058902
0.0105875	0.0222126	0.0254836	0.0293614							0.0105875	0.00190184	0.00159178	0.00325001
0.0106	0.0215786	0.0253565	0.0280893							0.0106	0.00125854	0.00145582	0.00197025
0.0106125	0.0199682	0.0241106	0.0282745							0.0106125	-0.000361012	0.000201014	0.00214767
0.010625	0.0191496	0.0226424	0.0296885							0.010625	-0.00118887	-0.00127615	0.00355404
0.0106375	0.018831	0.0227494	0.0305605							0.0106375	-0.00151663	-0.00117801	0.00441838
0.01065	0.0184986	0.023933	0.0309339							0.01065	-0.00185827	-3.24375e-06	0.00478404
0.0106625	0.0178464	0.0251839	0.0308471							0.0106625	-0.00251958	0.00123881	0.00468966
0.010675	0.0166069	0.0260381	0.0318215							0.010675	-0.00376824	0.0020842	0.00565635
0.0106875	0.0157049	0.0261051	0.0317219							0.0106875	-0.00467942	0.00214238	0.00554922
0.0107	0.0165536	0.0262675	0.0319082							0.0107	-0.00383989	0.00229592	0.00572787
0.0107125	0.0160449	0.026859	0.0317559							0.0107125	-0.0043577	0.00287867	0.00556796
0.010725	0.0164629	0.0273938	0.0313714							0.010725	-0.00394873	0.00340473	0.00517595
0.0107375	0.018038	0.027445	0.0313328							0.0107375	-0.0023828	0.00344713	0.00512977
0.01075	0.0199438	0.0264418	0.0307065							0.01075	-0.000486068	0.00243518	0.00449596
0.0107625	0.0213931	0.0249165	0.0295115							0.0107625	0.000954239	0.000901195	0.00329342
0.010775	0.0221181	0.0233281	0.0290075							0.010775	0.00167015	-0.000695871	0.00278195
0.0107875	0.0229937	0.0224803	0.0283698							0.0107875	0.00253674	-0.00155239	0.00213679
0.0108	0.0224659	0.0204161	0.0289085							0.0108	0.00199984	-0.00362532	0.00266805
0.0108125	0.022706	0.0188107	0.0295534							0.0108125	0.002231	-0.0052393	0.00330551
0.010825	0.0229595	0.0166225	0.0303015							0.010825	0.00247551	-0.00743618	0.00404611
0.0108375	0.0243333	0.0158394	0.0310965							0.0108375	0.00384029	-0.00822786	0.00483371
0.01085	0.023846	0.0151061	0.0320308							0.01085	0.00334403	-0.00896978	0.00576059
0.0108625	0.0246091	0.0150152	0.0323271							0.0108625	0.00409811	-0.00906928	0.00604953
0.010875	0.0255572	0.0164652	0.0321492							0.010875	0.00503735	-0.00762793	0.00586426
0.0108875	0.0254216	0.0177372	0.0323368							0.0108875	0.00489276	-0.00636447	0.00604455
0.0109	0.0250944	0.0193108	0.0319996							0.0109	0.00455666	-0.0047994	0.00570003
0.0109125	0.0246377	0.0198912	0.0323335							0.0109125	0.00409104	-0.00422752	0.00602656
0.010925	0.0235255	0.0206582	0.0317325							0.010925	0.00296996	-0.0034691	0.00541827
0.0109375	0.0213895	0.0199763	0.0305275							0.0109375	0.000825098	-0.00415948	0.00420595
0.01095	0.0199827	0.0201447	0.0300129							0.01095	-0.000590613	-0.00399952	0.00368415
0.0109625	0.019352	0.0200091	0.0291996							0.0109625	-0.0012302	-0.00414365	0.00286353
0.010975	0.0189747	0.0204041	0.0296732							0.010975	-0.00161626	-0.00375711	0.00332996
0.0109875	0.0173933	0.0212525	0.0314284							0.0109875	-0.0032065	-0.00291717	0.00507789
0.011	0.0162331	0.0217823	0.0315896							0.011	-0.00437559	-0.00239577	0.00523191
0.0110125	0.0158027	0.0223422	0.0316299							0.0110125	-0.00481471	-0.00184434	0.00526502
0.0110375	0.0169947	0.0229159	0.0317495							0.0110375	-0.00364031	-0.00128739	0.00537021
0.0111125	0.0163534	0.0220244	0.0297469							0.0111125	-0.00433402	-0.00222888	0.00332502
0.0111875	0.0216064	0.0252417	0.0277783							0.0111875	0.000866953	0.000938937	0.0013143
0.011275	0.0160843	0.0283534	0.0260245							0.011275	-0.00471512	0.00399352	-0.000487878
0.01135	0.0144209	0.0273455	0.0250385							0.01135	-0.00642955	0.0029372	-0.00151479
0.011425	0.0173405	0.0262641	0.024991							0.011425	-0.00356053	0.00180798	-0.00160272
0.0115125	0.0173861	0.025051	0.0248473							0.0115125	-0.0035734	0.000539656	-0.00179292
0.0115875	0.0206882	0.0231411	0.0252245							0.0115875	-0.00032097	-0.00141714	-0.00145499
0.0116625	0.0221801	0.0236475	0.0258327							0.0116625	0.00112169	-0.000957004	-0.000885567
0.01175	0.0196777	0.0255695	0.0271286							0.01175	-0.00143759	0.00091147	0.000365732
0.011825	0.0209011	0.0225459	0.0285422							0.011825	-0.000262564	-0.0021574	0.00174152
0.0119125	0.0243389	0.0182139	0.0290987							0.0119125	0.00311927	-0.00654169	0.00225462
0.012	0.0235183	0.0183838	0.0303407							0.012	0.00224331	-0.00642351	0.00345384
0.012075	0.0241184	0.0239983	0.0308502							0.012075	0.00279642	-0.000852733	0.00392721
0.0121625	0.0230891	0.0256531	0.0307599							0.0121625	0.00171267	0.00075152	0.00379526
0.01225	0.0230226	0.0234716	0.0305383							0.01225	0.00159236	-0.00148	0.00353271
0.0123375	0.023953	0.0256765	0.0301558							0.0123375	0.00246938	0.000675546	0.00310981
0.0124125	0.0204956	0.0280749	0.0300018							0.0124125	-0.00103345	0.00303207	0.00292164
0.0125	0.020905	0.0267064	0.0304113							0.0125	-0.000676431	0.00161528	0.00329179
0.0125875	0.0240442	0.0279312	0.0300093							0.0125875	0.00241081	0.0027923	0.00285109
0.012675	0.0262274	0.0246232	0.0277619							0.012675	0.00454257	-0.000562831	0.000565457
0.0127625	0.0283315	0.026173	0.0271942							0.0127625	0.00659559	0.000940233	-3.98032e-05
0.01285	0.0261115	0.0285266	0.0243233							0.01285	0.00432514	0.00324774	-0.00294784
0.01295	0.0285841	0.0242669	0.0239519							0.01295	0.00674057	-0.00106404	-0.00336095
0.0130375	0.0211969	0.0249471	0.0228926							0.0130375	-0.000696208	-0.000428837	-0.00445627
0.013125	0.0181283	0.024544	0.0234521							0.013125	-0.00381388	-0.000876395	-0.00393214
0.0132125	0.0197717	0.0287687	0.0240792							0.0132125	-0.00221912	0.00330431	-0.00333995
0.0133125	0.0233092	0.0301861	0.0258975							0.0133125	0.00126336	0.00467206	-0.00156101
0.0134	0.0223889	0.0311757	0.0272204							0.0134	0.000295271	0.00561872	-0.000271987
0.0135	0.0159809	0.0286175	0.0281483							0.0135	-0.00616666	0.00301202	0.000617786
0.0135875	0.0173572	0.0283542	0.0279351							0.0135875	-0.00483719	0.00270687	0.000371734
0.0136875	0.0146377	0.0270361	0.0273374							0.0136875	-0.00760962	0.00134138	-0.00026288
0.013775	0.0211535	0.0266964	0.0267701							0.013775	-0.00113975	0.000960782	-0.000862083
0.013875	0.025388	0.0253924	0.0273844							0.013875	0.0030427	-0.000389412	-0.000283605
0.013975	0.0242188	0.0262964	0.0283829							0.013975	0.00182207	0.00046895	0.000679616
0.0140625	0.0207819	0.0231472	0.0301464							0.0140625	-0.00165945	-0.0027197	0.0024127
0.0141625	0.0236339	0.0253143	0.0319368							0.0141625	0.00114209	-0.000597139	0.00416894
0.0142625	0.0228981	0.0252617	0.032105							0.0142625	0.000356283	-0.000693671	0.00430345
0.0143625	0.025304	0.0231964	0.0325136							0.0143625	0.00271266	-0.00280248	0.00467894
0.0144625	0.0276796	0.0233298	0.0325567							0.0144625	0.00503923	-0.00271196	0.00468943
0.0145625	0.023565	0.0246635	0.0327471							0.0145625	0.000876061	-0.0014206	0.00484776
0.0146625	0.0229315	0.0268868	0.0323538							0.0146625	0.000194474	0.000760816	0.00442286
0.0147625	0.0254277	0.0254405	0.0323188							0.0147625	0.0026431	-0.000726831	0.00435677
0.0148625	0.0215869	0.0240473	0.0334115							0.0148625	-0.00124487	-0.00216088	0.00541892
0.014975	0.026968	0.026335	0.0331313							0.014975	0.00408371	8.15464e-05	0.0051049
0.015075	0.0285588	0.0277496	0.0331658							0.015075	0.00562837	0.0014564	0.00510982
0.015175	0.0263339	0.026305	0.0329831							0.015175	0.00335768	-2.75278e-05	0.0048981
0.0152875	0.0225798	0.0243536	0.0323043							0.0152875	-0.000447361	-0.00202255	0.00418711
0.0153875	0.0217804	0.0273852	0.0317923							0.0153875	-0.00129167	0.000970789	0.00364695
0.0155	0.0214763	0.0285085	0.0320233							0.0155	-0.00164573	0.00205158	0.00384684
0.0156	0.0241243	0.0313686	0.0322798							0.0156	0.000958326	0.00487439	0.00407622
0.0157125	0.0202646	0.0281758	0.0324733							0.0157125	-0.00295035	0.00164011	0.00423961
0.015825	0.0247175	0.0245482	0.0324177							0.015825	0.00145411	-0.00202836	0.00415446
0.0159375	0.0218221	0.032155	0.0316113							0.0159375	-0.00148925	0.00553816	0.00331902
0.0160375	0.0258166	0.0286003	0.030304							0.0160375	0.00246307	0.001948	0.00198631
0.01615	0.0257493	0.029119	0.0295737							0.01615	0.00234878	0.00242739	0.00122798
0.0162625	0.0234499	0.0250894	0.029542							0.0162625	2.81255e-06	-0.00164095	0.0011687
0.016375	0.0250068	0.0270742	0.0302973							0.016375	0.0015137	0.00030553	0.00189686
0.0164875	0.0228692	0.0274453	0.0301113							0.0164875	-0.000669547	0.000638865	0.00168426
0.0166125	0.022867	0.0254041	0.0293894							0.0166125	-0.000721896	-0.0014437	0.000933297
0.016725	0.0256676	0.0269532	0.0298259							0.016725	0.00203409	6.87465e-05	0.00134405
0.0168375	0.0280084	0.0283184	0.0304933							0.0168375	0.00433075	0.00139765	0.00198625
0.01695	0.0229101	0.0264929	0.0294439							0.01695	-0.000811374	-0.000463587	0.000912101
0.017075	0.0235792	0.0253218	0.0284029							0.017075	-0.00019038	-0.00167389	-0.000155961
0.0171875	0.0229751	0.0272676	0.0286392							0.0171875	-0.00083726	0.000237159	5.64285e-05
0.0173125	0.022788	0.0315682	0.0282581							0.0173125	-0.00107144	0.00449962	-0.00035074
0.017425	0.0233037	0.0280421	0.0285377							0.017425	-0.000597745	0.00093964	-9.41245e-05
0.01755	0.0246925	0.0275139	0.029291							0.01755	0.000744895	0.000374396	0.000634069
0.017675	0.0223447	0.030312	0.0287773							0.017675	-0.00164854	0.00313596	9.5722e-05
0.0178	0.024487	0.0287429	0.0288743							0.0178	0.000448687	0.00153074	0.00016856
0.017925	0.0264712	0.0284012	0.0279203							0.017925	0.00238822	0.00115358	-0.000809173
0.01805	0.022169	0.0273813	0.0271562							0.01805	-0.00195822	9.86683e-05	-0.0015966
0.018175	0.0245757	0.0267689	0.0273335							0.018175	0.000404791	-0.000548237	-0.00144207
0.0183	0.0250624	0.0260415	0.0294951							0.0183	0.000848269	-0.00130974	0.000697084
0.018425	0.0215399	0.023647	0.0299109							0.018425	-0.00271706	-0.00373779	0.00109097
0.01855	0.0231636	0.0245885	0.0287056							0.01855	-0.00113575	-0.00282936	-0.000135893
0.018675	0.0264573	0.0261346	0.0263142							0.018675	0.00211608	-0.00131587	-0.00254848
0.0188125	0.0244667	0.0248923	0.0265916							0.0188125	7.9883e-05	-0.00259351	-0.00229386
0.0189375	0.0246635	0.0262316	0.0293611							0.0189375	0.00023568	-0.00128589	0.000455311
