# Supplementary material for: Poly(ADP-ribose) polymerase 1 searches DNA via a ‘monkey bar’ mechanism
Source: eLife. 2018 Aug 8;7:e37818. doi: 10.7554/eLife.37818 (PMC6135609; doi:10.7554/eLife.37818)
Supplement: Table 1–source data 1. [file elife-37818-table1-data1.xlsx]

## Sheet: Tables
Table 1
	k1 (nM-1s-1)	k-1 (s-1)	k2 (nM-1s-1)	k-2 (s-1)	k3 (s-1)	k-3 (nM-1s-1)
WT	3.1 ± 0.2	< 10	0.043 ± 0.019	102 ± 22	9.7 ± 0.8	0.013 ± 0.002
DZn1	3.7 ± 0.4	< 10	0.018 ± 0.012	97 ± 19	21 ± 5	0.027 ± 0.009
DZn2	4.0 ± 1.3	< 10	0.073 ± 0.015	145 ± 66	15 ± 4	0.023 ± 0.007
DZn3	5.5 ± 0.3	< 10	0.034 ± 0.013	76 ± 66	19 ± 7	0.050 ± 0.016
DWGR	2.4 ± 1.1	18.7 ± 2.7
W589A	4.2 ± 0.5	20.2 ± 2.4
