# Supplementary material for: Poly(ADP-ribose) polymerase 1 searches DNA via a ‘monkey bar’ mechanism
Source: eLife. 2018 Aug 8;7:e37818. doi: 10.7554/eLife.37818 (PMC6135609; doi:10.7554/eLife.37818)
Supplement: Figure 3—source data 1. — The data shown in the inset are also included as labeled. [file elife-37818-fig3-data1.xlsx]

## Sheet: Fig 3
2.2 uM							4 uM
time	data	fit	residual		control		data	fit	residual
0.0007125	0.249393	0.240426	0		0.246588		0.266456	0.239439	0
0.000725	0.246216	0.240418	0		0.243418		0.26468	0.239435	0
0.00075	0.249057	0.240404	0		0.241783		0.255089	0.239427	0
0.0007625	0.253273	0.240396	0		0.237286		0.252339	0.239424	0
0.0007875	0.250052	0.240381	0		0.236152		0.253095	0.239416	0
0.0008	0.247057	0.240374	0		0.241707		0.256741	0.239412	0
0.000825	0.25538	0.240359	0		0.260497		0.250015	0.239405	0
0.00085	0.256605	0.240344	0		0.263971		0.243249	0.239397	0
0.0008625	0.245689	0.240337	0		0.264666		0.239481	0.239393	0
0.0008875	0.236116	0.240322	0		0.252621		0.234829	0.239386	0
0.0009	0.230844	0.240315	0		0.248547		0.233172	0.239382	0
0.000925	0.231182	0.2403	0		0.247563		0.230148	0.239374	0
0.00095	0.227626	0.240285	0		0.248436		0.227544	0.239367	0
0.0009625	0.220252	0.240277	0		0.249405		0.22438	0.239363	0
0.0009875	0.217723	0.240263	0		0.249846		0.225294	0.239355	0
0.0010125	0.219887	0.240248	-0.0203611		0.242571		0.232642	0.239348	-0.0067059
0.001025	0.223864	0.24024	-0.0163764		0.235801		0.239536	0.239344	0.000191666
0.00105	0.227464	0.240226	-0.0127613		0.238217		0.245345	0.239336	0.00600861			insert to Fig. 3
0.001075	0.234368	0.240211	-0.00584292		0.247714		0.253346	0.239329	0.0140172
0.0010875	0.241904	0.240203	0.00170024		0.250352		0.253267	0.239325	0.0139417			nM 18mer	k (s-1)	s.d for k	A	s.d for A
0.0011125	0.246834	0.240189	0.00664569		0.254595		0.249951	0.239317	0.0106333			755.933	2.67	0.074	0.0798	0.000792
0.0011375	0.245297	0.240174	0.00512312		0.258806		0.239491	0.23931	0.000180616
0.00115	0.237807	0.240166	-0.00235951		0.259509		0.230405	0.239306	-0.0089013			1000.5	3.07	0.082	0.0839	0.00078
0.001175	0.235224	0.240151	-0.00492753		0.262786		0.228065	0.239299	-0.0112336
0.0012	0.241477	0.240137	0.00133984		0.259977		0.231862	0.239291	-0.00742848			1334	3.46	0.0779	0.0849	0.000656
0.001225	0.247117	0.240122	0.00699519		0.256669		0.228922	0.239283	-0.0103611
0.0012375	0.247807	0.240114	0.00769296		0.252635		0.223125	0.23928	-0.0161547			2001	4.12	0.093	0.0887	0.000672
0.0012625	0.248783	0.2401	0.00868352		0.256627		0.224777	0.239272	-0.0144946
0.0012875	0.258767	0.240085	0.0186822		0.256008		0.234209	0.239264	-0.00505589			2668	4.96	0.118	0.0902	0.00071
0.0013125	0.258314	0.24007	0.0182441		0.246954		0.241342	0.239257	0.00208546
0.0013375	0.256958	0.240055	0.0169022		0.23658		0.234888	0.239249	-0.00436152			3335	5.22	0.107	0.0901	0.00061
0.0013625	0.25898	0.24004	0.0189396		0.2378		0.236789	0.239242	-0.00245303
0.001375	0.260736	0.240033	0.0207034		0.247769		0.243153	0.239238	0.00391497			3979.77	5.72	0.12	0.0929	0.00065
0.0014	0.257642	0.240018	0.0176235		0.248328		0.2537	0.23923	0.0144697
0.001425	0.25028	0.240003	0.0102764		0.248356		0.260344	0.239223	0.0211211
0.00145	0.250624	0.239989	0.0106353		0.233867		0.264286	0.239215	0.0250711
0.001475	0.252715	0.239974	0.0127412		0.222652		0.267292	0.239208	0.0280841
0.0015	0.241295	0.239959	0.00133559		0.215167		0.263633	0.2392	0.0244325
0.001525	0.233607	0.239944	-0.00633709		0.213329		0.261626	0.239192	0.022434
0.00155	0.237023	0.23993	-0.00290633		0.224657		0.262948	0.239185	0.0237635
0.001575	0.245518	0.239915	0.00560324		0.237865		0.264494	0.239177	0.0253162
0.0016	0.243826	0.2399	0.00392586		0.238555		0.257236	0.23917	0.0180663
0.001625	0.24261	0.239885	0.00272429		0.234878		0.24742	0.239162	0.00825731
0.00165	0.241147	0.23987	0.00127631		0.227292		0.238552	0.239155	-0.000603022
0.001675	0.237618	0.239856	-0.00223735		0.238223		0.229275	0.239147	-0.00987221
0.0017	0.242771	0.239841	0.00292973		0.254745		0.223451	0.23914	-0.0156889
0.001725	0.248212	0.239826	0.00838608		0.250722		0.215876	0.239132	-0.0232562
0.00175	0.249993	0.239811	0.0101813		0.247034		0.219253	0.239124	-0.0198715
0.001775	0.244312	0.239797	0.00451535		0.244327		0.223109	0.239117	-0.0160079
0.0018	0.238851	0.239782	-0.000931407		0.230625		0.220054	0.239109	-0.0190553
0.001825	0.235883	0.239767	-0.00388462		0.235741		0.218043	0.239102	-0.0210589
0.00185	0.228029	0.239752	-0.0117234		0.237561		0.21936	0.239094	-0.0197346
0.0018875	0.223645	0.23973	-0.0160851		0.229665		0.22264	0.239083	-0.0164425
0.0019125	0.218516	0.239716	-0.0211995		0.233018		0.233899	0.239075	-0.00517652
0.0019375	0.220408	0.239701	-0.019293		0.244224		0.228383	0.239068	-0.0106846
0.0019625	0.22242	0.239686	-0.0172664		0.25122		0.220553	0.23906	-0.0185068
0.0019875	0.227277	0.239671	-0.012394		0.249883		0.22435	0.239053	-0.0147022
0.0020125	0.233138	0.239657	-0.00651882		0.247131		0.228049	0.239045	-0.0109957
0.00205	0.233185	0.239635	-0.00644938		0.240379		0.230285	0.239034	-0.00874902
0.002075	0.23231	0.23962	-0.00731001		0.238473		0.234362	0.239026	-0.0046646
0.0021	0.226137	0.239605	-0.0134682		0.251282		0.233977	0.239019	-0.00504186
0.002125	0.221233	0.23959	-0.0183577		0.260879		0.240973	0.239011	0.00196235
0.0021625	0.22348	0.239568	-0.0160885		0.260145		0.240068	0.239	0.00106809
0.0021875	0.223375	0.239554	-0.0161784		0.263702		0.240514	0.238992	0.00152215
0.0022125	0.224579	0.239539	-0.0149599		0.25998		0.242753	0.238985	0.00376882
0.00225	0.235216	0.239517	-0.00430101		0.257897		0.236768	0.238973	-0.00220507
0.002275	0.254815	0.239502	0.0153127		0.250971		0.239307	0.238966	0.000341422
0.0023	0.272898	0.239487	0.0334102		0.245492		0.248137	0.238958	0.0091785
0.0023375	0.276256	0.239465	0.0367911		0.243555		0.246134	0.238947	0.00718665
0.0023625	0.256989	0.239451	0.0175382		0.248007		0.240529	0.238939	0.00158935
0.0024	0.24461	0.239429	0.00518097		0.249368		0.239884	0.238928	0.000956498
0.002425	0.237036	0.239414	-0.00237796		0.237217		0.233916	0.23892	-0.00500452
0.0024625	0.22762	0.239392	-0.0117714		0.232496		0.232222	0.238909	-0.00668726
0.0024875	0.22657	0.239377	-0.0128071		0.23594		0.247272	0.238902	0.00837018
0.002525	0.233123	0.239355	-0.00623231		0.236134		0.247899	0.23889	0.009009
0.00255	0.240414	0.23934	0.00107386		0.249129		0.236575	0.238883	-0.00230825
0.0025875	0.240772	0.239318	0.00145321		0.255968		0.230613	0.238871	-0.00825834
0.0026125	0.239266	0.239304	-3.76669e-05		0.249593		0.233625	0.238864	-0.00523891
0.00265	0.236351	0.239282	-0.00293093		0.252572		0.240921	0.238853	0.00206878
0.002675	0.23794	0.239267	-0.00132704		0.263091		0.24455	0.238845	0.00570463
0.0027125	0.236854	0.239245	-0.0023911		0.262375		0.241367	0.238834	0.00253294
0.0027375	0.23328	0.23923	-0.00595001		0.258201		0.232982	0.238826	-0.00584393
0.002775	0.235928	0.239208	-0.00328029		0.262943		0.228743	0.238815	-0.0100715
0.0028125	0.240799	0.239186	0.00161272		0.247108		0.23195	0.238804	-0.00685334
0.0028375	0.240222	0.239172	0.00104973		0.240415		0.24954	0.238796	0.0107444
0.002875	0.237906	0.23915	-0.00124364		0.250143		0.246878	0.238785	0.00809276
0.0029125	0.232088	0.239128	-0.00704026		0.269565		0.247495	0.238773	0.00872146
0.0029375	0.228072	0.239113	-0.011041		0.271731		0.240332	0.238766	0.00156632
0.002975	0.229084	0.239091	-0.0100077		0.255669		0.239114	0.238755	0.000359612
0.0030125	0.233369	0.239069	-0.00570059		0.253164		0.237282	0.238743	-0.00146178
0.00305	0.245438	0.239047	0.00639034		0.25698		0.230992	0.238732	-0.00774008
0.0030875	0.253221	0.239025	0.0141959		0.25439		0.242942	0.238721	0.00422164
0.0031125	0.257875	0.239011	0.018864		0.252719		0.246055	0.238713	0.00734184
0.00315	0.255146	0.238989	0.0161571		0.253919		0.240313	0.238702	0.00161108
0.0031875	0.252942	0.238967	0.0139753		0.25805		0.240076	0.238691	0.00138544
0.003225	0.255568	0.238945	0.016623		0.256286		0.259127	0.238679	0.0204477
0.0032625	0.248059	0.238923	0.00913588		0.242721		0.264505	0.238668	0.0258373
0.0033	0.250659	0.238901	0.0117578		0.251426		0.253004	0.238657	0.0143471
0.0033375	0.237418	0.238879	-0.00146164		0.259364		0.242934	0.238646	0.00428819
0.003375	0.231332	0.238857	-0.00752532		0.262434		0.245256	0.238634	0.00662196
0.0034125	0.237616	0.238835	-0.00121939		0.249118		0.260374	0.238623	0.0217509
0.00345	0.237098	0.238814	-0.00171547		0.260879		0.261231	0.238612	0.0226191
0.0034875	0.243083	0.238792	0.00429106		0.264881		0.25148	0.2386	0.0128793
0.003525	0.243212	0.23877	0.00444189		0.245659		0.248247	0.238589	0.00965823
0.0035625	0.245186	0.238748	0.00643797		0.238877		0.250305	0.238578	0.011727
0.0036	0.242732	0.238726	0.00400563		0.235936		0.250381	0.238567	0.0118145
0.0036375	0.250031	0.238704	0.0113265		0.258024		0.259282	0.238555	0.020727
0.003675	0.253853	0.238682	0.015171		0.258367		0.265641	0.238544	0.0270965
0.0037125	0.247835	0.23866	0.00917493		0.23607		0.256588	0.238533	0.0180554
0.00375	0.243494	0.238639	0.00485528		0.227552		0.250517	0.238522	0.0119956
0.0038	0.237307	0.238609	-0.00130261		0.231241		0.247812	0.238507	0.00930504
0.0038375	0.231591	0.238588	-0.00699621		0.23497		0.244562	0.238495	0.00606658
0.003875	0.22913	0.238566	-0.00943538		0.247207		0.236044	0.238484	-0.00244029
0.0039125	0.209628	0.238544	-0.0289161		0.263068		0.22687	0.238473	-0.0116027
0.0039625	0.210777	0.238515	-0.0277381		0.276617		0.233583	0.238458	-0.00487526
0.004	0.227295	0.238493	-0.0111977		0.274451		0.24435	0.238447	0.00590397
0.0040375	0.227659	0.238471	-0.0108125		0.266747		0.239131	0.238435	0.000696055
0.0040875	0.233592	0.238442	-0.00485022		0.263283		0.227326	0.23842	-0.0110942
0.004125	0.241076	0.23842	0.00265584		0.262902		0.235865	0.238409	-0.00254358
0.0041625	0.242094	0.238399	0.00369531		0.271829		0.244663	0.238398	0.00626562
0.0042125	0.240914	0.23837	0.00254401		0.270767		0.25442	0.238383	0.0160369
0.00425	0.233047	0.238348	-0.00530078		0.266226		0.266735	0.238372	0.0283636
0.0043	0.237064	0.238319	-0.00125442		0.265109		0.261278	0.238357	0.0229212
0.0043375	0.239199	0.238297	0.000901909		0.25227		0.25268	0.238345	0.0143348
0.0043875	0.248459	0.238268	0.0101908		0.241165		0.257493	0.23833	0.0191631
0.004425	0.255239	0.238246	0.0169924		0.23947		0.25063	0.238319	0.0123113
0.004475	0.250105	0.238217	0.0118876		0.233419		0.243983	0.238304	0.00567909
0.0045125	0.24087	0.238196	0.00267451		0.23444		0.237327	0.238293	-0.000965957
0.0045625	0.234476	0.238167	-0.00369053		0.22701		0.240239	0.238278	0.00196128
0.0046125	0.230901	0.238138	-0.00723668		0.237151		0.241824	0.238263	0.00356075
0.00465	0.245754	0.238116	0.00763827		0.247997		0.241144	0.238252	0.00289262
0.0047	0.247897	0.238087	0.00981024		0.261851		0.244195	0.238237	0.00595829
0.00475	0.243869	0.238058	0.00581097		0.260586		0.24663	0.238222	0.00840806
0.0047875	0.242369	0.238036	0.00433317		0.26031		0.244653	0.238211	0.00644247
0.0048375	0.230987	0.238007	-0.00702068		0.257522		0.238278	0.238196	8.19459e-05
0.0048875	0.230826	0.237978	-0.00715213		0.259312		0.237971	0.238181	-0.000209969
0.0049375	0.252771	0.237949	0.0148211		0.253954		0.240026	0.238166	0.00185997
0.0049875	0.268905	0.237921	0.0309844		0.260179		0.229792	0.238151	-0.00835852
0.005025	0.266945	0.237899	0.0290465		0.253784		0.241669	0.23814	0.00352956
0.005075	0.265347	0.23787	0.0274772		0.249773		0.230756	0.238125	-0.00736813
0.005125	0.255182	0.237841	0.0173413		0.229292		0.234411	0.23811	-0.0036982
0.005175	0.245266	0.237812	0.00745393		0.243696		0.244853	0.238095	0.0067582
0.005225	0.243358	0.237783	0.0055746		0.258332		0.251516	0.23808	0.0134361
0.005275	0.251671	0.237755	0.0139166		0.253944		0.237324	0.238065	-0.000740876
0.005325	0.256714	0.237726	0.0189881		0.254292		0.236352	0.23805	-0.00169815
0.005375	0.253193	0.237697	0.0154963		0.256909		0.221403	0.238035	-0.0166317
0.005425	0.252139	0.237668	0.0144707		0.263625		0.223557	0.23802	-0.0144631
0.0054875	0.248019	0.237632	0.0103872		0.260974		0.226751	0.238001	-0.0112499
0.0055375	0.232277	0.237603	-0.00532605		0.266599		0.225921	0.237986	-0.0120659
0.0055875	0.231869	0.237575	-0.0057055		0.264862		0.242383	0.237972	0.00441186
0.0056375	0.242318	0.237546	0.00477186		0.257011		0.241222	0.237957	0.00326516
0.0056875	0.237442	0.237517	-7.51158e-05		0.257023		0.233288	0.237942	-0.0046538
0.00575	0.224952	0.237481	-0.012529		0.260454		0.235424	0.237923	-0.00249921
0.0058	0.233741	0.237452	-0.00371154		0.264837		0.240822	0.237908	0.00291423
0.00585	0.237244	0.237424	-0.000179607		0.253799		0.229019	0.237893	-0.00887445
0.0059125	0.239209	0.237388	0.00182177		0.257525		0.243118	0.237875	0.00524355
0.0059625	0.253403	0.237359	0.0160445		0.266797		0.258194	0.23786	0.0203347
0.0060125	0.250887	0.23733	0.0135565		0.255953		0.239332	0.237845	0.00148711
0.006075	0.248482	0.237294	0.011188		0.247748		0.232708	0.237826	-0.00511799
0.006125	0.246744	0.237266	0.0094779		0.241178		0.23611	0.237811	-0.00170114
0.0061875	0.25413	0.23723	0.0169002		0.24774		0.231694	0.237793	-0.00609835
0.0062375	0.244391	0.237201	0.00718959		0.255235		0.234297	0.237778	-0.00348038
0.0063	0.244091	0.237165	0.0069259		0.255559		0.227735	0.237759	-0.0100241
0.0063625	0.240264	0.23713	0.00313423		0.26494		0.234257	0.237741	-0.00348332
0.0064125	0.231765	0.237101	-0.00533599		0.25109		0.229897	0.237726	-0.00782887
0.006475	0.253107	0.237065	0.0160416		0.231211		0.221378	0.237707	-0.0163292
0.0065375	0.266903	0.237029	0.0298731		0.22606		0.235108	0.237689	-0.00258043
0.0065875	0.262384	0.237001	0.0253829		0.22498		0.232601	0.237674	-0.00507292
0.00665	0.259563	0.236965	0.0225979		0.233623		0.228247	0.237655	-0.0094082
0.0067125	0.249934	0.236929	0.0130046		0.239334		0.226576	0.237637	-0.011061
0.006775	0.236167	0.236894	-0.000726759		0.223395		0.239617	0.237618	0.00199859
0.0068375	0.24475	0.236858	0.00789225		0.243535		0.242214	0.2376	0.0046149
0.0068875	0.244717	0.23683	0.0078874		0.245321		0.223489	0.237585	-0.0140958
0.00695	0.224583	0.236794	-0.0122111		0.241334		0.217173	0.237566	-0.0203933
0.0070125	0.239079	0.236758	0.00232044		0.24122		0.224733	0.237548	-0.0128142
0.007075	0.247325	0.236723	0.0106029		0.245489		0.242353	0.237529	0.00482411
0.0071375	0.260123	0.236687	0.0234362		0.25652		0.237553	0.23751	4.25473e-05
0.0072	0.254565	0.236651	0.0179138		0.243217		0.220803	0.237492	-0.0166887
0.007275	0.2288	0.236609	-0.00780822		0.231596		0.218691	0.23747	-0.0187789
0.0073375	0.227097	0.236573	-0.00947619		0.230492		0.223319	0.237451	-0.0141321
0.0074	0.23476	0.236538	-0.00177768		0.223978		0.230247	0.237433	-0.00718521
0.0074625	0.231244	0.236502	-0.0052583		0.212821		0.224121	0.237414	-0.0132935
0.007525	0.242493	0.236466	0.00602691		0.21856		0.234227	0.237396	-0.00316816
0.0076	0.23673	0.236424	0.000306545		0.225051		0.238261	0.237373	0.000887277
0.0076625	0.226273	0.236388	-0.0101154		0.228253		0.251989	0.237355	0.0146338
0.007725	0.219586	0.236353	-0.0167664		0.246623		0.257967	0.237336	0.0206306
0.0078	0.22933	0.23631	-0.0069806		0.241049		0.238114	0.237314	0.000799708
0.0078625	0.236974	0.236275	0.000699316		0.24798		0.230198	0.237296	-0.0070975
0.0079375	0.236757	0.236232	0.000524599		0.235579		0.223605	0.237273	-0.0136689
0.008	0.227087	0.236197	-0.00910995		0.258983		0.240339	0.237255	0.00308426
0.008075	0.24383	0.236154	0.00767562		0.248773		0.246696	0.237233	0.00946285
0.0081375	0.246498	0.236119	0.0103792		0.246526		0.236136	0.237214	-0.00107831
0.0082125	0.249817	0.236077	0.0137408		0.246873		0.239338	0.237192	0.00214572
0.008275	0.227545	0.236041	-0.00849583		0.244758		0.218132	0.237174	-0.0190421
0.00835	0.226374	0.235999	-0.00962497		0.254994		0.235798	0.237152	-0.00135364
0.008425	0.219316	0.235956	-0.0166407		0.251418		0.239742	0.237129	0.00261225
0.0085	0.230335	0.235914	-0.00557937		0.233226		0.232415	0.237107	-0.00469217
0.008575	0.229588	0.235872	-0.00628348		0.244922		0.227816	0.237085	-0.00926918
0.0086375	0.241161	0.235837	0.0053243		0.240647		0.241921	0.237067	0.00485446
0.0087125	0.224886	0.235794	-0.0109087		0.243503		0.256695	0.237045	0.0196507
0.0087875	0.220524	0.235752	-0.0152275		0.258446		0.251874	0.237022	0.0148517
0.0088625	0.233267	0.23571	-0.00244251		0.280894		0.239421	0.237	0.0024202
0.0089375	0.240241	0.235667	0.0045737		0.269072		0.223481	0.236978	-0.0134974
0.0090125	0.229969	0.235625	-0.00565605		0.26038		0.213473	0.236956	-0.0234835
0.0090875	0.234909	0.235583	-0.000673776		0.261906		0.221579	0.236934	-0.0153553
0.009175	0.231848	0.235534	-0.00368552		0.270937		0.231831	0.236908	-0.00507748
0.00925	0.243002	0.235492	0.00751031		0.254118		0.244839	0.236886	0.00795295
0.009325	0.229372	0.23545	-0.0060779		0.214361		0.24057	0.236864	0.00370623
0.0094	0.215898	0.235407	-0.0195091		0.221454		0.230865	0.236842	-0.00597694
0.0094875	0.229508	0.235358	-0.00585062		0.238293		0.232768	0.236816	-0.00404866
0.0095625	0.236721	0.235316	0.00140452		0.248607		0.229457	0.236794	-0.00733706
0.0096375	0.225424	0.235274	-0.00985057		0.243937		0.236825	0.236772	5.31242e-05
0.009725	0.225812	0.235225	-0.009413		0.246345		0.240911	0.236746	0.00416458
0.0098	0.241469	0.235183	0.00628574		0.229718		0.242172	0.236724	0.00544759
0.0098875	0.245959	0.235134	0.0108245		0.260479		0.240486	0.236699	0.00378723
0.0099625	0.225082	0.235092	-0.0100107		0.231608		0.2325	0.236677	-0.00417622
0.01005	0.224062	0.235043	-0.0109809		0.24686		0.241625	0.236651	0.00497392
0.0101375	0.228869	0.234994	-0.00612566		0.242684		0.245077	0.236625	0.00845176
0.010225	0.239006	0.234946	0.00405997		0.227291		0.229193	0.2366	-0.00740648
0.0103	0.2358	0.234904	0.000896261		0.235515		0.230574	0.236578	-0.00600409
0.0103875	0.219978	0.234855	-0.0148766		0.222309		0.242431	0.236552	0.0058793
0.010475	0.220352	0.234806	-0.0144536		0.247054		0.23222	0.236526	-0.00430659
0.0105625	0.222439	0.234757	-0.0123179		0.252828		0.228294	0.236501	-0.00820691
0.01065	0.212055	0.234709	-0.0226538		0.243988		0.226727	0.236475	-0.00974798
0.0107375	0.220349	0.23466	-0.0143107		0.246224		0.231534	0.236449	-0.00491571
0.010825	0.240872	0.234611	0.0062609		0.237776		0.255245	0.236424	0.0188214
0.0109125	0.233915	0.234563	-0.000647083		0.254911		0.249593	0.236398	0.0131947
0.011	0.227181	0.234514	-0.00733343		0.22298		0.238901	0.236373	0.00252809
0.0110875	0.23684	0.234465	0.00237416		0.235833		0.24191	0.236347	0.00556276
0.0111875	0.247872	0.23441	0.0134624		0.2478		0.252326	0.236318	0.0160083
0.011275	0.242387	0.234361	0.00802585		0.237098		0.255517	0.236292	0.0192252
0.0113625	0.234284	0.234313	-2.90714e-05		0.249767		0.236909	0.236267	0.000642153
0.0114625	0.240825	0.234257	0.00656759		0.254338		0.226459	0.236237	-0.00977815
0.01155	0.233626	0.234209	-0.000583123		0.254492		0.213567	0.236212	-0.0226451
0.01165	0.234916	0.234154	0.000762529		0.245259		0.224045	0.236183	-0.0121378
0.0117375	0.232151	0.234105	-0.00195434		0.237981		0.227685	0.236157	-0.00847212
0.0118375	0.240626	0.23405	0.00657569		0.252362		0.231927	0.236128	-0.00420092
0.0119375	0.220318	0.233995	-0.0136766		0.251612		0.22964	0.236099	-0.0064587
0.012025	0.236484	0.233947	0.00253759		0.249756		0.224876	0.236073	-0.0111979
0.012125	0.219474	0.233891	-0.0144174		0.25661		0.220927	0.236044	-0.0151173
0.012225	0.227282	0.233836	-0.00655414		0.249475		0.222135	0.236015	-0.0138802
0.012325	0.228156	0.233781	-0.00562467		0.2496		0.251471	0.235986	0.0154847
0.012425	0.247844	0.233726	0.0141179		0.266585		0.251413	0.235957	0.0154563
0.012525	0.246688	0.233671	0.0130172		0.268037		0.246553	0.235928	0.0106253
0.012625	0.221446	0.233616	-0.0121701		0.239197		0.214877	0.235899	-0.0210218
0.012725	0.233756	0.233561	0.000194881		0.228773		0.216914	0.23587	-0.0189556
0.012825	0.240797	0.233506	0.00729117		0.242909		0.224203	0.235841	-0.0116377
0.012925	0.236124	0.233451	0.00267216		0.247938		0.229089	0.235812	-0.00672207
0.0130375	0.224041	0.23339	-0.00934845		0.248755		0.229931	0.235779	-0.00584799
0.0131375	0.241246	0.233335	0.00791155		0.236772		0.241691	0.23575	0.00594075
0.0132375	0.250053	0.23328	0.016773		0.248784		0.243503	0.235721	0.00778184
0.01335	0.237733	0.233219	0.00451413		0.234979		0.246832	0.235688	0.0111438
0.01345	0.248044	0.233164	0.0148798		0.221761		0.243293	0.235659	0.00763415
0.0135625	0.238871	0.233102	0.00576862		0.240369		0.231631	0.235627	-0.00399592
0.0136625	0.229472	0.233048	-0.00357615		0.233165		0.217436	0.235598	-0.0181617
0.013775	0.240226	0.232986	0.00723981		0.226611		0.226088	0.235565	-0.00947729
0.0138875	0.239829	0.232925	0.00690357		0.234412		0.23472	0.235532	-0.000812893
0.014	0.229897	0.232864	-0.00296656		0.233666		0.223139	0.2355	-0.012361
0.0141125	0.235114	0.232803	0.00231163		0.240473		0.23152	0.235467	-0.00394747
0.014225	0.233449	0.232741	0.000707719		0.231994		0.237817	0.235435	0.00238239
0.0143375	0.230688	0.23268	-0.00199252		0.250625		0.238977	0.235402	0.00357456
0.01445	0.228688	0.232619	-0.00393089		0.248111		0.242242	0.23537	0.00687231
0.0145625	0.225939	0.232558	-0.00661927		0.241283		0.230795	0.235337	-0.00454221
0.014675	0.203027	0.232497	-0.0294698		0.259881		0.222022	0.235305	-0.013283
0.0147875	0.214532	0.232436	-0.017904		0.249395		0.226103	0.235272	-0.009169
0.0149	0.223647	0.232375	-0.00872811		0.265755		0.238557	0.23524	0.00331675
0.015025	0.225246	0.232307	-0.00706146		0.256353		0.221415	0.235204	-0.0137892
0.0151375	0.227833	0.232247	-0.00441338		0.239929		0.231388	0.235171	-0.003783
0.0152625	0.229972	0.232179	-0.00220721		0.251245		0.235526	0.235135	0.000390364
0.015375	0.224028	0.232118	-0.00809009		0.253841		0.259668	0.235103	0.0245651
0.0155	0.219766	0.232051	-0.0122851		0.245817		0.246575	0.235067	0.011508
0.015625	0.216391	0.231983	-0.0155923		0.237994		0.249697	0.235031	0.0146663
0.0157375	0.23586	0.231923	0.00393688		0.244424		0.222242	0.234999	-0.0127565
0.0158625	0.229012	0.231856	-0.00284334		0.241493		0.229809	0.234963	-0.00515416
0.0159875	0.225181	0.231788	-0.00660731		0.264139		0.22995	0.234927	-0.00497718
0.0161125	0.214407	0.231721	-0.0173146		0.243002		0.229936	0.234891	-0.00495506
0.0162375	0.227447	0.231654	-0.00420721		0.242521		0.222228	0.234855	-0.0126269
0.0163625	0.240462	0.231587	0.00887507		0.248057		0.215242	0.234819	-0.0195777
0.0165	0.218946	0.231513	-0.0125677		0.248258		0.213099	0.23478	-0.0216805
0.016625	0.218577	0.231446	-0.0128692		0.243469		0.238959	0.234744	0.00421486
0.01675	0.228196	0.23138	-0.00318368		0.235589		0.238713	0.234708	0.00400454
0.016875	0.2216	0.231313	-0.0097126		0.229531		0.231367	0.234672	-0.00330505
0.0170125	0.22159	0.231239	-0.00964907		0.250931		0.229587	0.234633	-0.00504598
0.01715	0.227449	0.231166	-0.00371705		0.254516		0.234915	0.234594	0.000321812
0.017275	0.229074	0.231099	-0.00202486		0.239532		0.23129	0.234558	-0.00326793
0.0174125	0.203116	0.231026	-0.0279099		0.256449		0.224412	0.234519	-0.0101068
0.01755	0.217123	0.230953	-0.0138297		0.242148		0.222067	0.234479	-0.0124121
0.017675	0.234044	0.230886	0.0031581		0.251717		0.228248	0.234444	-0.00619613
0.0178125	0.240412	0.230813	0.00959847		0.248025		0.225419	0.234404	-0.00898549
0.01795	0.228354	0.23074	-0.00238612		0.256113		0.224021	0.234365	-0.0103438
0.0180875	0.239596	0.230667	0.00892899		0.241269		0.239228	0.234326	0.00490186
0.0182375	0.232041	0.230588	0.00145368		0.239675		0.230507	0.234283	-0.0037759
0.018375	0.223238	0.230515	-0.00727658		0.239503		0.231888	0.234244	-0.00235598
0.0185125	0.235535	0.230442	0.00509301		0.257659		0.228923	0.234205	-0.00528197
0.01865	0.23003	0.23037	-0.000339518		0.252496		0.226935	0.234166	-0.00723046
0.0188	0.237045	0.23029	0.00675465		0.247808		0.236407	0.234123	0.00228348
0.0189375	0.243149	0.230218	0.0129315		0.233362		0.25599	0.234084	0.021906
0.0190875	0.229526	0.230139	-0.00061292		0.25504		0.252006	0.234041	0.0179645
0.0192375	0.229643	0.23006	-0.000416353		0.250872		0.24055	0.233999	0.00655142
0.019375	0.216119	0.229987	-0.0138687		0.241367		0.227516	0.23396	-0.00644388
0.019525	0.222149	0.229909	-0.00775996		0.260618		0.230223	0.233917	-0.00369422
0.019675	0.233796	0.22983	0.00396573		0.255488		0.228601	0.233875	-0.00527335
0.019825	0.234113	0.229751	0.004362		0.235998		0.224373	0.233832	-0.00945919
0.019975	0.221183	0.229673	-0.00848945		0.230424		0.25039	0.23379	0.0166005
0.0201375	0.238444	0.229588	0.00885652		0.231612		0.231262	0.233744	-0.00248195
0.0202875	0.23088	0.229509	0.00137076		0.241158		0.246318	0.233701	0.0126169
0.0204375	0.23486	0.229431	0.00542925		0.250942		0.229856	0.233659	-0.00380276
0.0206	0.224165	0.229346	-0.00518057		0.234457		0.233349	0.233613	-0.000263755
0.02075	0.250259	0.229268	0.0209916		0.239219		0.23614	0.233571	0.00256895
0.0209125	0.24025	0.229183	0.0110664		0.235333		0.245997	0.233525	0.0124723
0.021075	0.211781	0.229099	-0.0173177		0.238881		0.222145	0.233479	-0.0113337
0.021225	0.232309	0.229021	0.0032881		0.233223		0.230353	0.233437	-0.00308397
0.0213875	0.245535	0.228936	0.0165983		0.245106		0.238577	0.233391	0.00518638
0.02155	0.233809	0.228852	0.00495733		0.24183		0.236085	0.233345	0.00274035
0.0217125	0.228074	0.228768	-0.000693644		0.237052		0.227319	0.233299	-0.00598072
0.021875	0.231213	0.228684	0.00252901		0.257057		0.239911	0.233254	0.00665771
0.02205	0.223822	0.228593	-0.00477118		0.238679		0.236821	0.233204	0.00361672
0.0222125	0.228881	0.228509	0.000371434		0.252081		0.23796	0.233159	0.00480159
0.022375	0.231415	0.228426	0.00298966		0.239636		0.250199	0.233113	0.0170861
0.02255	0.236871	0.228335	0.00853596		0.250106		0.237643	0.233064	0.00457909
0.022725	0.221287	0.228245	-0.00695834		0.255496		0.239102	0.233015	0.00608695
0.0228875	0.231376	0.228162	0.00321417		0.257956		0.251944	0.232969	0.0189742
0.0230625	0.226435	0.228072	-0.00163675		0.252957		0.249284	0.23292	0.0163639
0.0232375	0.244876	0.227982	0.016894		0.243631		0.238961	0.232871	0.00608907
0.0234125	0.228277	0.227893	0.000384486		0.248333		0.226927	0.232823	-0.00589588
0.0235875	0.224944	0.227803	-0.00285923		0.244877		0.229276	0.232774	-0.00349764
0.0237625	0.227597	0.227714	-0.00011651		0.255481		0.236415	0.232725	0.00369011
0.0239375	0.229387	0.227624	0.00176284		0.251244		0.228334	0.232676	-0.00434151
0.024125	0.222174	0.227529	-0.00535421		0.244141		0.23011	0.232624	-0.00251336
0.0243	0.233599	0.22744	0.00615928		0.241645		0.228002	0.232575	-0.00457242
0.0244875	0.238674	0.227344	0.0113296		0.236381		0.238053	0.232523	0.00553002
0.024675	0.23103	0.227249	0.0037811		0.238964		0.241303	0.23247	0.0088325
0.02485	0.248805	0.22716	0.0216445		0.246769		0.23795	0.232422	0.00552883
0.0250375	0.215032	0.227065	-0.0120331		0.245846		0.247317	0.23237	0.0149471
0.025225	0.220382	0.22697	-0.00658819		0.255746		0.229136	0.232317	-0.00318185
0.0254125	0.232089	0.226875	0.0052138		0.241928		0.230735	0.232265	-0.00153049
0.0256125	0.224463	0.226774	-0.00231167		0.247452		0.2332	0.23221	0.000990223
0.0258	0.243708	0.22668	0.0170277		0.249573		0.22869	0.232158	-0.00346792
0.0259875	0.244438	0.226585	0.0178531		0.249645		0.243831	0.232106	0.0117252
0.0261875	0.226223	0.226485	-0.000261329		0.252468		0.23407	0.232051	0.00201982
0.026375	0.229523	0.226391	0.00313283		0.245844		0.24448	0.231999	0.012481
0.026575	0.221961	0.22629	-0.00432917		0.238518		0.23879	0.231943	0.00684707
0.026775	0.235415	0.22619	0.00922533		0.245142		0.226546	0.231888	-0.00534243
0.026975	0.224888	0.22609	-0.00120211		0.249381		0.225859	0.231833	-0.00597405
0.027175	0.216307	0.22599	-0.00968241		0.255125		0.239977	0.231778	0.00819937
0.027375	0.232198	0.22589	0.00630794		0.263056		0.232123	0.231723	0.000400365
0.0275875	0.233299	0.225784	0.0075149		0.26153		0.228611	0.231664	-0.00305281
0.0277875	0.219778	0.225685	-0.00590607		0.236102		0.237286	0.231609	0.00567683
0.0279875	0.214796	0.225585	-0.0107891		0.249692		0.232278	0.231554	0.000724596
0.0282	0.226839	0.22548	0.00135895		0.241137		0.238466	0.231495	0.00697021
0.0284125	0.227807	0.225374	0.00243258		0.226731		0.225345	0.231437	-0.00609175
0.028625	0.205892	0.225269	-0.0193775		0.246121		0.218773	0.231379	-0.012606
0.0288375	0.227631	0.225164	0.0024666		0.245985		0.214479	0.231321	-0.016842
0.02905	0.212531	0.225059	-0.0125283		0.234923		0.248343	0.231262	0.0170806
0.0292625	0.214316	0.224954	-0.0106378		0.2648		0.211754	0.231204	-0.0194498
0.029475	0.237128	0.22485	0.0122787		0.243534		0.204794	0.231146	-0.0263517
0.0297	0.236096	0.224739	0.0113565		0.231623		0.216911	0.231084	-0.0141734
0.0299125	0.226219	0.224635	0.00158448		0.260099		0.233034	0.231026	0.00200744
0.0301375	0.220082	0.224524	-0.0044427		0.260176		0.234493	0.230965	0.00352809
0.0303625	0.219593	0.224414	-0.00482125		0.244127		0.223946	0.230904	-0.00695746
0.0305875	0.217488	0.224304	-0.00681613		0.24804		0.248777	0.230842	0.0179349
0.0308125	0.216773	0.224194	-0.00742173		0.240345		0.238252	0.230781	0.00747115
0.0310375	0.216216	0.224085	-0.00786848		0.242393		0.226165	0.23072	-0.00455494
0.0312625	0.217022	0.223975	-0.00695301		0.256324		0.23856	0.230659	0.00790122
0.0315	0.223128	0.22386	-0.000731835		0.247116		0.225527	0.230594	-0.0050668
0.031725	0.222445	0.223751	-0.0013063		0.239603		0.222035	0.230533	-0.00849758
0.0319625	0.226628	0.223636	0.00299205		0.236496		0.231619	0.230469	0.00115067
0.0322	0.219452	0.223521	-0.00406844		0.243661		0.23475	0.230404	0.00434538
0.0324375	0.228353	0.223406	0.00494675		0.233192		0.222387	0.23034	-0.00795289
0.032675	0.220287	0.223292	-0.00300429		0.242055		0.225799	0.230276	-0.0044763
0.0329125	0.197307	0.223177	-0.0258704		0.252081		0.226809	0.230212	-0.00340227
0.0331625	0.223986	0.223057	0.000928644		0.238593		0.220632	0.230144	-0.00951198
0.0334	0.222394	0.222943	-0.000549312		0.240705		0.232451	0.23008	0.00237139
0.03365	0.218258	0.222823	-0.00456498		0.26427		0.239479	0.230013	0.00946629
0.0339	0.223601	0.222704	0.000897506		0.244214		0.234029	0.229945	0.00408383
0.0341375	0.220497	0.22259	-0.00209358		0.260772		0.222445	0.229881	-0.00743613
0.0344	0.209816	0.222465	-0.0126494		0.251359		0.232506	0.229811	0.00269496
0.03465	0.208872	0.222346	-0.0134742		0.245194		0.237964	0.229744	0.00822036
0.0349	0.214726	0.222228	-0.00750166		0.235208		0.218502	0.229677	-0.011175
0.03515	0.210258	0.222109	-0.0118506		0.244083		0.228896	0.22961	-0.000713517
0.0354125	0.222522	0.221985	0.000537492		0.243037		0.229305	0.229539	-0.000234153
0.035675	0.222101	0.221861	0.000240709		0.234331		0.2338	0.229469	0.00433117
0.0359375	0.20488	0.221737	-0.0168564		0.250403		0.233578	0.229399	0.00417881
0.0362	0.214161	0.221613	-0.00745202		0.228978		0.237945	0.229329	0.008616
0.0364625	0.201408	0.221489	-0.0200813		0.253517		0.2314	0.229259	0.00214119
0.036725	0.222092	0.221366	0.000726053		0.254299		0.21543	0.229189	-0.0137586
0.037	0.220662	0.221237	-0.000574975		0.23045		0.221913	0.229116	-0.00720306
0.0372625	0.228546	0.221115	0.00743178		0.250183		0.246536	0.229046	0.0174904
0.0375375	0.218485	0.220986	-0.00250141		0.236554		0.226561	0.228973	-0.00241168
0.0378125	0.208433	0.220858	-0.0124246		0.233491		0.240751	0.2289	0.0118508
0.0380875	0.204383	0.22073	-0.0163471		0.257618		0.23168	0.228827	0.00285289
0.0383625	0.219548	0.220602	-0.00105365		0.25956		0.224576	0.228754	-0.00417814
0.03865	0.20481	0.220469	-0.0156587		0.237726		0.233789	0.228678	0.00511118
0.038925	0.223908	0.220342	0.00356634		0.256253		0.221732	0.228605	-0.00687279
0.0392125	0.237121	0.220209	0.0169126		0.245052		0.219497	0.228529	-0.00903241
0.0395	0.222495	0.220076	0.00241846		0.251394		0.238046	0.228453	0.00959306
0.0397875	0.221415	0.219944	0.00147136		0.239404		0.227844	0.228378	-0.000533795
0.040075	0.219137	0.219812	-0.000675021		0.247484		0.244882	0.228302	0.0165798
0.0403625	0.223974	0.21968	0.00429416		0.247591		0.228223	0.228226	-3.16273e-06
0.0406625	0.215211	0.219543	-0.0043322		0.246428		0.223106	0.228147	-0.00504172
0.0409625	0.215747	0.219406	-0.00365901		0.242221		0.229062	0.228069	0.000992906
0.04125	0.217394	0.219275	-0.0018806		0.244988		0.227969	0.227993	-2.40893e-05
0.04155	0.210371	0.219138	-0.00876736		0.246681		0.227382	0.227915	-0.000532504
0.04185	0.22303	0.219002	0.00402792		0.237639		0.235784	0.227836	0.00794766
0.0421625	0.208582	0.21886	-0.0102779		0.229477		0.219164	0.227755	-0.00859081
0.0424625	0.209243	0.218725	-0.00948185		0.253383		0.225615	0.227676	-0.00206133
0.042775	0.205345	0.218584	-0.0132383		0.248174		0.226346	0.227595	-0.00124842
0.0430875	0.212599	0.218443	-0.00584386		0.247435		0.231185	0.227513	0.00367205
0.0434	0.205108	0.218302	-0.0131946		0.2368		0.239335	0.227432	0.0119029
0.0437125	0.209698	0.218162	-0.00846459		0.256817		0.222844	0.227351	-0.00450689
0.044025	0.225026	0.218022	0.00700359		0.243574		0.240363	0.22727	0.0130932
0.04435	0.211631	0.217877	-0.00624605		0.261545		0.231055	0.227185	0.00386935
0.044675	0.207923	0.217732	-0.00980961		0.237701		0.207991	0.227101	-0.0191106
0.0449875	0.212876	0.217593	-0.00471774		0.248141		0.222001	0.22702	-0.00501959
0.0453125	0.205672	0.217449	-0.0117769		0.250124		0.221097	0.226936	-0.00583953
0.04565	0.219593	0.2173	0.00229337		0.248563		0.240412	0.226849	0.0135629
0.045975	0.213867	0.217156	-0.00328921		0.238318		0.220781	0.226766	-0.00598437
0.0463125	0.226197	0.217007	0.00919035		0.24347		0.219542	0.226679	-0.00713692
0.04665	0.213743	0.216859	-0.00311572		0.239571		0.212305	0.226592	-0.0142872
0.0469875	0.203815	0.21671	-0.0128954		0.235419		0.245095	0.226505	0.0185895
0.047325	0.21187	0.216563	-0.00469238		0.239899		0.2218	0.226419	-0.00461881
0.0476625	0.209684	0.216415	-0.00673098		0.232599		0.209398	0.226332	-0.0169339
0.0480125	0.220385	0.216262	0.00412262		0.236518		0.228595	0.226243	0.0023522
0.04835	0.208844	0.216116	-0.00727148		0.232385		0.218087	0.226156	-0.00806963
0.0487	0.216551	0.215964	0.000586876		0.242639		0.225593	0.226067	-0.000473664
0.04905	0.205453	0.215812	-0.0103595		0.241868		0.220193	0.225978	-0.00578537
0.0494125	0.212095	0.215655	-0.00356		0.249438		0.221201	0.225886	-0.00468421
0.0497625	0.222465	0.215505	0.00696002		0.25307		0.211488	0.225797	-0.0143083
0.050125	0.221597	0.215349	0.00624831		0.244221		0.238786	0.225705	0.0130811
0.0504875	0.195909	0.215193	-0.0192845		0.241317		0.224798	0.225613	-0.000814259
0.05085	0.21457	0.215038	-0.000467664		0.249044		0.233489	0.225521	0.00796788
0.0512125	0.207212	0.214883	-0.00767126		0.253163		0.230951	0.225429	0.0055221
0.0515875	0.216164	0.214723	0.00144081		0.231202		0.229783	0.225334	0.0044485
0.05195	0.217887	0.214569	0.0033181		0.245919		0.232845	0.225243	0.00760237
0.052325	0.214153	0.21441	-0.000256821		0.246303		0.21852	0.225149	-0.00662876
0.0527	0.207966	0.214252	-0.00628608		0.244697		0.217886	0.225054	-0.00716861
0.0530875	0.229162	0.214088	0.0150741		0.261873		0.214853	0.224957	-0.0101042
0.0534625	0.206631	0.21393	-0.00729983		0.256821		0.231298	0.224863	0.00643466
0.05385	0.219576	0.213768	0.00580808		0.24458		0.231611	0.224766	0.00684544
0.0542375	0.214539	0.213605	0.000933977		0.243137		0.223569	0.224669	-0.00110002
0.054625	0.207594	0.213444	-0.00585011		0.247458		0.214036	0.224572	-0.0105362
0.055025	0.213773	0.213277	0.000495479		0.246925		0.222883	0.224472	-0.00158929
0.0554125	0.215054	0.213116	0.00193805		0.249153		0.22476	0.224376	0.000384159
0.0558125	0.232111	0.21295	0.0191608		0.245291		0.23033	0.224276	0.00605355
0.0562125	0.217629	0.212785	0.00484364		0.252181		0.219626	0.224177	-0.00455089
0.0566125	0.22084	0.21262	0.0082201		0.253739		0.213364	0.224078	-0.0107133
0.057025	0.216662	0.21245	0.00421124		0.255411		0.222734	0.223976	-0.00124125
0.0574375	0.223946	0.212281	0.0116649		0.250724		0.225935	0.223874	0.00206156
0.05785	0.208514	0.212113	-0.00359836		0.251365		0.225849	0.223772	0.00207691
0.0582625	0.192196	0.211944	-0.019749		0.24089		0.23751	0.22367	0.0138397
0.058675	0.208689	0.211777	-0.00308811		0.262457		0.228376	0.223568	0.00480739
0.0591	0.229584	0.211604	0.0179798		0.254953		0.218961	0.223464	-0.00450344
0.059525	0.19948	0.211432	-0.0119524		0.258573		0.240852	0.22336	0.0174927
0.05995	0.200055	0.211261	-0.011206		0.251359		0.217299	0.223256	-0.00595672
0.060375	0.209167	0.21109	-0.00192321		0.254622		0.225505	0.223152	0.00235374
0.0608125	0.215054	0.210915	0.00413956		0.260779		0.222122	0.223045	-0.00092286
0.06125	0.215654	0.21074	0.00491473		0.240603		0.224045	0.222938	0.00110695
0.0616875	0.215783	0.210565	0.00521761		0.247079		0.228188	0.222832	0.00535646
0.062125	0.206831	0.210391	-0.00355991		0.238264		0.226798	0.222725	0.00407264
0.062575	0.203863	0.210213	-0.00634976		0.26126		0.232488	0.222616	0.0098717
0.0630125	0.19917	0.21004	-0.0108695		0.245248		0.215044	0.22251	-0.00746582
0.0634625	0.206548	0.209863	-0.00331486		0.247611		0.21959	0.222401	-0.00281142
0.063925	0.199726	0.209681	-0.00995433		0.253227		0.225489	0.222289	0.00320002
0.064375	0.21018	0.209504	0.000676026		0.247735		0.218258	0.222181	-0.003923
0.0648375	0.195438	0.209324	-0.0138861		0.246659		0.220878	0.22207	-0.00119119
0.0653	0.209709	0.209144	0.000565744		0.250965		0.214638	0.221958	-0.00732026
0.065775	0.209393	0.208959	0.000433397		0.240731		0.217389	0.221844	-0.00445512
0.0662375	0.212004	0.20878	0.00322354		0.247839		0.216597	0.221734	-0.00513699
0.0667125	0.201599	0.208597	-0.00699814		0.259591		0.226855	0.22162	0.00523461
0.0671875	0.207586	0.208414	-0.000827846		0.232588		0.215098	0.221507	-0.00640855
0.0676625	0.204087	0.208232	-0.0041453		0.248087		0.222035	0.221393	0.000641481
0.06815	0.205336	0.208046	-0.00271002		0.246241		0.218098	0.221278	-0.00317979
0.0686375	0.208688	0.20786	0.000827852		0.251903		0.231158	0.221162	0.00999608
0.069125	0.207579	0.207675	-9.56029e-05		0.249621		0.220778	0.221046	-0.000268436
0.069625	0.202031	0.207486	-0.00545439		0.245085		0.214813	0.220928	-0.00611509
0.0701125	0.203941	0.207302	-0.00336088		0.236314		0.21117	0.220813	-0.00964268
0.0706125	0.199953	0.207114	-0.00716078		0.234125		0.231926	0.220695	0.0112313
0.071125	0.200094	0.206921	-0.00682714		0.246382		0.222317	0.220574	0.00174252
0.071625	0.198865	0.206735	-0.00786912		0.2459		0.222063	0.220457	0.00160563
0.0721375	0.202528	0.206544	-0.00401571		0.247185		0.224089	0.220337	0.00375197
0.07265	0.191639	0.206354	-0.0147145		0.252449		0.205642	0.220217	-0.0145744
0.0731625	0.203353	0.206164	-0.00281093		0.244622		0.213394	0.220097	-0.00670349
0.0736875	0.200754	0.20597	-0.00521644		0.248022		0.225355	0.219975	0.00538044
0.0742125	0.196698	0.205778	-0.00907945		0.253157		0.233361	0.219853	0.0135085
0.0747375	0.21577	0.205585	0.0101847		0.245843		0.221304	0.219731	0.00157367
0.075275	0.202642	0.205389	-0.00274751		0.240144		0.223859	0.219606	0.00425343
0.0758125	0.209482	0.205194	0.00428785		0.237933		0.223413	0.219482	0.00393154
0.07635	0.190766	0.204999	-0.0142329		0.254428		0.221385	0.219358	0.00202719
0.0768875	0.209125	0.204805	0.00431998		0.246415		0.219995	0.219234	0.0007613
0.0774375	0.203108	0.204607	-0.00149949		0.242298		0.219233	0.219107	0.000125687
0.0779875	0.199083	0.20441	-0.00532704		0.244701		0.223331	0.218981	0.0043499
0.0785375	0.208879	0.204214	0.00466542		0.244205		0.21843	0.218855	-0.000425373
0.0791	0.208845	0.204014	0.00483167		0.251983		0.229344	0.218726	0.0106179
0.0796625	0.203031	0.203814	-0.00078307		0.241616		0.22348	0.218598	0.00488168
0.080225	0.202934	0.203615	-0.000681721		0.252208		0.209477	0.21847	-0.00899315
0.0808	0.198272	0.203413	-0.00514078		0.240519		0.214357	0.218339	-0.00398279
0.081375	0.211275	0.203212	0.00806369		0.245953		0.226597	0.218209	0.00838818
0.08195	0.212683	0.203011	0.00967248		0.246967		0.22034	0.218079	0.00226118
0.0825375	0.189183	0.202806	-0.0136236		0.244111		0.216381	0.217946	-0.00156494
0.083125	0.206402	0.202603	0.00379887		0.242078		0.208498	0.217814	-0.00931579
0.0837125	0.210586	0.2024	0.00818658		0.251558		0.221768	0.217682	0.00408664
0.0843	0.198574	0.202198	-0.00362402		0.228384		0.217864	0.21755	0.000314263
0.0849	0.194485	0.201992	-0.00750731		0.246724		0.220195	0.217416	0.00277909
0.0855	0.199715	0.201788	-0.00207303		0.240265		0.214834	0.217282	-0.0024477
0.0861125	0.202546	0.201579	0.00096624		0.241047		0.211632	0.217145	-0.0055135
0.086725	0.205816	0.201372	0.00444376		0.246618		0.217554	0.217009	0.000544671
0.0873375	0.207303	0.201166	0.00613717		0.250923		0.222523	0.216873	0.00564999
0.08795	0.203598	0.20096	0.00263809		0.244933		0.218537	0.216737	0.00179988
0.088575	0.208667	0.200751	0.0079159		0.254935		0.222786	0.216599	0.0061863
0.0892125	0.188639	0.200539	-0.0119		0.245512		0.216665	0.216459	0.000206641
0.0898375	0.209818	0.200331	0.00948657		0.255725		0.218039	0.216321	0.00171777
0.090475	0.201303	0.200121	0.00118198		0.234798		0.225557	0.216182	0.00937497
0.0911125	0.200922	0.199911	0.00101077		0.246915		0.222042	0.216042	0.00599957
0.0917625	0.211292	0.199698	0.0115935		0.24904		0.207465	0.2159	-0.00843541
0.0924125	0.201991	0.199486	0.00250521		0.239714		0.215839	0.215758	8.08966e-05
0.0930625	0.207057	0.199275	0.0077818		0.250769		0.219179	0.215617	0.00356194
0.093725	0.199825	0.199061	0.000764429		0.242015		0.210723	0.215474	-0.00475026
0.0943875	0.197733	0.198848	-0.00111506		0.23786		0.210134	0.21533	-0.00519678
0.0950625	0.191643	0.198631	-0.00698799		0.248207		0.213912	0.215185	-0.00127237
0.095725	0.194138	0.19842	-0.00428229		0.233764		0.209181	0.215042	-0.00586066
0.0964125	0.19303	0.198202	-0.00517186		0.256294		0.212707	0.214894	-0.00218778
0.0970875	0.207432	0.197988	0.00944435		0.241505		0.220157	0.21475	0.00540718
0.097775	0.203331	0.197772	0.00555986		0.248075		0.212392	0.214603	-0.00221097
0.0984625	0.218244	0.197556	0.0206884		0.240511		0.204945	0.214456	-0.0095117
0.0991625	0.194063	0.197338	-0.00327464		0.232926		0.210131	0.214308	-0.00417694
0.0998625	0.206528	0.19712	0.00940772		0.241642		0.214832	0.214159	0.000673153
0.100575	0.195358	0.1969	-0.00154173		0.24174		0.211763	0.214008	-0.00224522
0.101287	0.201196	0.196681	0.00451557		0.245258		0.205459	0.213858	-0.00839906
0.102	0.198269	0.196462	0.00180608		0.249889		0.217091	0.213708	0.00338311
0.102725	0.189768	0.196241	-0.00647304		0.248869		0.209766	0.213556	-0.00379033
0.10345	0.193515	0.196021	-0.002506		0.242207		0.213951	0.213404	0.00054629
0.104175	0.203518	0.195803	0.00771531		0.245336		0.219748	0.213253	0.00649508
0.104912	0.196343	0.195581	0.000761858		0.252438		0.211914	0.213099	-0.00118545
0.10565	0.196931	0.19536	0.00157041		0.242111		0.208512	0.212946	-0.00443388
0.1064	0.197383	0.195137	0.00224543		0.253279		0.207655	0.212791	-0.00513578
0.10715	0.195278	0.194915	0.000362993		0.244043		0.210227	0.212636	-0.00240918
0.107913	0.1921	0.19469	-0.00258996		0.244541		0.212568	0.212479	8.84432e-05
0.108675	0.198909	0.194467	0.00444211		0.243454		0.201605	0.212322	-0.0107177
0.109438	0.192314	0.194244	-0.00193066		0.251541		0.211907	0.212166	-0.00025903
0.110212	0.182444	0.194019	-0.0115754		0.246777		0.202862	0.212008	-0.00914616
0.110987	0.187485	0.193796	-0.00631071		0.250445		0.205692	0.21185	-0.00615786
0.111775	0.197332	0.193569	0.00376296		0.248069		0.222111	0.21169	0.0104209
0.112562	0.195388	0.193344	0.00204398		0.248505		0.209092	0.211531	-0.0024388
0.11335	0.186961	0.19312	-0.0061596		0.244502		0.205642	0.211372	-0.0057296
0.11415	0.194101	0.192894	0.00120718		0.245795		0.212554	0.211211	0.00134298
0.114963	0.194314	0.192665	0.00164884		0.250502		0.215721	0.211048	0.00467391
0.115763	0.190737	0.192442	-0.00170503		0.258759		0.214517	0.210887	0.00362928
0.116587	0.180068	0.192212	-0.0121443		0.24969		0.207683	0.210723	-0.00303957
0.117413	0.192038	0.191983	5.40832e-05		0.247634		0.212629	0.210559	0.00206997
0.118238	0.191664	0.191756	-9.18156e-05		0.252004		0.208647	0.210395	-0.00174825
0.119062	0.188157	0.19153	-0.00337347		0.243484		0.208893	0.210232	-0.00133848
0.119912	0.192156	0.191299	0.000857724		0.244209		0.205764	0.210064	-0.0042996
0.12075	0.195471	0.191072	0.004399		0.239227		0.211046	0.209899	0.0011463
0.1216	0.192682	0.190843	0.00183953		0.255348		0.207591	0.209733	-0.00214213
0.122463	0.203918	0.190612	0.0133066		0.251493		0.208274	0.209564	-0.0012905
0.123325	0.190432	0.190382	5.02296e-05		0.248857		0.224846	0.209396	0.01545
0.124187	0.186081	0.190154	-0.00407234		0.251164		0.210819	0.209229	0.00158991
0.125062	0.187033	0.189923	-0.00289049		0.247282		0.206615	0.20906	-0.00244404
0.12595	0.192604	0.189691	0.00291347		0.24623		0.200144	0.208888	-0.00874447
0.126838	0.185956	0.18946	-0.00350338		0.257627		0.213205	0.208718	0.00448752
0.127725	0.19192	0.18923	0.00269031		0.237999		0.212396	0.208547	0.00384839
0.128625	0.19138	0.188998	0.00238138		0.250221		0.215019	0.208376	0.00664376
0.129537	0.180902	0.188765	-0.00786322		0.249294		0.203097	0.208202	-0.00510505
0.130437	0.180775	0.188536	-0.00776073		0.251326		0.203118	0.208031	-0.00491316
0.131362	0.187345	0.188302	-0.000957004		0.249769		0.202277	0.207856	-0.00557863
0.132288	0.18824	0.18807	0.000170178		0.248339		0.2022	0.207681	-0.00548101
0.133213	0.189248	0.187839	0.00140898		0.246961		0.206072	0.207508	-0.00143605
0.13415	0.180606	0.187606	-0.00700033		0.239906		0.199618	0.207332	-0.00771441
0.1351	0.182518	0.187372	-0.00485366		0.242636		0.211812	0.207155	0.00465674
0.13605	0.190773	0.187139	0.00363382		0.250082		0.202442	0.206978	-0.00453577
0.137	0.187131	0.186908	0.000222965		0.251671		0.212839	0.206802	0.00603665
0.137963	0.194547	0.186675	0.00787178		0.254211		0.210906	0.206624	0.0042818
0.138938	0.18385	0.18644	-0.00259056		0.248555		0.203456	0.206445	-0.00298858
0.139913	0.186405	0.186207	0.000197285		0.25211		0.204743	0.206266	-0.00152335
0.1409	0.189061	0.185973	0.00308848		0.246839		0.210245	0.206085	0.00415923
0.141888	0.177378	0.18574	-0.00836152		0.256918		0.206002	0.205906	9.67144e-05
0.142888	0.188749	0.185506	0.00324355		0.242916		0.210791	0.205724	0.00506723
0.143888	0.174027	0.185273	-0.011246		0.250153		0.201135	0.205543	-0.00440875
0.1449	0.187417	0.185039	0.00237891		0.251012		0.206181	0.205361	0.000820276
0.145925	0.196237	0.184803	0.011434		0.253298		0.196097	0.205177	-0.00907972
0.14695	0.18131	0.184569	-0.00325886		0.241667		0.200239	0.204994	-0.00475464
0.147975	0.189079	0.184337	0.00474251		0.250618		0.211784	0.204811	0.00697308
0.149013	0.189282	0.184103	0.00517916		0.25211		0.199435	0.204627	-0.005192
0.150063	0.180594	0.183868	-0.0032748		0.248469		0.19533	0.204441	-0.00911109
0.151125	0.188616	0.183632	0.00498331		0.249189		0.201904	0.204254	-0.00235064
0.152175	0.17698	0.183401	-0.00642055		0.248698		0.20476	0.20407	0.000689553
0.15325	0.181111	0.183165	-0.0020544		0.25126		0.202691	0.203882	-0.00119131
0.154325	0.180621	0.182932	-0.00231047		0.251115		0.197627	0.203695	-0.00606851
0.155412	0.179937	0.182697	-0.00275999		0.253258		0.199004	0.203506	-0.00450228
0.1565	0.18282	0.182464	0.000356034		0.247759		0.201797	0.203319	-0.00152144
0.1576	0.191614	0.18223	0.00938418		0.242725		0.193976	0.203129	-0.00915322
0.1587	0.185365	0.181997	0.00336771		0.244493		0.202563	0.202941	-0.00037784
0.159825	0.178258	0.181761	-0.00350346		0.248144		0.197383	0.202749	-0.00536635
0.160938	0.180998	0.181529	-0.000531016		0.246904		0.203225	0.20256	0.000665403
0.162075	0.172192	0.181294	-0.00910219		0.253032		0.200658	0.202367	-0.00170979
0.163212	0.185728	0.181061	0.00466727		0.247903		0.203235	0.202176	0.00105986
0.16435	0.178529	0.180829	-0.00229978		0.250263		0.196025	0.201985	-0.00595923
0.1655	0.175168	0.180597	-0.00542927		0.249661		0.20821	0.201792	0.00641744
0.166662	0.181883	0.180364	0.00151943		0.242306		0.204201	0.201599	0.00260193
0.167838	0.177668	0.18013	-0.00246209		0.253257		0.202125	0.201404	0.000721072
0.169013	0.18504	0.179898	0.00514203		0.248077		0.204848	0.20121	0.00363825
0.1702	0.182505	0.179665	0.00284049		0.249275		0.203367	0.201015	0.00235226
0.171387	0.189166	0.179434	0.00973232		0.245755		0.199722	0.200821	-0.00109858
0.1726	0.183367	0.1792	0.00416695		0.247237		0.200533	0.200623	-8.9677e-05
0.1738	0.181291	0.17897	0.0023212		0.250437		0.205896	0.200428	0.0054681
0.175025	0.183614	0.178738	0.00487612		0.249321		0.201774	0.20023	0.00154362
0.17625	0.175671	0.178507	-0.00283537		0.246776		0.206398	0.200034	0.00636435
0.177487	0.175417	0.178276	-0.00285874		0.250591		0.194291	0.199835	-0.00554406
0.178725	0.171357	0.178046	-0.00668922		0.247292		0.197278	0.199638	-0.00236012
0.179988	0.174653	0.177814	-0.00316145		0.251929		0.195132	0.199438	-0.00430596
0.18125	0.179201	0.177584	0.00161704		0.252012		0.205393	0.199239	0.00615476
0.182513	0.179797	0.177356	0.00244172		0.246119		0.205235	0.19904	0.00619487
0.183787	0.173423	0.177127	-0.00370436		0.247984		0.197079	0.198841	-0.00176179
0.185075	0.175007	0.176898	-0.00189082		0.25213		0.201807	0.19864	0.00316668
0.186375	0.178087	0.176669	0.0014186		0.245272		0.202228	0.198439	0.00378942
0.187688	0.17136	0.176439	-0.00507941		0.254708		0.203429	0.198236	0.0051928
0.189	0.188177	0.176212	0.0119653		0.24868		0.199796	0.198035	0.0017619
0.190325	0.172385	0.175984	-0.00359883		0.253095		0.197569	0.197832	-0.000263188
0.19165	0.180855	0.175759	0.00509689		0.243206		0.188226	0.197631	-0.00940479
0.193	0.182362	0.175531	0.00683109		0.252107		0.194631	0.197426	-0.00279512
0.19435	0.18426	0.175305	0.00895524		0.246061		0.198152	0.197223	0.000928663
0.195713	0.18249	0.175079	0.007411		0.24936		0.197863	0.197019	0.000844003
0.197075	0.179525	0.174855	0.00467017		0.248465		0.198529	0.196816	0.00171369
0.198463	0.180958	0.174629	0.00632967		0.240255		0.193943	0.19661	-0.00266691
0.19985	0.16747	0.174405	-0.00693433		0.254542		0.195803	0.196405	-0.000601569
0.20125	0.171918	0.174181	-0.00226245		0.258803		0.197916	0.196199	0.0017168
0.202662	0.174722	0.173957	0.000764926		0.250803		0.195842	0.195993	-0.000151167
0.204075	0.174351	0.173735	0.000615551		0.238941		0.200149	0.195788	0.00436101
0.2055	0.186484	0.173513	0.0129709		0.253791		0.193569	0.195582	-0.00201276
0.20695	0.175911	0.17329	0.00262128		0.245687		0.196322	0.195373	0.000949166
0.208387	0.180741	0.173071	0.00767092		0.243509		0.195182	0.195167	1.50094e-05
0.20985	0.172268	0.172849	-0.000581235		0.245667		0.198276	0.194959	0.00331695
0.211325	0.178675	0.172628	0.00604656		0.250433		0.198003	0.19475	0.00325243
0.2128	0.178402	0.17241	0.00599234		0.248074		0.188355	0.194542	-0.00618724
0.214288	0.17455	0.172191	0.002359		0.255183		0.191364	0.194334	-0.00297026
0.215788	0.172893	0.171973	0.000919436		0.246418		0.192774	0.194125	-0.00135108
0.2173	0.165796	0.171755	-0.00595925		0.253546		0.196021	0.193915	0.002106
0.218812	0.170969	0.17154	-0.000570904		0.249397		0.195358	0.193707	0.00165085
0.22035	0.16987	0.171323	-0.00145224		0.245219		0.19408	0.193496	0.000583731
0.221887	0.173126	0.171108	0.00201816		0.253101		0.182544	0.193287	-0.010743
0.223438	0.176146	0.170893	0.00525248		0.244784		0.191921	0.193076	-0.00115592
0.225	0.170621	0.170679	-5.86124e-05		0.252887		0.190289	0.192866	-0.00257728
0.226575	0.164351	0.170466	-0.006115		0.257205		0.18982	0.192655	-0.00283523
0.228162	0.176827	0.170253	0.0065736		0.240824		0.192149	0.192443	-0.000294112
0.22975	0.164731	0.170042	-0.00531085		0.249836		0.188952	0.192233	-0.00328118
0.231363	0.165784	0.16983	-0.00404623		0.244524		0.185138	0.192021	-0.00688297
0.232975	0.167945	0.169621	-0.00167625		0.248689		0.193856	0.19181	0.00204598
0.234612	0.163574	0.16941	-0.00583594		0.253357		0.188562	0.191596	-0.00303409
0.23625	0.170538	0.169202	0.00133564		0.245323		0.192221	0.191385	0.000836867
0.2379	0.172295	0.168994	0.00330093		0.253002		0.189309	0.191172	-0.00186377
0.239562	0.169348	0.168787	0.000560774		0.246659		0.188924	0.19096	-0.00203586
0.241238	0.170687	0.168581	0.00210615		0.252498		0.186601	0.190747	-0.00414562
0.242925	0.17375	0.168376	0.00537449		0.243563		0.188727	0.190534	-0.00180683
0.244625	0.170151	0.168171	0.0019804		0.250849		0.188028	0.19032	-0.00229203
0.246325	0.170982	0.167969	0.00301336		0.254527		0.193863	0.190108	0.00375505
0.24805	0.171392	0.167765	0.00362615		0.252317		0.184723	0.189894	-0.00517106
0.249787	0.17069	0.167563	0.00312642		0.246343		0.183835	0.18968	-0.00584539
0.251525	0.16825	0.167363	0.000886434		0.247686		0.187063	0.189468	-0.00240464
0.253287	0.166778	0.167163	-0.000384458		0.254333		0.190339	0.189253	0.00108582
0.255062	0.171755	0.166963	0.00479223		0.24292		0.193181	0.189039	0.00414174
0.256837	0.162987	0.166766	-0.00377874		0.252309		0.191502	0.188826	0.00267688
0.258637	0.166607	0.166568	3.87662e-05		0.254344		0.188811	0.188611	0.000199762
0.260437	0.161727	0.166372	-0.00464589		0.245316		0.194176	0.188397	0.005779
0.262262	0.17008	0.166177	0.00390325		0.244876		0.18388	0.188183	-0.00430248
0.264087	0.173096	0.165983	0.0071124		0.249456		0.183067	0.187969	-0.00490242
0.265938	0.16849	0.165789	0.00270092		0.244807		0.187235	0.187754	-0.000519031
0.267787	0.170855	0.165598	0.00525758		0.241562		0.192447	0.187541	0.00490666
0.269662	0.172175	0.165406	0.00676837		0.241294		0.185334	0.187326	-0.00199143
0.27155	0.168994	0.165216	0.00377827		0.244518		0.183336	0.187111	-0.00377494
0.273438	0.166918	0.165027	0.00189074		0.250001		0.183669	0.186897	-0.00322862
0.27535	0.168729	0.164839	0.0038899		0.252086		0.177117	0.186683	-0.00956507
0.277275	0.164138	0.164652	-0.000513583		0.244778		0.188088	0.186468	0.0016203
0.279213	0.164423	0.164466	-4.25114e-05		0.248624		0.183618	0.186253	-0.00263514
0.281163	0.168215	0.164281	0.00393371		0.249434		0.184569	0.186039	-0.00146979
0.283125	0.164861	0.164097	0.000763504		0.24953		0.183208	0.185825	-0.00261697
0.2851	0.16086	0.163915	-0.00305427		0.245448		0.189399	0.18561	0.00378806
0.287088	0.16216	0.163733	-0.00157344		0.245037		0.18533	0.185397	-6.64013e-05
0.289088	0.164579	0.163553	0.00102561		0.24498		0.185352	0.185183	0.000169386
0.291113	0.168694	0.163374	0.00532004		0.24717		0.188419	0.184968	0.00345077
0.293137	0.16277	0.163196	-0.000426188		0.247762		0.186271	0.184755	0.00151648
0.295188	0.162899	0.163019	-0.000119471		0.248275		0.184212	0.184541	-0.000328862
0.29725	0.166129	0.162843	0.00328609		0.251512		0.190597	0.184327	0.00627056
0.299325	0.160501	0.162668	-0.00216708		0.246669		0.180105	0.184113	-0.00400844
0.301412	0.166578	0.162495	0.0040837		0.249456		0.183586	0.1839	-0.000313562
0.303513	0.165945	0.162323	0.00362251		0.254471		0.181277	0.183687	-0.00240974
0.305625	0.157395	0.162152	-0.00475672		0.247394		0.185532	0.183474	0.00205768
0.307763	0.161495	0.161982	-0.000487087		0.246834		0.17972	0.183261	-0.00354112
0.309913	0.166064	0.161813	0.00425118		0.243989		0.190565	0.183048	0.00751752
0.312075	0.161207	0.161645	-0.000438567		0.245696		0.17682	0.182835	-0.00601545
0.31425	0.158758	0.161479	-0.00272165		0.239405		0.18186	0.182623	-0.000763237
0.316438	0.159734	0.161315	-0.00158064		0.253079		0.17448	0.182411	-0.00793139
0.31865	0.162475	0.161151	0.00132485		0.246515		0.181376	0.182199	-0.000822911
0.320875	0.162281	0.160988	0.00129261		0.24718		0.184689	0.181987	0.00270229
0.323112	0.165171	0.160827	0.00434423		0.246131		0.179563	0.181775	-0.00221241
0.325363	0.157823	0.160667	-0.00284361		0.246186		0.177495	0.181565	-0.0040693
0.327637	0.162408	0.160508	0.0019003		0.252098		0.178877	0.181353	-0.00247631
0.329913	0.166433	0.160351	0.00608162		0.243076		0.184093	0.181144	0.00294892
0.332213	0.16704	0.160195	0.00684521		0.249846		0.18242	0.180933	0.00148628
0.334538	0.169736	0.16004	0.00969603		0.245647		0.176601	0.180723	-0.00412143
0.336863	0.158416	0.159886	-0.00147086		0.251454		0.179578	0.180514	-0.00093564
0.339213	0.163706	0.159734	0.00397145		0.24699		0.18441	0.180304	0.00410592
0.341588	0.16184	0.159582	0.00225705		0.242231		0.185155	0.180094	0.00506068
0.343962	0.165267	0.159433	0.00583413		0.242458		0.179046	0.179886	-0.000840547
0.346363	0.158134	0.159285	-0.00115022		0.240309		0.178704	0.179678	-0.000974157
0.348775	0.159548	0.159138	0.000410434		0.244128		0.180008	0.17947	0.000537153
0.351213	0.158173	0.158992	-0.000818898		0.250129		0.179709	0.179262	0.000446485
0.35365	0.156571	0.158848	-0.0022769		0.24949		0.176446	0.179056	-0.00260987
0.356125	0.159952	0.158704	0.00124809		0.246071		0.176233	0.178849	-0.00261536
0.3586	0.164061	0.158563	0.00549835		0.244071		0.179086	0.178643	0.000442955
0.3611	0.160654	0.158422	0.00223186		0.244923		0.18153	0.178437	0.00309295
0.363625	0.162022	0.158283	0.00373882		0.246147		0.183873	0.178231	0.00564121
0.36615	0.156713	0.158146	-0.00143301		0.253033		0.178716	0.178027	0.000689045
0.368713	0.156324	0.158009	-0.00168421		0.243365		0.176815	0.177822	-0.00100728
0.371275	0.157908	0.157874	3.36831e-05		0.247682		0.17833	0.177619	0.000711086
0.373863	0.156492	0.15774	-0.00124823		0.244665		0.179152	0.177415	0.00173699
0.376462	0.160946	0.157608	0.00333784		0.248126		0.173968	0.177213	-0.00324493
0.379088	0.160392	0.157477	0.00291494		0.24441		0.177023	0.177011	1.20102e-05
0.381738	0.158629	0.157347	0.00128265		0.248801		0.179671	0.176808	0.00286327
0.384387	0.160312	0.157219	0.00309345		0.243561		0.182517	0.176608	0.00590982
0.387075	0.161205	0.157092	0.00411359		0.247845		0.182901	0.176406	0.0064944
0.389775	0.161708	0.156966	0.00474262		0.249364		0.178412	0.176206	0.0022062
0.392487	0.165552	0.156842	0.0087102		0.252144		0.179733	0.176007	0.00372643
0.395225	0.161728	0.156719	0.00500941		0.24816		0.176524	0.175807	0.00071671
0.397975	0.15923	0.156597	0.0026326		0.245498		0.175429	0.175609	-0.000180772
0.40075	0.156881	0.156477	0.000403821		0.247948		0.173678	0.175411	-0.0017339
0.403538	0.159011	0.156358	0.00265245		0.247663		0.170881	0.175215	-0.0043339
0.40635	0.158322	0.156241	0.00208078		0.250377		0.182657	0.175018	0.00763917
0.409175	0.155989	0.156125	-0.000136095		0.247915		0.175575	0.174823	0.000751811
0.412025	0.166349	0.15601	0.0103387		0.250806		0.176177	0.174628	0.00154881
0.4149	0.156795	0.155897	0.000897857		0.248049		0.176252	0.174433	0.00181921
0.417787	0.15525	0.155785	-0.000534563		0.247317		0.179166	0.174239	0.00492656
0.4207	0.1534	0.155674	-0.0022744		0.25071		0.175339	0.174046	0.00129273
0.423625	0.151893	0.155565	-0.00367169		0.247006		0.168208	0.173854	-0.00564639
0.426575	0.158719	0.155457	0.00326233		0.24363		0.167854	0.173663	-0.00580851
0.42955	0.160614	0.15535	0.00526385		0.246237		0.172131	0.173471	-0.00134065
0.432537	0.155775	0.155245	0.0005303		0.242417		0.170465	0.173282	-0.00281633
0.43555	0.159689	0.155141	0.00454855		0.244337		0.179118	0.173092	0.00602592
0.438587	0.156967	0.155038	0.00192848		0.244253		0.180298	0.172903	0.00739483
0.441637	0.152245	0.154937	-0.00269226		0.248855		0.172916	0.172716	0.00020033
0.444712	0.156396	0.154837	0.00155896		0.251118		0.170621	0.172529	-0.00190799
0.447812	0.155222	0.154738	0.000483826		0.247559		0.173865	0.172342	0.00152302
0.450925	0.161623	0.154641	0.00698208		0.245211		0.173611	0.172157	0.00145385
0.454062	0.152	0.154545	-0.00254529		0.245779		0.170078	0.171973	-0.00189442
0.457225	0.16042	0.15445	0.00596907		0.245482		0.168008	0.171789	-0.00378156
0.460413	0.153233	0.154357	-0.00112421		0.248661		0.170728	0.171606	-0.000878375
0.463612	0.153137	0.154265	-0.00112843		0.249346		0.174595	0.171424	0.00317061
0.46685	0.150678	0.154174	-0.00349579		0.248522		0.174206	0.171243	0.00296363
0.4701	0.16308	0.154085	0.00899588		0.242248		0.171597	0.171062	0.00053422
0.473363	0.157022	0.153997	0.00302492		0.239982		0.170145	0.170883	-0.000738386
0.476662	0.14908	0.15391	-0.00482966		0.247156		0.172379	0.170705	0.00167419
0.479975	0.15756	0.153824	0.00373613		0.250213		0.171804	0.170527	0.00127677
0.483325	0.15226	0.15374	-0.00147917		0.246701		0.176076	0.17035	0.00572577
0.486688	0.156916	0.153656	0.00325951		0.251327		0.168758	0.170175	-0.00141665
0.490075	0.152178	0.153575	-0.00139687		0.25063		0.17004	0.17	3.97313e-05
0.493488	0.155006	0.153494	0.00151239		0.248045		0.174175	0.169826	0.00434877
0.496925	0.153968	0.153415	0.000553643		0.245307		0.16863	0.169653	-0.00102341
0.500375	0.150729	0.153337	-0.00260728		0.249696		0.17264	0.169481	0.00315816
0.503863	0.154936	0.15326	0.00167665		0.248737		0.175533	0.16931	0.00622226
0.507362	0.152727	0.153184	-0.00045702		0.247674		0.168359	0.169141	-0.000781977
0.5109	0.15605	0.15311	0.00294003		0.246809		0.166433	0.168971	-0.00253831
0.51445	0.1528	0.153037	-0.000236469		0.243775		0.168808	0.168804	4.22512e-06
0.518037	0.152223	0.152964	-0.000741361		0.250085		0.169048	0.168636	0.000411668
0.521637	0.155905	0.152894	0.00301137		0.245736		0.165979	0.168471	-0.00249178
0.525262	0.154465	0.152824	0.00164081		0.246441		0.167743	0.168306	-0.0005628
0.528925	0.155302	0.152756	0.00254606		0.252403		0.170896	0.168142	0.0027539
0.5326	0.155201	0.152688	0.00251266		0.244951		0.17052	0.167979	0.00254117
0.536313	0.151656	0.152622	-0.000965866		0.244135		0.169692	0.167817	0.00187429
0.540038	0.154318	0.152557	0.00176055		0.245835		0.171338	0.167657	0.00368105
0.5438	0.15692	0.152493	0.00442657		0.243064		0.169697	0.167497	0.00219993
0.547575	0.155877	0.152431	0.00344591		0.24504		0.170418	0.167339	0.00307854
0.551387	0.154208	0.152369	0.00183913		0.248495		0.165618	0.167181	-0.00156324
0.555225	0.154596	0.152309	0.00228763		0.253076		0.168595	0.167025	0.00156961
0.559088	0.152295	0.152249	4.63605e-05		0.246758		0.165405	0.16687	-0.00146521
0.562975	0.154423	0.152191	0.00223174		0.243916		0.169395	0.166716	0.00267948
0.566887	0.154511	0.152134	0.00237696		0.249648		0.172188	0.166563	0.00562524
0.570837	0.15395	0.152077	0.00187241		0.246517		0.167286	0.166411	0.000875612
0.574812	0.155205	0.152022	0.00318306		0.249691		0.1664	0.16626	0.000140199
0.5788	0.153089	0.151968	0.0011202		0.24765		0.168671	0.166111	0.00256037
0.582825	0.154033	0.151915	0.00211789		0.240988		0.164897	0.165962	-0.00106577
0.586887	0.153526	0.151863	0.00166282		0.249457		0.168974	0.165815	0.00315951
0.590963	0.154057	0.151812	0.00224442		0.242591		0.166768	0.165669	0.00109916
0.595075	0.15318	0.151763	0.00141749		0.248644		0.167654	0.165524	0.00213038
0.599213	0.15345	0.151714	0.00173676		0.247601		0.163548	0.16538	-0.00183226
0.603387	0.155799	0.151666	0.00413387		0.245892		0.170701	0.165237	0.00546362
0.607575	0.152558	0.151619	0.000938926		0.248679		0.162428	0.165096	-0.00266768
0.6118	0.155712	0.151573	0.00413906		0.253498		0.168527	0.164956	0.00357148
0.616063	0.153506	0.151528	0.00197851		0.250805		0.165394	0.164816	0.000577552
0.620337	0.150089	0.151484	-0.00139435		0.248889		0.167915	0.164679	0.0032365
0.624663	0.150703	0.15144	-0.000737234		0.24794		0.17102	0.164542	0.00647889
0.629	0.154157	0.151398	0.00275855		0.246965		0.166347	0.164406	0.00194123
0.633375	0.154815	0.151357	0.00345838		0.247728		0.170368	0.164272	0.00609641
0.637775	0.155968	0.151316	0.00465166		0.249913		0.164152	0.164139	1.28014e-05
0.642213	0.1533	0.151277	0.00202381		0.246269		0.166063	0.164007	0.00205558
0.646675	0.151675	0.151238	0.000436911		0.251106		0.169519	0.163876	0.00564272
0.651175	0.151247	0.1512	4.7216e-05		0.245239		0.165192	0.163747	0.00144477
0.6557	0.152029	0.151163	0.000865489		0.252623		0.166265	0.163619	0.0026467
0.660263	0.150994	0.151127	-0.000133112		0.244051		0.16634	0.163492	0.00284811
0.66485	0.156237	0.151092	0.00514513		0.244798		0.161624	0.163366	-0.00174163
0.669475	0.15675	0.151057	0.00569269		0.247688		0.160542	0.163241	-0.002699
0.674125	0.153529	0.151023	0.00250602		0.247953		0.16552	0.163118	0.00240218
0.678813	0.155135	0.15099	0.0041442		0.243312		0.163161	0.162996	0.000164967
0.683537	0.152219	0.150958	0.00126082		0.249833		0.165534	0.162875	0.00265886
0.688287	0.150941	0.150927	1.42477e-05		0.241758		0.163624	0.162756	0.000868412
0.693075	0.150145	0.150896	-0.000751697		0.248184		0.165559	0.162637	0.00292233
0.697887	0.148953	0.150867	-0.00191377		0.244489		0.166378	0.16252	0.00385762
0.702738	0.149303	0.150837	-0.00153436		0.245856		0.163798	0.162404	0.0013936
0.707625	0.148973	0.150809	-0.00183609		0.246301		0.16161	0.16229	-0.000679257
0.71255	0.151408	0.150781	0.000626976		0.25016		0.164611	0.162176	0.00243486
0.7175	0.153061	0.150754	0.00230707		0.244218		0.15975	0.162064	-0.00231371
0.722488	0.151365	0.150728	0.000636668		0.24762		0.167741	0.161953	0.00578793
0.727512	0.150565	0.150702	-0.00013767		0.246099		0.1609	0.161843	-0.000943814
0.732562	0.147731	0.150677	-0.00294674		0.250994		0.163991	0.161735	0.00225586
0.737662	0.150167	0.150653	-0.000485913		0.246416		0.163267	0.161628	0.00163908
0.742787	0.152491	0.150629	0.00186191		0.25054		0.160961	0.161522	-0.000560788
0.74795	0.149848	0.150606	-0.000758469		0.245925		0.162967	0.161417	0.00154994
0.75315	0.148702	0.150584	-0.00188169		0.244682		0.16123	0.161314	-8.34915e-05
0.758375	0.152501	0.150562	0.00193954		0.244496		0.164362	0.161212	0.00315048
0.76365	0.154114	0.150541	0.00357334		0.246012		0.16104	0.161111	-7.10303e-05
0.768963	0.146811	0.15052	-0.00370908		0.24762		0.161753	0.161011	0.000742354
0.7743	0.14996	0.1505	-0.000539688		0.243183		0.16344	0.160912	0.00252728
0.779688	0.145462	0.15048	-0.00501814		0.248341		0.16157	0.160815	0.000754669
0.7851	0.149321	0.150461	-0.00114005		0.2481		0.160597	0.160719	-0.000121697
0.79055	0.149405	0.150443	-0.00103826		0.247366		0.167031	0.160624	0.00640617
0.79605	0.151949	0.150425	0.00152384		0.242728		0.162761	0.160531	0.00223044
0.801588	0.149377	0.150408	-0.00103061		0.250922		0.160323	0.160438	-0.000115618
0.80715	0.150373	0.150391	-1.73791e-05		0.247984		0.165156	0.160347	0.00480881
0.812762	0.150929	0.150374	0.000554906		0.245785		0.160613	0.160257	0.000355375
0.818412	0.147162	0.150358	-0.00319655		0.244111		0.162033	0.160169	0.00186457
0.8241	0.152465	0.150343	0.00212215		0.247212		0.160802	0.160081	0.00072135
0.829825	0.146847	0.150328	-0.00348071		0.247495		0.161156	0.159995	0.00116094
0.835588	0.152253	0.150314	0.001939		0.242819		0.161826	0.15991	0.00191675
0.841388	0.151184	0.1503	0.000884864		0.249741		0.159898	0.159826	7.23022e-05
0.847238	0.147997	0.150286	-0.00228935		0.249026		0.161467	0.159743	0.00172375
0.853125	0.149455	0.150273	-0.000817204		0.247		0.159725	0.159661	6.3816e-05
0.85905	0.150153	0.15026	-0.00010682		0.24808		0.158671	0.159581	-0.000910454
0.865025	0.147719	0.150247	-0.00252883		0.246781		0.16404	0.159502	0.00453811
0.871037	0.146099	0.150235	-0.00413651		0.249585		0.163834	0.159424	0.0044105
0.877087	0.152578	0.150224	0.00235372		0.249741		0.162992	0.159347	0.00364536
0.883175	0.149831	0.150213	-0.000381474		0.248114		0.158372	0.159271	-0.000899516
0.889313	0.1506	0.150202	0.000398474		0.2456		0.157475	0.159197	-0.00172146
0.895487	0.150024	0.150191	-0.000167681		0.242202		0.158461	0.159123	-0.000662147
0.901712	0.150009	0.150181	-0.000172205		0.245001		0.157416	0.159051	-0.00163536
0.907975	0.153634	0.150171	0.00346261		0.246305		0.161197	0.15898	0.00221657
0.914288	0.147086	0.150162	-0.0030753		0.246397		0.158688	0.15891	-0.000221658
0.920637	0.149224	0.150153	-0.000929081		0.243411		0.160734	0.158841	0.00189314
0.927025	0.152276	0.150144	0.00213269		0.247654		0.161075	0.158773	0.00230189
0.933475	0.152142	0.150135	0.00200712		0.249428		0.156397	0.158706	-0.00230905
0.93995	0.149728	0.150127	-0.000398852		0.246769		0.160108	0.158641	0.00146699
0.946487	0.148795	0.150119	-0.00132369		0.248823		0.160494	0.158576	0.0019179
0.953062	0.149609	0.150111	-0.000502525		0.243973		0.157783	0.158513	-0.00073042
0.959675	0.148279	0.150104	-0.00182534		0.244592		0.157805	0.158451	-0.000645682
0.96635	0.145346	0.150097	-0.00475133		0.247578		0.16026	0.158389	0.0018705
0.973063	0.152321	0.15009	0.00223089		0.24415		0.162197	0.158329	0.00386822
0.979813	0.150765	0.150083	0.000681679		0.248082		0.15696	0.15827	-0.00130975
0.986625	0.150502	0.150077	0.000424682		0.244862		0.156378	0.158212	-0.00183396
0.993475	0.149055	0.150071	-0.00101622		0.246869		0.160107	0.158155	0.00195184
1.00038	0.146177	0.150065	-0.00388752		0.246456		0.157404	0.158099	-0.00069515
1.00733	0.149695	0.150059	-0.000363899		0.24834		0.160409	0.158044	0.002365
1.01433	0.149935	0.150054	-0.000119154		0.243034		0.155002	0.15799	-0.00298794
1.02136	0.15131	0.150049	0.00126172		0.242682		0.157959	0.157936	2.22117e-05
1.02846	0.151525	0.150043	0.00148156		0.247503		0.156606	0.157884	-0.00127875
1.0356	0.148453	0.150039	-0.0015861		0.246528		0.159673	0.157833	0.00183977
1.04279	0.144887	0.150034	-0.00514723		0.243968		0.157803	0.157783	1.95515e-05
1.05004	0.150956	0.150029	0.00092687		0.248199		0.159665	0.157734	0.00193115
1.05733	0.148222	0.150025	-0.00180276		0.248966		0.158652	0.157686	0.000965963
1.06467	0.150075	0.150021	5.41598e-05		0.24694		0.15745	0.157638	-0.000188905
1.07206	0.14668	0.150017	-0.00333676		0.247777		0.156215	0.157592	-0.00137738
1.07951	0.150217	0.150013	0.000203688		0.24768		0.157837	0.157547	0.000290459
1.087	0.147878	0.15001	-0.0021321		0.246129		0.154613	0.157502	-0.00288949
1.09455	0.14524	0.150006	-0.00476603		0.245943		0.157363	0.157459	-9.5516e-05
1.10215	0.153349	0.150003	0.00334601		0.245717		0.160614	0.157416	0.00319829
1.10981	0.148882	0.15	-0.00111752		0.2465		0.159798	0.157374	0.0024238
1.11751	0.149968	0.149997	-2.83662e-05		0.245858		0.158575	0.157333	0.00124144
1.12528	0.148664	0.149994	-0.00132915		0.24552		0.158396	0.157293	0.00110298
1.13309	0.148417	0.149991	-0.00157416		0.243721		0.158748	0.157254	0.0014947
1.14096	0.152372	0.149988	0.00238369		0.247146		0.156327	0.157215	-0.000888064
1.14887	0.147563	0.149986	-0.0024221		0.245394		0.16041	0.157178	0.00323248
1.15686	0.150409	0.149983	0.000426118		0.245459		0.157027	0.157141	-0.000113844
1.16489	0.147782	0.149981	-0.0021985		0.247148		0.153715	0.157105	-0.00338955
1.17297	0.14845	0.149979	-0.00152811		0.24655		0.157812	0.15707	0.00074202
1.18113	0.145339	0.149976	-0.00463752		0.247271		0.160558	0.157035	0.00352292
1.18932	0.150955	0.149974	0.000980262		0.250817		0.155461	0.157002	-0.00154083
1.19759	0.148179	0.149972	-0.00179321		0.243465		0.156485	0.156969	-0.00048354
1.2059	0.149217	0.149971	-0.000753748		0.248171		0.155134	0.156937	-0.00180235
1.21428	0.147408	0.149969	-0.0025605		0.247445		0.156398	0.156905	-0.000507112
1.2227	0.14958	0.149967	-0.000386895		0.244965		0.156504	0.156875	-0.000370441
1.23119	0.149449	0.149966	-0.000516494		0.245386		0.156283	0.156845	-0.000561989
1.23974	0.15188	0.149964	0.00191645		0.244417		0.156914	0.156816	9.81125e-05
1.24835	0.146763	0.149963	-0.00320002		0.246826		0.158991	0.156787	0.00220339
1.25701	0.147917	0.149961	-0.00204369		0.246984		0.156717	0.156759	-4.21862e-05
1.26574	0.149609	0.14996	-0.000350558		0.251005		0.156295	0.156732	-0.000437573
1.27453	0.150893	0.149959	0.000934554		0.242538		0.154855	0.156706	-0.00185034
1.28338	0.146364	0.149957	-0.00359343		0.244512		0.157073	0.15668	0.000393146
1.29229	0.148852	0.149956	-0.0011045		0.246714		0.153282	0.156655	-0.00337302
1.30126	0.148646	0.149955	-0.00130962		0.247607		0.157702	0.15663	0.00107202
1.31029	0.148362	0.149954	-0.00159244		0.247894		0.155367	0.156606	-0.00123937
1.31939	0.147703	0.149953	-0.00225003		0.247495		0.155197	0.156583	-0.00138641
1.32855	0.145396	0.149952	-0.00455663		0.243248		0.155795	0.15656	-0.000765572
1.33777	0.150063	0.149951	0.000111381		0.248601		0.154486	0.156538	-0.00205214
1.34705	0.150168	0.149951	0.000217417		0.247101		0.156623	0.156517	0.000105987
1.35641	0.144466	0.14995	-0.00548357		0.249138		0.155007	0.156496	-0.00148871
1.36583	0.144747	0.149949	-0.00520173		0.246526		0.157642	0.156476	0.00116685
1.3753	0.148043	0.149948	-0.0019058		0.242946		0.156904	0.156456	0.000448496
1.38485	0.146933	0.149948	-0.00301443		0.246253		0.15471	0.156436	-0.0017261
1.39446	0.151882	0.149947	0.00193526		0.245398		0.157274	0.156418	0.000856453
1.40415	0.150218	0.149947	0.000271804		0.244968		0.1571	0.156399	0.000700234
1.41389	0.149133	0.149946	-0.00081302		0.247901		0.155423	0.156382	-0.000958991
1.4237	0.14649	0.149945	-0.00345501		0.243431		0.155903	0.156365	-0.000462056
1.43359	0.148949	0.149945	-0.000995481		0.246443		0.15381	0.156348	-0.00253828
1.44354	0.144232	0.149944	-0.0057121		0.245419		0.152338	0.156332	-0.0039934
1.45356	0.146021	0.149944	-0.00392311		0.249094		0.154791	0.156316	-0.00152482
1.46365	0.14985	0.149944	-9.36081e-05		0.249812		0.155833	0.156301	-0.000467415
1.47381	0.148517	0.149943	-0.00142588		0.247589		0.15098	0.156286	-0.00530539
1.48404	0.148451	0.149943	-0.00149144		0.246874		0.155796	0.156271	-0.000474908
1.49434	0.147546	0.149942	-0.00239614		0.246449		0.155484	0.156257	-0.000773194
1.50471	0.148386	0.149942	-0.00155615		0.247687		0.154328	0.156244	-0.00191605
1.51515	0.147594	0.149942	-0.00234782		0.247225		0.153199	0.156231	-0.00303128
1.52568	0.146993	0.149942	-0.00294902		0.247832		0.155705	0.156218	-0.000512451
1.53626	0.148679	0.149941	-0.00126219		0.246651		0.156672	0.156205	0.000466312
1.54692	0.147656	0.149941	-0.00228521		0.244349		0.154133	0.156193	-0.00206059
1.55766	0.148059	0.149941	-0.00188139		0.246273		0.154436	0.156182	-0.00174535
1.56848	0.146793	0.149941	-0.00314773		0.247162		0.153999	0.156171	-0.00217155
1.57936	0.148883	0.14994	-0.0010569		0.246475		0.157314	0.15616	0.00115455
1.59031	0.147865	0.14994	-0.00207548		0.246316		0.155648	0.156149	-0.000501389
1.60135	0.148881	0.14994	-0.00105896		0.246435		0.155021	0.156139	-0.00111766
1.61248	0.150444	0.14994	0.000503723		0.248886		0.155057	0.156129	-0.00107182
1.62366	0.148996	0.14994	-0.000943761		0.247151		0.154369	0.15612	-0.00175024
1.63493	0.145624	0.149939	-0.00431516		0.246268		0.157942	0.156111	0.00183154
1.64628	0.146833	0.149939	-0.00310629		0.246676		0.152087	0.156102	-0.00401509
1.6577	0.148962	0.149939	-0.000977292		0.247688		0.15303	0.156093	-0.00306338
1.6692	0.149154	0.149939	-0.000784608		0.247976		0.157378	0.156085	0.0012929
1.68079	0.146565	0.149939	-0.00337423		0.246647		0.152313	0.156077	-0.00376341
1.69245	0.149201	0.149939	-0.0007377		0.246617		0.152783	0.156069	-0.00328628
1.7042	0.145224	0.149939	-0.00471526		0.246437		0.154902	0.156062	-0.00115916
1.71602	0.151925	0.149939	0.00198656		0.247597		0.153385	0.156054	-0.00266945
1.72794	0.1484	0.149939	-0.00153864		0.246187		0.152777	0.156047	-0.00327018
1.73993	0.148714	0.149939	-0.00122431		0.246137		0.155287	0.156041	-0.000754111
1.752	0.14642	0.149938	-0.00351841		0.248913		0.151338	0.156034	-0.00469671
1.76416	0.14909	0.149938	-0.000848149		0.246812		0.152982	0.156028	-0.00304609
1.7764	0.146596	0.149938	-0.00334247		0.249049		0.151462	0.156022	-0.0045603
1.78873	0.146731	0.149938	-0.00320691		0.245568		0.152829	0.156016	-0.00318747
1.80114	0.14842	0.149938	-0.00151828		0.244175		0.154762	0.156011	-0.00124854
1.81364	0.148015	0.149938	-0.00192274		0.245365		0.154975	0.156005	-0.00103014
1.82623	0.148776	0.149938	-0.00116255		0.248024		0.15394	0.156	-0.00206064
1.8389	0.146779	0.149938	-0.00315874		0.246073		0.155374	0.155995	-0.000621557
1.85166	0.147283	0.149938	-0.00265548					0.155991	-0.00144722
1.86451	0.148907	0.149938	-0.00103131					0.155986	-0.00158106
1.87745	0.144665	0.149938	-0.00527272					0.155982	-0.00150145
1.89048	0.148255	0.149938	-0.00168313					0.155977	-0.00209362
1.90359	0.144897	0.149938	-0.00504051					0.155973	-0.00175467
1.9168	0.14325	0.149938	-0.00668831					0.15597	-0.00444766
1.9301	0.146046	0.149938	-0.00389204					0.155966	-0.00185733
1.9435	0.147393	0.149938	-0.00254506					0.155962	-4.79821e-05
1.95697	0.14493	0.149938	-0.00500797					0.155959	-0.00146127
1.97056	0.148077	0.149938	-0.00186108					0.155955	-0.00153581
1.98424	0.146799	0.149938	-0.00313898					0.155952	-0.00332727
2	0.146025	0.149938	-0.00391222					0.155949	-0.00651207
