# Supplementary material for: Poly(ADP-ribose) polymerase 1 searches DNA via a ‘monkey bar’ mechanism
Source: eLife. 2018 Aug 8;7:e37818. doi: 10.7554/eLife.37818 (PMC6135609; doi:10.7554/eLife.37818)
Supplement: Figure 3—figure supplement 1—source data 1. — The pseudo-residuals generated by addition of the two signals are centered at the total concentration of the probe DNA (25 nM). [file elife-37818-fig3-figsupp1-data1.xlsx]

## Sheet: Fig3_figsupp1
time	on	off	residuals
7.5e-05	0.00218583	0.0295187	0.0317046
0.0001375	-0.00132417	0.0309961	0.0296719
0.0002125	-0.00284958	0.0264719	0.0236223
0.000275	-0.00148125	0.0241547	0.0226734
0.00035	-0.00323333	0.0286172	0.0253839
0.000425	-0.00366917	0.0255563	0.0218871
0.0005	-0.00356625	0.0189391	0.0153728
0.0005625	-0.00655792	0.0182039	0.011646
0.0006375	-0.00332708	0.0202648	0.0169378
0.0007125	-0.0010775	0.0248156	0.0237381
0.0007875	0.00212792	0.0261836	0.0283115
0.0008625	0.00155125	0.0333391	0.0348903
0.0009375	-0.00039375	0.0354484	0.0350547
0.0010125	-0.003635	0.0269602	0.0233252
0.0010875	-0.00650333	0.0281961	0.0216928
0.0011625	-0.00450333	0.020993	0.0164896
0.00125	0.00102083	0.0241914	0.0252122
0.001325	-0.00356667	0.0238594	0.0202927
0.0014	-0.00583917	0.0290086	0.0231694
0.0014875	-0.00358167	0.0320711	0.0284894
0.0015625	-0.00142125	0.0293578	0.0279366
0.0016375	-0.00719917	0.0267414	0.0195422
0.001725	-0.00191417	0.0284562	0.0265421
0.0018	0.0002	0.0222328	0.0224328
0.0018875	-0.0024475	0.0163922	0.0139447
0.0019625	-0.00367417	0.0203289	0.0166547
0.00205	-0.00522833	0.0146391	0.00941073
0.0021375	-0.00189125	0.017875	0.0159838
0.0022125	0.000942083	0.0283922	0.0293343
0.0023	-0.0014625	0.0238914	0.0224289
0.0023875	0.00152167	0.023632	0.0251537
0.002475	-0.000528333	0.0249937	0.0244654
0.0025625	0.00285042	0.0224789	0.0253293
0.00265	0.00214708	0.028732	0.0308791
0.0027375	-0.00181708	0.0315852	0.0297681
0.002825	0.000125417	0.0259164	0.0260418
0.0029125	0.000255417	0.0215133	0.0217687
0.003	-0.0009325	0.0248352	0.0239027
0.0030875	-0.00210458	0.0252445	0.0231399
0.0031875	0.00136417	0.0197187	0.0210829
0.003275	-0.00413042	0.0213945	0.0172641
0.0033625	-0.00783792	0.0205313	0.0126933
0.0034625	-0.00149583	0.0188023	0.0173065
0.00355	-0.00522083	0.0167719	0.011551
0.00365	-0.00515	0.0214203	0.0162703
0.0037375	-0.000976667	0.0279437	0.0269671
0.0038375	0.00126083	0.0314336	0.0326944
0.0039375	0.0008175	0.0229586	0.0237761
0.004025	-0.00274208	0.0281336	0.0253915
0.004125	0.0014525	0.0259172	0.0273697
0.004225	-0.000536667	0.0181047	0.017568
0.004325	-0.00300125	0.0226008	0.0195995
0.004425	-0.00166042	0.0272484	0.025588
0.004525	0.00274792	0.0237672	0.0265151
0.004625	0.000550833	0.0254703	0.0260211
0.004725	-4.75e-05	0.0349281	0.0348806
0.004825	0.00290875	0.0321859	0.0350947
0.004925	0.00364208	0.0293766	0.0330186
0.0050375	0.00409	0.0222719	0.0263619
0.0051375	0.00164333	0.0240359	0.0256793
0.0052375	0.000373333	0.0216781	0.0220515
0.00535	-0.00196542	0.0297531	0.0277877
0.00545	0.00095875	0.0254141	0.0263728
0.0055625	-0.00356958	0.0256562	0.0220867
0.0056625	-0.00045	0.0203047	0.0198547
0.005775	-0.00029	0.0208383	0.0205483
0.0058875	0.000898333	0.0277773	0.0286757
0.006	0.00289625	0.0350258	0.037922
0.0061125	-0.0008625	0.0170258	0.0161633
0.0062125	-0.00343458	0.0175078	0.0140732
0.006325	-0.000701667	0.0232937	0.0225921
0.0064375	0.00377167	0.0219078	0.0256795
0.0065625	0.000848333	0.0253273	0.0261757
0.006675	-0.000265417	0.0256187	0.0253533
0.0067875	-0.000934583	0.0222727	0.0213381
0.0069	-0.00128125	0.0170367	0.0157555
0.007025	-0.000499583	0.0215094	0.0210098
0.0071375	-0.0031	0.026325	0.023225
0.0072625	-0.00302208	0.025532	0.0225099
0.007375	0.0020725	0.0198578	0.0219303
0.0075	0.000884167	0.0192586	0.0201428
0.007625	-0.000109167	0.0239484	0.0238393
0.0077375	0.00074125	0.0285516	0.0292928
0.0078625	-0.0017475	0.0168711	0.0151236
0.0079875	-0.0003175	0.020982	0.0206645
0.0081125	0.002005	0.0248266	0.0268316
0.0082375	-0.00224167	0.0239047	0.021663
0.0083625	0.00150083	0.025757	0.0272579
0.0084875	-0.00350667	0.0225445	0.0190379
0.008625	-0.00019375	0.0221297	0.0219359
0.00875	3.04167e-05	0.01605	0.0160804
0.008875	-0.0020575	0.027618	0.0255605
0.0090125	0.000172083	0.0180141	0.0181861
0.0091375	0.000902917	0.0203539	0.0212568
0.009275	-0.00148333	0.0220539	0.0205706
0.0094125	0.00164125	0.021632	0.0232733
0.0095375	0.00104958	0.0201961	0.0212457
0.009675	-0.00110167	0.0228313	0.0217296
0.0098125	0.00147292	0.0295789	0.0310518
0.00995	-0.00168333	0.0237148	0.0220315
0.0100875	0.00247083	0.02305	0.0255208
0.010225	0.000129583	0.0214242	0.0215538
0.010375	0.00232667	0.0197508	0.0220774
0.0105125	-0.00143083	0.0245492	0.0231184
0.01065	0.00019625	0.0265781	0.0267744
0.0108	0.000705833	0.0161867	0.0168926
0.0109375	-0.000435417	0.0163078	0.0158724
0.0110875	-0.000945417	0.0174273	0.0164819
0.0112375	-0.000165	0.022032	0.021867
0.011375	0.00247375	0.0198406	0.0223144
0.011525	0.00172792	0.0229453	0.0246732
0.011675	0.00218333	0.0212828	0.0234661
0.011825	0.00237417	0.0259422	0.0283164
0.011975	0.00147167	0.026243	0.0277146
0.012125	0.00221375	0.0276602	0.0298739
0.0122875	0.00107875	0.0226969	0.0237756
0.0124375	-0.000102083	0.023868	0.0237659
0.0126	-0.00148125	0.0209961	0.0195148
0.01275	0.00159708	0.0296258	0.0312229
0.0129125	0.00204542	0.0268445	0.0288899
0.0130625	-0.00126208	0.0184664	0.0172043
0.013225	0.00280958	0.0197961	0.0226057
0.0133875	-0.00206458	0.0259234	0.0238589
0.01355	0.000162917	0.0326422	0.0328051
0.0137125	0.00190292	0.0228164	0.0247193
0.013875	0.000137917	0.0218086	0.0219465
0.0140375	0.00321	0.0276477	0.0308577
0.0142125	0.00379583	0.0199711	0.0237669
0.014375	-0.00159125	0.0173141	0.0157228
0.01455	-0.0017175	0.0245156	0.0227981
0.0147125	0.00052	0.0231109	0.0236309
0.0148875	0.00260292	0.0253562	0.0279592
0.0150625	-0.0009825	0.0288133	0.0278308
0.0152375	0.001215	0.0206117	0.0218267
0.0154125	-0.000765417	0.0225445	0.0217791
0.0155875	0.0022725	0.018793	0.0210655
0.0157625	0.000236667	0.0170305	0.0172671
0.0159375	0.00147125	0.0195914	0.0210627
0.016125	0.00116125	0.0249648	0.0261261
0.0163	-0.00110125	0.0297914	0.0286902
0.0164875	-0.0023525	0.0218133	0.0194608
0.0166625	0.0023125	0.0153023	0.0176148
0.01685	-0.00027	0.0226594	0.0223894
0.0170375	0.00476333	0.0234805	0.0282438
0.017225	0.00367167	0.0227266	0.0263982
0.0174125	0.00136208	0.0201883	0.0215504
0.0176	-0.00289	0.0200898	0.0171998
0.0178	-0.00050875	0.0190523	0.0185436
0.0179875	0.00241333	0.0264664	0.0288797
0.0181875	0.00205333	0.0270625	0.0291158
0.018375	0.00340667	0.020932	0.0243387
0.018575	0.0053975	0.0233992	0.0287967
0.018775	0.00279833	0.0215625	0.0243608
0.018975	0.000554583	0.0261211	0.0266757
0.019175	-0.000604167	0.0244297	0.0238255
0.019375	-0.000734167	0.0249602	0.024226
0.019575	0.00242167	0.0250367	0.0274584
0.0197875	0.0022325	0.0220711	0.0243036
0.0199875	0.00193792	0.0204227	0.0223606
0.0202	0.00270875	0.0166492	0.019358
0.0204125	0.001775	0.0254008	0.0271758
0.020625	-0.000265833	0.0239055	0.0236396
0.0208375	0.00159792	0.0151781	0.016776
0.02105	0.00195833	0.0200492	0.0220076
0.0212625	0.00078625	0.0214281	0.0222144
0.021475	-0.000644167	0.0266703	0.0260261
0.0217	-0.000155833	0.0228602	0.0227043
0.0219125	0.00138	0.0204023	0.0217823
0.0221375	0.001055	0.017943	0.018998
0.0223625	0.00308083	0.0229508	0.0260316
0.0225875	0.00144167	0.0233273	0.024769
0.0228125	0.00420625	0.0210633	0.0252695
0.0230375	0.00402125	0.0271016	0.0311228
0.0232625	0.00302417	0.0218719	0.024896
0.0235	0.00142458	0.0242422	0.0256668
0.023725	0.000199583	0.0205445	0.0207441
0.0239625	0.00240833	0.0252453	0.0276536
0.0242	0.00155458	0.0282945	0.0298491
0.0244375	0.00215958	0.0313797	0.0335393
0.024675	0.00575333	0.0130672	0.0188205
0.0249125	0.00489792	0.0220008	0.0268987
0.02515	0.00298042	0.0221195	0.0250999
0.0254	0.00347625	0.0176367	0.021113
0.02565	0.00176417	0.0222336	0.0239978
0.0258875	0.00411625	0.0298438	0.03396
0.0261375	0.00172625	0.0181844	0.0199106
0.0263875	0.00366167	0.0148594	0.018521
0.02665	0.00414375	0.0203438	0.0244875
0.0269	0.00105125	0.0199531	0.0210044
0.02715	0.002445	0.0235414	0.0259864
0.0274125	0.0026175	0.0223984	0.0250159
0.027675	0.00203458	0.020918	0.0229526
0.0279375	0.000447917	0.019675	0.0201229
0.0282	0.000859167	0.018432	0.0192912
0.0284625	0.0042125	0.0221078	0.0263203
0.028725	0.00256333	0.0218187	0.0243821
0.029	0.00517875	0.0191594	0.0243381
0.0292625	0.000278333	0.0200039	0.0202822
0.0295375	0.00424792	0.0221617	0.0264096
0.0298125	0.00110583	0.0192703	0.0203761
0.0300875	0.00238667	0.0186234	0.0210101
0.0303625	0.0031	0.0209117	0.0240117
0.03065	0.00188875	0.0208516	0.0227403
0.030925	0.00569125	0.0181961	0.0238873
0.0312125	0.00488792	0.0164859	0.0213739
0.0315	0.00340125	0.0210367	0.024438
0.0317875	0.0038575	0.0196297	0.0234872
0.032075	0.000697083	0.0285391	0.0292361
0.0323625	0.0059275	0.0185312	0.0244588
0.0326625	0.0026975	0.0243344	0.0270319
0.03295	0.0047825	0.0196094	0.0243919
0.03325	0.00143375	0.0194977	0.0209314
0.03355	0.00541083	0.0208344	0.0262452
0.03385	-0.00033	0.0237961	0.0234661
0.0341625	0.00037375	0.0172078	0.0175816
0.0344625	0.002235	0.015857	0.018092
0.034775	0.00355458	0.0243891	0.0279436
0.0350875	0.00280042	0.0220875	0.0248879
0.0354	0.00438958	0.0183117	0.0227013
0.0357125	0.002405	0.0223266	0.0247316
0.036025	0.00263542	0.023907	0.0265424
0.03635	0.00293708	0.0196992	0.0226363
0.0366625	-0.00154042	0.0237141	0.0221736
0.0369875	0.00149542	0.0167477	0.0182431
0.0373125	0.00521625	0.0291289	0.0343452
0.0376375	0.00269542	0.0211719	0.0238673
0.037975	0.00401875	0.0251266	0.0291453
0.0383	0.00508083	0.0241148	0.0291957
0.0386375	0.00449958	0.0202	0.0246996
0.038975	0.00288458	0.0180695	0.0209541
0.0393125	0.00273458	0.0186508	0.0213854
0.0396625	0.00266167	0.0283617	0.0310234
0.04	0.00273292	0.0215227	0.0242556
0.04035	0.00343792	0.020225	0.0236629
0.0407	0.00330167	0.0217133	0.0250149
0.04105	0.00163417	0.0226734	0.0243076
0.0414	0.00319625	0.0255828	0.0287791
0.0417625	0.00421208	0.0176164	0.0218285
0.042125	0.00285667	0.0201578	0.0230145
0.042475	-0.00125375	0.0225898	0.0213361
0.04285	0.00347958	0.017132	0.0206116
0.0432125	0.00425167	0.0192242	0.0234759
0.043575	0.00376958	0.0156187	0.0193883
0.04395	0.0030925	0.0240453	0.0271378
0.044325	0.00459083	0.0223758	0.0269666
0.0447	0.00395458	0.0207797	0.0247343
0.045075	0.00377	0.0224305	0.0262005
0.0454625	0.00172458	0.0229805	0.0247051
0.04585	0.004675	0.0240797	0.0287547
0.0462375	0.00620417	0.0163625	0.0225667
0.046625	0.00236667	0.0185992	0.0209659
0.0470125	0.00380708	0.0180977	0.0219047
0.0474125	0.00329542	0.0287039	0.0319993
0.0478125	0.00269125	0.0198023	0.0224936
0.0482125	0.00657958	0.0196328	0.0262124
0.0486125	0.0050425	0.0240875	0.02913
0.049025	0.00296167	0.0250844	0.028046
0.049425	0.00444333	0.0168789	0.0213222
0.0498375	0.00395583	0.0245406	0.0284965
0.05025	0.00382083	0.0185406	0.0223615
0.050675	0.00323125	0.0187758	0.022007
0.0511	0.00111167	0.0182523	0.019364
0.0515125	0.00201208	0.0225508	0.0245629
0.05195	0.00363917	0.0212273	0.0248665
0.052375	0.000117083	0.0239906	0.0241077
0.0528	0.00244542	0.0227117	0.0251571
0.0532375	0.00321	0.024218	0.027428
0.053675	0.00451625	0.0140016	0.0185178
0.054125	0.00310458	0.0190352	0.0221397
0.0545625	0.000746667	0.0211141	0.0218607
0.0550125	0.00237833	0.0189437	0.0213221
0.0554625	0.00235542	0.0245984	0.0269539
0.0559125	0.00365667	0.023775	0.0274317
0.056375	0.00351625	0.0229977	0.0265139
0.0568375	0.00353292	0.0202148	0.0237478
0.0573	0.00136875	0.0212328	0.0226016
0.0577625	0.00172208	0.0186938	0.0204158
0.0582375	0.00262542	0.0268266	0.029452
0.0587125	0.004405	0.0234227	0.0278277
0.0591875	0.00263667	0.021768	0.0244046
0.0596625	0.00311292	0.0205664	0.0236793
0.06015	0.00249875	0.0191461	0.0216448
0.0606375	0.00347458	0.0221914	0.025666
0.061125	0.002615	0.022875	0.02549
0.0616125	0.00545458	0.0218531	0.0273077
0.0621125	0.00435958	0.0188352	0.0231947
0.0626125	0.00206667	0.019707	0.0217737
0.0631125	0.00446125	0.0255844	0.0300456
0.063625	0.00596417	0.019957	0.0259212
0.064125	0.00264417	0.0192531	0.0218973
0.06465	0.00190625	0.0211258	0.023032
0.0651625	0.00540958	0.0180617	0.0234713
0.0656875	0.00595917	0.0212609	0.0272201
0.0662125	0.00257	0.0174461	0.0200161
0.0667375	0.00215167	0.022975	0.0251267
0.0672625	0.00343667	0.0220828	0.0255195
0.0678	0.00417667	0.0199961	0.0241728
0.0683375	0.00222208	0.017468	0.0196901
0.0688875	0.00534875	0.0202445	0.0255933
0.0694375	0.00238375	0.022707	0.0250908
0.0699875	0.0053775	0.0227883	0.0281658
0.0705375	0.00591125	0.0212656	0.0271769
0.0711	0.00377083	0.0238609	0.0276318
0.0716625	0.00212625	0.0193023	0.0214286
0.072225	0.00208917	0.0155047	0.0175939
0.0728	0.003375	0.0239906	0.0273656
0.0733625	0.00544583	0.0234578	0.0289036
0.07395	0.00281458	0.0227023	0.0255169
0.074525	0.00525208	0.0199258	0.0251779
0.0751125	0.00306083	0.0201781	0.023239
0.0757	0.00423917	0.0209672	0.0252064
0.0763	0.00436375	0.0244141	0.0287778
0.0769	0.00569708	0.0193	0.0249971
0.0775	0.00533083	0.0180242	0.0233551
0.0781	0.00505792	0.0183945	0.0234524
0.0787125	0.00459042	0.0183055	0.0228959
0.079325	0.00544875	0.0200391	0.0254878
0.07995	0.00555417	0.0200156	0.0255698
0.080575	0.00463167	0.0202781	0.0249098
0.0812	0.00354917	0.0164063	0.0199554
0.0818375	0.00404042	0.0207852	0.0248256
0.082475	0.00395708	0.0245195	0.0284766
0.0831125	0.0024225	0.0199586	0.0223811
0.08375	0.00313458	0.0191297	0.0222643
0.0844	0.00400667	0.0225164	0.0265231
0.0850625	0.00471125	0.0212055	0.0259167
0.085725	0.00441167	0.0230695	0.0274812
0.0863875	0.00641292	0.015875	0.0222879
0.08705	0.00477333	0.0245445	0.0293179
0.087725	0.0047475	0.0192414	0.0239889
0.0884	0.00574583	0.018743	0.0244888
0.0890875	0.004595	0.0157984	0.0203934
0.089775	0.00282583	0.0203383	0.0231641
0.0904625	0.00507875	0.0141062	0.019185
0.0911625	0.005985	0.0233055	0.0292905
0.0918625	0.00408542	0.012732	0.0168174
0.0925625	0.00510458	0.0186734	0.023778
0.093275	0.00481167	0.0160008	0.0208124
0.0939875	0.00639083	0.0212664	0.0276572
0.0947125	0.00513292	0.01725	0.0223829
0.0954375	0.004925	0.0207133	0.0256383
0.096175	0.00413875	0.0190922	0.0232309
0.0969	0.00261292	0.0205375	0.0231504
0.09765	0.00424708	0.0195742	0.0238213
0.0983875	0.00510792	0.0157305	0.0208384
0.09915	0.00448083	0.0180469	0.0225277
0.0999	0.00539833	0.0225289	0.0279272
0.100662	0.0067275	0.0202055	0.026933
0.101425	0.00341542	0.0170094	0.0204248
0.1022	0.00358375	0.0241688	0.0277525
0.102975	0.00359583	0.0201617	0.0237576
0.103762	0.00538875	0.0197234	0.0251122
0.10455	0.0060175	0.0211664	0.0271839
0.10535	0.00670583	0.019207	0.0259129
0.10615	0.0064625	0.019568	0.0260305
0.10695	0.00645583	0.0243445	0.0308004
0.107763	0.00427833	0.0199711	0.0242494
0.108575	0.00533	0.0207734	0.0261034
0.1094	0.00488625	0.0194281	0.0243144
0.110225	0.00535208	0.0151164	0.0204685
0.111062	0.00436083	0.0196828	0.0240436
0.1119	0.00483292	0.0210883	0.0259212
0.11275	0.0056475	0.0217648	0.0274123
0.1136	0.00648792	0.0207984	0.0272864
0.11445	0.00432125	0.0214797	0.0258009
0.115313	0.0064975	0.022118	0.0286155
0.116187	0.00442792	0.0162289	0.0206568
0.117063	0.0048525	0.0179641	0.0228166
0.117937	0.00561333	0.0205016	0.0261149
0.118825	0.00663167	0.0243016	0.0309332
0.119713	0.00598375	0.0187359	0.0247197
0.120613	0.00472917	0.0172656	0.0219948
0.121525	0.00575208	0.0203492	0.0261013
0.122437	0.00595833	0.018382	0.0243404
0.12335	0.00647792	0.0222125	0.0286904
0.124275	0.00741417	0.0204234	0.0278376
0.125213	0.00580708	0.0204773	0.0262844
0.12615	0.00606083	0.0225336	0.0285944
0.127088	0.00526958	0.0187688	0.0240383
0.128037	0.00523708	0.0191758	0.0244129
0.129	0.00490542	0.0168641	0.0217695
0.129963	0.00553917	0.0171188	0.0226579
0.130925	0.00672208	0.0199156	0.0266377
0.1319	0.0046625	0.0186992	0.0233617
0.132887	0.00436917	0.0229844	0.0273535
0.133875	0.00657375	0.0192773	0.0258511
0.134875	0.00471792	0.0188672	0.0235851
0.135888	0.00567875	0.0192563	0.024935
0.136888	0.00603333	0.0219922	0.0280255
0.137912	0.00454083	0.0202391	0.0247799
0.138938	0.00489208	0.0204531	0.0253452
0.139962	0.00649792	0.0200031	0.026501
0.141013	0.00476792	0.0185734	0.0233414
0.14205	0.00495	0.0218133	0.0267633
0.143112	0.00603958	0.0212867	0.0273263
0.144175	0.00455625	0.0192	0.0237562
0.145238	0.00554625	0.0210992	0.0266455
0.146313	0.00561917	0.0208102	0.0264293
0.1474	0.00570333	0.0181305	0.0238338
0.148487	0.00668042	0.0207453	0.0274257
0.149587	0.00510417	0.0192055	0.0243096
0.1507	0.00636	0.0181711	0.0245311
0.151812	0.00609708	0.0189211	0.0250182
0.152925	0.00618875	0.0158883	0.022077
0.154062	0.00453708	0.0206187	0.0251558
0.1552	0.00756125	0.0199	0.0274612
0.156337	0.00574417	0.0185492	0.0242934
0.1575	0.00654333	0.0199531	0.0264965
0.15865	0.00800042	0.016618	0.0246184
0.159825	0.00528167	0.0229633	0.0282449
0.161	0.00601833	0.0202719	0.0262902
0.162188	0.00459792	0.0185953	0.0231932
0.163375	0.00510333	0.0187281	0.0238315
0.164587	0.00599458	0.0192391	0.0252336
0.165788	0.00565125	0.0168898	0.0225411
0.167012	0.00525458	0.0210984	0.026353
0.168238	0.00540625	0.0202461	0.0256523
0.169475	0.00395667	0.0189453	0.022902
0.170713	0.00552917	0.0209078	0.026437
0.171975	0.00690792	0.0190188	0.0259267
0.173238	0.00653667	0.0203352	0.0268718
0.1745	0.005725	0.019925	0.02565
0.175775	0.00559667	0.0196469	0.0252435
0.177062	0.00646583	0.0196102	0.026076
0.178363	0.0072275	0.0183	0.0255275
0.179675	0.00628917	0.0203336	0.0266228
0.180988	0.00606583	0.0204344	0.0265002
0.182313	0.00663167	0.0202766	0.0269082
0.183637	0.006825	0.0207398	0.0275648
0.184988	0.00509333	0.0192148	0.0243082
0.186338	0.00588542	0.0169367	0.0228221
0.1877	0.006045	0.0168656	0.0229106
0.189063	0.007185	0.0203094	0.0274944
0.19045	0.00544833	0.0170125	0.0224608
0.191838	0.00639333	0.0192242	0.0256176
0.193237	0.005585	0.021493	0.027078
0.19465	0.00639875	0.0192617	0.0256605
0.196063	0.00560625	0.0177039	0.0233102
0.197488	0.00603458	0.014182	0.0202166
0.198925	0.00485333	0.0175219	0.0223752
0.200375	0.00709292	0.0177867	0.0248796
0.201837	0.00525208	0.0224125	0.0276646
0.2033	0.0074375	0.0180336	0.0254711
0.204787	0.00689833	0.0169883	0.0238866
0.206275	0.0077975	0.0177695	0.025567
0.207775	0.00623792	0.0154859	0.0217239
0.209275	0.00715583	0.0200633	0.0272191
0.2108	0.00593792	0.01845	0.0243879
0.212325	0.00580583	0.0198453	0.0256511
0.213875	0.00541917	0.019882	0.0253012
0.215425	0.0061175	0.0166727	0.0227902
0.216988	0.00588125	0.0206906	0.0265719
0.218562	0.00808958	0.0219039	0.0299935
0.22015	0.00584042	0.01795	0.0237904
0.221738	0.00654083	0.0157766	0.0223174
0.22335	0.00631708	0.0187359	0.025053
0.224963	0.0072875	0.0180961	0.0253836
0.226588	0.00712667	0.019357	0.0264837
0.228237	0.0071325	0.0210227	0.0281552
0.229888	0.00671542	0.0198547	0.0265701
0.23155	0.00921167	0.0173617	0.0265734
0.233225	0.00621667	0.0201172	0.0263339
0.234912	0.0067175	0.0185438	0.0252613
0.2366	0.00658417	0.0162297	0.0228139
0.238312	0.00671292	0.0201445	0.0268574
0.240038	0.00584042	0.0180523	0.0238928
0.241763	0.00812083	0.019343	0.0274638
0.243512	0.00665958	0.0164297	0.0230893
0.245275	0.00801833	0.0197195	0.0277379
0.247038	0.00839542	0.020275	0.0286704
0.248825	0.00480708	0.0182852	0.0230922
0.250612	0.0069625	0.0170695	0.024032
0.252425	0.007135	0.0172063	0.0243413
0.254238	0.00718	0.0197266	0.0269066
0.256075	0.00764625	0.0168281	0.0244744
0.257912	0.00676	0.0171109	0.0238709
0.259775	0.00665417	0.017243	0.0238971
0.26165	0.00746667	0.0166375	0.0241042
0.263525	0.00694333	0.0195906	0.026534
0.265425	0.00608708	0.0165953	0.0226824
0.267338	0.00696833	0.0186484	0.0256168
0.26925	0.0077025	0.0169273	0.0246298
0.271188	0.00796917	0.0167	0.0246692
0.273138	0.00664125	0.0175352	0.0241764
0.2751	0.00623083	0.016157	0.0223879
0.277075	0.0068425	0.0169797	0.0238222
0.279063	0.00734042	0.0187484	0.0260889
0.281075	0.00587708	0.0179805	0.0238576
0.283087	0.00685333	0.0178219	0.0246752
0.285125	0.006465	0.0162625	0.0227275
0.287163	0.00597125	0.0192234	0.0251947
0.289225	0.00607542	0.0177508	0.0238262
0.2913	0.0054025	0.0184094	0.0238119
0.293388	0.00660292	0.0190023	0.0256053
0.295487	0.00708375	0.0175484	0.0246322
0.297612	0.00708583	0.0175594	0.0246452
0.299738	0.00802792	0.0166086	0.0246365
0.301888	0.00637958	0.0194367	0.0258163
0.30405	0.00617583	0.019957	0.0261329
0.306225	0.00879125	0.0166086	0.0253998
0.308425	0.00693875	0.017493	0.0244317
0.310625	0.00803083	0.0197078	0.0277386
0.31285	0.00797542	0.0171531	0.0251285
0.315087	0.00707083	0.0186922	0.025763
0.317338	0.00691875	0.0199273	0.0268461
0.319613	0.00809083	0.0164063	0.0244971
0.3219	0.00776958	0.0198766	0.0276461
0.3242	0.00645875	0.0181547	0.0246134
0.326512	0.00684667	0.016243	0.0230896
0.32885	0.00722333	0.0178617	0.0250851
0.331187	0.00736	0.0169117	0.0242717
0.333562	0.00644167	0.017093	0.0235346
0.335938	0.00683708	0.017575	0.0244121
0.338338	0.00756333	0.0194633	0.0270266
0.34075	0.00707833	0.0180922	0.0251705
0.343188	0.006425	0.0173969	0.0238219
0.345638	0.00820875	0.015682	0.0238908
0.3481	0.00754292	0.0182695	0.0258124
0.350575	0.0069325	0.0179227	0.0248552
0.353075	0.00874208	0.016082	0.0248241
0.3556	0.00683042	0.018007	0.0248374
0.358125	0.00723	0.0159437	0.0231737
0.360675	0.00642125	0.0175703	0.0239916
0.36325	0.00630625	0.0172344	0.0235406
0.365838	0.00766417	0.0191328	0.026797
0.368437	0.00747208	0.0176078	0.0250799
0.371062	0.00801792	0.0167641	0.024782
0.373713	0.00711	0.0167883	0.0238983
0.376363	0.00707208	0.0166367	0.0237088
0.37905	0.00657167	0.0169633	0.0235349
0.381738	0.00748292	0.016418	0.0239009
0.384463	0.00721667	0.0196055	0.0268221
0.387188	0.00705458	0.0173547	0.0244093
0.38995	0.00698083	0.0190031	0.025984
0.392713	0.00764667	0.0169945	0.0246412
0.395512	0.00834708	0.016943	0.0252901
0.398325	0.00850125	0.0181102	0.0266114
0.40115	0.00799958	0.0148844	0.022884
0.404	0.00816875	0.017875	0.0260438
0.406875	0.00789417	0.0175305	0.0254246
0.409763	0.00792417	0.0183383	0.0262624
0.412663	0.00900042	0.0168508	0.0258512
0.4156	0.00677125	0.0143969	0.0211681
0.41855	0.0085275	0.0188961	0.0274236
0.421525	0.00905375	0.0166742	0.025728
0.424513	0.00773833	0.0179977	0.025736
0.427525	0.00814958	0.0186273	0.0267769
0.43055	0.00789792	0.0184305	0.0263284
0.433612	0.0079	0.0181391	0.0260391
0.436687	0.00716042	0.0175672	0.0247276
0.439775	0.00760708	0.0176969	0.025304
0.4429	0.00844667	0.0174398	0.0258865
0.446038	0.00803125	0.0168187	0.02485
0.4492	0.00835875	0.0177055	0.0260642
0.452375	0.0082225	0.0168836	0.0251061
0.455588	0.00879458	0.0154563	0.0242508
0.458813	0.00856375	0.0174133	0.025977
0.462063	0.00846	0.0182195	0.0266795
0.465338	0.00881792	0.0179406	0.0267585
0.468625	0.00824125	0.0160016	0.0242428
0.47195	0.00862458	0.0179844	0.026609
0.475287	0.00897167	0.0161852	0.0251568
0.47865	0.00728083	0.0164938	0.0237746
0.482038	0.00965167	0.0174391	0.0270907
0.48545	0.00738958	0.014743	0.0221326
0.488887	0.0078075	0.015243	0.0230505
0.492337	0.00820708	0.0168695	0.0250766
0.495825	0.00887417	0.0168211	0.0256953
0.499325	0.00814083	0.0145156	0.0226565
0.502863	0.00854542	0.0150453	0.0235907
0.506413	0.00769167	0.0166195	0.0243112
0.51	0.008235	0.0145914	0.0228264
0.5136	0.0088875	0.0177523	0.0266398
0.517225	0.00816625	0.0174734	0.0256397
0.520887	0.008595	0.0163672	0.0249622
0.524562	0.00864208	0.0149125	0.0235546
0.528275	0.0089925	0.016032	0.0250245
0.532	0.00911917	0.0154641	0.0245832
0.535762	0.00856875	0.0178187	0.0263875
0.539537	0.00816667	0.0159992	0.0241659
0.54335	0.00855542	0.0173828	0.0259382
0.547188	0.00844542	0.0166758	0.0251212
0.55105	0.00807708	0.0167641	0.0248411
0.554937	0.00808	0.0171398	0.0252198
0.55885	0.00780875	0.0168773	0.0246861
0.5628	0.00805625	0.0162406	0.0242969
0.566763	0.0085975	0.0131914	0.0217889
0.570763	0.00767292	0.0151742	0.0228471
0.574787	0.00793375	0.0151734	0.0231072
0.578838	0.00863292	0.0151641	0.023797
0.582925	0.00913458	0.0163695	0.0255041
0.587038	0.00831417	0.0157828	0.024097
0.591175	0.00822917	0.0167578	0.024987
0.595338	0.00804208	0.0173609	0.025403
0.599537	0.00860792	0.0160664	0.0246743
0.603763	0.00870292	0.0153078	0.0240107
0.608012	0.00879542	0.0172828	0.0260782
0.6123	0.00742833	0.0166414	0.0240697
0.616612	0.00943	0.0152461	0.0246761
0.620963	0.00844833	0.0163727	0.024821
0.625325	0.00888333	0.0159273	0.0248107
0.629737	0.00920417	0.0163148	0.025519
0.634175	0.00897458	0.0194508	0.0284254
0.638637	0.00898958	0.0168992	0.0258888
0.643125	0.00941958	0.0153461	0.0247657
0.647663	0.00906083	0.0147672	0.023828
0.652213	0.00889792	0.0152352	0.0241331
0.656812	0.00845167	0.0163875	0.0248392
0.661425	0.00857667	0.0160648	0.0246415
0.666088	0.00846792	0.0138125	0.0222804
0.670775	0.00916875	0.0152203	0.0243891
0.675488	0.00884	0.0145344	0.0233744
0.680237	0.00970833	0.015475	0.0251833
0.685025	0.00800583	0.0143344	0.0223402
0.689838	0.00926083	0.0147383	0.0239991
0.694687	0.00977083	0.0158695	0.0256404
0.699575	0.00831875	0.0156062	0.023925
0.7045	0.00943542	0.0146906	0.024126
0.70945	0.00774625	0.0154422	0.0231884
0.714437	0.00921833	0.0143297	0.023548
0.719463	0.00916292	0.0162375	0.0254004
0.724513	0.0087525	0.0154906	0.0242431
0.7296	0.00860167	0.0157656	0.0243673
0.734738	0.00834625	0.015693	0.0240392
0.7399	0.00880167	0.014975	0.0237767
0.745088	0.00907042	0.0164117	0.0254821
0.750325	0.00844708	0.0162898	0.0247369
0.7556	0.00959125	0.0143789	0.0239702
0.7609	0.00891458	0.0162687	0.0251833
0.76625	0.00955833	0.0154641	0.0250224
0.771625	0.00878292	0.0156719	0.0244548
0.77705	0.00940792	0.0152812	0.0246892
0.7825	0.00882042	0.0166273	0.0254478
0.788	0.00995625	0.0157391	0.0256953
0.793525	0.00976958	0.0158219	0.0255915
0.7991	0.0101379	0.0160336	0.0261715
0.8047	0.00923833	0.0162016	0.0254399
0.81035	0.0102633	0.0151203	0.0253836
0.816037	0.00937708	0.0158633	0.0252404
0.821763	0.00945042	0.0164383	0.0258887
0.827525	0.0101929	0.0154492	0.0256421
0.833337	0.00964792	0.0144844	0.0241323
0.839175	0.00931125	0.0144266	0.0237378
0.845062	0.00952542	0.0150227	0.0245481
0.851	0.00925458	0.0146594	0.023914
0.856963	0.00921375	0.0158742	0.025088
0.862975	0.00947667	0.0153719	0.0248485
0.869025	0.00995583	0.0150953	0.0250511
0.875112	0.009535	0.0141617	0.0236967
0.88125	0.00917875	0.0159234	0.0251022
0.887425	0.009885	0.0155117	0.0253967
0.89365	0.0100629	0.015875	0.0259379
0.899912	0.0099625	0.0148789	0.0248414
0.906225	0.0100038	0.0167211	0.0267248
0.912575	0.0101846	0.0159359	0.0261205
0.918962	0.01007	0.0152719	0.0253419
0.9254	0.0101379	0.0151195	0.0252574
0.931888	0.0099675	0.0153734	0.0253409
0.938412	0.0093325	0.0140437	0.0233762
0.944987	0.00998458	0.0150336	0.0250182
0.951612	0.0100417	0.0158086	0.0258503
0.958275	0.00950667	0.0141375	0.0236442
0.964988	0.00998042	0.0153664	0.0253468
0.97175	0.0103288	0.0142305	0.0245592
0.97855	0.0104079	0.0153383	0.0257462
0.9854	0.01018	0.0148	0.02498
0.9923	0.01025	0.0153336	0.0255836
0.99925	0.00965458	0.0149789	0.0246335
1.00625	0.0097875	0.0148773	0.0246648
1.01329	0.0106642	0.014957	0.0256212
1.02039	0.00996375	0.0136672	0.0236309
1.02752	0.0104379	0.0129359	0.0233739
1.03472	0.0104896	0.0139078	0.0243974
1.04196	0.0102333	0.014625	0.0248583
1.04925	0.0108175	0.0140836	0.0249011
1.0566	0.0102667	0.0138734	0.0241401
1.06399	0.0109125	0.0133828	0.0242953
1.07144	0.0101671	0.0139727	0.0241397
1.07893	0.0106358	0.0150953	0.0257311
1.08648	0.00994875	0.0139094	0.0238581
1.09407	0.0103675	0.0139875	0.024355
1.10174	0.00998542	0.0142844	0.0242698
1.10944	0.0110904	0.013768	0.0248584
1.1172	0.00973333	0.0142539	0.0239872
1.12501	0.0102333	0.0141172	0.0243505
1.13287	0.00988375	0.0149891	0.0248728
1.1408	0.0110733	0.013982	0.0250554
1.14877	0.0105592	0.0147484	0.0253076
1.15681	0.0107267	0.0139773	0.024704
1.1649	0.0105717	0.0143359	0.0249076
1.17304	0.0102413	0.0135703	0.0238116
1.18124	0.0100029	0.0146594	0.0246623
1.1895	0.0109146	0.0141297	0.0250443
1.19781	0.0112892	0.0148289	0.0261181
1.20619	0.0107862	0.0149547	0.0257409
1.21461	0.0099875	0.0122055	0.022193
1.2231	0.0106371	0.014432	0.0250691
1.23165	0.0108954	0.0146352	0.0255306
1.24026	0.010535	0.0138891	0.0244241
1.24892	0.0101933	0.0124039	0.0225972
1.25765	0.0107783	0.014132	0.0249104
1.26644	0.0111354	0.0139461	0.0250815
1.27529	0.0106413	0.0131281	0.0237694
1.2842	0.0111071	0.0137625	0.0248696
1.29316	0.01119	0.0146891	0.0258791
1.3022	0.0109829	0.0134453	0.0244282
1.3113	0.0104383	0.0150062	0.0254446
1.32045	0.0108979	0.0140328	0.0249307
1.32967	0.0106804	0.0138602	0.0245406
1.33896	0.0109804	0.0128859	0.0238664
1.34831	0.0111275	0.0137391	0.0248666
1.35773	0.0108379	0.0131203	0.0239582
1.36721	0.01089	0.0144398	0.0253298
1.37675	0.0111138	0.0144922	0.0256059
1.38636	0.0113437	0.013357	0.0247008
1.39605	0.0107421	0.0139688	0.0247108
1.4058	0.0113683	0.0124008	0.0237691
1.41561	0.0115588	0.0136641	0.0252228
1.42549	0.0113404	0.0142031	0.0255435
1.43544	0.0114183	0.0129031	0.0243215
1.44546	0.0114721	0.0128422	0.0243143
1.45555	0.0103167	0.0137594	0.024076
1.46571	0.0113029	0.0133742	0.0246771
1.47594	0.0112554	0.0132414	0.0244968
1.48624	0.0119354	0.0159109	0.0278464
1.49661	0.0109783	0.0132406	0.024219
1.50705	0.0111008	0.0138258	0.0249266
1.51756	0.0112358	0.0128859	0.0241218
1.52815	0.0114654	0.0124695	0.0239349
1.53881	0.01132	0.0140234	0.0253434
1.54955	0.0116692	0.0136328	0.025302
1.56036	0.0112667	0.0131789	0.0244456
1.57125	0.011185	0.0143914	0.0255764
1.58221	0.011515	0.0129414	0.0244564
1.59325	0.01165	0.0127055	0.0243555
1.60436	0.0113846	0.0139727	0.0253572
1.61555	0.0117954	0.0127117	0.0245071
1.62681	0.0114438	0.0129516	0.0243953
1.63816	0.011555	0.0120187	0.0235737
1.64959	0.0114417	0.0132797	0.0247214
1.66109	0.0118838	0.0130727	0.0249564
1.67268	0.0119092	0.0126602	0.0245693
1.68434	0.0114667	0.0137133	0.0251799
1.69609	0.011505	0.0131289	0.0246339
1.70791	0.0117446	0.0128539	0.0245985
1.71981	0.0118783	0.0127156	0.024594
1.73181	0.0117575	0.0122648	0.0240223
1.74388	0.01207	0.0129258	0.0249958
1.75604	0.0116867	0.0135562	0.0252429
1.76828	0.0113746	0.0123445	0.0237191
1.7806	0.0114467	0.0126414	0.0240881
1.79301	0.01269	0.0126203	0.0253103
1.80551	0.0122479	0.0124305	0.0246784
1.8181	0.0118242	0.0125961	0.0244203
1.83078	0.0120292	0.0125695	0.0245987
1.84354	0.0119742	0.0122531	0.0242273
1.85637	0.0115512	0.0123797	0.0239309
1.86931	0.0118821	0.0126383	0.0245204
1.88234	0.0118475	0.0120586	0.0239061
1.89546	0.0121779	0.0136836	0.0258615
1.90866	0.01204	0.0123187	0.0243587
1.92196	0.0119658	0.01215	0.0241158
1.93536	0.0116896	0.0121328	0.0238224
1.94885	0.01223	0.0140602	0.0262902
1.96242	0.0124333	0.0126062	0.0250396
1.9761	0.0123937	0.0125156	0.0249094
1.98986	0.0124279	0.0128031	0.025231
2.00373	0.0121742	0.012468	0.0246421
2.01769	0.0119867	0.0116305	0.0236171
2.03174	0.0126133	0.0127383	0.0253516
2.04589	0.0128317	0.012093	0.0249246
2.06014	0.0118633	0.0134109	0.0252743
2.07449	0.0115654	0.0125359	0.0241014
2.08894	0.0126892	0.0111438	0.0238329
2.10349	0.0129304	0.0110523	0.0239828
2.11814	0.0121888	0.0123312	0.02452
2.13289	0.0125938	0.0111414	0.0237352
2.14775	0.0121833	0.0126203	0.0248036
2.1627	0.0116788	0.0120086	0.0236873
2.17776	0.0121767	0.0119922	0.0241689
2.19292	0.0125075	0.0119484	0.0244559
2.2082	0.0121196	0.0115805	0.0237001
2.22358	0.0123433	0.0125477	0.024891
2.23905	0.0127792	0.0113281	0.0241073
2.25465	0.0123771	0.0126867	0.0250638
2.27034	0.0123925	0.0108047	0.0231972
2.28615	0.0126025	0.0118016	0.0244041
2.30206	0.0124096	0.011418	0.0238276
2.31809	0.0129204	0.0124859	0.0254064
2.33422	0.0126838	0.0117547	0.0244384
2.35048	0.0127192	0.0116875	0.0244067
2.36684	0.0129875	0.0118117	0.0247992
2.38331	0.0127571	0.0106867	0.0234438
2.3999	0.0127254	0.0116023	0.0243278
2.41661	0.0127996	0.0125539	0.0253535
2.43342	0.0132729	0.0126687	0.0259417
2.45036	0.0131963	0.0119563	0.0251525
2.46743	0.0129525	0.0116047	0.0245572
2.4846	0.0128838	0.0122328	0.0251166
2.50189	0.0128687	0.0109039	0.0237727
2.5193	0.0129346	0.012118	0.0250526
2.53682	0.0130696	0.0118305	0.0249001
2.55449	0.0130433	0.0115484	0.0245918
2.57226	0.01318	0.0114297	0.0246097
2.59016	0.0126804	0.0105383	0.0232187
2.60819	0.0128383	0.0110695	0.0239079
2.62634	0.01318	0.0108531	0.0240331
2.6446	0.0132404	0.0112797	0.0245201
2.66301	0.0131379	0.0108602	0.0239981
2.68154	0.01347	0.0112914	0.0247614
2.70019	0.0128088	0.011225	0.0240337
2.71898	0.0128787	0.0108406	0.0237194
2.7379	0.0131421	0.0105633	0.0237054
2.75694	0.0128342	0.0119711	0.0248053
2.77612	0.0138458	0.0118094	0.0256552
2.79544	0.0130733	0.0118469	0.0249202
2.81487	0.0131067	0.0117266	0.0248332
2.83446	0.0130779	0.0108086	0.0238865
2.85418	0.0129354	0.0105687	0.0235042
2.87404	0.0135371	0.0116242	0.0251613
2.89403	0.0131721	0.0115758	0.0247479
2.91415	0.0135663	0.0116992	0.0252655
2.93443	0.0134567	0.010582	0.0240387
2.95484	0.01355	0.011582	0.025132
2.97539	0.0134846	0.0107727	0.0242572
2.99607	0.0130658	0.0111969	0.0242627
3.01691	0.0136779	0.0110727	0.0247506
3.0379	0.0136713	0.0114812	0.0251525
3.05903	0.0137492	0.0111867	0.0249359
3.0803	0.0134429	0.0110828	0.0245257
3.10171	0.0138567	0.0112156	0.0250723
3.12329	0.0134571	0.0102102	0.0236672
3.145	0.0136067	0.0109977	0.0246043
3.16687	0.01354	0.0106422	0.0241822
3.1889	0.0137587	0.0105336	0.0242923
3.21108	0.0136808	0.0106242	0.0243051
3.2334	0.0135763	0.011	0.0245762
3.25588	0.0136433	0.0103758	0.0240191
3.27851	0.01364	0.0108148	0.0244548
3.30131	0.0138079	0.0102664	0.0240743
3.32426	0.0142983	0.0108492	0.0251476
3.34737	0.0139371	0.0106367	0.0245738
3.37065	0.0135733	0.0107766	0.0243499
3.39409	0.0142896	0.00997266	0.0242622
3.41768	0.0139871	0.0100273	0.0240144
3.44144	0.0139046	0.0102359	0.0241405
3.46536	0.0137237	0.010775	0.0244988
3.48945	0.0140654	0.0110242	0.0250896
3.51371	0.0136575	0.0107031	0.0243606
3.53814	0.0141183	0.0101219	0.0242402
3.56273	0.0134433	0.010882	0.0243254
3.58749	0.0138071	0.01045	0.0242571
3.61243	0.0139662	0.0102016	0.0241678
3.63754	0.0140596	0.0104922	0.0245518
3.66283	0.0143883	0.0104867	0.0248751
3.68829	0.0142904	0.0103078	0.0245982
3.71391	0.0140146	0.0100883	0.0241029
3.73973	0.0139733	0.0105805	0.0245538
3.76572	0.0142013	0.0100289	0.0242302
3.7919	0.0144183	0.0104414	0.0248597
3.81825	0.0140779	0.00973281	0.0238107
3.84479	0.0144842	0.0103031	0.0247873
3.8715	0.0140258	0.0109953	0.0250211
3.89841	0.0142225	0.0100563	0.0242788
3.9255	0.0145004	0.0101219	0.0246223
3.95278	0.0141062	0.00947109	0.0235773
3.98025	0.0142825	0.0101578	0.0244403
4.00791	0.014455	0.0105875	0.0250425
4.03576	0.0144675	0.00973516	0.0242027
4.0638	0.013935	0.0105039	0.0244389
4.09204	0.0147433	0.00983125	0.0245746
4.12047	0.0145337	0.0104445	0.0249783
4.1491	0.0144221	0.00990469	0.0243268
4.17794	0.0145408	0.00999375	0.0245346
4.20696	0.0144313	0.00972344	0.0241547
4.2362	0.0144671	0.00996406	0.0244311
4.26563	0.0141925	0.0101133	0.0243058
4.29526	0.0147092	0.00953125	0.0242404
4.32511	0.0145021	0.00944609	0.0239482
4.35516	0.0146342	0.00928984	0.023924
4.38541	0.0145204	0.00962031	0.0241407
4.41589	0.0147675	0.00917344	0.0239409
4.44656	0.0147771	0.00909453	0.0238716
4.47745	0.0143583	0.0101867	0.0245451
4.50856	0.014595	0.0108727	0.0254677
4.53988	0.0144642	0.00897578	0.0234399
4.57142	0.01477	0.00976484	0.0245348
4.60318	0.0148546	0.00937422	0.0242288
4.63515	0.0147008	0.00953906	0.0242399
4.66735	0.0148083	0.00967891	0.0244872
4.69978	0.0151396	0.00928906	0.0244286
4.73243	0.0148933	0.00988359	0.0247769
4.76529	0.0149096	0.0101023	0.0250119
4.79839	0.0148225	0.0100078	0.0248303
4.83173	0.01473	0.00913672	0.0238667
4.86529	0.0149275	0.00977266	0.0247002
4.89908	0.0147754	0.00869531	0.0234707
4.93311	0.0148496	0.00941797	0.0242676
4.96737	0.0149542	0.00969687	0.024651
5.00187	0.0148625	0.00951562	0.0243781
5.03661	0.0151492	0.00932578	0.0244749
5.0716	0.0148938	0.00878438	0.0236781
5.10681	0.0152696	0.00985781	0.0251274
5.14229	0.0152217	0.00904141	0.0242631
5.178	0.0151304	0.00966797	0.0247984
5.21396	0.0152629	0.00868516	0.0239481
5.25017	0.0153667	0.00981094	0.0251776
5.28664	0.0151583	0.0091875	0.0243458
5.32335	0.0153708	0.00966953	0.0250404
5.36031	0.0153896	0.00973828	0.0251279
5.39754	0.0152817	0.00890859	0.0241903
5.43503	0.015345	0.00960469	0.0249497
5.47277	0.0150625	0.00994062	0.0250031
5.51078	0.015265	0.00913047	0.0243955
5.54904	0.0152496	0.00899922	0.0242488
5.58757	0.01526	0.00906875	0.0243288
5.62638	0.0156325	0.00938359	0.0250161
5.66545	0.0157971	0.00940547	0.0252026
5.70479	0.0152717	0.00917109	0.0244428
5.7444	0.0154825	0.00897031	0.0244528
5.78429	0.0153946	0.00873828	0.0241329
5.82445	0.0153938	0.00903984	0.0244336
5.86489	0.0151821	0.00932578	0.0245079
5.90561	0.0156104	0.00913281	0.0247432
5.94663	0.0155121	0.00892266	0.0244347
5.98791	0.0154329	0.00906953	0.0245024
6.02949	0.0153554	0.00934531	0.0247007
6.07135	0.015665	0.00878516	0.0244502
6.1135	0.0154308	0.00911328	0.0245441
6.15595	0.0154283	0.00868984	0.0241182
6.19869	0.0157029	0.00870234	0.0244053
6.24172	0.0157329	0.00909141	0.0248243
6.28506	0.0155317	0.00865547	0.0241871
6.3287	0.0155204	0.00873281	0.0242532
6.37264	0.0157496	0.00840313	0.0241527
6.41687	0.015835	0.00876172	0.0245967
6.46142	0.0158029	0.00917109	0.024974
6.50629	0.0157171	0.00901719	0.0247343
6.55145	0.0158279	0.00896328	0.0247912
6.59694	0.0155467	0.00883594	0.0243826
6.64274	0.0158108	0.00837734	0.0241882
6.68885	0.0159025	0.00856328	0.0244658
6.73527	0.0156171	0.00888516	0.0245022
6.78204	0.0158433	0.0095875	0.0254308
6.82911	0.0157379	0.00891875	0.0246567
6.87652	0.0160421	0.00856562	0.0246077
6.92426	0.0160246	0.00851953	0.0245441
6.97232	0.0158692	0.00871328	0.0245824
7.02072	0.0157971	0.00895313	0.0247502
7.06946	0.0160129	0.00887266	0.0248856
7.11853	0.0157179	0.00835234	0.0240703
7.16794	0.01593	0.00842891	0.0243589
7.2177	0.0158029	0.00893281	0.0247357
7.2678	0.0159437	0.008775	0.0247188
7.31825	0.0161621	0.00846562	0.0246277
7.36904	0.0159717	0.00855547	0.0245271
7.42019	0.0159333	0.00882734	0.0247607
7.4717	0.01629	0.00823125	0.0245212
7.52355	0.0161838	0.00863047	0.0248142
7.57578	0.0159246	0.00903437	0.024959
7.62836	0.0158792	0.00876563	0.0246448
7.6813	0.0160963	0.00830078	0.024397
7.73461	0.0162363	0.00792969	0.0241659
7.7883	0.0162779	0.00818828	0.0244662
7.84236	0.0161187	0.00846797	0.0245867
7.89679	0.0161983	0.00748672	0.0236851
7.95159	0.0158404	0.00843359	0.024274
8.00677	0.0163821	0.00823125	0.0246133
8.06235	0.0160604	0.00849844	0.0245589
8.1183	0.0163658	0.0082875	0.0246533
8.17465	0.0162625	0.00818516	0.0244477
8.23137	0.0163596	0.00825859	0.0246182
8.28851	0.0162971	0.00856406	0.0248611
8.34603	0.0162517	0.00837344	0.0246251
8.40395	0.0163546	0.00845156	0.0248061
8.46227	0.016215	0.00811562	0.0243306
8.521	0.0163475	0.00851172	0.0248592
8.58014	0.0166075	0.00836719	0.0249747
8.63968	0.0160208	0.0083625	0.0243833
8.69964	0.0163979	0.00835625	0.0247542
8.76001	0.0165258	0.00818125	0.0247071
8.8208	0.0164783	0.00817109	0.0246494
8.88201	0.0165317	0.00791172	0.0244434
8.94365	0.016685	0.00840078	0.0250858
9.00571	0.0163825	0.00758516	0.0239677
9.0682	0.0161754	0.00801172	0.0241871
9.13114	0.0164829	0.00784531	0.0243282
9.1945	0.0167208	0.007925	0.0246458
9.2583	0.0165733	0.00825313	0.0248265
9.32254	0.0164767	0.00800859	0.0244853
9.38724	0.0164975	0.00799375	0.0244913
9.45238	0.0166683	0.00839688	0.0250652
9.51796	0.0166521	0.00827109	0.0249232
9.58401	0.0166879	0.00781641	0.0245043
9.65051	0.0166946	0.00811797	0.0248126
9.71747	0.0165996	0.00808281	0.0246824
9.7849	0.0166929	0.00817266	0.0248656
9.8528	0.0166604	0.00827031	0.0249307
9.92116	0.0167379	0.00754609	0.024284
10	0.0165988	0.00795625	0.024555
