# Supplementary material for: Poly(ADP-ribose) polymerase 1 searches DNA via a ‘monkey bar’ mechanism
Source: eLife. 2018 Aug 8;7:e37818. doi: 10.7554/eLife.37818 (PMC6135609; doi:10.7554/eLife.37818)
Supplement: Figure 4—source data 1. — Global fitting of six representative concentrations of competitor p18mer DNA using the mechanism in Scheme 3: 76 nM (light green), 149 nM (blue), 225 nM (red), 398 nM (violet), 1 µM (dark green), and 4 µM (brown). Residuals for the seven concentrations are shown overlaid in the corresponding colors above. [file elife-37818-fig4-data1.xlsx]

## Sheet: Fig 4
data	76 nM	149 nM	225 nM	398 nM	1 uM	4 uM		fits	76 nM	149 nM	225 nM	398 nM	1 uM	4 uM		residuals	76 nM	149 nM	225 nM	398 nM	1 uM	4 uM
Time	S1	S1	S1	S1	S1	S1		Time	S1	S1	S1	S1	S1	S1		Time	S1	S1	S1	S1	S1	S1
0.005025	0.0325401	0.0266316	0.0236491	0.026384	0.024509	0.0219689		0.00081419	0.0249996	0.0249992	0.0249988	0.024998	0.0249949	0.0249812		0.005025	0.00649662	0.0010612	-0.00174948	0.00104494	-0.00145748	-0.00253208
0.005075	0.0336618	0.0317868	0.0235497	0.0272008	0.0229384	0.0206148		0.0008466	0.0249996	0.0249992	0.0249987	0.0249978	0.0249945	0.0249797		0.005075	0.00761855	0.00621684	-0.0018483	0.00186277	-0.00302568	-0.00388039
0.005125	0.0339502	0.0315887	0.0253335	0.0219931	0.0235376	0.0228736		0.0008803	0.0249995	0.0249991	0.0249986	0.0249976	0.0249941	0.0249782		0.005125	0.00790723	0.00601919	-6.38771e-05	-0.00334384	-0.00242409	-0.00161577
0.005175	0.028875	0.0292	0.0249486	0.0237088	0.0256431	0.0264475		0.000915342	0.0249995	0.024999	0.0249985	0.0249974	0.0249936	0.0249766		0.005175	0.00283218	0.00363089	-0.00044813	-0.00162709	-0.000316165	0.00196397
0.005225	0.0279074	0.0284923	0.0242302	0.0296489	0.0280414	0.0289989		0.000951778	0.0249995	0.024999	0.0249984	0.0249972	0.0249931	0.0249748		0.005225	0.00186482	0.00292363	-0.00116589	0.00431412	0.00208463	0.0045212
0.005275	0.0308137	0.0293618	0.0240145	0.0292524	0.0281338	0.0291497		0.000989664	0.0249994	0.0249989	0.0249983	0.024997	0.0249926	0.0249729		0.005275	0.00477136	0.00379356	-0.00138091	0.00391879	0.00217939	0.00467788
0.005325	0.0322876	0.0302162	0.0249972	0.0265022	0.0288568	0.0285351		0.00102906	0.0249994	0.0249988	0.0249982	0.0249968	0.024992	0.0249709		0.005325	0.00624549	0.0046484	-0.000397566	0.00116962	0.00290493	0.00406919
0.005375	0.0321305	0.0274689	0.0253681	0.0264038	0.0222027	0.0278068		0.00107002	0.0249993	0.0249987	0.024998	0.0249965	0.0249914	0.0249687		0.005375	0.00608857	0.00190158	-2.6034e-05	0.00107238	-0.00374672	0.00334677
0.005425	0.0286109	0.0248642	0.0274338	0.0236796	0.0188975	0.0220609		0.00111262	0.0249993	0.0249986	0.0249979	0.0249962	0.0249907	0.0249664		0.005425	0.0025693	-0.000702643	0.00204028	-0.00165067	-0.00704945	-0.00239322
0.0054875	0.0269211	0.0253131	0.0267008	0.0210491	0.0231445	0.0184942		0.0011569	0.0249992	0.0249985	0.0249977	0.024996	0.02499	0.0249639		0.0054875	0.000879751	-0.000253185	0.00130814	-0.00427976	-0.00279935	-0.00595261
0.0055375	0.0281662	0.0286618	0.0239162	0.0210013	0.0252818	0.0226486		0.00120296	0.0249992	0.0249984	0.0249975	0.0249956	0.0249893	0.0249613		0.0055375	0.00212504	0.00309589	-0.00147581	-0.00432643	-0.000659477	-0.00179231
0.0055875	0.0295071	0.026403	0.0236843	0.0255574	0.0240329	0.0213327		0.00125084	0.0249991	0.0249982	0.0249973	0.0249953	0.0249884	0.0249585		0.0055875	0.00346621	0.000837549	-0.00170701	0.000230758	-0.00190585	-0.00310233
0.0056375	0.0287851	0.0276096	0.0229464	0.0275502	0.0224099	0.0202008		0.00130063	0.024999	0.0249981	0.0249971	0.0249949	0.0249875	0.0249554		0.0056375	0.00274446	0.0020446	-0.00244425	0.00222476	-0.0035264	-0.00422827
0.0056875	0.0289395	0.0268357	0.0225618	0.0265769	0.0246162	0.0235266		0.00135241	0.0249989	0.0249979	0.0249969	0.0249945	0.0249866	0.0249522		0.0056875	0.00289909	0.00127115	-0.00282818	0.00125256	-0.00131754	-0.000896514
0.00575	0.0276706	0.026423	0.023362	0.0214585	0.0309225	0.0253711		0.00140624	0.0249989	0.0249978	0.0249966	0.0249941	0.0249855	0.0249487		0.00575	0.00163044	0.000859087	-0.00202706	-0.0038644	0.00499198	0.000955417
0.0058	0.0273294	0.0240033	0.0269681	0.0200901	0.0278859	0.0254607		0.00146222	0.0249988	0.0249976	0.0249964	0.0249936	0.0249844	0.024945		0.0058	0.00128947	-0.00156023	0.00157967	-0.00523164	0.00195801	0.00105093
0.00585	0.0289582	0.0242648	0.0310588	0.0224307	0.0232821	0.0244785		0.00152042	0.0249987	0.0249974	0.0249961	0.0249932	0.0249832	0.0249411		0.00585	0.00291855	-0.00129823	0.00567102	-0.00288981	-0.00264326	7.47384e-05
0.0059125	0.0290538	0.0208761	0.0322244	0.0232939	0.024687	0.0244827		0.00158095	0.0249986	0.0249972	0.0249958	0.0249926	0.024982	0.0249369		0.0059125	0.00301446	-0.00468638	0.00683754	-0.00202515	-0.00123508	8.63136e-05
0.0059625	0.0274398	0.0251258	0.0310225	0.0274945	0.0277686	0.0242313		0.00164388	0.0249985	0.024997	0.0249955	0.0249921	0.0249806	0.0249324		0.0059625	0.00140069	-0.000436188	0.00563632	0.00217658	0.00184911	-0.000159089
0.0060125	0.0258359	0.0298425	0.0285145	0.0332634	0.0299118	0.0217508		0.00170931	0.0249983	0.0249968	0.0249951	0.0249914	0.0249791	0.0249276		0.0060125	-0.000202908	0.00428104	0.00312905	0.00794672	0.00399486	-0.00263361
0.006075	0.0273219	0.0282148	0.0289269	0.0287252	0.0247082	0.0220434		0.00177735	0.0249982	0.0249965	0.0249947	0.0249908	0.0249775	0.0249225		0.006075	0.00128339	0.00265389	0.00354229	0.00341003	-0.00120544	-0.00233354
0.006125	0.0297664	0.0279305	0.0293832	0.0258252	0.0219005	0.0249002		0.0018481	0.0249981	0.0249962	0.0249943	0.0249901	0.0249758	0.0249171		0.006125	0.00372814	0.00237002	0.00399932	0.000511232	-0.0040105	0.000529316
0.0061875	0.0233321	0.0297467	0.0281909	0.0278538	0.0256167	0.0277612		0.00192167	0.0249979	0.0249959	0.0249939	0.0249893	0.024974	0.0249113		0.0061875	-0.00270589	0.00418683	0.0028079	0.00254131	-0.000290984	0.0033978
0.0062375	0.0250115	0.0279612	0.0284994	0.0286316	0.0304794	0.0257857		0.00199816	0.0249978	0.0249956	0.0249934	0.0249885	0.024972	0.0249052		0.0062375	-0.00102624	0.00240188	0.00311713	0.00332027	0.00457431	0.00142826
0.0063	0.022567	0.0257381	0.0301283	0.033212	0.0283728	0.0245261		0.0020777	0.0249976	0.0249953	0.0249929	0.0249876	0.0249699	0.0248986		0.0063	-0.00347043	0.000179404	0.00474687	0.00790229	0.00247104	0.000176153
0.0063625	0.0268417	0.024748	0.0311134	0.031984	0.0284618	0.0238107		0.00216041	0.0249974	0.0249949	0.0249924	0.0249867	0.0249677	0.0248917		0.0063625	0.00080461	-0.000810096	0.00573294	0.0066758	0.0025634	-0.000531712
0.0064125	0.0310464	0.0254577	0.0266049	0.0282057	0.0307936	0.0205843		0.00224641	0.0249972	0.0249945	0.0249918	0.0249857	0.0249653	0.0248843		0.0064125	0.00500954	-9.99909e-05	0.00122515	0.00289873	0.00489795	-0.00375206
0.006475	0.0296217	0.0225626	0.0231261	0.0269972	0.0289849	0.0228711		0.00233583	0.024997	0.0249941	0.0249912	0.0249846	0.0249627	0.0248765		0.006475	0.00358513	-0.00299443	-0.00225278	0.00169176	0.00309253	-0.00145772
0.0065375	0.0249623	0.0250445	0.0251057	0.0246516	0.022337	0.0217717		0.00242881	0.0249968	0.0249937	0.0249905	0.0249834	0.02496	0.0248682		0.0065375	-0.00107389	-0.000511942	-0.000272195	-0.000652287	-0.00355189	-0.00254963
0.0065875	0.0235368	0.0350956	0.0258164	0.0222648	0.020109	0.0222629		0.00252549	0.0249965	0.0249932	0.0249898	0.0249821	0.024957	0.0248594		0.0065875	-0.00249918	0.00953965	0.000439257	-0.00303785	-0.00577719	-0.00205238
0.00665	0.0254272	0.0360324	0.0274645	0.0222214	0.0225535	0.0268178		0.00262602	0.0249962	0.0249927	0.024989	0.0249808	0.0249538	0.0248501		0.00665	-0.00060847	0.0104771	0.00208826	-0.00307969	-0.00332928	0.00251012
0.0067125	0.0270664	0.0308714	0.0242022	0.0236736	0.0246601	0.0284417		0.00273055	0.024996	0.0249921	0.0249882	0.0249794	0.0249505	0.0248402		0.0067125	0.00103114	0.00531673	-0.00117317	-0.00162592	-0.00121927	0.00414158
0.006775	0.0245752	0.0274434	0.024242	0.0237843	0.0212467	0.0260151		0.00283925	0.0249957	0.0249915	0.0249873	0.0249778	0.0249468	0.0248297		0.006775	-0.00145974	0.00188934	-0.0011324	-0.00151362	-0.0046293	0.0017225
0.0068375	0.022645	0.0285074	0.0261167	0.0231283	0.0202747	0.0256868		0.00295226	0.0249953	0.0249909	0.0249863	0.0249762	0.024943	0.0248187		0.0068375	-0.00338963	0.00295399	0.000743265	-0.00216807	-0.00559783	0.00140177
0.0068875	0.0245794	0.0279508	0.0306027	0.0283291	0.019239	0.0252079		0.00306978	0.024995	0.0249902	0.0249853	0.0249744	0.0249388	0.024807		0.0068875	-0.00145502	0.00239791	0.00523001	0.00303403	-0.00663078	0.000928989
0.00695	0.0251145	0.0261623	0.0329057	0.0271269	0.0211417	0.0292989		0.00319198	0.0249946	0.0249895	0.0249842	0.0249725	0.0249344	0.0247947		0.00695	-0.000919522	0.000610087	0.00753398	0.00183344	-0.00472456	0.00502751
0.0070125	0.0276544	0.0287557	0.0317266	0.0255588	0.0291055	0.0303906		0.00331904	0.0249942	0.0249887	0.024983	0.0249705	0.0249297	0.0247816		0.0070125	0.00162065	0.00320414	0.00635581	0.000266916	0.00324266	0.00612685
0.007075	0.0235027	0.0287975	0.0279074	0.027142	0.0270934	0.0264066		0.00345116	0.0249938	0.0249878	0.0249818	0.0249683	0.0249247	0.0247679		0.007075	-0.00253066	0.00324654	0.00253754	0.00185178	0.00123406	0.00215038
0.0071375	0.0236299	0.0236464	0.0251741	0.0239892	0.0253983	0.0237038		0.00358854	0.0249933	0.0249869	0.0249804	0.024966	0.0249194	0.0247534		0.0071375	-0.00240313	-0.0019039	-0.000194738	-0.00129935	-0.000457491	-0.000544775
0.0072	0.0250697	0.0248601	0.028787	0.0240431	0.0254994	0.0272706		0.00373138	0.0249928	0.024986	0.024979	0.0249635	0.0249137	0.0247381		0.0072	-0.000962951	-0.000689514	0.00341914	-0.00124387	-0.000352876	0.00302958
0.007275	0.0263895	0.0289772	0.0307	0.0241184	0.0232266	0.0228288		0.00387991	0.0249923	0.0249849	0.0249774	0.0249608	0.0249076	0.024722		0.007275	0.00035724	0.00342831	0.00533322	-0.00116662	-0.00262145	-0.00140305
0.0073375	0.0243082	0.0288961	0.0296291	0.021995	0.0242881	0.0204305		0.00403436	0.0249917	0.0249838	0.0249758	0.024958	0.0249011	0.0247051		0.0073375	-0.00172373	0.00334792	0.00426332	-0.00328833	-0.00155637	-0.00379379
0.0074	0.0225401	0.0271747	0.0265508	0.0240568	0.0227629	0.0225934		0.00419495	0.0249911	0.0249827	0.024974	0.024955	0.0248942	0.0246873		0.0074	-0.00349152	0.00162716	0.001186	-0.00122486	-0.00307809	-0.00162326
0.0074625	0.0253299	0.0228629	0.0244678	0.0261379	0.0251362	0.0248055		0.00436194	0.0249904	0.0249814	0.0249722	0.0249517	0.0248869	0.0246686		0.0074625	-0.000701339	-0.00268399	-0.000895981	0.000857845	-0.000701174	0.000596441
0.007525	0.0286744	0.0216206	0.0259395	0.0234233	0.0274019	0.0238211		0.00453557	0.0249897	0.02498	0.0249701	0.0249483	0.0248791	0.0246489		0.007525	0.00264352	-0.00392563	0.000576712	-0.00185505	0.00156806	-0.000380279
0.0076	0.0264412	0.023748	0.0257401	0.0250766	0.0263038	0.0230195		0.00471611	0.024989	0.0249786	0.024968	0.0249446	0.0248708	0.0246283		0.0076	0.000410695	-0.00179735	0.000378455	-0.000199742	0.000474283	-0.00117278
0.0076625	0.0228082	0.0262568	0.0285041	0.026584	0.0276851	0.0205324		0.00490384	0.0249882	0.0249771	0.0249657	0.0249407	0.024862	0.0246067		0.0076625	-0.00322192	0.000712121	0.00314346	0.00130936	0.0018592	-0.00365224
0.007725	0.0253557	0.0272327	0.0295016	0.0281563	0.0258384	0.020578		0.00509905	0.0249873	0.0249754	0.0249633	0.0249365	0.0248527	0.024584		0.007725	-0.000674039	0.00168862	0.00414199	0.0028833	1.61016e-05	-0.003599
0.0078	0.02867	0.0255967	0.0313747	0.0236077	0.025709	0.0206472		0.00530202	0.0249864	0.0249737	0.0249607	0.0249321	0.0248428	0.0245603		0.0078	0.00264067	5.34536e-05	0.00601628	-0.00166329	-0.000108953	-0.00352061
0.0078625	0.0284651	0.0245859	0.0320005	0.0266505	0.0241192	0.0227912		0.00551307	0.0249855	0.0249718	0.0249579	0.0249274	0.0248323	0.0245354		0.0078625	0.00243609	-0.000956575	0.00664312	0.00138127	-0.00169516	-0.00136902
0.0079375	0.0272414	0.0283252	0.0285214	0.0261104	0.0251549	0.0250761		0.00573253	0.0249844	0.0249698	0.0249549	0.0249223	0.0248211	0.0245094		0.0079375	0.00121289	0.00278354	0.00316521	0.000843207	-0.000655079	0.000925033
0.008	0.0290879	0.0291678	0.0270725	0.0266024	0.0290186	0.0261288		0.00596072	0.0249833	0.0249677	0.0249518	0.024917	0.0248094	0.0244822		0.008	0.00305968	0.00362681	0.00171733	0.00133696	0.00321231	0.00198542
0.008075	0.0303906	0.0350522	0.0278577	0.0210027	0.0296788	0.0248126		0.00619799	0.0249821	0.0249654	0.0249484	0.0249113	0.0247969	0.0244538		0.008075	0.00436286	0.00951198	0.00250373	-0.0042607	0.00387686	0.000678384
0.0081375	0.0294283	0.0304024	0.0288846	0.016425	0.0256725	0.023253		0.00644471	0.0249809	0.024963	0.0249449	0.0249052	0.0247837	0.0244241		0.0081375	0.00340086	0.00486296	0.00353168	-0.00883672	-0.000125785	-0.000873587
0.0082125	0.0318192	0.0283445	0.0257651	0.021606	0.0236813	0.0231994		0.00670125	0.0249796	0.0249605	0.0249411	0.0248988	0.0247697	0.0243931		0.0082125	0.00579223	0.00280583	0.000413413	-0.0036536	-0.00211258	-0.000917982
0.008275	0.0265895	0.0254827	0.0267906	0.0242599	0.0242722	0.0305585		0.006968	0.0249782	0.0249577	0.0249371	0.024892	0.024755	0.0243608		0.008275	0.000562929	-5.52828e-05	0.00144	-0.000998009	-0.00151795	0.00644873
0.00835	0.027559	0.0246741	0.0259865	0.0281412	0.0214445	0.0337794		0.00724537	0.0249767	0.0249548	0.0249328	0.0248848	0.0247395	0.0243271		0.00835	0.00153288	-0.000862952	0.000637128	0.00288541	-0.00434126	0.00967879
0.008425	0.0252766	0.0264917	0.0260774	0.0274653	0.0239409	0.0319184		0.00753378	0.0249751	0.0249518	0.0249282	0.0248772	0.0247231	0.024292		0.008425	-0.000749098	0.000955481	0.000729317	0.00221169	-0.00184038	0.00782698
0.0085	0.023659	0.0241	0.0280697	0.0236052	0.0293958	0.0256472		0.00783367	0.0249734	0.0249485	0.0249234	0.0248691	0.0247058	0.0242553		0.0085	-0.00236623	-0.00143542	0.00272288	-0.00164636	0.00361903	0.00156501
0.008575	0.0256667	0.0205524	0.0263255	0.0230772	0.0265527	0.0269343		0.0081455	0.0249716	0.0249451	0.0249183	0.0248605	0.0246875	0.0242172		0.008575	-0.000358094	-0.00498209	0.000979918	-0.00217226	0.00078037	0.00286129
0.0086375	0.0266491	0.0232535	0.0226651	0.0230925	0.0255131	0.0240799		0.00846974	0.0249696	0.0249414	0.0249129	0.0248514	0.0246683	0.0241775		0.0086375	0.000624699	-0.00228028	-0.00267946	-0.00215511	-0.000255451	1.45455e-05
0.0087125	0.0225195	0.0239524	0.0226244	0.0233066	0.0268057	0.0251153		0.00880689	0.0249676	0.0249375	0.0249072	0.0248419	0.0246482	0.0241362		0.0087125	-0.00350452	-0.00158051	-0.00271885	-0.00193896	0.00104163	0.00105917
0.0087875	0.024867	0.0227376	0.0242151	0.0258123	0.0254865	0.0286772		0.00915746	0.0249655	0.0249334	0.0249012	0.0248317	0.0246269	0.0240933		0.0087875	-0.00115654	-0.00279448	-0.00112691	0.000568951	-0.000273094	0.00463017
0.0088625	0.0272236	0.0290101	0.0263774	0.0266211	0.0244318	0.0279788		0.00952198	0.0249632	0.0249291	0.0248948	0.0248211	0.0246046	0.0240486		0.0088625	0.00120051	0.00347892	0.00103674	0.00137989	-0.00132325	0.00394101
0.0089375	0.0274131	0.0299807	0.0292697	0.0236494	0.0235002	0.0297802		0.00990102	0.0249608	0.0249245	0.024888	0.0248098	0.0245812	0.0240022		0.0089375	0.00139053	0.0044504	0.00393033	-0.00158965	-0.00225031	0.00575157
0.0090125	0.0275055	0.0243851	0.0280967	0.0274401	0.0210313	0.0222241		0.0102951	0.0249583	0.0249196	0.0248809	0.0247979	0.0245566	0.023954		0.0090125	0.00148329	-0.00114433	0.00275855	0.00220317	-0.00471472	-0.00179528
0.0090875	0.0226467	0.0236986	0.0267417	0.0283164	0.0256217	0.022498		0.0107049	0.0249556	0.0249145	0.0248734	0.0247854	0.0245308	0.0239038		0.0090875	-0.00337504	-0.00182998	0.0014049	0.00308172	-0.000119788	-0.00151219
0.009175	0.0213142	0.0266401	0.0245049	0.0280217	0.0292153	0.0256131		0.0111311	0.0249527	0.0249091	0.0248654	0.0247722	0.0245038	0.0238518		0.009175	-0.00470692	0.00111253	-0.000830391	0.00278948	0.00347922	0.00161364
0.00925	0.0228456	0.0236637	0.0270895	0.0251164	0.0259195	0.0267497		0.0115742	0.0249497	0.0249034	0.024857	0.0247583	0.0244755	0.0237977		0.00925	-0.00317513	-0.00186295	0.00175553	-0.000113553	0.000187911	0.00275937
0.009325	0.0259681	0.0234928	0.0295524	0.0274011	0.0264354	0.0247645		0.0120349	0.0249466	0.0248974	0.0248482	0.0247437	0.0244459	0.0237416		0.009325	-5.21388e-05	-0.00203294	0.00421976	0.00217326	0.000708428	0.000783394
0.0094	0.0279442	0.0267725	0.0290247	0.0278629	0.0284112	0.0275354		0.0125139	0.0249432	0.024891	0.0248389	0.0247284	0.0244149	0.0236834		0.0094	0.00192443	0.00124763	0.00369333	0.00263727	0.00268885	0.00356346
0.0094875	0.0266741	0.0322159	0.0323903	0.0245305	0.0266115	0.0227783		0.0130121	0.0249397	0.0248843	0.0248292	0.0247122	0.0243825	0.023623		0.0094875	0.000654921	0.00669208	0.00706053	-0.000692572	0.00089449	-0.00118296
0.0095625	0.0309629	0.0277725	0.025478	0.0213577	0.0275384	0.0251104		0.01353	0.024936	0.0248773	0.0248189	0.0246953	0.0243486	0.0235603		0.0095625	0.00494413	0.00224958	0.000149493	-0.00386316	0.00182603	0.00115837
0.0096375	0.0338788	0.0242791	0.0251835	0.0204228	0.0293728	0.0239794		0.0140686	0.0249321	0.0248699	0.0248081	0.0246776	0.0243133	0.0234952		0.0096375	0.00786054	-0.00124293	-0.000143681	-0.00479583	0.00366499	3.65171e-05
0.009725	0.0285876	0.0263142	0.0263725	0.0195895	0.0272881	0.0287189		0.0146286	0.024928	0.0248622	0.0247968	0.024659	0.0242764	0.0234278		0.009725	0.00256988	0.000793297	0.00104689	-0.00562647	0.00158578	0.0047868
0.0098	0.0283516	0.0227648	0.0260222	0.0234294	0.0260601	0.0337425		0.0152109	0.0249237	0.024854	0.0247849	0.0246395	0.0242379	0.0233579		0.0098	0.00233437	-0.00275524	0.000697953	-0.0017844	0.000362397	0.00981961
0.0098875	0.0307571	0.0281873	0.0243928	0.0317505	0.0238609	0.0313425		0.0158164	0.0249192	0.0248454	0.0247724	0.0246191	0.0241978	0.0232853		0.0098875	0.00474042	0.00266835	-0.000929874	0.00653937	-0.00183135	0.00743032
0.0099625	0.0304535	0.0304478	0.025939	0.0249392	0.0285063	0.0277046		0.016446	0.0249145	0.0248365	0.0247593	0.0245978	0.0241559	0.0232102		0.0099625	0.00443733	0.00492971	0.000617629	-0.000269645	0.00281864	0.0038016
0.01005	0.0291483	0.0255582	0.0261535	0.0224986	0.0270475	0.0263184		0.0171007	0.0249095	0.0248271	0.0247456	0.0245754	0.0241124	0.0231323		0.01005	0.00313267	4.12227e-05	0.000833768	-0.00270767	0.00136529	0.00242605
0.0101375	0.0252175	0.0276557	0.0237456	0.0298533	0.0235898	0.0267579		0.0177814	0.0249043	0.0248172	0.0247313	0.0245521	0.024067	0.0230516		0.0101375	-0.000797531	0.00213983	-0.00157261	0.00464964	-0.00208694	0.00287632
0.010225	0.0278401	0.0225549	0.026881	0.0301112	0.0229579	0.0261511		0.0184892	0.0248988	0.0248069	0.0247163	0.0245277	0.0240198	0.0229679		0.010225	0.00182556	-0.00295991	0.00156442	0.00491025	-0.00271334	0.00228016
0.0103	0.0258428	0.0244214	0.0280379	0.0264318	0.0226436	0.0214508		0.0192252	0.0248931	0.0247961	0.0247006	0.0245023	0.0239707	0.0228813		0.0103	-0.000171202	-0.0010925	0.00272265	0.00123313	-0.00302293	-0.00241094
0.0103875	0.023862	0.0261497	0.0251019	0.0266928	0.0244626	0.0245772		0.0199905	0.0248871	0.0247848	0.0246842	0.0244758	0.0239197	0.0227916		0.0103875	-0.0021514	0.000636884	-0.00021174	0.00149678	-0.00119849	0.000726141
0.010475	0.0288868	0.0286211	0.0233055	0.0283	0.0273126	0.0194827		0.0207862	0.0248808	0.024773	0.0246671	0.0244481	0.0238666	0.0226986		0.010475	0.0028739	0.00310941	-0.00200656	0.00310659	0.00165701	-0.00435766
0.0105625	0.0306906	0.0249859	0.0231522	0.0291752	0.0247813	0.0219593		0.0216136	0.0248743	0.0247606	0.0246493	0.0244192	0.0238115	0.0226024		0.0105625	0.00467832	-0.000524664	-0.00215825	0.00398454	-0.000868804	-0.00187031
0.01065	0.026762	0.0247112	0.0295942	0.0285483	0.0312491	0.024775		0.022474	0.0248674	0.0247478	0.0246306	0.0243891	0.0237542	0.0225028		0.01065	0.000750322	-0.000798289	0.0042854	0.0033603	0.00560457	0.000956046
0.0107375	0.0244599	0.0198184	0.0285181	0.0267458	0.0300761	0.0285469		0.0233686	0.0248603	0.0247343	0.0246112	0.0243578	0.0236948	0.0223997		0.0107375	-0.0015513	-0.00569004	0.00321092	0.00156052	0.00443702	0.00473872
0.010825	0.0219175	0.021695	0.0223189	0.021967	0.0232381	0.0275758		0.0242988	0.0248528	0.0247203	0.0245909	0.0243252	0.023633	0.0222929		0.010825	-0.00409303	-0.00381229	-0.00298663	-0.00321563	-0.00239536	0.00377826
0.0109125	0.0251109	0.0217928	0.0236063	0.0247324	0.0269675	0.0253544		0.0252661	0.024845	0.0247057	0.0245698	0.0242912	0.0235689	0.0221825		0.0109125	-0.000899037	-0.00371338	-0.00169764	-0.000447539	0.00133958	0.00156752
0.011	0.030203	0.0258546	0.0282044	0.0256329	0.0234557	0.023831		0.0262718	0.0248369	0.0246904	0.0245478	0.0242559	0.0235024	0.0220683		0.011	0.00419358	0.000349549	0.00290207	0.000455722	-0.00216668	5.48585e-05
0.0110875	0.0293456	0.0276137	0.0235516	0.0259219	0.0261206	0.0261052		0.0273176	0.0248284	0.0246745	0.0245248	0.0242191	0.0234335	0.0219502		0.0110875	0.00333675	0.00210973	-0.00174904	0.000747451	0.000503716	0.00233972
0.0111875	0.0254662	0.029045	0.0253349	0.0275538	0.0285489	0.021423		0.028405	0.0248195	0.024658	0.024501	0.0241809	0.0233619	0.0218281		0.0111875	-0.000541976	0.00354233	3.60775e-05	0.00238243	0.00293838	-0.00233022
0.011275	0.0235277	0.0229016	0.0289329	0.025511	0.0251681	0.0224349		0.0295357	0.0248103	0.0246408	0.0244762	0.0241412	0.0232878	0.0217018		0.011275	-0.00247985	-0.00259995	0.0036358	0.000342309	-0.000436812	-0.00130772
0.0113625	0.0224307	0.0232524	0.0262651	0.0284244	0.0259349	0.0232788		0.0307114	0.0248008	0.0246228	0.0244503	0.0240999	0.0232109	0.0215713		0.0113625	-0.00357623	-0.002248	0.000969598	0.00325851	0.000335533	-0.000453093
0.0114625	0.0279939	0.0247491	0.0266247	0.0253195	0.0291016	0.023289		0.0319339	0.0247908	0.0246042	0.0244235	0.0240571	0.0231312	0.0214365		0.0114625	0.00198763	-0.000750007	0.00133111	0.000156702	0.00350868	-0.000430732
0.01155	0.0258024	0.0202365	0.0280401	0.0237442	0.0284783	0.0266175		0.0332051	0.0247804	0.0245848	0.0243955	0.0240125	0.0230486	0.0212972		0.01155	-0.000203258	-0.00526151	0.00274815	-0.00141582	0.00289094	0.00290851
0.01165	0.0266783	0.0210928	0.0271327	0.0234244	0.026306	0.0251934		0.0345268	0.0247696	0.0245646	0.0243665	0.0239663	0.022963	0.0211533		0.01165	0.000673248	-0.00440389	0.00184264	-0.00173245	0.000725095	0.00149652
0.0117375	0.0292068	0.0301101	0.0290859	0.0275794	0.0272002	0.0252453		0.0359012	0.0247583	0.0245436	0.0243363	0.0239183	0.0228744	0.0210048		0.0117375	0.00320242	0.00461455	0.00379761	0.00242526	0.00162494	0.0015591
0.0118375	0.0274272	0.0277439	0.0263478	0.0273266	0.0271192	0.0249588		0.0373303	0.0247466	0.0245217	0.024305	0.0238685	0.0227826	0.0208515		0.0118375	0.00142343	0.00224965	0.00106133	0.00217568	0.00155033	0.00128475
0.0119375	0.0260101	0.0278989	0.0221618	0.0171931	0.0295714	0.0220703		0.0388163	0.0247344	0.024499	0.0242724	0.0238167	0.0226876	0.0206933		0.0119375	7.08895e-06	0.00240591	-0.00312274	-0.00795466	0.00400896	-0.00159154
0.012025	0.0315697	0.0302305	0.0272494	0.0201673	0.028134	0.0222527		0.0403614	0.0247218	0.0244755	0.0242386	0.0237631	0.0225892	0.0205301		0.012025	0.00556731	0.00473865	0.00196658	-0.0049777	0.00257724	-0.00139847
0.012125	0.0295706	0.0285145	0.0276164	0.0218368	0.0281324	0.0197728		0.041968	0.0247086	0.024451	0.0242034	0.0237074	0.0224873	0.0203619		0.012125	0.00356882	0.00302403	0.00233555	-0.00330501	0.00258205	-0.00386625
0.012225	0.0274362	0.0295044	0.0285244	0.0306142	0.0279827	0.0277261		0.0436386	0.0246949	0.0244255	0.0241669	0.0236496	0.0223819	0.0201884		0.012225	0.00143518	0.00401519	0.00324545	0.00547566	0.00243878	0.0040992
0.012325	0.027028	0.0295588	0.030331	0.0309445	0.0302805	0.0266522		0.0453757	0.0246807	0.024399	0.024129	0.0235897	0.0222728	0.0200097		0.012325	0.00102763	0.00407091	0.00505398	0.00580908	0.00474306	0.00303746
0.012425	0.0243947	0.0228772	0.0303667	0.0288796	0.0261667	0.0241225		0.047182	0.0246659	0.0243716	0.0240897	0.0235276	0.02216	0.0198256		0.012425	-0.00160491	-0.00260936	0.00509164	0.00374746	0.000635795	0.000519941
0.012525	0.0252577	0.0263403	0.0253266	0.0314219	0.0216277	0.0283802		0.0490601	0.0246505	0.024343	0.0240489	0.0234632	0.0220434	0.019636		0.012525	-0.0007413	0.00085516	5.34746e-05	0.00629298	-0.00389673	0.00478978
0.012625	0.0217991	0.0227129	0.0253228	0.0257392	0.0248236	0.0246239		0.051013	0.0246346	0.0243134	0.0240065	0.0233964	0.0219227	0.0194409		0.012625	-0.00419911	-0.00277098	5.15815e-05	0.000613512	-0.00069436	0.0010456
0.012725	0.0275895	0.0237373	0.0277728	0.0228986	0.0310395	0.0234324		0.0530436	0.024618	0.0242826	0.0239625	0.0233271	0.021798	0.0192401		0.012725	0.00159197	-0.00174519	0.00250354	-0.00222392	0.00552807	-0.000133746
0.012825	0.0307357	0.0235711	0.023648	0.0230887	0.02512	0.0205368		0.0551551	0.0246007	0.0242507	0.0239169	0.0232554	0.0216691	0.0190337		0.012825	0.00473883	-0.00191006	-0.00161922	-0.00203057	-0.000384927	-0.00301722
0.012925	0.0298175	0.0206338	0.0258846	0.0256505	0.0254376	0.0246651		0.0573506	0.0245828	0.0242175	0.0238695	0.023181	0.0215359	0.0188215		0.012925	0.00382141	-0.00484608	0.00061928	0.000534483	-6.08326e-05	0.0011232
0.0130375	0.0291568	0.021803	0.0301934	0.0281112	0.0249788	0.0233816		0.0596335	0.0245642	0.024183	0.0238204	0.023104	0.0213984	0.0186034		0.0130375	0.00316149	-0.00367533	0.00493029	0.00299885	-0.00051229	-0.000146681
0.0131375	0.0265733	0.0282055	0.0240019	0.0236838	0.0263873	0.0286862		0.0620073	0.0245449	0.0241473	0.0237694	0.0230241	0.0212563	0.0183795		0.0131375	0.000578687	0.00272849	-0.00125922	-0.00142537	0.000902753	0.0051701
0.0132375	0.0249294	0.0240263	0.0227733	0.0220101	0.0285145	0.0296522		0.0644756	0.0245248	0.0241102	0.0237165	0.0229414	0.0211096	0.0181496		0.0132375	-0.00106456	-0.00144927	-0.00248581	-0.00309573	0.00303648	0.00614815
0.01335	0.0309395	0.0238107	0.0262541	0.021023	0.0280033	0.0230541		0.0670421	0.024504	0.0240717	0.0236617	0.0228558	0.0209583	0.0179138		0.01335	0.00494641	-0.0016634	0.000997191	-0.00407915	0.00253257	-0.000436315
0.01345	0.0354615	0.0231283	0.028159	0.0272835	0.0265115	0.0239354		0.0697108	0.0244823	0.0240317	0.0236048	0.0227671	0.0208021	0.0176721		0.01345	0.00946911	-0.00234446	0.00290412	0.00218457	0.00104736	0.000457101
0.0135625	0.0289384	0.024253	0.0284892	0.0290439	0.0262002	0.0233107		0.0724857	0.0244599	0.0239902	0.0235459	0.0226753	0.020641	0.0174244		0.0135625	0.00294684	-0.0012182	0.00323659	0.00394869	0.000743463	-0.000154023
0.0136625	0.0325975	0.0208596	0.0246761	0.0266533	0.0244615	0.021028		0.0753711	0.0244365	0.0239472	0.0234847	0.0225802	0.0204749	0.0171707		0.0136625	0.00660662	-0.00461024	-0.000574603	0.00156132	-0.000988718	-0.00242463
0.013775	0.0250101	0.023789	0.0257417	0.0275651	0.0266708	0.0217585		0.0783713	0.0244123	0.0239025	0.0234213	0.0224819	0.0203037	0.016911		0.013775	-0.000979926	-0.00167931	0.000493307	0.00247683	0.001228	-0.00168055
0.0138875	0.0224225	0.0271546	0.0270082	0.0248384	0.0338541	0.0226063		0.081491	0.0243871	0.0238562	0.0233557	0.0223801	0.0201273	0.0166455		0.0138875	-0.00356675	0.0016879	0.00176205	-0.000246108	0.00841863	-0.000819162
0.014	0.0220546	0.0265159	0.0250788	0.0204269	0.0288008	0.0251269		0.0847348	0.0243609	0.0238081	0.0232876	0.0222748	0.0199456	0.016374		0.014	-0.00393379	0.00105071	-0.000165089	-0.00465393	0.00337273	0.00171502
0.0141125	0.0247272	0.0270791	0.0233535	0.0244796	0.0251906	0.0257211		0.0881078	0.0243338	0.0237583	0.023217	0.0221658	0.0197586	0.0160968		0.0141125	-0.00126045	0.00161545	-0.0018881	-0.000597466	-0.000230039	0.00232281
0.014225	0.0287055	0.026753	0.0255162	0.0249349	0.0255283	0.0252544		0.0916151	0.0243056	0.0237066	0.0231439	0.0220532	0.0195661	0.0158139		0.014225	0.00271867	0.0012909	0.000276809	-0.000138519	0.000115003	0.00186962
0.0143375	0.0240296	0.023642	0.0257219	0.0221208	0.022912	0.0210186		0.0952619	0.0242763	0.0236529	0.0230682	0.0219367	0.0193681	0.0155254		0.0143375	-0.00195633	-0.00181853	0.000484852	-0.0029488	-0.0024938	-0.00235255
0.01445	0.0240439	0.0222791	0.021764	0.021209	0.0235318	0.0196349		0.0990539	0.024246	0.0235973	0.0229897	0.0218164	0.0191645	0.0152314		0.01445	-0.00194122	-0.00317988	-0.00347084	-0.00385687	-0.0018666	-0.00372279
0.0145625	0.0282027	0.0198115	0.0199849	0.0229225	0.0255719	0.0269024		0.102997	0.0242144	0.0235397	0.0229085	0.021692	0.0189552	0.0149321		0.0145625	0.00221839	-0.0056459	-0.00524768	-0.00213967	0.000180928	0.00355833
0.014675	0.0305958	0.0249884	0.0190648	0.0249478	0.0249491	0.0232994		0.107097	0.0241817	0.0234799	0.0228243	0.0215635	0.0187403	0.0146276		0.014675	0.00461235	-0.000467406	-0.00616544	-0.000110643	-0.000434449	-3.11612e-05
0.0147875	0.0272439	0.0229692	0.0222651	0.0214365	0.0238557	0.0241305		0.11136	0.0241477	0.023418	0.0227372	0.0214308	0.0185196	0.0143182		0.0147875	0.00126126	-0.00248507	-0.00296288	-0.00361815	-0.00152043	0.000813406
0.0149	0.0215151	0.0251807	0.0234414	0.0199233	0.0293607	0.0196824		0.115793	0.0241125	0.0233538	0.0226471	0.0212938	0.0182931	0.014004		0.0149	-0.00446676	-0.000271955	-0.00178421	-0.00512758	0.00399195	-0.00362115
0.015025	0.0283744	0.028667	0.0251159	0.0208535	0.023484	0.0246846		0.120402	0.0240759	0.0232872	0.0225538	0.0211523	0.0180608	0.0136854		0.015025	0.00239351	0.00321606	-0.000107204	-0.00419317	-0.00187643	0.00139605
0.0151375	0.0283511	0.0256917	0.0283725	0.024856	0.0239788	0.0266354		0.125195	0.024038	0.0232183	0.0224572	0.0210064	0.0178227	0.0133625		0.0151375	0.00237099	0.000242365	0.00315169	-0.00018693	-0.00137421	0.00336038
0.0152625	0.0224739	0.0255252	0.023436	0.0253002	0.0236761	0.0260849		0.130178	0.0239986	0.0231469	0.0223573	0.0208558	0.0175788	0.0130356		0.0152625	-0.00350528	7.76406e-05	-0.00178228	0.000261497	-0.00166868	0.00282482
0.015375	0.027045	0.0244945	0.0269027	0.0235489	0.0264816	0.0270483		0.13536	0.0239578	0.0230729	0.022254	0.0207006	0.0173292	0.0127052		0.015375	0.00106671	-0.000951543	0.00168679	-0.00148609	0.00114426	0.00380176
0.0155	0.0267195	0.030189	0.0296469	0.0248464	0.0268107	0.0259964		0.140748	0.0239154	0.0229963	0.0221472	0.0205405	0.0170737	0.0123715		0.0155	0.000742093	0.00474473	0.00443359	-0.000184359	0.00148166	0.00276481
0.015625	0.0272406	0.0302291	0.025737	0.020887	0.0252225	0.0235777		0.146351	0.0238715	0.022917	0.0220368	0.0203756	0.0168126	0.012035		0.015625	0.00126418	0.0047866	0.000526275	-0.00413949	-9.82351e-05	0.000361097
0.0157375	0.0254208	0.0299266	0.0249568	0.0211555	0.0182099	0.0246599		0.152177	0.0238259	0.0228349	0.0219227	0.0202057	0.0165458	0.0116959		0.0157375	-0.000554758	0.00448573	-0.000251622	-0.00386728	-0.00710341	0.0014567
0.0158625	0.0295398	0.0278294	0.0257722	0.0238722	0.0243445	0.0238736		0.158234	0.0237786	0.0227499	0.0218047	0.0200308	0.0162735	0.0113549		0.0158625	0.00356514	0.00239025	0.000566347	-0.0011463	-0.000960502	0.000685383
0.0159875	0.029242	0.0260164	0.0263458	0.0274362	0.0318247	0.0271013		0.164533	0.0237296	0.0226619	0.0216829	0.0198508	0.0159956	0.0110122		0.0159875	0.00326827	0.000579113	0.00114256	0.00242194	0.00652801	0.00392807
0.0161125	0.0268173	0.0285733	0.0295008	0.0202082	0.0325887	0.0251403		0.171082	0.0236788	0.0225709	0.0215571	0.0196656	0.0157125	0.0106685		0.0161125	0.000844489	0.00313776	0.0043001	-0.00480185	0.00730033	0.00198201
0.0162375	0.0270134	0.0305914	0.0292582	0.0220653	0.0277991	0.019489		0.177893	0.0236262	0.0224768	0.0214272	0.0194751	0.0154241	0.0103243		0.0162375	0.00104159	0.00515768	0.00406011	-0.00294047	0.00251907	-0.00365445
0.0163625	0.029764	0.0256928	0.027334	0.0235258	0.0269206	0.0236527		0.184974	0.0235716	0.0223794	0.0212932	0.0192794	0.0151307	0.00997994		0.0163625	0.00379308	0.000260836	0.00213854	-0.00147578	0.00164881	0.000524197
0.0165	0.0259321	0.0220796	0.026306	0.0235763	0.0289881	0.0277077		0.192337	0.0235151	0.0222787	0.0211549	0.0190783	0.0148325	0.00963616		0.0165	-3.77483e-05	-0.00335038	0.00111338	-0.00142056	0.00372553	0.00459553
0.016625	0.0251302	0.0277986	0.0230563	0.0244467	0.0284412	0.0266563		0.199993	0.0234565	0.0221747	0.0210123	0.0188718	0.0145296	0.00929349		0.016625	-0.000838723	0.00237037	-0.00213374	-0.000545974	0.00318686	0.00355905
0.01675	0.0268261	0.0322645	0.0236533	0.0307601	0.0271464	0.0207049		0.207954	0.0233957	0.0220671	0.0208652	0.0186599	0.0142223	0.00895253		0.01675	0.000858105	0.00683809	-0.00153415	0.00577175	0.0019004	-0.00237745
0.016875	0.028762	0.0249612	0.0240783	0.0288431	0.0293151	0.0237664		0.216232	0.0233329	0.021956	0.0207136	0.0184426	0.0139109	0.0086139		0.016875	0.00279504	-0.000463404	-0.00110653	0.00385898	0.0040774	0.000698963
0.0170125	0.0275747	0.0261126	0.0233126	0.029378	0.0325057	0.022781		0.224839	0.0232677	0.0218412	0.0205574	0.0182199	0.0135957	0.00827822		0.0170125	0.00160873	0.000689949	-0.00186931	0.00439856	0.00727721	-0.000270131
0.01715	0.0295714	0.0276181	0.0237041	0.0249854	0.0315725	0.0241728		0.233789	0.0232003	0.0217227	0.0203966	0.0179917	0.0132769	0.00794613		0.01715	0.00360648	0.00219743	-0.00147494	1.06797e-05	0.00635312	0.00113796
0.017275	0.0278148	0.0277695	0.0256931	0.0253887	0.0326296	0.0174895		0.243096	0.0231305	0.0216003	0.020231	0.0177581	0.012955	0.00761828		0.017275	0.00185085	0.00235061	0.000516696	0.000418253	0.00741859	-0.00553044
0.0174125	0.0240214	0.0269813	0.0299703	0.0268939	0.0247596	0.0211857		0.252772	0.0230582	0.021474	0.0200607	0.0175191	0.0126302	0.0072953		0.0174125	-0.00194151	0.00156441	0.00479679	0.00192818	-0.000442306	-0.00181797
0.01755	0.0235414	0.0289088	0.0260717	0.0255914	0.0250088	0.0239077		0.262834	0.0229834	0.0213438	0.0198854	0.0172748	0.0123031	0.00697786		0.01755	-0.0024204	0.00349387	0.000901055	0.000630424	-0.000183969	0.000920307
0.017675	0.0254024	0.0282601	0.0261288	0.0229555	0.0240895	0.0260538		0.273297	0.022906	0.0212094	0.0197053	0.0170253	0.011974	0.00666657		0.017675	-0.000558449	0.00284706	0.000960834	-0.00200128	-0.00109487	0.00308127
0.0178125	0.0291796	0.0271272	0.0247079	0.0263758	0.0230934	0.027748		0.284175	0.0228259	0.0210709	0.0195202	0.0167706	0.0116434	0.00636206		0.0178125	0.00321981	0.00171609	-0.000457142	0.00142378	-0.00208186	0.00479178
0.01795	0.0268442	0.0289816	0.0232511	0.0302244	0.0197456	0.0271483		0.295487	0.0227431	0.0209282	0.0193301	0.0165108	0.0113117	0.00606495		0.01795	0.000885427	0.00357249	-0.0019111	0.00527713	-0.0054205	0.00420833
0.0180875	0.025495	0.0260395	0.0275673	0.0245329	0.0227849	0.0290107		0.30725	0.0226575	0.0207812	0.0191351	0.016246	0.0109796	0.00577581		0.0180875	-0.000462688	0.000632456	0.00240802	-0.000409624	-0.00237204	0.00608694
0.0182375	0.0231107	0.0279445	0.0215821	0.0239596	0.0229519	0.0239997		0.31948	0.022569	0.0206298	0.0189349	0.0159765	0.0106474	0.0054952		0.0182375	-0.00284587	0.00253959	-0.00357397	-0.000977811	-0.00219501	0.00109368
0.018375	0.0274401	0.0281604	0.0247879	0.0207478	0.0243019	0.0235434		0.332197	0.0224775	0.020474	0.0187298	0.0157023	0.0103159	0.00522366		0.018375	0.00148459	0.00275753	-0.000365285	-0.00418488	-0.00083584	0.000653591
0.0185125	0.0295041	0.0296101	0.0296541	0.0198423	0.0245585	0.0243717		0.345421	0.022383	0.0203137	0.0185196	0.0154237	0.00998544	0.00496165		0.0185125	0.00354967	0.00420927	0.00450384	-0.00508564	-0.000570076	0.00149811
0.01865	0.028092	0.03292	0.0243406	0.021334	0.0253233	0.0244478		0.359171	0.0222854	0.0201489	0.0183043	0.0151408	0.00965677	0.00470964		0.01865	0.00213865	0.00752117	-0.000806695	-0.00358913	0.00020393	0.00159042
0.0188	0.0303566	0.0269758	0.0220456	0.0223156	0.0276491	0.0269398		0.373468	0.0221846	0.0199795	0.0180841	0.014854	0.00933046	0.00446802		0.0188	0.00440437	0.00157914	-0.00309856	-0.00260236	0.00253976	0.00410012
0.0189375	0.0266648	0.0217274	0.0235634	0.0232305	0.027442	0.0212582		0.388334	0.0220805	0.0198055	0.017859	0.0145634	0.00900713	0.00423712		0.0189375	0.000713684	-0.00366719	-0.00157777	-0.00168277	0.00234179	-0.00156529
0.0190875	0.0245912	0.0224667	0.0243329	0.0244255	0.0254118	0.0238777		0.403792	0.0219732	0.0196268	0.017629	0.0142694	0.00868741	0.00401725		0.0190875	-0.00135877	-0.00292571	-0.000805066	-0.000482522	0.000321573	0.00107186
0.0192375	0.0265827	0.0265145	0.0260354	0.0277942	0.0264027	0.0287088		0.419866	0.0218624	0.0194435	0.0173942	0.0139723	0.00837195	0.00380862		0.0192375	0.00063388	0.0011243	0.000900609	0.00289135	0.00132251	0.00592054
0.019375	0.029642	0.0212761	0.0213373	0.0283381	0.0251233	0.0240741		0.436579	0.0217482	0.0192555	0.0171546	0.0136724	0.00806138	0.00361141		0.019375	0.0036943	-0.00411213	-0.00379453	0.00344007	5.22905e-05	0.00130207
0.019525	0.0248055	0.0236697	0.0242865	0.0258975	0.0269283	0.0256096		0.453958	0.0216304	0.0190629	0.0169105	0.0133701	0.00775634	0.00342571		0.019525	-0.00114107	-0.00171624	-0.000842145	0.00100461	0.00186724	0.00285511
0.019675	0.0254101	0.0257783	0.0209758	0.028686	0.0216206	0.0237491		0.472028	0.0215091	0.0188656	0.016662	0.0130659	0.00745746	0.00325156		0.019675	-0.000535224	0.000394491	-0.00414965	0.00379828	-0.00343045	0.00101227
0.019825	0.0277478	0.0240626	0.0216807	0.0261725	0.0194225	0.0241123		0.490818	0.0213841	0.0186636	0.0164092	0.01276	0.00716535	0.00308893		0.019825	0.00180359	-0.00131895	-0.00344149	0.00129003	-0.00561852	0.00139303
0.019975	0.025714	0.0251901	0.022298	0.019425	0.0236631	0.0216879		0.510355	0.0212554	0.0184571	0.0161523	0.0124531	0.0068806	0.00293771		0.019975	-0.000229025	-0.000189261	-0.00282096	-0.00545229	-0.00136785	-0.00101386
0.0201375	0.0264733	0.0291	0.0262607	0.0265689	0.0246079	0.0233035		0.530671	0.021123	0.0182461	0.0158915	0.0121455	0.0066038	0.00279775		0.0201375	0.000531594	0.00372303	0.00114516	0.00169731	-0.000412235	0.000620812
0.0202875	0.0287296	0.0243945	0.0252074	0.0264228	0.0183024	0.0226077		0.551795	0.0209868	0.0180306	0.015627	0.0118377	0.00633548	0.00266882		0.0202875	0.00278909	-0.000980236	9.50886e-05	0.00155638	-0.00670773	-5.75322e-05
0.0204375	0.0311925	0.0241434	0.0220368	0.0282623	0.0244077	0.0238508		0.573759	0.0208467	0.0178108	0.0153591	0.0115304	0.00607615	0.00255063		0.0204375	0.00525319	-0.00122911	-0.00307229	0.00340116	-0.000592504	0.00120312
0.0206	0.0258346	0.0258148	0.0218142	0.0272673	0.0228799	0.0196085		0.596599	0.0207028	0.0175867	0.015088	0.011224	0.00582628	0.00244283		0.0206	-0.000103499	0.000444731	-0.00329132	0.00241176	-0.00210942	-0.00302022
0.02075	0.0252524	0.0286376	0.0203623	0.0299829	0.0222522	0.0234252		0.620347	0.020555	0.0173584	0.0148142	0.0109191	0.0055863	0.00234503		0.02075	-0.000684457	0.00326976	-0.00474001	0.00513264	-0.00272716	0.00081403
0.0209125	0.0226645	0.0244002	0.0230903	0.0281291	0.0216208	0.0233052		0.645041	0.0204033	0.0171262	0.0145378	0.0106163	0.00535659	0.0022568		0.0209125	-0.00327109	-0.000965182	-0.00200849	0.00328446	-0.00334765	0.00071291
0.021075	0.0269008	0.0208436	0.0243486	0.0257497	0.0253939	0.0290772		0.670717	0.0202477	0.0168902	0.0142593	0.0103162	0.00513745	0.00217764		0.021075	0.000966464	-0.00451936	-0.00074674	0.000910731	0.000436258	0.00650381
0.021225	0.0266068	0.0246041	0.0235425	0.0249431	0.0226365	0.0234184		0.697416	0.0200882	0.0166505	0.013979	0.0100193	0.00492917	0.00210705		0.021225	0.000673696	-0.00075668	-0.00154955	0.000109371	-0.00231116	0.000862465
0.0213875	0.0273148	0.0221329	0.0224066	0.0249318	0.026628	0.0233909		0.725177	0.0199248	0.0164074	0.0136974	0.00972638	0.00473193	0.00204448		0.0213875	0.00138295	-0.00322541	-0.00268202	0.000103779	0.00169115	0.000853881
0.02155	0.0274088	0.0279612	0.0243206	0.0263016	0.0231398	0.0223958		0.754044	0.0197574	0.0161611	0.0134149	0.00943795	0.00454588	0.00198939		0.02155	0.0014782	0.00260531	-0.0007645	0.00147923	-0.00178621	-0.000122302
0.0217125	0.0307997	0.0275142	0.0216417	0.0272398	0.0261612	0.0230329		0.78406	0.0195863	0.0159119	0.0131319	0.00915463	0.00437109	0.00194119		0.0217125	0.00487042	0.00216076	-0.00343983	0.0024231	0.00124604	0.000533642
0.021875	0.0287236	0.027162	0.0228164	0.0236299	0.0226354	0.0230327		0.81527	0.0194113	0.0156601	0.0128489	0.00887703	0.00420757	0.00189931		0.021875	0.00279562	0.00181099	-0.00226159	-0.00118111	-0.00226897	0.000552208
0.02205	0.0252019	0.0246653	0.0243024	0.0209582	0.0248313	0.0270563		0.847723	0.0192326	0.0154059	0.0125665	0.00860575	0.00405525	0.0018632		0.02205	-0.000724695	-0.00068309	-0.000771806	-0.0038467	-6.14356e-05	0.00459611
0.0222125	0.0237027	0.0242288	0.0275197	0.0224925	0.0256302	0.0266719		0.881467	0.0190502	0.0151498	0.0122851	0.00834135	0.00391401	0.00183228		0.0222125	-0.00222258	-0.00111719	0.00244902	-0.00230668	0.000748282	0.00423057
0.022375	0.0279189	0.025628	0.0256181	0.0240395	0.0271112	0.0225357		0.916555	0.0188643	0.014892	0.0120052	0.00808438	0.00378365	0.00180601		0.022375	0.00199493	0.000284417	0.000550901	-0.000754013	0.00224014	0.0001131
0.02255	0.0295678	0.02962	0.0232582	0.0246217	0.0271686	0.024242		0.95304	0.0186748	0.0146329	0.0117276	0.00783536	0.00366393	0.00178388		0.02255	0.00364523	0.00427907	-0.00180519	-0.000165745	0.0023092	0.00183964
0.022725	0.0276785	0.0269851	0.0197401	0.0229387	0.0247541	0.0233612		0.990977	0.018482	0.014373	0.0114526	0.00759478	0.00355453	0.00176538		0.022725	0.00175734	0.00164681	-0.00531952	-0.00184259	-9.37217e-05	0.000979069
0.0228875	0.0263711	0.0245717	0.0241244	0.0232401	0.0166989	0.0262376		1.03042	0.018286	0.0141127	0.0111809	0.0073631	0.00345508	0.00175006		0.0228875	0.000451219	-0.00076421	-0.00093165	-0.00153552	-0.00813814	0.00387418
0.0230625	0.0265659	0.0311044	0.0267983	0.025956	0.0234164	0.0243283		1.07144	0.018087	0.0138524	0.010913	0.00714071	0.00336518	0.00173748		0.0230625	0.000647399	0.00577111	0.00174606	0.00118654	-0.00140892	0.00198501
0.0232375	0.0278123	0.0264634	0.0230244	0.0253794	0.0226252	0.0217447		1.11409	0.0178851	0.0135926	0.0106496	0.00692798	0.00328437	0.00172726		0.0232375	0.00189523	0.00113281	-0.00202404	0.000616027	-0.0021885	-0.000578362
0.0234125	0.0241736	0.0275203	0.024281	0.0245555	0.0264035	0.0235675		1.15844	0.0176805	0.0133338	0.0103912	0.0067252	0.00321215	0.00171902		0.0234125	-0.00174211	0.00219231	-0.000763637	-0.00020174	0.00160142	0.00126457
0.0235875	0.0246895	0.0304612	0.0318035	0.0289835	0.0265272	0.0232868		1.20455	0.0174734	0.0130765	0.0101384	0.00653263	0.00314801	0.00171246		0.0235875	-0.00122477	0.00513588	0.0067627	0.00423242	0.00173667	0.00100391
0.0237625	0.0233431	0.024914	0.0255805	0.0260898	0.0229049	0.0232175		1.2525	0.0172642	0.0128213	0.00989166	0.00635045	0.0030914	0.00170728		0.0237625	-0.00256979	-0.000408732	0.000543437	0.00134487	-0.00187396	0.00095477
0.0239375	0.0252588	0.0239502	0.0269346	0.027984	0.0266783	0.0251082		1.30236	0.017053	0.0125686	0.00965159	0.00617879	0.00304177	0.00170324		0.0239375	-0.000652727	-0.00136983	0.00190137	0.00324524	0.00191101	0.0028655
0.024125	0.0283398	0.0238686	0.0235629	0.0273785	0.0218467	0.0264252		1.3542	0.0168402	0.0123189	0.00941867	0.00601772	0.00299856	0.00170012		0.024125	0.00242982	-0.00144859	-0.00146624	0.00264632	-0.00290815	0.00420402
0.0243	0.0212178	0.0258299	0.0257892	0.0231044	0.0251184	0.0222607		1.40811	0.016626	0.012073	0.00919339	0.00586722	0.0029612	0.00169775		0.0243	-0.00469075	0.000515311	0.000763949	-0.00162171	0.000375164	5.94967e-05
0.0244875	0.0239914	0.0228024	0.0283071	0.0220838	0.0246527	0.0258109		1.46416	0.0164108	0.0118311	0.00897617	0.00572724	0.00292913	0.00169596		0.0244875	-0.00191561	-0.00250933	0.0032859	-0.00263574	-7.80644e-05	0.00363122
0.024675	0.0300241	0.0258434	0.0275843	0.026578	0.0263703	0.0249519		1.52244	0.0161949	0.011594	0.00876744	0.00559764	0.00290183	0.00169463		0.024675	0.00411859	0.000534439	0.00256719	0.00186508	0.00165195	0.00279358
0.02485	0.0244568	0.0275175	0.023025	0.0227854	0.0247535	0.0215241		1.58304	0.0159788	0.0113622	0.00856754	0.00547822	0.00287876	0.00169366		0.02485	-0.00144731	0.00221126	-0.00198833	-0.00192136	4.67811e-05	-0.000614193
0.0250375	0.0278599	0.0286777	0.0241447	0.0229857	0.0213876	0.0265527		1.64606	0.0157627	0.0111361	0.00837678	0.00536875	0.00285943	0.00169295		0.0250375	0.00195723	0.00337426	-0.000864451	-0.0017145	-0.00330674	0.00443576
0.025225	0.0278719	0.0255269	0.0241936	0.0234783	0.0262585	0.0208692		1.71158	0.0155472	0.0109162	0.00819543	0.0052689	0.00284338	0.00169245		0.025225	0.00197083	0.000226275	-0.000811451	-0.00121534	0.00157656	-0.00122639
0.0254125	0.0256469	0.027175	0.0202318	0.0206478	0.0253173	0.0178527		1.77971	0.0153325	0.0107031	0.00802368	0.00517832	0.00283016	0.0016921		0.0254125	-0.000252659	0.00187719	-0.00476916	-0.00403925	0.000647757	-0.00422153
0.0256125	0.029745	0.0269887	0.0206252	0.0229629	0.0282805	0.0215898		1.85055	0.0151192	0.0104971	0.00786167	0.00509661	0.00281938	0.00169186		0.0256125	0.00384703	0.00169396	-0.00437138	-0.00171711	0.00362417	-0.000461701
0.0258	0.0248409	0.0222997	0.0278596	0.0230516	0.0228821	0.022303		1.92422	0.0149078	0.0103003	0.00770948	0.00502334	0.00281144	0.0016917		0.0258	-0.00105557	-0.00299221	0.00286706	-0.00162179	-0.00176178	0.000272785
0.0259875	0.025387	0.0239277	0.0228395	0.0253027	0.0243222	0.0181431		2.00081	0.0147007	0.0101102	0.00756858	0.00495865	0.00280378	0.00169158		0.0259875	-0.000507901	-0.00136135	-0.00214889	0.000635895	-0.000309279	-0.00386583
0.0261875	0.0325189	0.0240582	0.0221055	0.0244453	0.0248244	0.0180343										0.0261875	0.00662559	-0.00122782	-0.00287858	-0.000214495	0.000206131	-0.00395194
0.026375	0.02815	0.0254645	0.0237096	0.0252409	0.0223903	0.0230423										0.026375	0.00225815	0.000181345	-0.00127035	0.000587696	-0.00221555	0.00107726
0.026575	0.0208118	0.0270953	0.0246489	0.0262173	0.0265544	0.0218662										0.026575	-0.00507842	0.00181515	-0.000326683	0.0015711	0.00196166	-7.62123e-05
0.026775	0.0279346	0.0262453	0.0273398	0.0237055	0.0236549	0.0226774										0.026775	0.002046	0.000968188	0.00236863	-0.000933689	-0.000924598	0.000757656
0.026975	0.0308692	0.0253502	0.0286082	0.0286085	0.0246096	0.0207115										0.026975	0.00498224	7.61716e-05	0.00364142	0.00397636	4.32598e-05	-0.0011857
0.027175	0.0281868	0.0290296	0.0234381	0.0250214	0.0236747	0.0247511										0.027175	0.00230144	0.00375861	-0.00152425	0.0003963	-0.000878448	0.00287642
0.027375	0.0227016	0.025239	0.0234263	0.0300351	0.0249588	0.0271153										0.027375	-0.0031821	-2.90124e-05	-0.00153167	0.00541706	0.000418793	0.00526324
0.0275875	0.0251642	0.0243651	0.0270219	0.0265697	0.0241805	0.024025										0.0275875	-0.000717734	-0.000899682	0.00206859	0.00195914	-0.000345511	0.00219677
0.0277875	0.0289428	0.028567	0.0275195	0.026723	0.0226294	0.0209953										0.0277875	0.00306246	0.00330528	0.00257051	0.00211947	-0.00188345	-0.000810415
0.0279875	0.027564	0.0244945	0.0243906	0.0193989	0.0256129	0.0202241										0.0279875	0.00168524	-0.0007642	-0.000553953	-0.00519768	0.00111322	-0.00155911
0.0282	0.0202989	0.0271151	0.0235794	0.0252986	0.0236338	0.0257307										0.0282	-0.00557814	0.00185964	-0.00136055	0.00070951	-0.000851926	0.00397132
0.0284125	0.0265346	0.0236151	0.025362	0.0253489	0.0210362	0.0216805										0.0284125	0.000659301	-0.00163713	0.000426804	0.00076725	-0.00343549	-5.51366e-05
0.028625	0.0274956	0.0276442	0.024962	0.0205843	0.0247453	0.0195228										0.028625	0.00162202	0.00239523	3.14683e-05	-0.00398985	0.000287532	-0.00218904
0.0288375	0.025589	0.0239917	0.0250406	0.0259631	0.0230629	0.0207997										0.0288375	-0.000282845	-0.001254	0.000114705	0.00139646	-0.00138094	-0.000888361
0.02905	0.0259167	0.0231599	0.0273445	0.0232958	0.0237	0.0269494										0.02905	4.66321e-05	-0.00208264	0.00242322	-0.00126338	-0.00072991	0.0052851
0.0292625	0.0250288	0.0242796	0.0218533	0.0201035	0.0243881	0.019192										0.0292625	-0.000839549	-0.000959616	-0.00306332	-0.00444822	-2.77897e-05	-0.00244861
0.029475	0.0266126	0.0267508	0.0228868	0.0243269	0.0260324	0.0209401										0.029475	0.000745973	0.00151478	-0.00202514	-0.000217411	0.00163037	-0.000676855
0.0297	0.0242324	0.0231914	0.023906	0.0242041	0.0208563	0.0263057										0.0297	-0.00163241	-0.00204113	-0.00100097	-0.000332313	-0.003531	0.00471385
0.0299125	0.0245626	0.0264277	0.0248186	0.0236002	0.0227123	0.025117										0.0299125	-0.00130046	0.00119837	-8.36642e-05	-0.000928699	-0.00166104	0.00354874
0.0301375	0.0238533	0.0294697	0.0253664	0.0193931	0.0200478	0.0186909										0.0301375	-0.00200797	0.00424384	0.000469082	-0.00512794	-0.00431089	-0.00285237
0.0303625	0.0250969	0.0285964	0.0263447	0.0264428	0.0233653	0.0180186										0.0303625	-0.00076245	0.00337392	0.00145232	0.00192968	-0.000978593	-0.00349967
0.0305875	0.0240631	0.026081	0.024498	0.0299659	0.0292203	0.0249634										0.0305875	-0.0017944	0.000861965	-0.000389439	0.00546065	0.00489105	0.00347004
0.0308125	0.0282664	0.022814	0.0234228	0.0228038	0.0218401	0.0208794										0.0308125	0.00241073	-0.00240163	-0.00145977	-0.00169354	-0.00247447	-0.000589126
0.0310375	0.0277464	0.0237263	0.0275011	0.0259736	0.0235483	0.0241118										0.0310375	0.00189251	-0.00148584	0.00262347	0.00148413	-0.000751548	0.00266816
0.0312625	0.0269052	0.0243964	0.024745	0.0236582	0.0206436	0.02532										0.0312625	0.00105314	-0.000812348	-0.00012763	-0.000823362	-0.00364154	0.00390124
0.0315	0.0274832	0.0231634	0.0264577	0.021953	0.0236123	0.0269599										0.0315	0.0016331	-0.00204169	0.00159023	-0.00252025	-0.000657383	0.00556727
0.031725	0.0231225	0.0239601	0.0256373	0.0209733	0.0249997	0.0221958										0.031725	-0.00272578	-0.00124155	0.000774841	-0.00349204	0.000744635	0.000828035
0.0319625	0.0281376	0.0217989	0.0270445	0.0228747	0.0238931	0.0206376										0.0319625	0.00229127	-0.00339919	0.0021872	-0.00158234	-0.000346497	-0.000704082
0.0322	0.0271057	0.0206365	0.0265662	0.0242799	0.027487	0.0215903										0.0322	0.00126135	-0.00455792	0.00171412	-0.000168793	0.00326291	0.000274758
0.0324375	0.0194642	0.0232112	0.0239502	0.0253752	0.026575	0.0222769										0.0324375	-0.00637819	-0.00197957	-0.000896591	0.000934858	0.00236626	0.000987356
0.032675	0.0257964	0.0219458	0.0241214	0.0187728	0.0229401	0.0238049										0.032675	-4.41093e-05	-0.00324133	-0.000720218	-0.00565929	-0.0012532	0.0025414
0.0329125	0.0247939	0.0231805	0.0273338	0.0232892	0.0198881	0.0224299										0.0329125	-0.00104464	-0.00200309	0.00249736	-0.00113449	-0.0042897	0.0011924
0.0331625	0.0324088	0.0260068	0.0232876	0.0214316	0.0202423	0.0254296										0.0331625	0.00657224	0.000827107	-0.0015433	-0.00298343	-0.00391936	0.00421945
0.0334	0.0277024	0.0274219	0.0250956	0.0228214	0.0257217	0.0212697										0.0334	0.00186786	0.00224584	0.000269886	-0.00158528	0.00157544	8.54904e-05
0.03365	0.0291659	0.0210851	0.0214692	0.0250195	0.0272252	0.0161305										0.03365	0.00333337	-0.00408715	-0.003351	0.000621544	0.00309521	-0.00502654
0.0339	0.0266409	0.0269491	0.0227137	0.0206274	0.0258917	0.0193129										0.0339	0.000810417	0.00178068	-0.002101	-0.00376174	0.00177788	-0.0018169
0.0341375	0.0303909	0.0258008	0.0249552	0.0225868	0.0223247	0.0231631										0.0341375	0.00456236	0.000635958	0.000145702	-0.00179409	-0.00177379	0.0020592
0.0344	0.027589	0.0237629	0.0217225	0.024806	0.0230406	0.0214214										0.0344	0.00176259	-0.00139794	-0.00308122	0.000434315	-0.00104088	0.000345956
0.03465	0.0230505	0.0259423	0.0250577	0.0248263	0.0198239	0.020039										0.03465	-0.00277383	0.000785272	0.00025943	0.000463385	-0.00424149	-0.00100935
0.0349	0.0227706	0.025345	0.0273505	0.0270332	0.0243126	0.0212046										0.0349	-0.00305173	0.000191839	0.00255778	0.00267899	0.000263393	0.000183391
0.03515	0.0273497	0.0269206	0.0257211	0.0291978	0.0217774	0.0193472										0.03515	0.00152944	0.00177121	0.000933872	0.00485228	-0.00225564	-0.00164698
0.0354125	0.0268934	0.0214002	0.0238645	0.0246516	0.0243577	0.0233175										0.0354125	0.00107527	-0.00374511	-0.000916959	0.0003153	0.000341503	0.0023517
0.035675	0.0239945	0.0261577	0.0250909	0.0248563	0.0262552	0.0231197										0.035675	-0.00182148	0.00101632	0.000315178	0.000529136	0.00225594	0.00218222
0.0359375	0.0261112	0.0244255	0.0244818	0.0247233	0.0245783	0.0177969										0.0359375	0.000297428	-0.000711815	-0.000288126	0.000405332	0.00059592	-0.0031123
0.0362	0.0252881	0.0225379	0.0258118	0.0258588	0.0255961	0.0206398										0.0362	-0.000523499	-0.00259544	0.00104758	0.00154993	0.00163066	-0.000241207
0.0364625	0.0254038	0.029214	0.0259678	0.0196486	0.0268524	0.0207376										0.0364625	-0.000405689	0.00408467	0.00120938	-0.00465108	0.00290386	-0.000115204
0.036725	0.026187	0.0261626	0.0228596	0.0224774	0.025223	0.0225307										0.036725	0.000379703	0.0010373	-0.0018931	-0.00181308	0.00129132	0.00170609
0.037	0.0238329	0.0255247	0.0247945	0.0224208	0.0263794	0.0220189										0.037	-0.00197217	0.000403592	4.78255e-05	-0.00186008	0.00246529	0.00122374
0.0372625	0.0270458	0.0243052	0.0259373	0.0284184	0.0203838	0.0196412										0.0372625	0.0012429	-0.000811904	0.00119644	0.00414659	-0.00351348	-0.00112593
0.0375375	0.0227445	0.0295642	0.0237994	0.0273881	0.0255417	0.0225445										0.0375375	-0.00305622	0.00445136	-0.000935441	0.00312595	0.00166212	0.00180675
0.0378125	0.0283316	0.0265777	0.0240956	0.0256744	0.0205458	0.0220475										0.0378125	0.00253312	0.00146902	-0.000633258	0.00142179	-0.00331615	0.00133911
0.0380875	0.0258261	0.0253868	0.022981	0.0254604	0.0236357	0.0196101										0.0380875	2.98771e-05	0.00028229	-0.00174179	0.00121735	-0.000208721	-0.00106896
0.0383625	0.0257945	0.0218563	0.0267327	0.0226989	0.0209538	0.0209313										0.0383625	5.37466e-07	-0.00324401	0.00201589	-0.00153461	-0.00287301	0.00028144
0.03865	0.0295368	0.0218925	0.024828	0.0280318	0.0221901	0.0201118										0.03865	0.0037452	-0.00320335	0.000117518	0.00380835	-0.00161838	-0.000507532
0.038925	0.0239296	0.0247057	0.0270252	0.0250596	0.0215016	0.0203513										0.038925	-0.00185969	-0.000385966	0.0023208	0.000845662	-0.00228928	-0.000238807
0.0392125	0.026081	0.0247909	0.0231332	0.0235653	0.0235175	0.0223714										0.0392125	0.000294041	-0.000296412	-0.00156494	-0.000638575	-0.000255013	0.00181169
0.0395	0.0258332	0.0284928	0.0256252	0.0221233	0.0232612	0.020737										0.0395	4.85944e-05	0.0034099	0.000933392	-0.00207062	-0.000493009	0.000207749
0.0397875	0.0273244	0.0218082	0.0249678	0.0270346	0.0237566	0.0204931										0.0397875	0.00154216	-0.00327033	0.00028227	0.00285063	2.06266e-05	-5.8555e-06
0.040075	0.0284593	0.024409	0.0245178	0.0242173	0.0223865	0.0176489										0.040075	0.00267941	-0.000665116	-0.000161436	4.33037e-05	-0.00133114	-0.00281978
0.0403625	0.0289508	0.0238458	0.0241997	0.0239173	0.0237489	0.0230868										0.0403625	0.00317324	-0.00122392	-0.000473274	-0.000246719	4.95024e-05	0.00264839
0.0406625	0.0244689	0.026125	0.0227173	0.0264577	0.023359	0.0193008										0.0406625	-0.00130617	0.00105978	-0.00194913	0.00230407	-0.000321278	-0.00110607
0.0409625	0.0269013	0.0252758	0.0229733	0.0182574	0.0222351	0.0205744										0.0409625	0.00112871	0.000215184	-0.00168652	-0.0058858	-0.00142614	0.000199031
0.04125	0.0250129	0.0244818	0.0261252	0.0239313	0.0223167	0.0209876										0.04125	-0.000757396	-0.000574387	0.00147169	-0.000201934	-0.00132632	0.000642336
0.04155	0.0255969	0.0284524	0.0252953	0.0253354	0.0263156	0.0199964										0.04155	-0.000170872	0.00340079	0.000648309	0.00121258	0.00269159	-0.000317494
0.04185	0.0252656	0.0269203	0.0280895	0.0259093	0.0244379	0.0208387										0.04185	-0.000499733	0.00187323	0.0034491	0.00179687	0.000832831	0.000556142
0.0421625	0.0242195	0.0219794	0.0230975	0.0206299	0.0242568	0.0231942										0.0421625	-0.00154333	-0.00306294	-0.0015361	-0.00347171	0.00067155	0.00294422
0.0424625	0.0282318	0.0239346	0.0239425	0.0188865	0.0196692	0.0192153										0.0424625	0.00247149	-0.00110315	-0.000684493	-0.00520473	-0.00389713	-0.0010034
0.042775	0.0289453	0.0219359	0.0206906	0.0229838	0.024689	0.0208609										0.042775	0.00318752	-0.00309701	-0.00392959	-0.00109667	0.00114238	0.000674681
0.0430875	0.0278857	0.027237	0.026137	0.0265222	0.0216557	0.0169533										0.0430875	0.00213046	0.00220885	0.00152367	0.00245259	-0.00187116	-0.00320059
0.0434	0.0303019	0.0233491	0.026098	0.0242706	0.0241214	0.0233596										0.0434	0.00454923	-0.0016743	0.00149148	0.000211738	0.000614196	0.0032381
0.0437125	0.0242181	0.0269582	0.0258263	0.0231335	0.0197755	0.0215272										0.0437125	-0.001532	0.00193952	0.0012266	-0.000914556	-0.00371201	0.001438
0.044025	0.0228997	0.0257362	0.0274096	0.021589	0.0239612	0.0205914										0.044025	-0.00284785	0.000722307	0.00281666	-0.00244827	0.000493361	0.000534545
0.04435	0.0248469	0.0247774	0.0230099	0.0229277	0.02305	0.0229467										0.04435	-0.000897936	-0.000231534	-0.00157597	-0.00109832	-0.00039748	0.00292326
0.044675	0.0277324	0.0253368	0.0259769	0.0261104	0.0210777	0.020864										0.044675	0.00199017	0.000332755	0.00139815	0.00209558	-0.00234933	0.000874006
0.0449875	0.0264923	0.0252783	0.0231739	0.0272027	0.0259384	0.0195228										0.0449875	0.000752614	0.000278997	-0.00139806	0.00319866	0.00253099	-0.000435105
0.0453125	0.028206	0.0270439	0.0236568	0.0217192	0.0254741	0.0148739										0.0453125	0.00246901	0.0020496	-0.000908008	-0.00227366	0.00208707	-0.00505068
0.04565	0.0292428	0.0257631	0.0205464	0.0243865	0.0211431	0.0181939										0.04565	0.00350859	0.00077397	-0.00401109	0.00040527	-0.00222285	-0.00169608
0.045975	0.0270942	0.0240829	0.0237225	0.026067	0.0225967	0.0178269										0.045975	0.00136262	-0.000901305	-0.000827912	0.00209695	-0.00074895	-0.0020299
0.0463125	0.0222524	0.0238747	0.0275184	0.0218772	0.021262	0.0197862										0.0463125	-0.00347637	-0.00110441	0.00297532	-0.00208127	-0.00206248	-3.6136e-05
0.04665	0.0254208	0.0272241	0.0264041	0.0242986	0.0201329	0.0263211										0.04665	-0.000305206	0.00225017	0.00186838	0.00035176	-0.00317053	0.00653312
0.0469875	0.0265906	0.0231588	0.0226609	0.0223692	0.0225291	0.0163491										0.0469875	0.000867336	-0.00181008	-0.00186741	-0.00156604	-0.00075333	-0.00340456
0.047325	0.0265041	0.0264934	0.0238502	0.0213615	0.0211077	0.021906										0.047325	0.00078356	0.00152967	-0.000670775	-0.00256213	-0.00215373	0.00218655
0.0476625	0.0265008	0.0274266	0.024023	0.0221923	0.0205217	0.0197038										0.0476625	0.000783024	0.00246804	-0.000490631	-0.00171978	-0.00271872	1.85336e-05
0.0480125	0.0278695	0.0257717	0.02072	0.0250458	0.0249159	0.0202123										0.0480125	0.00215457	0.000818411	-0.00378604	0.0011458	0.00169728	0.000562432
0.04835	0.0269178	0.0297285	0.028956	0.0224354	0.0205033	0.0214002										0.04835	0.00120568	0.00478041	0.00445728	-0.00145306	-0.0026944	0.0017844
0.0487	0.0231849	0.0218417	0.0242958	0.0263546	0.0208406	0.0168849										0.0487	-0.00252442	-0.00310109	-0.000195274	0.00247817	-0.00233532	-0.00269573
0.04905	0.0239824	0.0261692	0.0223387	0.0238648	0.0221027	0.0216887										0.04905	-0.00172403	0.0012317	-0.00214481	3.2541e-07	-0.00105154	0.0021433
0.0494125	0.0278991	0.0246582	0.0224085	0.0243434	0.0225615	0.018806										0.0494125	0.00219569	-0.000273786	-0.00206716	0.00049131	-0.000570297	-0.000703018
0.0497625	0.0281024	0.0255799	0.0231895	0.0216285	0.022042	0.0226511										0.0497625	0.00240185	0.00065323	-0.00127852	-0.00221155	-0.00106815	0.00317709
0.050125	0.0291629	0.0283552	0.0222805	0.0270667	0.0234596	0.0246461										0.050125	0.00346525	0.00343401	-0.00217972	0.00323904	0.000371828	0.00520838
0.0504875	0.0266497	0.024189	0.0260513	0.0227005	0.0220338	0.0205431										0.0504875	0.000955028	-0.000726703	0.00159903	-0.00111478	-0.00103162	0.00114153
0.05085	0.0268129	0.0252044	0.0250741	0.0227838	0.0248623	0.0167986										0.05085	0.00112118	0.000294181	0.000629693	-0.00101915	0.0018193	-0.00256688
0.0512125	0.0234719	0.0252096	0.0253997	0.0224332	0.022548	0.0207664										0.0512125	-0.00221679	0.000304898	0.000963101	-0.00135732	-0.000472653	0.00143701
0.0515875	0.0266945	0.0256843	0.0232555	0.0272134	0.0239033	0.0173796										0.0515875	0.0010088	0.000785309	-0.001173	0.0034357	0.00090564	-0.00191261
0.05195	0.0238461	0.0265299	0.0234327	0.0229557	0.0219236	0.0187434										0.05195	-0.00183659	0.00163641	-0.000987951	-0.00080963	-0.00105175	-0.000512985
0.052325	0.0232909	0.0236362	0.0243516	0.0264783	0.019114	0.0172511										0.052325	-0.00238875	-0.00125159	-6.08733e-05	0.00272568	-0.00383834	-0.00196824
0.0527	0.0261046	0.0254497	0.0274077	0.0252398	0.0231131	0.0197662										0.0527	0.00042805	0.000567552	0.00300329	0.0015	0.000183832	0.000583847
0.0530875	0.0233123	0.0270162	0.0292068	0.0205865	0.0223291	0.0187538										0.0530875	-0.00236109	0.00213991	0.00481085	-0.00314011	-0.000576496	-0.000390383
0.0534625	0.0245214	0.026292	0.0247425	0.0273379	0.0225351	0.0178469										0.0534625	-0.00114896	0.00142141	0.000354678	0.00362403	-0.000347505	-0.00126042
0.05385	0.0246527	0.0249829	0.0248799	0.0237849	0.019984	0.0204291										0.05385	-0.00101448	0.000118207	0.000500421	8.41846e-05	-0.00287492	0.0013597
0.0542375	0.0280535	0.0265302	0.0261263	0.0227791	0.0218752	0.0241755										0.0542375	0.0023895	0.00167132	0.00175523	-0.000908414	-0.000960052	0.00514403
0.054625	0.0271118	0.0244368	0.0272277	0.01872	0.0206167	0.0194796										0.054625	0.00145091	-0.000416219	0.00286497	-0.00495432	-0.00219494	0.00048597
0.055025	0.0244214	0.027545	0.0274805	0.0243761	0.0211475	0.0166546										0.055025	-0.00123621	0.00269807	0.00312636	0.000715306	-0.0016398	-0.00230007
0.0554125	0.0268645	0.0257549	0.0254892	0.0210002	0.020945	0.0193566										0.0554125	0.00121008	0.000913823	0.00114352	-0.00264737	-0.0018187	0.000439518
0.0558125	0.0259208	0.0257604	0.0251989	0.0225736	0.0195673	0.0190079										0.0558125	0.000269665	0.000925365	0.000861768	-0.00106046	-0.00317214	0.000129689
0.0562125	0.0252439	0.0227502	0.0226997	0.0238925	0.0173497	0.0187197										0.0562125	-0.000403996	-0.00207875	-0.00162878	0.000272052	-0.00536544	-0.000119784
0.0566125	0.0254417	0.0275296	0.0232184	0.0222439	0.0215409	0.0171197										0.0566125	-0.000202932	0.00270668	-0.00110147	-0.00136303	-0.00114998	-0.00168115
0.057025	0.0232241	0.0200667	0.0256217	0.0195796	0.021478	0.0177225										0.057025	-0.00241715	-0.00475	0.00131072	-0.00401335	-0.00118791	-0.00103865
0.0574375	0.027206	0.0273571	0.0187914	0.0231615	0.0199038	0.0207964										0.0574375	0.00156808	0.00254662	-0.00551061	-0.000417534	-0.00273714	0.00207492
0.05785	0.0278522	0.023909	0.0242593	0.0223615	0.0247648	0.0206153										0.05785	0.0022176	-0.000895234	-3.3868e-05	-0.00120359	0.00214877	0.00193345
0.0582625	0.024786	0.0253211	0.0244428	0.020634	0.0214936	0.020695										0.0582625	-0.00084525	0.00052308	0.00015853	-0.00291713	-0.0010975	0.00205261
0.058675	0.0255758	0.0240662	0.0252626	0.0212173	0.0199805	0.0202197										0.058675	-5.20539e-05	-0.000725642	0.000987188	-0.00231997	-0.00258583	0.00161674
0.0591	0.0266115	0.0234615	0.0249615	0.0277835	0.0221728	0.0183414										0.0591	0.000987124	-0.0013239	0.000695233	0.00426058	-0.000367939	-0.000221047
0.059525	0.0252601	0.0245011	0.026037	0.0238313	0.0253412	0.0176838										0.059525	-0.000360789	-0.000277934	0.00177992	0.000322708	0.00282602	-0.000838324
0.05995	0.0237917	0.0257733	0.0251063	0.0252785	0.0228936	0.019811										0.05995	-0.00182573	0.00100073	0.000858288	0.00178428	0.000404004	0.0013292
0.060375	0.0251585	0.0224101	0.0258881	0.0262601	0.0228997	0.0215351										0.060375	-0.000455515	-0.00235606	0.00164929	0.00278018	0.000435532	0.00309361
0.0608125	0.0263148	0.0229524	0.0214016	0.0204469	0.020517	0.0207799										0.0608125	0.000704365	-0.00180716	-0.00282786	-0.00301829	-0.00192096	0.00237971
0.06125	0.0255307	0.0272184	0.0299956	0.0241505	0.0188604	0.0192623										0.06125	-7.61401e-05	0.00246536	0.00577549	0.000699991	-0.00355139	0.00090335
0.0616875	0.0256722	0.0252469	0.021245	0.0264505	0.0228686	0.0187684										0.0616875	6.89043e-05	0.00050052	-0.00296567	0.00301469	0.000482986	0.000450521
0.062125	0.0229552	0.0218983	0.0195104	0.0214667	0.0242524	0.0171024										0.062125	-0.00264457	-0.00284152	-0.0046909	-0.00195441	0.00189288	-0.00117438
0.062575	0.0261381	0.0253425	0.0240838	0.0233137	0.0244967	0.0179717										0.062575	0.000542059	0.000609479	-0.000107901	-9.23391e-05	0.00216392	-0.000263047
0.0630125	0.0226071	0.0234758	0.0241368	0.0245392	0.0238865	0.017348										0.0630125	-0.00298543	-0.0012507	-4.55039e-05	0.00114788	0.00157978	-0.000845836
0.0634625	0.0244261	0.0250206	0.0210439	0.0271607	0.0209071	0.018245										0.0634625	-0.00116281	0.000300847	-0.00312872	0.00378438	-0.00137288	9.30459e-05
0.063925	0.0224582	0.0237785	0.0263467	0.0235722	0.0246329	0.0188659										0.063925	-0.00312691	-0.000934235	0.00218393	0.000211406	0.00238039	0.000756888
0.064375	0.0217384	0.0268398	0.024228	0.0205953	0.0251645	0.0186406										0.064375	-0.00384303	0.00213379	7.4876e-05	-0.00275046	0.00293865	0.000573313
0.0648375	0.0242082	0.0237917	0.022025	0.0229648	0.0216063	0.0145969										0.0648375	-0.00136949	-0.00090734	-0.00211825	-0.000365496	-0.000592218	-0.00342761
0.0653	0.0279302	0.0230233	0.0232222	0.0215936	0.0223109	0.0172145										0.0653	0.00235624	-0.0016688	-0.000911112	-0.0017212	0.000139785	-0.000767385
0.065775	0.0268189	0.0261239	0.02237	0.0235763	0.0209706	0.0192013										0.065775	0.00124884	0.00143888	-0.00175316	0.00027735	-0.00117257	0.00126312
0.0662375	0.0242755	0.0247038	0.0243535	0.0225884	0.0211799	0.0160788										0.0662375	-0.00129081	2.57622e-05	0.000240236	-0.000695134	-0.000935969	-0.00181697
0.0667125	0.0286445	0.021345	0.0251942	0.0273313	0.0246261	0.0176274										0.0667125	0.003082	-0.0033259	0.00109104	0.00406356	0.00253814	-0.000224877
0.0671875	0.0246115	0.0221307	0.0225302	0.0228936	0.0210796	0.0172										0.0671875	-0.000947108	-0.00253307	-0.00156284	-0.000358261	-0.000980374	-0.000608989
0.0676625	0.024387	0.0223664	0.0247708	0.0217274	0.0231991	0.0142618										0.0676625	-0.0011677	-0.00229023	0.000687953	-0.00150866	0.00116701	-0.00350393
0.06815	0.0244351	0.0269799	0.0244656	0.0218615	0.0245956	0.0176208										0.06815	-0.00111567	0.00233053	0.000393125	-0.00135838	0.00259201	-0.000100586
0.0686375	0.0211288	0.0232044	0.025645	0.0233439	0.025503	0.01992										0.0686375	-0.00441803	-0.00143771	0.00158291	0.000140236	0.00352795	0.00224275
0.069125	0.0257398	0.0228214	0.0241129	0.0255522	0.0199131	0.0198079										0.069125	0.00019691	-0.00181338	6.11487e-05	0.00236467	-0.0020334	0.0021747
0.069625	0.0260151	0.0243604	0.0243497	0.0243104	0.0211898	0.0183428										0.069625	0.00047624	-0.000266886	0.000308605	0.0011395	-0.000727575	0.000754645
0.0701125	0.0243934	0.0239167	0.0251887	0.019862	0.0220115	0.0192057										0.0701125	-0.00114151	-0.000703274	0.00115799	-0.00329269	0.000122533	0.00166137
0.0706125	0.0253923	0.027028	0.024767	0.0238134	0.0234096	0.0178807										0.0706125	-0.000138556	0.00241547	0.000746918	0.000675247	0.0015497	0.00038118
0.071125	0.0270936	0.0265368	0.0243931	0.0234109	0.0208653	0.0162645										0.071125	0.00156697	0.00193192	0.00038391	0.000289738	-0.000964761	-0.00118922
0.071625	0.0281351	0.0250934	0.0226052	0.0241016	0.0220706	0.0202219										0.071625	0.00261251	0.000495989	-0.00139338	0.000996935	0.000269459	0.00281277
0.0721375	0.024725	0.0252137	0.0244799	0.025034	0.0213453	0.0159865										0.0721375	-0.000793507	0.000623975	0.000492227	0.00194629	-0.000426133	-0.00137711
0.07265	0.0234953	0.0253099	0.0261208	0.0214241	0.0260148	0.013678										0.07265	-0.00201903	0.000727783	0.00214404	-0.00164668	0.00427301	-0.00364019
0.0731625	0.0280596	0.0266425	0.02767	0.0192277	0.0212862	0.0177439										0.0731625	0.00254941	0.00206813	0.00370408	-0.0038262	-0.000425971	0.000471052
0.0736875	0.0242552	0.0233453	0.0252843	0.0210747	0.0220151	0.0156796										0.0736875	-0.00125074	-0.00122129	0.0013295	-0.00196191	0.000333141	-0.00154695
0.0742125	0.0232818	0.0227936	0.022284	0.0215398	0.0216824	0.0171219										0.0742125	-0.00221984	-0.00176511	-0.00165965	-0.00147951	3.0668e-05	-5.84859e-05
0.0747375	0.0248722	0.0237736	0.0237239	0.0219483	0.0204447	0.0158434										0.0747375	-0.000625205	-0.000777335	-0.0002087	-0.00105371	-0.0011768	-0.00129103
0.075275	0.0273859	0.0259791	0.0245868	0.0219722	0.0223689	0.0158703										0.075275	0.00189288	0.00143617	0.000665588	-0.00101213	0.000778219	-0.00121712
0.0758125	0.0268588	0.0228807	0.0255859	0.0216082	0.023387	0.0199379										0.0758125	0.00137003	-0.00165417	0.00167613	-0.00135848	0.00182714	0.00289731
0.07635	0.0290747	0.0212664	0.0229013	0.0254046	0.0223181	0.0186772										0.07635	0.00359031	-0.00326045	-0.000997117	0.00245559	0.00078893	0.00168331
0.0768875	0.025012	0.024442	0.0239799	0.0202019	0.0232835	0.0156104										0.0768875	-0.000467983	-7.68994e-05	9.28117e-05	-0.00272953	0.00178501	-0.00133687
0.0774375	0.0259618	0.0247244	0.0222706	0.020292	0.0213788	0.0143038										0.0774375	0.000486187	0.000213704	-0.00160491	-0.00262139	-8.83056e-05	-0.00259594
0.0779875	0.0239351	0.026153	0.0222717	0.0219445	0.0239986	0.0180928										0.0779875	-0.00153602	0.00165046	-0.00159221	-0.000950908	0.00256278	0.00124045
0.0785375	0.0248854	0.0230027	0.0224134	0.0228343	0.0197703	0.0205936										0.0785375	-0.000581299	-0.00149164	-0.00143885	-4.308e-05	-0.00163426	0.00378852
0.0791	0.0251868	0.023042	0.0229549	0.0213489	0.023309	0.0165261										0.0791	-0.000275383	-0.00144399	-0.000885503	-0.00151013	0.00193638	-0.000230897
0.0796625	0.0227964	0.0235236	0.0246895	0.0242197	0.0232648	0.0153494										0.0796625	-0.00266123	-0.000954042	0.000860964	0.00137911	0.00192401	-0.00135952
0.080225	0.0261467	0.0233805	0.0215266	0.0224239	0.0218673	0.0161406										0.080225	0.00069359	-0.00108882	-0.0022901	-0.000398411	0.000558288	-0.000520435
0.0808	0.0267423	0.0245024	0.0222791	0.0220077	0.0236566	0.0185862										0.0808	0.00129383	4.16947e-05	-0.00152553	-0.000795876	0.00238003	0.00197396
0.081375	0.0274274	0.0241967	0.0221305	0.0231708	0.0205318	0.0156365										0.081375	0.00198364	-0.000255543	-0.00166206	0.000386038	-0.000712296	-0.000927122
0.08195	0.025914	0.0229497	0.0243299	0.0213305	0.0202088	0.0137989										0.08195	0.000474815	-0.00149399	0.000549478	-0.00143564	-0.00100303	-0.00271627
0.0825375	0.0214563	0.0242343	0.02102	0.02235	0.0176442	0.0176854										0.0825375	-0.00397814	-0.000200666	-0.00274807	-0.000397032	-0.0035346	0.00121966
0.083125	0.0253931	0.023709	0.0264535	0.024928	0.0231513	0.0173412										0.083125	-3.65902e-05	-0.000717234	0.00269778	0.00220007	0.00200548	0.000924658
0.0837125	0.0252148	0.0235206	0.0222186	0.0227615	0.0223142	0.0148519										0.0837125	-0.000210152	-0.000896993	-0.00152478	5.26511e-05	0.00120126	-0.00151555
0.0843	0.0264423	0.0229033	0.023195	0.0227684	0.0235302	0.0192123										0.0843	0.00102205	-0.0015056	-0.000536086	7.85643e-05	0.00245001	0.00289381
0.0849	0.026775	0.0224349	0.0217148	0.0218453	0.0182142	0.0153722										0.0849	0.00135958	-0.00196513	-0.00200373	-0.000825081	-0.00283247	-0.000896504
0.0855	0.024917	0.0274244	0.0215568	0.0208695	0.0237708	0.0162868										0.0855	-0.000493555	0.00303331	-0.00214913	-0.00178149	0.00275752	6.76948e-05
0.0861125	0.0246692	0.0231964	0.0243758	0.0201574	0.0204747	0.0172027										0.0861125	-0.000736426	-0.00118566	0.000682646	-0.00247378	-0.000504603	0.00103414
0.086725	0.0255027	0.0251505	0.0239689	0.0221005	0.0220912	0.0170324										0.086725	0.00010202	0.000777518	0.000288591	-0.000510869	0.00114585	0.000914145
0.0873375	0.0247579	0.020809	0.0222236	0.0203524	0.0219631	0.0160321										0.0873375	-0.000637831	-0.00355492	-0.00144393	-0.00223919	0.00105173	-3.59576e-05
0.08795	0.0273338	0.024559	0.0230681	0.0212912	0.0206436	0.0180044										0.08795	0.00194292	0.000204128	-0.000586631	-0.00128071	-0.000233934	0.0019863
0.088575	0.0247008	0.0232436	0.022987	0.0229876	0.0232338	0.0166689										0.088575	-0.000685021	-0.00110203	-0.000654626	0.000435842	0.00239065	0.000701717
0.0892125	0.0250725	0.0246684	0.0214956	0.0234936	0.0214588	0.016156										0.0892125	-0.000308191	0.000332099	-0.00213281	0.000962392	0.000650737	0.0002405
0.0898375	0.0254033	0.0233914	0.021709	0.0257964	0.0195527	0.0145329										0.0898375	2.76012e-05	-0.000935608	-0.00190631	0.00328522	-0.00122097	-0.00133207
0.090475	0.0241942	0.0242511	0.0231821	0.021925	0.0195214	0.0175409										0.090475	-0.00117634	-6.65962e-05	-0.000419951	-0.000565742	-0.00121733	0.00172724
0.0911125	0.0251362	0.0249931	0.0250972	0.0219681	0.0189725	0.0159794										0.0911125	-0.000229188	0.000684829	0.00150843	-0.000502167	-0.00173134	0.000216867
0.0917625	0.0242159	0.0233747	0.0234074	0.0224214	0.0213354	0.0153401										0.0917625	-0.0011443	-0.000924007	-0.000167873	-2.80478e-05	0.000667082	-0.000370433
0.0924125	0.0271456	0.0263717	0.0235502	0.0188975	0.0215678	0.0161813										0.0924125	0.00179059	0.00208254	-1.14976e-05	-0.00353115	0.000934937	0.000522578
0.0930625	0.0250585	0.0242129	0.0226761	0.0207126	0.0203148	0.0128799										0.0930625	-0.00029128	-6.66911e-05	-0.000872164	-0.00169526	-0.000282716	-0.00272718
0.093725	0.0221794	0.0251	0.0250865	0.0243195	0.0196181	0.0164942										0.093725	-0.00316509	0.000830138	0.00155204	0.00193277	-0.000943442	0.000939535
0.0943875	0.0270502	0.0228662	0.023162	0.022162	0.0197741	0.0194557										0.0943875	0.00171111	-0.00139392	-0.000358665	-0.000203518	-0.000751492	0.00395331
0.0950625	0.025464	0.0235392	0.0241475	0.0231571	0.0180752	0.0172851										0.0950625	0.000130257	-0.000710924	0.000640775	0.000813046	-0.00241388	0.00183573
0.095725	0.0280859	0.0253752	0.0238593	0.0206928	0.0202387	0.0160631										0.095725	0.00275755	0.00113479	0.000366319	-0.00163015	-0.00021466	0.000665615
0.0964125	0.0265269	0.0231769	0.0242285	0.0210041	0.0208799	0.0154313										0.0964125	0.00120399	-0.00105347	0.000749789	-0.00129703	0.000463585	8.73639e-05
0.0970875	0.0262222	0.021536	0.020811	0.0236599	0.0204162	0.0130736										0.0970875	0.000904727	-0.00268451	-0.00265382	0.00138018	3.61374e-05	-0.00221788
0.097775	0.0211541	0.0236266	0.0249956	0.0218428	0.0213588	0.0131868										0.097775	-0.0041579	-0.000583768	0.00154501	-0.000415037	0.0010156	-0.00205147
0.0984625	0.023848	0.022687	0.0239186	0.02017	0.0167044	0.0159225										0.0984625	-0.00145844	-0.00151326	0.000482298	-0.00206605	-0.00360198	0.000737263
0.0991625	0.0271019	0.0217346	0.0247574	0.0215758	0.0181392	0.0148758										0.0991625	0.00180101	-0.00245548	0.00133549	-0.000638121	-0.00212969	-0.000255658
0.0998625	0.0237096	0.0223695	0.023353	0.0208288	0.0210571	0.0170376										0.0998625	-0.0015857	-0.00181034	-5.44564e-05	-0.00136296	0.000825482	0.00195973
0.100575	0.0247472	0.022889	0.0214868	0.0209816	0.0201945	0.0147785										0.100575	-0.000542359	-0.00128041	-0.00190597	-0.00118771	7.50068e-07	-0.000245009
0.101287	0.0230175	0.0218384	0.0202631	0.0227772	0.0169483	0.0160134										0.101287	-0.00226634	-0.00232055	-0.00311492	0.000630357	-0.00320761	0.00104396
0.102	0.0249821	0.0231752	0.0228046	0.0222684	0.0219008	0.0150214										0.102	-0.000296076	-0.000973319	-0.000558758	0.000144035	0.00178263	0.000105866
0.102725	0.0255997	0.0243903	0.0208862	0.0215832	0.0196395	0.014831										0.102725	0.0003273	0.00025238	-0.00246225	-0.000518309	-0.000440308	-2.9884e-05
0.10345	0.0242173	0.0250772	0.0211843	0.0206033	0.0194099	0.0169272										0.10345	-0.00104933	0.000949776	-0.00214926	-0.00147546	-0.000631741	0.00212069
0.104175	0.0254612	0.0242104	0.0214956	0.0196346	0.0195538	0.0119728										0.104175	0.000200421	9.35958e-05	-0.0018231	-0.00242137	-0.000449631	-0.0027795
0.104912	0.0251338	0.023787	0.0212217	0.0197228	0.020025	0.0143582										0.104912	-0.000121168	-0.00031901	-0.00208187	-0.00231007	6.02219e-05	-0.000339182
0.10565	0.0272901	0.0237373	0.0249338	0.0201901	0.0179381	0.0151761										0.10565	0.00204104	-0.000357979	0.00164536	-0.00181964	-0.00198793	0.000533409
0.1064	0.0249049	0.0233013	0.0214686	0.0208096	0.0197588	0.0122989										0.1064	-0.000338141	-0.000783044	-0.00180438	-0.00117667	-0.000128116	-0.00228839
0.10715	0.0264318	0.0237164	0.0217277	0.0205796	0.0184338	0.0133261										0.10715	0.00119476	-0.000357016	-0.00152995	-0.00138317	-0.001414	-0.00120602
0.107913	0.0257728	0.0235678	0.0211329	0.0218884	0.0196648	0.0140219										0.107913	0.000541781	-0.000494543	-0.00210911	-5.05615e-05	-0.000143251	-0.000454244
0.108675	0.0255195	0.0198478	0.024453	0.0207266	0.022361	0.0145129										0.108675	0.000294558	-0.00420352	0.00122653	-0.00118862	0.00259246	9.22807e-05
0.109438	0.0238401	0.0235675	0.0247123	0.0231538	0.020784	0.0131313										0.109438	-0.00137876	-0.00047265	0.00150146	0.00126234	0.00105506	-0.00123388
0.110212	0.0255879	0.0220807	0.0224148	0.0205263	0.0188027	0.0153741										0.110212	0.000375207	-0.00194822	-0.000780264	-0.00134106	-0.000886262	0.00106497
0.110987	0.0249024	0.0261618	0.0228566	0.0206467	0.0181695	0.0136626										0.110987	-0.000304061	0.00214407	-0.000322695	-0.00119666	-0.00147955	-0.000590738
0.111775	0.0227027	0.0260818	0.0233892	0.021134	0.0184417	0.012878										0.111775	-0.00249752	0.00207556	0.000226063	-0.000684852	-0.00116677	-0.00131883
0.112562	0.0252719	0.0241027	0.0216717	0.0194945	0.0209824	0.0119522										0.112562	7.79765e-05	0.000107848	-0.00147549	-0.00230003	0.00141427	-0.00218844
0.11335	0.0250692	0.0244142	0.021431	0.0212123	0.0201599	0.0121986										0.11335	-0.000118503	0.000430805	-0.00170011	-0.000557788	0.00063208	-0.00188598
0.11415	0.0256629	0.0255936	0.0205445	0.019978	0.0202544	0.0158417										0.11415	0.000481538	0.00162178	-0.00257038	-0.00176741	0.000767437	0.0018138
0.114963	0.0275851	0.0225049	0.0244099	0.0186225	0.0213593	0.0140582										0.114963	0.00241025	-0.00145519	0.00131152	-0.00309781	0.00191379	8.75918e-05
0.115763	0.0226697	0.0237752	0.0235596	0.0176379	0.0191832	0.0107546										0.115763	-0.00249878	-0.000173285	0.000477488	-0.00405777	-0.000221654	-0.00315984
0.116587	0.0260774	0.0230835	0.0222799	0.0210126	0.0179373	0.0134923										0.116587	0.000915459	-0.000853132	-0.000785468	-0.000657678	-0.00142577	-0.000364626
0.117413	0.0251211	0.0239947	0.0207214	0.0220107	0.0153596	0.0164381										0.117413	-3.43024e-05	7.00626e-05	-0.00232724	0.000365791	-0.00396175	0.0026387
0.118238	0.0236274	0.0228934	0.0239285	0.0200511	0.0194093	0.0126126										0.118238	-0.00152144	-0.0010194	0.000896604	-0.0015685	0.000129583	-0.00112972
0.119062	0.0242247	0.0232571	0.0213085	0.0223011	0.019167	0.0153093										0.119062	-0.000917648	-0.000643776	-0.00170678	0.000706766	-7.12718e-05	0.00162377
0.119912	0.0256609	0.0210703	0.0234263	0.0224016	0.0214862	0.0134197										0.119912	0.000525356	-0.00281833	0.000428261	0.00083334	0.00229061	-0.00020747
0.12075	0.0242066	0.0235986	0.0205582	0.0208288	0.0196489	0.0137423										0.12075	-0.000922398	-0.000277962	-0.00242295	-0.000713841	0.00049519	0.000172285
0.1216	0.0250612	0.0229395	0.0209777	0.0204552	0.0205967	0.0126879										0.1216	-6.09915e-05	-0.000924788	-0.00198629	-0.00106151	0.00148543	-0.000824332
0.122463	0.0256741	0.0237912	0.0234107	0.0229079	0.0195159	0.0132044										0.122463	0.000558756	-6.07201e-05	0.000464075	0.00141755	0.000447626	-0.000249462
0.123325	0.0251299	0.0235401	0.0219019	0.0205392	0.0196925	0.0134472										0.123325	2.13495e-05	-0.000299422	-0.00102735	-0.000924888	0.000667081	5.14368e-05
0.124187	0.0222928	0.0231085	0.0231013	0.0206464	0.0191063	0.0129934										0.124187	-0.00280892	-0.000718627	0.000189445	-0.000791536	0.000123513	-0.000344642
0.125062	0.0244796	0.0230511	0.0235934	0.0184758	0.0203274	0.0129241										0.125062	-0.000615181	-0.000763477	0.000699071	-0.00293557	0.00138789	-0.000355514
0.12595	0.0231041	0.0203409	0.0231524	0.021923	0.0180321	0.0109403										0.12595	-0.00198371	-0.0034609	0.000275974	0.000538601	-0.000863692	-0.00228037
0.126838	0.0233011	0.0251434	0.0215851	0.0197343	0.0169351	0.0118972										0.126838	-0.00177971	0.00135431	-0.00127351	-0.00162325	-0.00191704	-0.00126485
0.127725	0.0261794	0.0260142	0.0223074	0.0210533	0.0208741	0.0115552										0.127725	0.00110559	0.00223791	-0.000533476	-0.00027748	0.00206543	-0.00154858
0.128625	0.0244936	0.0227412	0.0216777	0.0195656	0.0198648	0.00966782										0.128625	-0.000573012	-0.00102228	-0.00114512	-0.00173795	0.00110007	-0.00337708
0.129537	0.0261145	0.0222873	0.0235175	0.0197005	0.0209022	0.0125316										0.129537	0.00105507	-0.00146307	0.000712968	-0.00157557	0.00218187	-0.000453997
0.130437	0.0246494	0.0238969	0.0236255	0.0212546	0.0193373	0.0146862										0.130437	-0.000402939	0.000159418	0.000838929	5.63836e-06	0.000660772	0.00175895
0.131362	0.0251044	0.0223604	0.0221252	0.0187381	0.0190502	0.0104599										0.131362	5.9303e-05	-0.0013639	-0.00064287	-0.00248305	0.000418509	-0.00240783
0.132288	0.0237706	0.0225071	0.0234892	0.0165824	0.0169667	0.0133533										0.132288	-0.00126719	-0.00120397	0.000739619	-0.00461103	-0.00162026	0.000544932
0.133213	0.0223296	0.0228596	0.0224255	0.0212346	0.0164571	0.0131101										0.133213	-0.00270083	-0.000838292	-0.000305677	6.88836e-05	-0.00208531	0.000360788
0.13415	0.0233384	0.0225505	0.0187697	0.0208373	0.0181258	0.012675										0.13415	-0.00168466	-0.00113399	-0.00394279	-0.000300337	-0.000371607	-1.493e-05
0.1351	0.024573	0.0219239	0.0222164	0.0177664	0.0204983	0.0136566										0.1351	-0.00044256	-0.0017471	-0.000477181	-0.00334284	0.00204643	0.00102662
0.13605	0.0256555	0.0234648	0.0212467	0.0218189	0.0163186	0.0118838										0.13605	0.000647336	-0.000192634	-0.00142808	0.000737965	-0.00208786	-0.000686538
0.137	0.0233708	0.0241829	0.0208263	0.0186868	0.0182832	0.0107763										0.137	-0.00162981	0.00053902	-0.00182955	-0.00236589	-7.80493e-05	-0.00173462
0.137963	0.0241983	0.0217068	0.0227038	0.0190969	0.0195585	0.0125568										0.137963	-0.000794759	-0.00192338	6.70286e-05	-0.00192709	0.00124296	0.000105695
0.138938	0.0236821	0.0214686	0.021381	0.0218838	0.0179881	0.0131719										0.138938	-0.0013033	-0.00214771	-0.00123645	0.000888661	-0.000281208	0.000781051
0.139913	0.026881	0.0221557	0.0196667	0.0228607	0.019798	0.0127752										0.139913	0.00190326	-0.00144678	-0.00293144	0.00189448	0.00157471	0.00044427
0.1409	0.0238104	0.0204851	0.0229088	0.0201093	0.0171538	0.0117206										0.1409	-0.00115959	-0.00310337	0.000330113	-0.000827691	-0.00102307	-0.00055007
0.141888	0.0248574	0.0224071	0.0240261	0.0176739	0.0185197	0.0120914										0.141888	-0.000104858	-0.00116739	0.00146694	-0.00323394	0.00038922	-0.000119128
0.142888	0.0239126	0.0227395	0.0224464	0.0197703	0.0190469	0.0102162										0.142888	-0.00104179	-0.000820799	-9.29984e-05	-0.00110802	0.000963195	-0.00193395
0.143888	0.0222099	0.0233035	0.0212642	0.0214129	0.0169829	0.0119346										0.143888	-0.0027367	-0.000242629	-0.00125543	0.000564002	-0.00105418	-0.000155417
0.1449	0.0237305	0.0232159	0.0234478	0.0188343	0.0184857	0.013145										0.1449	-0.00120816	-0.000315948	0.000948016	-0.00198482	0.000495611	0.00111553
0.145925	0.0250634	0.0229552	0.0205906	0.0200706	0.0174958	0.0133082										0.145925	0.000132843	-0.000562172	-0.00188897	-0.000718479	-0.000446722	0.00133965
0.14695	0.0244752	0.0242013	0.0217373	0.0188093	0.0184733	0.0105461										0.14695	-0.000447316	0.000698461	-0.00072212	-0.00194971	0.000578103	-0.00136184
0.147975	0.0237126	0.0235046	0.0197272	0.0194533	0.0182642	0.0113582										0.147975	-0.00120193	1.62253e-05	-0.00271217	-0.00127578	0.000416238	-0.000489507
0.149013	0.0228027	0.024556	0.0222538	0.0205816	0.0194925	0.0115546										0.149013	-0.0021037	0.00108224	-0.000165167	-0.000117176	0.00169218	-0.000232416
0.150063	0.0224838	0.0204717	0.0226675	0.0187088	0.0180535	0.0116892										0.150063	-0.00241444	-0.0029873	0.000269133	-0.00195937	0.000301216	-3.67908e-05
0.151125	0.0230324	0.0213717	0.0210785	0.020984	0.0189024	0.0117733										0.151125	-0.00185751	-0.00207235	-0.0012991	0.000346802	0.00119855	0.000108621
0.152175	0.0240513	0.0220184	0.0198431	0.0202162	0.0184409	0.0104277										0.152175	-0.000830351	-0.00141087	-0.00251402	-0.000390557	0.000784745	-0.00117669
0.15325	0.0240027	0.0204505	0.0202447	0.0213302	0.0161241	0.0101673										0.15325	-0.000870582	-0.00296362	-0.00209139	0.000754623	-0.00148331	-0.00137576
0.154325	0.0219283	0.0228791	0.0212461	0.0208417	0.0178546	0.00930655										0.154325	-0.00293664	-0.000519946	-0.00106906	0.000297275	0.000295734	-0.00217547
0.155412	0.0246838	0.0235549	0.0193876	0.021028	0.0172816	0.0104585										0.155412	-0.000172666	0.000171134	-0.00290641	0.000514944	-0.00022842	-0.000962232
0.1565	0.0241013	0.0233824	0.0220321	0.020437	0.017739	0.012714										0.1565	-0.000746598	1.38648e-05	-0.000240737	-4.4612e-05	0.000277802	0.00135426
0.1576	0.0240991	0.0221901	0.0225126	0.0199112	0.0167181	0.0115829										0.1576	-0.000740222	-0.00116303	0.000261129	-0.00053877	-0.000693902	0.000284514
0.1587	0.0254318	0.0229074	0.021706	0.0204686	0.0172368	0.00822716										0.1587	0.000601039	-0.000430323	-0.000524116	5.02562e-05	-0.000126214	-0.00301033
0.159825	0.0249568	0.0240678	0.021156	0.0194555	0.0164244	0.0120068										0.159825	0.000134799	0.000745853	-0.00105231	-0.000930662	-0.000888628	0.00083126
0.160938	0.0247343	0.0210167	0.0217862	0.0186456	0.0184824	0.0130294										0.160938	-7.90664e-05	-0.00228969	-0.000400541	-0.00170869	0.00121858	0.00191467
0.162075	0.023134	0.0215153	0.0200376	0.0180574	0.0190351	0.010853										0.162075	-0.0016705	-0.00177519	-0.00212718	-0.00226438	0.00182146	-0.000199902
0.163212	0.0238324	0.0222648	0.0187953	0.0207505	0.0178961	0.0142752										0.163212	-0.000963306	-0.00100987	-0.00334753	0.000461178	0.000732403	0.00328376
0.16435	0.0248324	0.0229799	0.0215629	0.0202206	0.0170568	0.0116318										0.16435	4.55364e-05	-0.000278902	-0.000557994	-3.63715e-05	-5.70617e-05	0.000701434
0.1655	0.0252961	0.0219522	0.019345	0.0193538	0.0177934	0.0114868										0.1655	0.000518203	-0.00129063	-0.00275369	-0.000870453	0.000729645	0.000617708
0.166662	0.0238489	0.0229508	0.0218763	0.0234428	0.0172714	0.0100832										0.166662	-0.00092003	-0.000275838	-0.000200014	0.00325151	0.000258176	-0.000724293
0.167838	0.0253329	0.0250063	0.0202909	0.0183109	0.0162431	0.00901342										0.167838	0.000573159	0.00179601	-0.00176285	-0.00184707	-0.000719189	-0.00173217
0.169013	0.0269791	0.0206945	0.0204917	0.0189546	0.0158186	0.0120195										0.169013	0.00222842	-0.00249949	-0.00153947	-0.0011702	-0.00109294	0.00133532
0.1702	0.023137	0.0227692	0.0212241	0.0186313	0.0166719	0.0110118										0.1702	-0.00160441	-0.00040829	-0.0007843	-0.00146008	-0.000188609	0.000389297
0.171387	0.0241222	0.021075	0.0200469	0.0203813	0.016214	0.0086582										0.171387	-0.000610053	-0.00208606	-0.00193877	0.00032332	-0.000595732	-0.00190302
0.1726	0.022481	0.023798	0.0211796	0.0197895	0.0159758	0.011089										0.1726	-0.00224187	0.000653814	-0.000782884	-0.000234375	-0.000782156	0.000589935
0.1738	0.0218736	0.0230299	0.0206934	0.019048	0.0176577	0.00954749										0.1738	-0.00284001	-9.77119e-05	-0.00124623	-0.000942227	0.000950728	-0.000890448
0.175025	0.02472	0.0221708	0.0200601	0.0201502	0.018495	0.0105827										0.175025	1.58933e-05	-0.000939842	-0.00185611	0.000194233	0.00183997	0.000206668
0.17625	0.0245077	0.021389	0.0203022	0.0204071	0.0174338	0.00994749										0.17625	-0.000187003	-0.00170479	-0.00159074	0.000485293	0.000830393	-0.000366969
0.177487	0.0256414	0.0220362	0.0187005	0.0186467	0.0178225	0.0110316										0.177487	0.000956342	-0.00104047	-0.00316886	-0.00124069	0.00127112	0.000778799
0.178725	0.0231552	0.0232892	0.0201607	0.0197214	0.0172961	0.0112618										0.178725	-0.00152037	0.000229621	-0.00168518	-0.000131552	0.000796576	0.00107035
0.179988	0.0229651	0.0228288	0.0215612	0.0179807	0.0164557	0.00902002										0.179988	-0.00170073	-0.000213424	-0.000260665	-0.00183718	8.86151e-06	-0.00110929
0.18125	0.0218623	0.0210695	0.0196579	0.0198458	0.0158618	0.0105612										0.18125	-0.00279375	-0.0019554	-0.00214005	6.28663e-05	-0.000532673	0.000493563
0.182513	0.0242563	0.0218373	0.0196747	0.0193338	0.0186934	0.00911535										0.182513	-0.000390063	-0.00117018	-0.0020994	-0.000414335	0.00235118	-0.000891063
0.183787	0.0237851	0.0221327	0.0184629	0.0199544	0.0161428	0.00971617										0.183787	-0.000851406	-0.000857359	-0.00328714	0.000241387	-0.000146871	-0.000228891
0.185075	0.0228346	0.0222434	0.0211035	0.0191986	0.0162041	0.00811919										0.185075	-0.00179204	-0.000728975	-0.000622178	-0.000478957	-3.27407e-05	-0.00176429
0.186375	0.0233829	0.021289	0.0209549	0.0185019	0.0123151	0.0116346										0.186375	-0.00123369	-0.00166555	-0.000746309	-0.00113998	-0.00386861	0.00181279
0.187688	0.0233428	0.022262	0.0219843	0.0182585	0.0171195	0.0101489										0.187688	-0.00126371	-0.000674502	0.000307792	-0.00134743	0.000989241	0.000388941
0.189	0.0221648	0.0223958	0.0215373	0.0188857	0.016284	0.00991177										0.189	-0.00243165	-0.000522768	-0.000114534	-0.000684384	0.000206996	0.000213213
0.190325	0.0234854	0.0194274	0.0199401	0.0191203	0.0166365	0.00943705										0.190325	-0.00110088	-0.00347307	-0.00168693	-0.000413642	0.000612968	-0.000200002
0.19165	0.0235604	0.0213692	0.0193914	0.0184664	0.0169879	0.00874199										0.19165	-0.00101571	-0.00151323	-0.00221073	-0.00103144	0.00101762	-0.000834003
0.193	0.0261263	0.0218469	0.0187675	0.0176961	0.0154233	0.0104142										0.193	0.00156058	-0.00101708	-0.00280937	-0.00176513	-0.000492888	0.000899989
0.19435	0.0248637	0.0209294	0.0202958	0.0193203	0.0168631	0.0108283										0.19435	0.000308282	-0.00191627	-0.00125586	-0.000104394	0.00100077	0.00137527
0.195713	0.0244263	0.0206208	0.0219681	0.0212879	0.0165055	0.00809694										0.195713	-0.000118642	-0.00220624	0.000441821	0.00190002	0.000697192	-0.00129466
0.197075	0.0250711	0.0228118	0.0210373	0.0177439	0.0158313	0.00827194										0.197075	0.000536562	3.20204e-06	-0.000463579	-0.00160722	7.68565e-05	-0.00105878
0.198463	0.0239906	0.0223541	0.0199247	0.0178989	0.015912	0.00672826										0.198463	-0.000533318	-0.000435646	-0.0015504	-0.00141495	0.000212257	-0.0025409
0.19985	0.0239181	0.0214261	0.0186849	0.0209456	0.01572	0.00811013										0.19985	-0.000595244	-0.00134486	-0.00276448	0.00166897	7.45775e-05	-0.001098
0.20125	0.0253662	0.0195104	0.0179964	0.0182895	0.0179351	0.0077571										0.20125	0.000863527	-0.00324155	-0.00342698	-0.000949596	0.00234431	-0.0013899
0.202662	0.0221035	0.0228816	0.0195813	0.0204914	0.0162272	0.00848705										0.202662	-0.00238833	0.000148709	-0.00181595	0.00129004	0.00069119	-0.000598788
0.204075	0.0244533	0.0220316	0.0199912	0.0168642	0.0158843	0.00961754										0.204075	-2.78285e-05	-0.000682191	-0.00137994	-0.00229951	0.000402974	0.000592426
0.2055	0.0257945	0.0217956	0.0216467	0.0175876	0.0163401	0.01157										0.2055	0.00132424	-0.00089894	0.00030186	-0.00153829	0.000913602	0.00260565
0.20695	0.0253953	0.0230109	0.0215994	0.0188134	0.015353	0.00751067										0.20695	0.000936113	0.000336001	0.00028133	-0.000274018	-1.79171e-05	-0.00139238
0.208387	0.0241447	0.0204835	0.0209112	0.0181557	0.0148511	0.00800793										0.208387	-0.000303497	-0.00217211	-0.000380416	-0.000893703	-0.000465021	-0.000834861
0.20985	0.0235445	0.0203104	0.0213541	0.0179733	0.0124947	0.00890463										0.20985	-0.000892641	-0.0023255	8.93179e-05	-0.00103752	-0.00276578	0.000122701
0.211325	0.0231574	0.0238464	0.0212648	0.0187049	0.0145936	0.00726452										0.211325	-0.00126852	0.00123031	2.7086e-05	-0.000267105	-0.000611131	-0.00145656
0.2128	0.0239414	0.0220475	0.0204417	0.0181928	0.0161653	0.00861177										0.2128	-0.000473244	-0.000548788	-0.00076898	-0.000740469	0.00101607	-4.89599e-05
0.214288	0.0246395	0.0215794	0.0234258	0.0178252	0.0148458	0.00942936										0.214288	0.000236128	-0.000996966	0.00224229	-0.00106908	-0.000247722	0.000828992
0.215788	0.0218802	0.0211958	0.0210206	0.0189887	0.0145044	0.00558677										0.215788	-0.00251183	-0.00136039	-0.00013555	0.000133559	-0.000533302	-0.00295325
0.2173	0.0246464	0.023362	0.0201596	0.0206909	0.0137722	0.00810106										0.2173	0.000265839	0.000826044	-0.000968986	0.00187515	-0.00120936	-0.000378652
0.218812	0.0233316	0.0226887	0.0212947	0.018878	0.0143118	0.00685051										0.218812	-0.00103754	0.000172895	0.000193687	0.000101534	-0.000613991	-0.00156941
0.22035	0.0229928	0.0205406	0.0200695	0.0180741	0.0156741	0.00630491										0.22035	-0.00136464	-0.00195466	-0.00100365	-0.000662446	0.000804871	-0.00205471
0.221887	0.0225975	0.0212986	0.0205637	0.0199277	0.0139541	0.00824886										0.221887	-0.00174834	-0.0011762	-0.000481553	0.00123086	-0.000858997	-5.10156e-05
0.223438	0.0226148	0.0236766	0.0195942	0.0159969	0.0158354	0.0101675										0.223438	-0.00171931	0.00122247	-0.00142298	-0.00265992	0.00107874	0.00192742
0.225	0.0234458	0.0203431	0.0194088	0.0165502	0.0150195	0.00711177										0.225	-0.000876464	-0.00209028	-0.0015802	-0.00206645	0.000319349	-0.00106869
0.226575	0.0222849	0.0216219	0.0197555	0.0181508	0.0137368	0.0061876										0.226575	-0.00202556	-0.000790513	-0.00120508	-0.000425503	-0.000906617	-0.00193325
0.228162	0.0226898	0.0209299	0.0197491	0.0175609	0.0166546	0.006356										0.228162	-0.00160865	-0.0014615	-0.00118282	-0.000974744	0.00206811	-0.00170531
0.22975	0.0220997	0.021823	0.0208192	0.0179901	0.01527	0.00571837										0.22975	-0.00218679	-0.000547327	-8.42149e-05	-0.000505113	0.000740119	-0.00228391
0.231363	0.0237145	0.020164	0.0186063	0.0199766	0.0149148	0.00708513										0.231363	-0.00055981	-0.00218505	-0.00226818	0.00152246	0.000442119	-0.000857733
0.232975	0.0225763	0.022173	0.0200299	0.0191321	0.0145599	0.00819145										0.232975	-0.00168587	-0.000154685	-0.000815677	0.000718853	0.000144066	0.000307431
0.234612	0.0247967	0.0218934	0.0187104	0.0194725	0.0126307	0.0065115										0.234612	0.000546773	-0.000412752	-0.00210591	0.00110065	-0.00172758	-0.00131331
0.23625	0.0247585	0.02197	0.0199648	0.0162313	0.0124362	0.00712743										0.23625	0.000520894	-0.000314516	-0.000822275	-0.00209923	-0.00186487	-0.000638676
0.2379	0.023634	0.0214651	0.0201838	0.0168719	0.0129258	0.00748567										0.2379	-0.000591169	-0.000797743	-0.00057392	-0.00141706	-0.00131799	-0.000221859
0.239562	0.0219145	0.0205263	0.0180349	0.0174563	0.0139909	0.00847359										0.239562	-0.00229821	-0.00171463	-0.00269326	-0.000791021	-0.000195437	0.000824502
0.241238	0.0242464	0.0213763	0.0190607	0.0184	0.0156552	0.00691425										0.241238	4.62245e-05	-0.00084263	-0.00163768	0.000194586	0.00152646	-0.000676454
0.242925	0.0241241	0.0220601	0.0202736	0.0176634	0.0150434	0.00671699										0.242925	-6.33932e-05	-0.000136722	-0.000394879	-0.000499872	0.000972334	-0.0008155
0.244625	0.0248079	0.0205425	0.0181156	0.0164599	0.0138093	0.00745518										0.244625	0.00063312	-0.00163205	-0.00252278	-0.00166116	-0.000203919	-1.922e-05
0.246325	0.0217752	0.0224752	0.0187403	0.0179802	0.0155777	0.00732386										0.246325	-0.00238686	0.000322873	-0.00186804	-9.8674e-05	0.00162199	-9.30057e-05
0.24805	0.0242629	0.0210019	0.020081	0.0177184	0.0143013	0.00839859										0.24805	0.000113666	-0.00112796	-0.000496988	-0.000317835	0.000403639	0.00103953
0.249787	0.022775	0.0188327	0.0200604	0.0164093	0.0147255	0.00560188										0.249787	-0.00136128	-0.00327454	-0.000487044	-0.00158408	0.000885921	-0.00169953
0.251525	0.0250175	0.0215115	0.0190901	0.0174876	0.0145568	0.00735738										0.251525	0.000894267	-0.000573061	-0.00142687	-0.000463064	0.000775055	0.000113075
0.253287	0.0241458	0.022289	0.0197972	0.0176827	0.0151942	0.00690765										0.253287	3.56964e-05	0.000227321	-0.000688856	-0.000224831	0.0014707	-0.000279329
0.255062	0.0246263	0.0212186	0.0200772	0.0172997	0.012623	0.00647798										0.255062	0.000529409	-0.000819962	-0.000377876	-0.000564434	-0.00104207	-0.000651834
0.256837	0.0220379	0.020553	0.0208508	0.0180807	0.0137645	0.00646892										0.256837	-0.00204585	-0.00146261	0.000426724	0.000259842	0.00015747	-0.000604311
0.258637	0.0235794	0.0204906	0.0178675	0.0174923	0.0133186	0.00802139										0.258637	-0.000490981	-0.00150166	-0.00252517	-0.000284913	-0.000229877	0.00100496
0.260437	0.0235195	0.0219615	0.0191862	0.0148153	0.016464	0.00761672										0.260437	-0.000537501	-7.51221e-06	-0.0011752	-0.00291827	0.00297365	0.000656516
0.262262	0.023145	0.0212692	0.0202568	0.0170901	0.013117	0.0069887										0.262262	-0.000898409	-0.00067626	-7.2942e-05	-0.000599503	-0.00031467	8.49106e-05
0.264087	0.022912	0.0202206	0.0183758	0.0158862	0.0138274	0.00823155										0.264087	-0.00111784	-0.00170136	-0.00192239	-0.00175945	0.000454086	0.0013836
0.265938	0.0246074	0.0230346	0.0190686	0.0168159	0.0143214	0.00506095										0.265938	0.000591199	0.00113648	-0.00119756	-0.000785397	0.00100684	-0.00173097
0.267787	0.0219109	0.0222181	0.017264	0.0172255	0.0132173	0.00553375										0.267787	-0.00209154	0.000343759	-0.00297035	-0.000331588	-3.88957e-05	-0.00120278
0.269662	0.0230263	0.0216585	0.0183294	0.016275	0.0124296	0.00694749										0.269662	-0.000962294	-0.000191793	-0.00187271	-0.00123747	-0.000767682	0.000266523
0.27155	0.0230052	0.0211247	0.0190283	0.0163807	0.0139986	0.00652166										0.27155	-0.000969499	-0.000701392	-0.0011414	-0.00108686	0.000860176	-0.000103947
0.273438	0.0238612	0.0211447	0.0190593	0.0151214	0.0125483	0.00748815										0.273438	-9.9519e-05	-0.00065718	-0.00107801	-0.00230152	-0.000531555	0.000917298
0.27535	0.0228873	0.0226648	0.0203906	0.016186	0.0129035	0.0052082										0.27535	-0.00105932	0.000887302	0.000285999	-0.00119185	-0.000117411	-0.00130779
0.277275	0.024748	0.020128	0.0190197	0.0175541	0.0119648	0.00715243										0.277275	0.000815578	-0.00162496	-0.00105204	0.000221543	-0.000997188	0.000691067
0.279213	0.0223697	0.0207618	0.0196456	0.0156502	0.0137192	0.00600738										0.279213	-0.00154845	-0.000966484	-0.000393228	-0.00163689	0.000816196	-0.000399597
0.281163	0.0215568	0.0192164	0.0192079	0.0190403	0.0119664	0.00548403										0.281163	-0.00234702	-0.00248702	-0.000797743	0.00179876	-0.00087757	-0.000868828
0.283125	0.021131	0.0195192	0.0196024	0.0179785	0.0117895	0.0065082										0.283125	-0.00275843	-0.00215936	-0.000369985	0.000782617	-0.000995524	0.000209195
0.2851	0.0214835	0.0211467	0.0184629	0.0171615	0.0118228	0.00570298										0.2851	-0.00239146	-0.000506856	-0.00147615	1.13976e-05	-0.000903299	-0.00054243
0.287088	0.0226294	0.0212464	0.019367	0.0162785	0.0132269	0.00444172										0.287088	-0.00123101	-0.000381971	-0.000538481	-0.000825616	0.000559813	-0.00175036
0.289088	0.0230961	0.0208555	0.0185376	0.0158464	0.0126692	0.0040615										0.289088	-0.000749595	-0.000747636	-0.00133421	-0.00121169	6.1086e-05	-0.00207752
0.291113	0.0206956	0.0195066	0.0200936	0.0166629	0.0120489	0.00660683										0.291113	-0.00313532	-0.00207099	0.000255854	-0.000348719	-0.00049993	0.000520902
0.293137	0.0226645	0.0210868	0.0198066	0.0154881	0.0109873	0.00552										0.293137	-0.00115157	-0.000465285	2.68766e-06	-0.00147715	-0.00150257	-0.000513469
0.295188	0.024948	0.0191489	0.0175305	0.0156038	0.0127634	0.00535491										0.295188	0.00114693	-0.00237741	-0.00223911	-0.00131474	0.000332815	-0.000626024
0.29725	0.0232068	0.0207181	0.018581	0.0176148	0.0131816	0.00570271										0.29725	-0.000579232	-0.000782297	-0.00115417	0.000743079	0.000810156	-0.000226021
0.299325	0.0224214	0.019317	0.0178615	0.016537	0.0137137	0.0058398										0.299325	-0.00134954	-0.0021574	-0.00183914	-0.000287712	0.00140148	-3.70239e-05
0.301412	0.0231332	0.019814	0.0191401	0.0170596	0.011809	0.00658787										0.301412	-0.000622532	-0.00163431	-0.00052591	0.00028187	-0.000444063	0.000762642
0.303513	0.022564	0.0191274	0.0196857	0.0162359	0.0125236	0.00745271										0.303513	-0.00117648	-0.00229461	5.44985e-05	-0.000494559	0.000329614	0.00167879
0.305625	0.0234285	0.0185813	0.0190409	0.0157252	0.0127483	0.00492798										0.305625	-0.000296568	-0.00281443	-0.000555378	-0.000958004	0.00061336	-0.000794973
0.307763	0.0233217	0.0216384	0.0197623	0.0165461	0.012362	0.00504254										0.307763	-0.000387913	0.000269316	0.0002013	-8.94516e-05	0.000286431	-0.000629451
0.309913	0.0236272	0.0223343	0.0202206	0.0150994	0.0141324	0.00436589										0.309913	-6.68249e-05	0.000991906	0.000694902	-0.00148839	0.00211601	-0.00125548
0.312075	0.0218873	0.0194571	0.018195	0.0160846	0.0114818	0.00408595										0.312075	-0.001791	-0.00185848	-0.00129518	-0.000455384	-0.000475372	-0.00148515
0.31425	0.0221522	0.0197186	0.0178453	0.0145648	0.0117066	0.00554254										0.31425	-0.00151042	-0.00157002	-0.0016093	-0.00192721	-0.000191545	2.13943e-05
0.316438	0.023312	0.0206566	0.0181761	0.0147219	0.0121964	0.0041898										0.316438	-0.000334711	-0.000605066	-0.00124281	-0.00172202	0.000357324	-0.00128173
0.31865	0.0233233	0.0200821	0.0195783	0.0157467	0.0111901	0.00461452										0.31865	-0.000307472	-0.00115223	0.000195409	-0.000648903	-0.000589741	-0.000807472
0.320875	0.0223458	0.0203695	0.0194986	0.0155436	0.0128697	0.00551589										0.320875	-0.00126889	-0.000837471	0.000151882	-0.000803439	0.0011491	0.000143094
0.323112	0.0215895	0.0198387	0.0184843	0.0152862	0.0108991	0.00514666										0.323112	-0.00200909	-0.00134075	-0.000826156	-0.0010123	-0.000762446	-0.000177311
0.325363	0.0223642	0.0190843	0.0198406	0.0150239	0.0108398	0.00553128										0.325363	-0.00121816	-0.00206753	0.000566543	-0.001226	-0.000762795	0.000255805
0.327637	0.0223577	0.0190217	0.0192214	0.0171456	0.0112016	0.00446205										0.327637	-0.00120841	-0.00210232	-1.60284e-05	0.000944675	-0.000341826	-0.000765065
0.329913	0.022759	0.0208758	0.0190189	0.0150664	0.012187	0.00320573										0.329913	-0.000790684	-0.000220381	-0.000181906	-0.00108563	0.000702383	-0.00197361
0.332213	0.0219434	0.0195162	0.0190881	0.0144761	0.0118991	0.00405463										0.332213	-0.00158984	-0.00155194	-7.57891e-05	-0.00162689	0.000473416	-0.00107707
0.334538	0.021598	0.0211714	0.0185346	0.0153409	0.0106255	0.00467524										0.334538	-0.00191851	0.000131592	-0.000592173	-0.00071259	-0.000741075	-0.00040894
0.336863	0.023003	0.0194642	0.0189195	0.0151373	0.0117697	0.00348897										0.336863	-0.000496924	-0.0015473	-0.000170192	-0.000866903	0.000461842	-0.00154831
0.339213	0.0217829	0.0212167	0.0164659	0.0159796	0.00983925	0.00382908										0.339213	-0.00170018	0.00023368	-0.00258638	2.49852e-05	-0.00140979	-0.00116145
0.341588	0.0209887	0.017873	0.0191266	0.0144406	0.0111741	0.0033637										0.341588	-0.00247745	-0.00308125	0.000112023	-0.00146413	-1.58676e-05	-0.00158022
0.343962	0.0221588	0.0207181	0.0193684	0.0149763	0.0124255	0.00445298										0.343962	-0.00129046	-0.000207512	0.000391348	-0.000878742	0.00129405	-0.000444969
0.346363	0.0222085	0.0215131	0.0188197	0.0145783	0.011387	0.00334										0.346363	-0.00122363	0.000616495	-0.000119389	-0.0012268	0.000314342	-0.00151211
0.348775	0.0223436	0.0191774	0.0176453	0.0172802	0.0118651	0.00524227										0.348775	-0.0010713	-0.00169019	-0.00125588	0.00152516	0.000850918	0.000435585
0.351213	0.0224357	0.0196991	0.0166159	0.0149519	0.011395	0.00402524										0.351213	-0.000961935	-0.00113921	-0.00224701	-0.000752779	0.000439579	-0.000736176
0.35365	0.0218222	0.0199167	0.0165675	0.0157011	0.00982359	0.00596287										0.35365	-0.0015581	-0.000892417	-0.00225723	4.65158e-05	-0.00107363	0.00124608
0.356125	0.0220703	0.0201678	0.0170692	0.0154195	0.0114579	0.00302524										0.356125	-0.00129247	-0.000611713	-0.00171695	-0.000184399	0.000619366	-0.00164688
0.3586	0.0223071	0.020867	0.019864	0.0137346	0.0123541	0.0043604										0.3586	-0.00103813	0.000117007	0.00111634	-0.00181884	0.0015737	-0.000267674
0.3611	0.0225093	0.0209711	0.0178552	0.0149332	0.0114093	0.00348842										0.3611	-0.000818248	0.000250909	-0.000853658	-0.000569469	0.000687202	-0.0010958
0.363625	0.0215008	0.0189637	0.017223	0.0150318	0.0106642	0.00397										0.363625	-0.00180893	-0.00172649	-0.00144673	-0.000419826	5.28773e-07	-0.000570574
0.36615	0.0208296	0.0195272	0.0174923	0.0144917	0.0093126	0.00411122										0.36615	-0.00246227	-0.00113308	-0.00113855	-0.000909149	-0.00129322	-0.000386333
0.368713	0.022939	0.0196439	0.0191579	0.014423	0.0105222	0.00355326										0.368713	-0.000334865	-0.00098598	0.000566535	-0.000926512	-2.533e-05	-0.000901275
0.371275	0.0222673	0.0200788	0.0168887	0.0139291	0.0105486	0.00402991										0.371275	-0.000988538	-0.000520827	-0.0016634	-0.00136941	5.88061e-05	-0.000382252
0.373863	0.0219255	0.0189478	0.0162876	0.0151332	0.0112044	0.00339035										0.373863	-0.00131211	-0.00162137	-0.00222493	-0.000113941	0.000772431	-0.000979641
0.376462	0.0226667	0.0198744	0.0168601	0.0152642	0.0102653	0.00263073										0.376462	-0.000552654	-0.000664149	-0.00161278	6.84262e-05	-0.000108976	-0.00169754
0.379088	0.0220173	0.0187983	0.0181321	0.016075	0.0110656	0.00302276										0.379088	-0.00118369	-0.00170943	-0.000300886	0.000930754	0.000749	-0.00126399
0.381738	0.0219376	0.0190744	0.0190478	0.015475	0.0110821	0.00411397										0.381738	-0.00124481	-0.0014023	0.000654928	0.000382593	0.000823207	-0.000131514
0.384387	0.0228719	0.0183802	0.0178258	0.0151189	0.0121777	0.00423568										0.384387	-0.00029195	-0.00206558	-0.000527032	7.81229e-05	0.00197601	3.08068e-05
0.387075	0.0211763	0.0191585	0.0184197	0.0146483	0.0113469	0.00506864										0.387075	-0.00196879	-0.00125595	0.000107405	-0.000340398	0.00120277	0.000904357
0.389775	0.0202978	0.0198406	0.0186261	0.014187	0.0111664	0.00205765										0.389775	-0.00282853	-0.000542399	0.000354258	-0.0007496	0.00107954	-0.0020665
0.392487	0.0228739	0.0192038	0.0170887	0.0145752	0.0113497	0.00244584										0.392487	-0.000233545	-0.00114774	-0.00114252	-0.000309374	0.0013198	-0.00163863
0.395225	0.0225648	0.0191387	0.0188321	0.0149582	0.0102467	0.00317										0.395225	-0.00052357	-0.00118115	0.000641736	0.000125874	0.000273815	-0.000875035
0.397975	0.0222728	0.0194695	0.0153447	0.0142252	0.00999611	0.00320601										0.397975	-0.000796505	-0.000818608	-0.00280473	-0.000554842	8.00361e-05	-0.000800048
0.40075	0.0213	0.0185533	0.017831	0.0142593	0.0111994	0.00473										0.40075	-0.00175006	-0.00170283	-0.000277335	-0.000468312	0.0013401	0.000762657
0.403538	0.0215835	0.0195978	0.0180758	0.0156563	0.0102192	0.00370765										0.403538	-0.00144724	-0.000626273	8.63777e-06	0.000981111	0.00041638	-0.000221422
0.40635	0.0222118	0.0176112	0.016598	0.0160568	0.0120794	0.00378265										0.40635	-0.000799494	-0.00258055	-0.0014277	0.00143429	0.00233301	-0.000108447
0.409175	0.0218813	0.0189766	0.0168368	0.0137791	0.0110079	0.00315243										0.409175	-0.00111048	-0.00118284	-0.0011475	-0.000790853	0.00131777	-0.000701135
0.412025	0.0208642	0.0184316	0.0168156	0.0144577	0.0104305	0.0039854										0.412025	-0.00210786	-0.00169536	-0.00112695	-5.94837e-05	0.000796458	0.000169076
0.4149	0.0223145	0.0199244	0.0170978	0.0150033	0.00897249	0.00458073										0.4149	-0.000637787	-0.000169758	-0.000802891	0.000539107	-0.000605396	0.000801356
0.417787	0.0216362	0.0194403	0.0165508	0.0153887	0.00963265	0.00428073										0.417787	-0.00129623	-0.000621024	-0.00130792	0.000977476	0.000110577	0.000537845
0.4207	0.0213884	0.0180274	0.0176406	0.0136799	0.00848623	0.00353567										0.4207	-0.00152403	-0.00200092	-0.000175894	-0.000678189	-0.000980081	-0.000171007
0.423625	0.0226453	0.0205695	0.0169197	0.0143648	0.00874749	0.0031832										0.423625	-0.000247112	0.000574179	-0.000854556	5.97638e-05	-0.00066336	-0.00048774
0.426575	0.0230615	0.0191747	0.0171934	0.0143077	0.0105516	0.00340216										0.426575	0.000189292	-0.000787334	-0.000538499	5.58525e-05	0.00119614	-0.00023335
0.42955	0.0218173	0.0188357	0.0181983	0.0146766	0.00877908	0.00324447										0.42955	-0.0010346	-0.00109288	0.000509088	0.000478203	-0.000521077	-0.000355918
0.432537	0.0215184	0.0185475	0.0177582	0.0150197	0.0097126	0.00434831										0.432537	-0.00131312	-0.00134755	0.000111641	0.000874654	0.000467417	0.000782588
0.43555	0.0215	0.0197519	0.0167887	0.0136285	0.0109906	0.00360546										0.43555	-0.00131099	-0.000109435	-0.000814982	-0.000463064	0.00180034	7.40865e-05
0.438587	0.0209461	0.019928	0.0155401	0.0132052	0.00880381	0.00282386										0.438587	-0.00184417	0.000100566	-0.00202054	-0.000832794	-0.000331688	-0.000673482
0.441637	0.0209884	0.0188859	0.0153458	0.0128846	0.00993732	0.00463485										0.441637	-0.00178114	-0.000907508	-0.00217167	-0.00109985	0.00085629	0.00117108
0.444712	0.0216044	0.0197796	0.015931	0.0140763	0.00967743	0.00317716										0.444712	-0.00114435	2.03211e-05	-0.00154321	0.000145601	0.000650747	-0.000253367
0.447812	0.0220082	0.0180027	0.0166486	0.014378	0.0104931	0.00296013										0.447812	-0.000719511	-0.00172227	-0.000782134	0.000501071	0.00152063	-0.00043748
0.450925	0.0214577	0.0190049	0.0184794	0.0152513	0.00939062	0.00254419										0.450925	-0.00124901	-0.000685681	0.00109215	0.00142816	0.000472048	-0.000820948
0.454062	0.0227555	0.0179978	0.0160607	0.0145414	0.00965353	0.0029148										0.454062	6.99698e-05	-0.00165826	-0.00128285	0.000772121	0.000788698	-0.000418218
0.457225	0.0222714	0.0198725	0.0169241	0.0143197	0.00970326	0.00356287										0.457225	-0.000392777	0.000251214	-0.000375503	0.000604398	0.000892039	0.000261662
0.460413	0.0203057	0.0189016	0.016273	0.0125519	0.00996892	0.00332414										0.460413	-0.00233698	-0.000684734	-0.000982538	-0.00110937	0.00121116	5.43921e-05
0.463612	0.0211013	0.0180178	0.0160816	0.0141513	0.00956287	0.0027615										0.463612	-0.00151989	-0.00153357	-0.00112997	0.000544046	0.000858199	-0.000477252
0.46685	0.0217964	0.0186142	0.0165244	0.0128305	0.00829666	0.00286645										0.46685	-0.000803114	-0.000901854	-0.0006427	-0.000722536	-0.000354862	-0.000341519
0.4701	0.0213305	0.0204879	0.0169956	0.0116428	0.00924914	0.00394941										0.4701	-0.00124729	0.00100709	-0.000127138	-0.001856	0.000650377	0.00077177
0.473363	0.0219604	0.0198838	0.0176588	0.0133208	0.0096659	0.00312276										0.473363	-0.000595528	0.000438328	0.000580463	-0.000123909	0.00111954	-2.50077e-05
0.476662	0.0204398	0.0197612	0.0169469	0.0150145	0.0110244	0.00223513										0.476662	-0.00209412	0.000351449	-8.66216e-05	0.00162411	0.00253045	-0.000883016
0.479975	0.02215	0.0195574	0.0164233	0.0126533	0.0101044	0.00273375										0.479975	-0.000361879	0.000183301	-0.000565506	-0.000682922	0.00166243	-0.000355205
0.483325	0.0222024	0.0192684	0.0169351	0.0129859	0.0086843	0.00194282										0.483325	-0.000287125	-6.97166e-05	-8.63112e-06	-0.000295725	0.000294413	-0.0011172
0.486688	0.021081	0.0176112	0.0168961	0.0124324	0.00838046	0.0038626										0.486688	-0.00138623	-0.00169083	-2.58647e-06	-0.000794918	4.22145e-05	0.000831077
0.490075	0.0213269	0.0178857	0.0163038	0.0136239	0.0095582	0.00302029										0.490075	-0.0011179	-0.0013802	-0.0005497	0.000450992	0.00127139	1.69053e-05
0.493488	0.0220002	0.0182975	0.0162673	0.0141376	0.00873375	0.00313952										0.493488	-0.000421964	-0.000932038	-0.000540882	0.00101923	0.000498171	0.00016393
0.496925	0.0213107	0.0194131	0.0163763	0.0128703	0.00782414	0.00289969										0.496925	-0.00108883	0.000220118	-0.000386327	-0.000193541	-0.000360443	-4.84694e-05
0.500375	0.0216947	0.0182126	0.0159527	0.012289	0.00957194	0.00221919										0.500375	-0.000682014	-0.000943906	-0.000764482	-0.000720463	0.00143796	-0.000701972
0.503863	0.0215269	0.0174461	0.0173706	0.0133807	0.00834721	0.00375491										0.503863	-0.000826916	-0.00167357	0.000699157	0.000425939	0.0002638	0.000860483
0.507362	0.0214519	0.0184788	0.0162239	0.0126816	0.00852551	0.00317634										0.507362	-0.000878931	-0.000604059	-0.000401812	-0.000218775	0.000492226	0.000308196
0.5109	0.0211442	0.0192843	0.0160664	0.0120318	0.00821727	0.00261287										0.5109	-0.00116342	0.000238554	-0.000513181	-0.000813789	0.000234073	-0.000229229
0.51445	0.0201167	0.018359	0.0160599	0.011498	0.00994337	0.00224172										0.51445	-0.00216766	-0.000649592	-0.000473767	-0.00129304	0.00200983	-0.000574794
0.518037	0.0213453	0.0188008	0.0158917	0.0134903	0.00757166	0.0019115										0.518037	-0.000915656	-0.000170434	-0.00059561	0.000754007	-0.000312296	-0.000879691
0.521637	0.0204914	0.0171758	0.0155412	0.0129607	0.00931782	0.00233485										0.521637	-0.00174603	-0.00175802	-0.000899904	0.000278911	0.00148301	-0.000431454
0.525262	0.0210491	0.0183041	0.0164714	0.0134233	0.0095115	0.00244199										0.525262	-0.00116474	-0.000592161	7.66891e-05	0.000796134	0.00172559	-0.000299776
0.528925	0.0211733	0.0179206	0.0166101	0.0132225	0.0087854	0.00212441										0.528925	-0.00101677	-0.000937846	0.000262079	0.000650095	0.00104829	-0.000593088
0.5326	0.0209019	0.0182255	0.0157071	0.013225	0.00695271	0.00181452										0.5326	-0.00126437	-0.000595067	-0.000594344	0.000707157	-0.000736043	-0.000879147
0.536313	0.0219876	0.0169678	0.0152508	0.0115626	0.0085821	0.00172084										0.536313	-0.00015463	-0.00181466	-0.00100379	-0.00090043	0.000941602	-0.000949263
0.540038	0.020384	0.018317	0.0151296	0.012395	0.00849996	0.00306809										0.540038	-0.00173414	-0.000427382	-0.00107813	-1.3439e-05	0.000907259	0.000421121
0.5438	0.0209887	0.017125	0.015162	0.0115329	0.00791754	0.00295848										0.5438	-0.00110522	-0.00158106	-0.000998654	-0.000820796	0.000372506	0.000334362
0.547575	0.0224502	0.0185044	0.01665	0.0118796	0.00727578	0.00179282										0.547575	0.000380602	-0.000163309	0.000536267	-0.000419558	-0.00022203	-0.000808863
0.551387	0.0215351	0.0181568	0.0156233	0.0129208	0.00861123	0.00117056										0.551387	-0.000510033	-0.000472232	-0.000443129	0.000676332	0.00116049	-0.00140896
0.555225	0.0216461	0.0181381	0.0157055	0.0127664	0.00811507	0.00232524										0.555225	-0.000374451	-0.000452176	-0.000313633	0.000576598	0.000711116	-0.000232473
0.559088	0.0218667	0.0176706	0.0165967	0.013242	0.00739611	0.00261617										0.559088	-0.000129144	-0.000880902	0.000625013	0.00110677	3.86377e-05	7.99288e-05
0.562975	0.0212222	0.018148	0.0166005	0.0136208	0.00727441	0.00228842										0.562975	-0.000748844	-0.000364464	0.000676369	0.00154018	-3.69104e-05	-0.000226701
0.566887	0.0209774	0.0176887	0.0161667	0.0128912	0.00815436	0.00200106										0.566887	-0.00096871	-0.000784724	0.000290164	0.000865021	0.000888875	-0.000493291
0.570837	0.0206862	0.0175313	0.015145	0.0127327	0.00802771	0.00207743										0.570837	-0.00123482	-0.000902817	-0.00068372	0.000761143	0.000807897	-0.00039642
0.574812	0.0204403	0.0172093	0.0146618	0.0126527	0.00694309	0.00380985										0.574812	-0.00145548	-0.00118536	-0.00111907	0.000735775	-0.000231374	0.00135615
0.5788	0.021764	0.0177659	0.0146686	0.0124134	0.00725518	0.00223348										0.5788	-0.000106619	-0.000589345	-0.00106439	0.000550838	0.000125595	-0.000200467
0.582825	0.0212588	0.0172115	0.015434	0.0130791	0.00776947	0.00114804										0.582825	-0.00058642	-0.00110409	-0.000250987	0.00127094	0.000684564	-0.00126643
0.586887	0.0217835	0.0173439	0.0145544	0.0114662	0.00774419	0.00182798										0.586887	-3.60959e-05	-0.000931805	-0.00108243	-0.000287452	0.000703767	-0.000567293
0.590963	0.020353	0.0181027	0.0153379	0.010181	0.00745408	0.00183018										0.590963	-0.00144096	-0.000133152	-0.000250772	-0.00151832	0.000457673	-0.000546288
0.595075	0.0206088	0.0179428	0.0149884	0.0122914	0.00791864	0.00283018										0.595075	-0.00115939	-0.000252974	-0.000551893	0.000646468	0.000966023	0.000472236
0.599213	0.0202697	0.0175071	0.0150313	0.0125041	0.00797441	0.00314859										0.599213	-0.00147249	-0.000648515	-0.000460648	0.000913376	0.00106524	0.000808837
0.603387	0.0204612	0.0177206	0.0151307	0.0126865	0.00776342	0.00236672										0.603387	-0.00125493	-0.000394681	-0.000312637	0.00115011	0.000897468	4.48818e-05
0.607575	0.0203802	0.0172192	0.0153571	0.011575	0.00672551	0.0019398										0.607575	-0.00130987	-0.000855697	-3.77902e-05	9.26399e-05	-9.77005e-05	-0.000364504
0.6118	0.0203008	0.0187016	0.0156961	0.0125428	0.00772798	0.00281837										0.6118	-0.00136299	0.000667281	0.000349869	0.00111461	0.000947278	0.00053133
0.616063	0.0220917	0.0170535	0.0155338	0.0118099	0.00718458	0.00252166										0.616063	0.000454393	-0.000940025	0.000236336	0.000435809	0.000446142	0.000251615
0.620337	0.0211173	0.0170354	0.0145799	0.0120854	0.00803705	0.00261123										0.620337	-0.000493597	-0.000917436	-0.000668812	0.000765225	0.00134038	0.000357789
0.624663	0.0211689	0.0181239	0.0145343	0.0119458	0.00751562	0.00303925										0.624663	-0.000415228	0.000212081	-0.000665387	0.000679744	0.000860612	0.000802207
0.629	0.0204703	0.0173305	0.0136349	0.0111953	0.00642826	0.00182194										0.629	-0.00108713	-0.000540323	-0.00151595	-1.70315e-05	-0.000185599	-0.000399076
0.633375	0.0220461	0.0173659	0.0148607	0.0122664	0.0068387	0.00199282										0.633375	0.000515595	-0.000463685	-0.000241069	0.00110792	0.000265738	-0.000212439
0.637775	0.021025	0.0177241	0.0149269	0.0113604	0.00771342	0.0016115										0.637775	-0.000478572	-6.41723e-05	-0.000125794	0.000255533	0.00118098	-0.000578311
0.642213	0.0206376	0.0169178	0.0138538	0.0118585	0.00768073	0.00204694										0.642213	-0.000838778	-0.000829029	-0.00114965	0.000807277	0.00118855	-0.000127692
0.646675	0.0200777	0.0173384	0.0138327	0.0110703	0.00627084	0.00155875										0.646675	-0.00137143	-0.000366904	-0.00112159	7.2592e-05	-0.000181484	-0.000601009
0.651175	0.0208774	0.017973	0.0144906	0.0111895	0.00647826	0.00192908										0.651175	-0.000544301	0.000309415	-0.000414269	0.000245322	6.5523e-05	-0.000216072
0.6557	0.0217096	0.0161813	0.014786	0.0110684	0.00750655	0.00228815										0.6557	0.00031533	-0.00144058	-6.95864e-05	0.000177505	0.00113302	0.000157299
0.660263	0.020734	0.0171516	0.0151708	0.0114024	0.0062887	0.000806005										0.660263	-0.000632567	-0.000428306	0.00036479	0.000564891	-4.59235e-05	-0.0013108
0.66485	0.0201044	0.0161057	0.0134046	0.0114104	0.00671397	0.00194996										0.66485	-0.00123451	-0.0014322	-0.00135196	0.000625993	0.000417864	-0.000153096
0.669475	0.0206019	0.0171088	0.0141115	0.0121192	0.00695546	0.0014582										0.669475	-0.000709092	-0.000387013	-0.0005955	0.00138789	0.000697571	-0.000631364
0.674125	0.0203566	0.0176813	0.0129728	0.0107236	0.00722276	0.000727983										0.674125	-0.000926453	0.000227726	-0.00168467	4.52061e-05	0.0010027	-0.00134839
0.678813	0.0198129	0.0166656	0.015273	0.0115255	0.00754447	0.00302359										0.678813	-0.00144201	-0.000745559	0.000665285	0.00090001	0.00136193	0.000960166
0.683537	0.0195969	0.0173189	0.0139868	0.012292	0.00606535	0.0014821										0.683537	-0.00162967	-4.97433e-05	-0.00057121	0.0017193	-7.99802e-05	-0.000568625
0.688287	0.0211379	0.0169906	0.0148392	0.0119247	0.00666562	0.0012854										0.688287	-6.03848e-05	-0.000335472	0.000331008	0.00140461	0.000557104	-0.000752917
0.693075	0.0213338	0.0167692	0.0149612	0.0116008	0.00694612	0.000824961										0.693075	0.000163999	-0.000514177	0.000502831	0.00113327	0.000874101	-0.00120119
0.697887	0.0201478	0.0164582	0.0145236	0.011123	0.0065093	0.00132304										0.697887	-0.000993416	-0.000782417	0.000114987	0.00070786	0.000473373	-0.000691228
0.702738	0.0201917	0.0162313	0.0138483	0.0112346	0.00652029	0.00156205										0.702738	-0.000920731	-0.000966434	-0.000510394	0.000871673	0.00052014	-0.000440569
0.707625	0.0209392	0.0167925	0.0149214	0.0102881	0.00626425	0.0019865										0.707625	-0.000144338	-0.000362138	0.000612639	-2.2583e-05	0.000299542	-4.71397e-06
0.71255	0.0204719	0.0175489	0.0134947	0.00999144	0.00633403	0.00146974										0.71255	-0.000582634	0.000437353	-0.000763975	-0.000267201	0.000404445	-0.000510307
0.7175	0.0200741	0.0170522	0.0144596	0.0110093	0.0068659	0.00265024										0.7175	-0.000951355	-1.6154e-05	0.000250837	0.00080251	0.000971021	0.000681091
0.722488	0.0200467	0.017431	0.0140066	0.0117123	0.00597276	0.00117991										0.722488	-0.000949604	0.000406021	-0.00015214	0.00155729	0.00011227	-0.000778569
0.727512	0.0204511	0.0158533	0.0128214	0.0107236	0.00623705	0.000806554										0.727512	-0.000515854	-0.00112828	-0.00128721	0.000620178	0.000410594	-0.00114148
0.732562	0.0196192	0.0167997	0.0133175	0.0106055	0.00688293	0.00292826										0.732562	-0.0013183	-0.000138391	-0.000741033	0.000553441	0.0010901	0.000990404
0.737662	0.0194722	0.0164892	0.0144829	0.0101673	0.00690188	0.00112386										0.737662	-0.00143564	-0.00040514	0.000474552	0.000166651	0.00114243	-0.000804008
0.742787	0.0197546	0.0169321	0.0138947	0.010014	0.00640601	0.00207386										0.742787	-0.00112353	8.14155e-05	-6.35142e-05	6.44967e-05	0.000679495	0.000155727
0.74795	0.0212906	0.0157159	0.0142445	0.0102805	0.00513348	0.00065573										0.74795	0.000442287	-0.00109098	0.000336376	0.000381993	-0.000560422	-0.00125289
0.75315	0.0196876	0.0177008	0.014425	0.0111736	0.00608732	0.00152056										0.75315	-0.00113078	0.000937827	0.000567062	0.00132599	0.000425686	-0.000378757
0.758375	0.0207593	0.016167	0.0142263	0.0105131	0.00666645	0.00231177										0.758375	-2.90579e-05	-0.000552048	0.000418537	0.000716148	0.00103665	0.000421512
0.76365	0.0203997	0.0170849	0.0142294	0.0107744	0.0062082	0.00188842										0.76365	-0.00035846	0.00040993	0.000471803	0.00102798	0.000609974	7.02991e-06
0.768963	0.019617	0.016212	0.0140409	0.011109	0.00615243	0.000955										0.768963	-0.00111081	-0.000418651	0.000333606	0.001413	0.000585425	-0.000917734
0.7743	0.0201107	0.0160349	0.0134192	0.0102261	0.00595079	0.00124227										0.7743	-0.000586738	-0.000551646	-0.000237945	0.000580153	0.000414566	-0.000622034
0.779688	0.0201335	0.0168631	0.0123412	0.0102184	0.00534831	0.000329631										0.779688	-0.000533346	0.000321053	-0.00126568	0.000622535	-0.000157391	-0.00152642
0.7851	0.0205917	0.0160225	0.013128	0.0104351	0.0049832	0.00164447										0.7851	-4.44714e-05	-0.000475229	-0.000428707	0.000889065	-0.000492417	-0.000203563
0.79055	0.0194538	0.0168563	0.0146936	0.011325	0.00636617	0.00145243										0.79055	-0.00115163	0.000403026	0.00118712	0.0018285	0.000920283	-0.000387768
0.79605	0.0197818	0.017231	0.0141272	0.0102074	0.00594007	0.000752159										0.79605	-0.000792664	0.000822393	0.000670906	0.000760435	0.000523628	-0.00108039
0.801588	0.0194184	0.0160766	0.0134667	0.0104975	0.00552688	0.00130134										0.801588	-0.00112506	-0.000287283	6.07292e-05	0.00109988	0.000139528	-0.00052376
0.80715	0.0198343	0.0170381	0.0123879	0.0100068	0.00657606	0.000100511										0.80715	-0.000678032	0.000718938	-0.000967994	0.000658228	0.00121736	-0.00171734
0.812762	0.0198123	0.0160423	0.013439	0.0100016	0.00605051	0.000420291										0.812762	-0.00066873	-0.000232093	0.000133317	0.000701926	0.000720177	-0.00139048
0.818412	0.0192763	0.0163002	0.0137593	0.0106599	0.00564612	0.00094117										0.818412	-0.00117333	7.07888e-05	0.000503836	0.00140888	0.000343785	-0.000862704
0.8241	0.0197832	0.0157774	0.0144068	0.010262	0.00545738	0.00125683										0.8241	-0.000634955	-0.000407036	0.00120152	0.00105958	0.000182695	-0.000540332
0.829825	0.0191697	0.0158956	0.014134	0.0103074	0.00508238	0.000608203										0.829825	-0.00121681	-0.000243878	0.000978835	0.00115318	-0.000165024	-0.00118242
0.835588	0.0193827	0.0168219	0.0130115	0.0105571	0.00568897	0.000581554										0.835588	-0.000972185	0.000727579	-9.36153e-05	0.00145096	0.000468492	-0.00120271
0.841388	0.0200774	0.0160403	0.0134376	0.00940793	0.00629007	0.00106864										0.841388	-0.00024559	-8.8883e-06	0.000382507	0.000349606	0.00109615	-0.000709441
0.847238	0.0197412	0.0165228	0.0136706	0.00988183	0.0051376	0.00146177										0.847238	-0.000549872	0.000518795	0.000665551	0.000871193	-3.00705e-05	-0.000310279
0.853125	0.0197151	0.0156909	0.0124972	0.0110796	0.00555903	5.52e-05										0.853125	-0.000543892	-0.000267773	-0.000457786	0.00211643	0.000417246	-0.00171099
0.85905	0.0194799	0.0162794	0.0129131	0.0099637	0.00533293	0.000672763										0.85905	-0.00074688	0.000366029	8.10118e-06	0.0010477	0.000216675	-0.00108773
0.865025	0.019925	0.0147401	0.0132648	0.0101022	0.00454364	0.000624										0.865025	-0.000269485	-0.00112779	0.000409738	0.0012332	-0.000547394	-0.00113094
0.871037	0.0189846	0.0162409	0.0130247	0.010125	0.00415875	0.00100793										0.871037	-0.00117744	0.000418522	0.000219537	0.00130279	-0.000907431	-0.000741626
0.877087	0.0194057	0.0158703	0.0135145	0.0100673	0.00511672	0.00165765										0.877087	-0.000723762	9.34335e-05	0.000759206	0.00129162	7.50284e-05	-8.66654e-05
0.883175	0.0198099	0.0156431	0.013473	0.0093126	0.00469172	0.000842543										0.883175	-0.000287027	-8.82259e-05	0.000767476	0.000583212	-0.000325838	-0.000896692
0.889313	0.0199555	0.0158236	0.013034	0.00913348	0.00525298	0.00214447										0.889313	-0.000108653	0.000137915	0.000378231	0.000450178	0.000259247	0.000410177
0.895487	0.0199019	0.0150577	0.0135761	0.0100011	0.00561342	0.000814247										0.895487	-0.00012938	-0.000582372	0.000969922	0.00136356	0.000643142	-0.000915246
0.901712	0.0200115	0.0169044	0.0126522	0.00890216	0.00530436	0.00160188										0.901712	1.32356e-05	0.00131009	9.56867e-05	0.000310277	0.000357222	-0.000122946
0.907975	0.0196755	0.0155049	0.0132475	0.00906535	0.00480463	0.000492										0.907975	-0.000289671	-4.36063e-05	0.000740581	0.0005188	-0.000119715	-0.00122831
0.914288	0.0201324	0.0155989	0.0135936	0.00977908	0.00532414	0.000358752										0.914288	0.000200424	9.61989e-05	0.00113629	0.00127767	0.000422265	-0.00135716
0.920637	0.0194838	0.0157582	0.0129044	0.00942029	0.00419145	0.00110051										0.920637	-0.000414907	0.000301373	0.000496426	0.000963713	-0.000688315	-0.000611147
0.927025	0.0194956	0.016103	0.0130961	0.00967853	0.00424611	6.42e-05										0.927025	-0.000369717	0.000691987	0.000737501	0.0012665	-0.000611884	-0.00164333
0.933475	0.0204401	0.0159425	0.0122239	0.00890243	0.00457331	0.00187798										0.933475	0.000608367	0.000577543	-8.53734e-05	0.000534811	-0.000263197	0.000174463
0.93995	0.0187458	0.0156516	0.0118305	0.00951864	0.0047626	0.000541719										0.93995	-0.00105228	0.000332498	-0.000429626	0.00119504	-5.28192e-05	-0.00115792
0.946487	0.019725	0.0156192	0.0130283	0.00971809	0.00440985	0.00132139										0.946487	-3.93828e-05	0.000346121	0.000817378	0.00143836	-0.000384747	-0.000374486
0.953062	0.0198816	0.0146664	0.0128137	0.00936177	0.0047854	0.00181892										0.953062	0.000151056	-0.000560608	0.000651882	0.0011256	1.12723e-05	0.000126687
0.959675	0.0192129	0.016286	0.0122631	0.00952386	0.00479199	0.000820291										0.959675	-0.000483714	0.00110489	0.000150257	0.00133093	3.79865e-05	-0.000868412
0.96635	0.0189497	0.0154329	0.0124195	0.00937551	0.00475353	0.000313148										0.96635	-0.000712802	0.000297992	0.000355529	0.00122566	1.9371e-05	-0.00137213
0.973063	0.018798	0.0151629	0.0123942	0.00929447	0.00529611	0.00158293										0.973063	-0.00083029	7.40276e-05	0.000379054	0.00118737	0.000581455	-9.90396e-05
0.979813	0.019459	0.0154684	0.0126895	0.0096887	0.00565051	0.00122										0.979813	-0.000135087	0.000425567	0.00072302	0.00162403	0.000955005	-0.000458768
0.986625	0.0199354	0.0152892	0.0118398	0.00937194	0.00599172	0.00105958										0.986625	0.00037568	0.000292611	-7.8058e-05	0.00134951	0.00131509	-0.000616089
0.993475	0.0199552	0.0152013	0.0118769	0.0089637	0.00378348	0.000724137										0.993475	0.000429907	0.000250815	7.51e-06	0.000983171	-0.000874607	-0.00094853
1.00038	0.0189843	0.0162274	0.012648	0.00924996	0.00467469	0.0011571										1.00038	-0.000506387	0.00132309	0.000827092	0.0013111	3.48483e-05	-0.000512662
1.00733	0.0192346	0.0148395	0.0119412	0.0094343	0.00578458	0.000669467										1.00733	-0.000221442	-1.86521e-05	0.000168523	0.00153681	0.00116267	-0.000997495
1.01433	0.0192588	0.0140662	0.0124134	0.00957441	0.00401562	0.000589521										1.01433	-0.000162488	-0.000745816	0.000688977	0.00171802	-0.000588663	-0.00107473
1.02136	0.0196228	0.0149656	0.0128722	0.0084376	0.0049071	5.66e-05										1.02136	0.000236307	0.000199704	0.00119573	0.0006219	0.000320095	-0.00160504
1.02846	0.0189664	0.0140414	0.0118719	0.00935518	0.00524639	0.000993368										1.02846	-0.000385026	-0.000678261	0.00024344	0.00158001	0.000676404	-0.00066574
1.0356	0.0196203	0.0155637	0.0121033	0.00874145	0.00505408	0.000587324										1.0356	0.000303856	0.000890141	0.000522562	0.00100646	0.000500796	-0.00106934
1.04279	0.0190695	0.0143829	0.0126307	0.00876507	0.00411699	0.000432928										1.04279	-0.000211835	-0.000244478	0.00109772	0.00106998	-0.00041989	-0.00122138
1.05004	0.0196588	0.0152379	0.0123173	0.00893623	0.00382166	0.0012376										1.05004	0.000412727	0.000656675	0.000831879	0.00128079	-0.00069909	-0.000414434
1.05733	0.0186398	0.0149349	0.0119239	0.00893513	0.00433155	0.00147441										1.05733	-0.00057091	0.000399787	0.000485897	0.00131899	-0.000173388	-0.000175426
1.06467	0.0194989	0.0148824	0.0123181	0.00807716	0.00421672	1.53e-05										1.06467	0.000323565	0.000393435	0.000927416	0.000500019	-0.000272702	-0.00163242
1.07206	0.0189055	0.0148599	0.0121912	0.00893595	0.00423897	0.00118018										1.07206	-0.000234346	0.000417008	0.000847638	0.0013975	-0.000235218	-0.0004655
1.07951	0.0197769	0.0146892	0.013028	0.00893513	0.00429502	0.000644192										1.07951	0.000672709	0.000292542	0.00173151	0.00143511	-0.000164211	-0.00099952
1.087	0.0180162	0.0138884	0.0119958	0.00792194	0.00391095	0.000580456										1.087	-0.00105234	-0.000462235	0.000746213	0.000459983	-0.00053362	-0.00106136
1.09455	0.0185137	0.0147439	0.011706	0.0087832	0.00369611	0.000532379										1.09455	-0.000519031	0.000439334	0.000503127	0.00135905	-0.000734062	-0.00110761
1.10215	0.0188151	0.0146519	0.0121412	0.00878155	0.00359666	0.000773587										1.10215	-0.000181796	0.000393337	0.000984876	0.00139487	-0.000819402	-0.000864644
1.10981	0.019159	0.0154318	0.012037	0.00851947	0.00501342	0.00022606										1.10981	0.000198141	0.00121933	0.00092723	0.00116999	0.000611206	-0.00141048
1.11751	0.0189461	0.0147403	0.0118027	0.00910024	0.00474364	0.00124007										1.11751	2.12333e-05	0.000573795	0.00073913	0.00178758	0.000354978	-0.000394836
1.12528	0.0196217	0.0146774	0.0125637	0.0092648	0.00411947	0.00134886										1.12528	0.000732947	0.000556892	0.0015463	0.00198873	-0.000255884	-0.000284475
1.13309	0.0193343	0.0149307	0.0112384	0.00721974	0.0045876	-2.09e-05										1.13309	0.000481767	0.00085608	0.000266961	-2.01132e-05	0.000225271	-0.00165273
1.14096	0.0190519	0.014928	0.0118398	0.00781727	0.00406067	0.000814521										1.14096	0.000235638	0.00089922	0.000914138	0.000613334	-0.000288883	-0.000815857
1.14887	0.0180994	0.014209	0.0116824	0.00822771	0.00428128	0.00129199										1.14887	-0.000680532	0.000226026	0.000802274	0.00105931	-5.57914e-05	-0.000336992
1.15686	0.0183486	0.0146717	0.0112412	0.00820601	0.00467166	0.000322763										1.15686	-0.000394862	0.000734524	0.000406589	0.00107293	0.00034686	-0.00130488
1.16489	0.0186497	0.014381	0.0112283	0.00785546	0.00391205	0.000419192										1.16489	-5.72609e-05	0.000489592	0.000438939	0.000757323	-0.000400765	-0.00120716
1.17297	0.0187544	0.0134725	0.0114599	0.00872826	0.00352414	6.95e-05										1.17297	8.39619e-05	-0.000373278	0.000715584	0.00166472	-0.000776947	-0.00155562
1.18113	0.0181263	0.0138038	0.0112574	0.00861452	0.0047332	0.000329631										1.18113	-0.000507326	3.76622e-06	0.000558116	0.00158535	0.000443635	-0.0012943
1.18932	0.0192387	0.0140711	0.0117351	0.00850491	0.00507331	0.000991719										1.18932	0.000641724	0.000316597	0.00108054	0.00150967	0.000794978	-0.000631076
1.19759	0.0184755	0.0139362	0.0115807	0.00739721	0.00432524	0.00106947										1.19759	-8.45998e-05	0.0002273	0.000970754	0.000435685	5.79231e-05	-0.000552234
1.2059	0.0184601	0.0143917	0.0117096	0.00774419	0.00345381	0.0012										1.2059	-6.31289e-05	0.000728229	0.00114393	0.000815971	-0.000802746	-0.000420654
1.21428	0.0195791	0.0144469	0.0107241	0.00744721	0.00438238	0.000488697										1.21428	0.00109281	0.000828888	0.000202692	0.000552023	0.000136364	-0.00113095
1.2227	0.0184549	0.0139857	0.0114958	0.00773458	0.0037571	0.00143										1.2227	5.59743e-06	0.000412898	0.00101831	0.000872017	-0.000478627	-0.000188687
1.23119	0.01877	0.0145555	0.0107555	0.0079843	0.00315518	0.000351609										1.23119	0.000357791	0.00102794	0.000321694	0.00115409	-0.00107048	-0.00126616
1.23974	0.0185412	0.0140667	0.0105535	0.00807963	0.0037604	-0.000358006										1.23974	0.000166098	0.000584406	0.000163346	0.00128144	-0.000455422	-0.00197489
1.24835	0.0172236	0.0144739	0.0114082	0.00726864	0.00350271	0.000770565										1.24835	-0.00111427	0.00103667	0.00106139	0.000502149	-0.000703496	-0.00084547
1.25701	0.0189783	0.0138206	0.011311	0.00762743	0.00354337	0.000978532										1.25701	0.000677644	0.000428374	0.00100726	0.00089227	-0.000653449	-0.000636695
1.26574	0.0183403	0.0143772	0.0112236	0.00755738	0.0041876	-3.25e-05										1.26574	7.70731e-05	0.00102993	0.000962849	0.000853249	-3.9345e-08	-0.00164695
1.27453	0.0183252	0.0147145	0.0108879	0.00751617	0.00393183	0.000115895										1.27453	9.93603e-05	0.00141217	0.000669875	0.00084274	-0.000246844	-0.00149782
1.28338	0.0176739	0.0145156	0.0111832	0.00726425	0.0040582	0.0001115										1.28338	-0.000514564	0.00125806	0.00100772	0.000621181	-0.000111717	-0.0015015
1.29229	0.0179986	0.0149222	0.0103101	0.0068137	0.00331535	0.000368										1.29229	-0.00015234	0.00170934	0.000176939	0.000200658	-0.000846032	-0.00124433
1.30126	0.017206	0.0139648	0.0113206	0.00811864	0.0040604	8.38e-05										1.30126	-0.000907376	0.000796503	0.00122944	0.00153529	-9.26411e-05	-0.00152788
1.31029	0.0180783	0.0139535	0.0111752	0.00711754	0.0035104	0.00100491										1.31029	2.4647e-06	0.000829715	0.00112594	0.000563543	-0.000634509	-0.000606156
1.31939	0.0179142	0.0136824	0.010864	0.00772057	0.00377386	-0.000179435										1.31939	-0.000123877	0.000602973	0.000856309	0.0011956	-0.000363109	-0.00178991
1.32855	0.0181439	0.0141263	0.0107634	0.00832166	0.00443595	0.000623862										1.32855	0.000143497	0.00109122	0.000797149	0.0018254	0.000306721	-0.000986048
1.33777	0.0184074	0.0136675	0.0106846	0.00754062	0.003531	0.00031617										1.33777	0.000444696	0.000676601	0.000759443	0.00107271	-0.000590678	-0.0012932
1.34705	0.0184148	0.0132316	0.0095615	0.00727688	0.00339639	-0.000245643										1.34705	0.000489879	0.000284655	-0.000322745	0.000836983	-0.00071794	-0.00185451
1.35641	0.0181381	0.0139604	0.0103645	0.00780958	0.00364612	0.000893093										1.35641	0.000251104	0.00105751	0.000520994	0.0013974	-0.000461035	-0.000715281
1.36583	0.0184906	0.013353	0.0107338	0.00709172	0.00457578	0.000158478										1.36583	0.000641471	0.000493955	0.000930681	0.000706915	0.000475627	-0.00144943
1.3753	0.0179109	0.0126063	0.0109	0.00699172	0.00365161	-0.000402786										1.3753	9.96741e-05	-0.000209071	0.00113704	0.000633914	-0.000441748	-0.00201025
1.38485	0.0174989	0.0135983	0.0116261	0.0071854	0.00398018	3.76e-05										1.38485	-0.000274446	0.000826584	0.0019031	0.000854304	-0.000106541	-0.00156945
1.39446	0.0190409	0.0140219	0.0106167	0.00749309	0.00312304	0.000274										1.39446	0.00130557	0.00129368	0.000933447	0.00118835	-0.000957228	-0.00133264
1.40415	0.0180338	0.0138055	0.0104909	0.00733485	0.00323348	2.17e-05										1.40415	0.000336491	0.0011206	0.000847115	0.00105618	-0.000840494	-0.00158456
1.41389	0.0177706	0.01402	0.0103335	0.00731315	0.00337716	0.000922489										1.41389	0.000111336	0.00137835	0.000728868	0.00106016	-0.000690697	-0.000683411
1.4237	0.017981	0.0136637	0.0108008	0.0072887	0.00334639	0.000483203										1.4237	0.000359848	0.00106511	0.0012351	0.00106107	-0.000715513	-0.00112235
1.43359	0.018236	0.0131706	0.0108153	0.00706699	0.00277963	0.0002115										1.43359	0.00065294	0.000614964	0.00128837	0.000864435	-0.00127647	-0.00139373
1.44354	0.0178522	0.013523	0.0108302	0.00729666	0.00311919	-4.29e-05										1.44354	0.000307289	0.00101025	0.00134163	0.00111882	-0.000931278	-0.00164782
1.45356	0.0191392	0.0134233	0.0109659	0.00767716	0.00304062	0.000408478										1.45356	0.00163255	0.0009532	0.00151551	0.0015237	-0.00100437	-0.00119614
1.46365	0.0175258	0.0140318	0.0103541	0.00694172	0.00342771	0.000250785										1.46365	5.72785e-05	0.00160425	0.000941594	0.000812325	-0.000611954	-0.00135355
1.47381	0.0181486	0.0134637	0.00977057	0.00720738	0.00323238	8.98e-05										1.47381	0.000718295	0.0010785	0.00039571	0.00110172	-0.000802105	-0.00151427
1.48404	0.0176925	0.0131796	0.010109	0.00733348	0.00332386	0.000474412										1.48404	0.000300483	0.000836664	0.000771536	0.00125123	-0.000705591	-0.00112941
1.49434	0.0178802	0.0131285	0.010153	0.00752469	0.0028604	0.000402159										1.49434	0.000526367	0.000827638	0.000852581	0.00146552	-0.00116416	-0.00120142
1.50471	0.0176052	0.0132027	0.0107217	0.00672496	0.00403677	0.000548313										1.50471	0.000289621	0.000943724	0.00145807	0.000688553	1.69541e-05	-0.00105504
1.51515	0.0175541	0.0128362	0.0106115	0.0070604	0.00359447	0.000379631										1.51515	0.000276783	0.000618983	0.00138444	0.00104642	-0.000420746	-0.00122351
1.52568	0.0173942	0.0128052	0.0100747	0.00749914	0.00377221	0.000513972										1.52568	0.000155228	0.000629589	0.000883942	0.00150731	-0.000238519	-0.00108896
1.53626	0.0172494	0.0135241	0.0107876	0.00717826	0.00347688	0.00132112										1.53626	4.87076e-05	0.00138994	0.00163281	0.00120821	-0.000529511	-0.000281628
1.54692	0.0178857	0.0127291	0.0101461	0.0079082	0.0033159	0.000692818										1.54692	0.000723261	0.000636134	0.00102703	0.00195963	-0.000686289	-0.000909743
1.55766	0.0177846	0.0138019	0.0100428	0.00702743	0.00355106	0.00019639										1.55766	0.000660478	0.00175004	0.000959171	0.00110003	-0.000447036	-0.001406
1.56848	0.0177708	0.0126071	0.00974639	0.00665958	0.00261397	0.000616994										1.56848	0.00068508	0.000596208	0.000697915	0.000753031	-0.00138016	-0.000985233
1.57936	0.0178538	0.0137774	0.0101046	0.00678183	0.00418595	-3.47e-05										1.57936	0.000806331	0.00180725	0.001091	0.000895805	0.000195658	-0.00163677
1.59031	0.0171263	0.0128821	0.00996672	0.00720958	0.00290848	0.000549961										1.59031	0.000117123	0.000952439	0.000987619	0.00134375	-0.0010781	-0.00105197
1.60135	0.0175989	0.0134431	0.00993513	0.00723293	0.0030887	0.000225236										1.60135	0.000627957	0.00155381	0.000990317	0.00138702	-0.000894268	-0.00137656
1.61248	0.0175181	0.0126288	0.0101137	0.00663815	0.00273485	0.000779357										1.61248	0.000585535	0.000779775	0.00120293	0.000811863	-0.00124461	-0.000822305
1.62366	0.0175398	0.0134637	0.0101697	0.00646067	0.00334172	0.000288										1.62366	0.000645483	0.00165463	0.00129264	0.000653662	-0.000634366	-0.00131354
1.63493	0.0172695	0.0129516	0.00994612	0.00713183	0.00324282	-0.000558281										1.63493	0.00041343	0.00118235	0.00110243	0.0013438	-0.000729991	-0.00215971
1.64628	0.0169934	0.012528	0.010017	0.00645381	0.00280903	0.000404082										1.64628	0.0001756	0.000798355	0.00120643	0.000684466	-0.00116061	-0.00119723
1.6577	0.0170513	0.0126511	0.0108895	0.00681177	0.00274309	-1.3e-05										1.6577	0.00027179	0.000960833	0.00211176	0.0010608	-0.00122348	-0.00161421
1.6692	0.0173107	0.0126859	0.0103557	0.00659502	0.00260024	0.000376609										1.6692	0.000569338	0.00103493	0.00161048	0.000862115	-0.00136337	-0.00122451
1.68079	0.0171148	0.0125395	0.00990903	0.00628623	0.00309694	-2.7e-05										1.68079	0.00041168	0.000927537	0.00119602	0.000571111	-0.000863792	-0.00162803
1.69245	0.0172376	0.0129851	0.00963128	0.00617139	0.00279254	-0.000278885										1.69245	0.000572647	0.00141194	0.000950183	0.000473751	-0.00116541	-0.00187983
1.7042	0.0174931	0.0131983	0.00912881	0.00646397	0.00295216	-4.4e-05										1.7042	0.000866311	0.00166375	0.000479347	0.000783526	-0.00100311	-0.00164486
1.71602	0.0169623	0.012164	0.00979831	0.00644007	0.00279804	0.000295										1.71602	0.000373646	0.000667783	0.00118016	0.00077651	-0.00115465	-0.00130579
1.72794	0.0172329	0.0124689	0.0101175	0.00703128	0.00326315	-4.1e-05										1.72794	0.000682382	0.00101095	0.00153044	0.00138434	-0.000687029	-0.00164172
1.73993	0.0176346	0.0131022	0.00983348	0.00721645	0.00270106	0.000110675										1.73993	0.00112209	0.00168216	0.00127709	0.00158582	-0.0012467	-0.00148998
1.752	0.018128	0.01255	0.00897469	0.00712221	0.00352469	-5.77e-05										1.752	0.00165351	0.0011677	0.000448699	0.00150761	-0.00042074	-0.00165829
1.76416	0.0170502	0.0127368	0.00984474	0.00700134	0.00273046	-0.00017394										1.76416	0.000613761	0.00139205	0.00134887	0.00140248	-0.00121272	-0.00177447
1.7764	0.0163719	0.0128244	0.00927606	0.00689804	0.00327304	0.000249137										1.7764	-2.65919e-05	0.00151699	0.000809985	0.00131464	-0.000667961	-0.00135134
1.78873	0.0168653	0.0131876	0.00955078	0.00630271	0.00238155	0.000185126										1.78873	0.000504733	0.00191727	0.00111421	0.0007345	-0.00155735	-0.0014153
1.80114	0.0171728	0.0125505	0.00984309	0.00660188	0.00239007	2.55e-05										1.80114	0.000850006	0.00131704	0.00143571	0.00104858	-0.00154681	-0.00157488
1.81364	0.0170758	0.0125983	0.00978183	0.00595875	0.00282084	-0.000160753										1.81364	0.000790849	0.00140147	0.00140333	0.000420083	-0.00111409	-0.00176109
1.82623	0.0170678	0.0128708	0.00898403	0.00679859	0.00236617	0.000402708										1.82623	0.000820664	0.00171041	0.000634116	0.00127428	-0.00156688	-0.00119759
1.8389	0.0171057	0.0125093	0.00920875	0.00619282	0.00196095	-4.21e-05										1.8389	0.000896284	0.00138503	0.000887103	0.000682604	-0.00197029	-0.00164235
1.85166	0.0172008	0.0127379	0.00986974	0.00674172	0.00282304	-4.34e-05										1.85166	0.001029	0.00164953	0.00157605	0.00124533	-0.00110646	-0.00164362
1.86451	0.0169511	0.0124593	0.00921837	0.00721837	0.00335463	-0.000208006										1.86451	0.00081688	0.00140665	0.000952332	0.00173554	-0.00057319	-0.00180819
1.87745	0.0171956	0.0121131	0.00920326	0.00551919	0.00281947	0.000259576										1.87745	0.00109894	0.00109596	0.000964568	4.96635e-05	-0.00110696	-0.00134058
1.89048	0.016695	0.0119343	0.00889144	0.00638787	0.00293403	0.000266										1.89048	0.000635875	0.000952327	0.000679792	0.000931386	-0.000991087	-0.00133412
1.90359	0.016484	0.0119549	0.00925024	0.00668568	0.00297963	0.000109576										1.90359	0.000462281	0.00100787	0.00106529	0.00124196	-0.000944158	-0.00149052
1.9168	0.0165203	0.0121153	0.0089593	0.00627963	0.00290381	0.000150511										1.9168	0.000535898	0.00120216	0.000800773	0.000848448	-0.00101865	-0.00144957
1.9301	0.0166239	0.0124368	0.00933815	0.00584721	0.00258293	-0.000308555										1.9301	0.000676748	0.00155695	0.00120572	0.000428308	-0.00133818	-0.00190861
1.9435	0.0163316	0.0123516	0.00932496	0.00646507	0.00303842	-0.000441										1.9435	0.000421668	0.0015054	0.00121784	0.0010582	-0.000881331	-0.00204103
1.95697	0.0163829	0.0117686	0.00859502	0.00607606	0.00285326	-3.14e-05										1.95697	0.000509769	0.000956215	0.000512713	0.000680545	-0.00106513	-0.00163141
1.97056	0.0159365	0.0118648	0.00928293	0.00562496	0.00312524	-7.31e-05										1.97056	0.000100181	0.00108646	0.00122567	0.000240786	-0.000791783	-0.00167309
1.98424	0.0169299	0.0116167	0.00858046	0.00614502	0.00268595	0.000268642										1.98424	0.00113067	0.000872693	0.000548408	0.000772255	-0.00122969	-0.00133133
2	0.0169192	0.0124085	0.00892249	0.00590353	0.00275601	-0.00019894										2	0.00116268	0.00170398	0.000919484	0.000543921	-0.00115804	-0.00179888
