# Supplementary material for: Poly(ADP-ribose) polymerase 1 searches DNA via a ‘monkey bar’ mechanism
Source: eLife. 2018 Aug 8;7:e37818. doi: 10.7554/eLife.37818 (PMC6135609; doi:10.7554/eLife.37818)
Supplement: Figure 4—figure supplement 1—source data 1. [file elife-37818-fig4-figsupp1-data1.xlsx]

## Sheet: Tables
Fig 4 - supp fig 2
	K1 (nM)	K2 (nM)	K3 (nM)
WT	< 3.2	2600 ± 600	700 ± 100
DZn1	< 2.7	7300 ± 4800	900 ± 400
DZn2	< 2.5	2100 ± 1200	700 ± 300
DZn3	< 1.8	2600 ± 1300	400 ± 100
DWGR	9.2 ± 4.7
W589A	4.9 ± 1.1
