# Supplementary material for: Poly(ADP-ribose) polymerase 1 searches DNA via a ‘monkey bar’ mechanism
Source: eLife. 2018 Aug 8;7:e37818. doi: 10.7554/eLife.37818 (PMC6135609; doi:10.7554/eLife.37818)
Supplement: Figure 4—figure supplement 2—source data 1. — Poor global fitting of six representative concentrations of competitor DNA using the mechanism in Scheme 2. [file elife-37818-fig4-figsupp2-data1.xlsx]

## Sheet: Fig4_figsupp1
data	76 nM	149 nM	225 nM	398 nM	1 uM	4 uM		fits	76 nM	149 nM	225 nM	398 nM	1 uM	4 uM		residuals	76 nM	149 nM	225 nM	398 nM	1 uM	4 uM
Time	S1	S1	S1	S1	S1	S1		Time	S1	S1	S1	S1	S1	S1		Time	S1	S1	S1	S1	S1	S1
0.005025	0.0325401	0.0266316	0.0236491	0.026384	0.024509	0.0219689		0.00038747	0.0249828	0.0249828	0.0249828	0.0249828	0.0249828	0.0249827		0.005025	0.00774903	0.00184656	-0.0011332	0.00160466	-0.00026832	-0.00280801
0.005075	0.0336618	0.0317868	0.0235497	0.0272008	0.0229384	0.0206148		0.000404392	0.0249821	0.0249821	0.0249821	0.0249821	0.024982	0.024982		0.005075	0.0088727	0.00700389	-0.00123049	0.00242362	-0.00183672	-0.00415992
0.005125	0.0339502	0.0315887	0.0253335	0.0219931	0.0235376	0.0228736		0.000422053	0.0249813	0.0249813	0.0249813	0.0249813	0.0249813	0.0249812		0.005125	0.00916314	0.00680793	0.000555459	-0.00278188	-0.00123533	-0.00189892
0.005175	0.028875	0.0292	0.0249486	0.0237088	0.0256431	0.0264475		0.000440485	0.0249805	0.0249805	0.0249805	0.0249805	0.0249805	0.0249804		0.005175	0.00408983	0.00442131	0.00017273	-0.00106402	0.000872372	0.00167719
0.005225	0.0279074	0.0284923	0.0242302	0.0296489	0.0280414	0.0289989		0.000459722	0.0249797	0.0249797	0.0249797	0.0249796	0.0249796	0.0249795		0.005225	0.00312421	0.00371573	-0.000543514	0.00487829	0.00327293	0.00423077
0.005275	0.0308137	0.0293618	0.0240145	0.0292524	0.0281338	0.0291497		0.000479799	0.0249788	0.0249788	0.0249788	0.0249788	0.0249787	0.0249786		0.005275	0.0060325	0.00458735	-0.000757012	0.00448406	0.00336745	0.0043838
0.005325	0.0322876	0.0302162	0.0249972	0.0265022	0.0288568	0.0285351		0.000500754	0.0249779	0.0249779	0.0249778	0.0249778	0.0249778	0.0249777		0.005325	0.00750836	0.00544385	0.000227844	0.00173599	0.00409273	0.00377145
0.005375	0.0321305	0.0274689	0.0253681	0.0264038	0.0222027	0.0278068		0.000522623	0.0249769	0.0249769	0.0249769	0.0249769	0.0249768	0.0249767		0.005375	0.00735318	0.00269871	0.000600885	0.00163983	-0.00255918	0.00304536
0.005425	0.0286109	0.0248642	0.0274338	0.0236796	0.0188975	0.0220609		0.000545447	0.0249759	0.0249759	0.0249759	0.0249759	0.0249758	0.0249757		0.005425	0.00383564	9.61572e-05	0.00266871	-0.00108214	-0.00586219	-0.00269831
0.0054875	0.0269211	0.0253131	0.0267008	0.0210491	0.0231445	0.0184942		0.000569269	0.0249749	0.0249749	0.0249748	0.0249748	0.0249747	0.0249746		0.0054875	0.00214825	0.0005477	0.00193844	-0.00370989	-0.00161245	-0.0062623
0.0055375	0.0281662	0.0286618	0.0239162	0.0210013	0.0252818	0.0226486		0.00059413	0.0249738	0.0249738	0.0249737	0.0249737	0.0249736	0.0249735		0.0055375	0.00339526	0.00389844	-0.000844007	-0.00375549	0.000527115	-0.0021057
0.0055875	0.0295071	0.026403	0.0236843	0.0255574	0.0240329	0.0213327		0.000620078	0.0249726	0.0249726	0.0249726	0.0249726	0.0249725	0.0249724		0.0055875	0.00473815	0.00164176	-0.00107371	0.000802753	-0.000719579	-0.00341943
0.0056375	0.0287851	0.0276096	0.0229464	0.0275502	0.0224099	0.0202008		0.000647158	0.0249715	0.0249714	0.0249714	0.0249714	0.0249713	0.0249712		0.0056375	0.00401813	0.00285047	-0.00180946	0.00279781	-0.00234045	-0.00454909
0.0056875	0.0289395	0.0268357	0.0225618	0.0265769	0.0246162	0.0235266		0.000675421	0.0249702	0.0249702	0.0249702	0.0249701	0.0249701	0.0249699		0.0056875	0.00417448	0.00207868	-0.00219191	0.00182666	-0.000131923	-0.00122106
0.00575	0.0276706	0.026423	0.023362	0.0214585	0.0309225	0.0253711		0.000704919	0.024969	0.0249689	0.0249689	0.0249689	0.0249687	0.0249686		0.00575	0.00290796	0.00166869	-0.00138893	-0.003289	0.00617715	0.000626207
0.0058	0.0273294	0.0240033	0.0269681	0.0200901	0.0278859	0.0254607		0.000735705	0.0249676	0.0249676	0.0249676	0.0249675	0.0249674	0.0249672		0.0058	0.00256871	-0.000748979	0.00221928	-0.00465521	0.00314282	0.000717974
0.00585	0.0289582	0.0242648	0.0310588	0.0224307	0.0232821	0.0244785		0.000767835	0.0249662	0.0249662	0.0249661	0.0249661	0.024966	0.0249658		0.00585	0.0041995	-0.000485326	0.0063121	-0.00231235	-0.00145882	-0.000261962
0.0059125	0.0290538	0.0208761	0.0322244	0.0232939	0.024687	0.0244827		0.000801369	0.0249648	0.0249647	0.0249647	0.0249646	0.0249645	0.0249643		0.0059125	0.00429754	-0.00387142	0.00748047	-0.00144642	-5.11173e-05	-0.000255083
0.0059625	0.0274398	0.0251258	0.0310225	0.0274945	0.0277686	0.0242313		0.000836367	0.0249632	0.0249632	0.0249632	0.0249631	0.0249629	0.0249628		0.0059625	0.00268548	0.000380421	0.00628071	0.00275633	0.00303268	-0.00050425
0.0060125	0.0258359	0.0298425	0.0285145	0.0332634	0.0299118	0.0217508		0.000872893	0.0249617	0.0249616	0.0249616	0.0249615	0.0249613	0.0249611		0.0060125	0.00108358	0.00509929	0.00377491	0.00852749	0.00517802	-0.00298254
0.006075	0.0273219	0.0282148	0.0289269	0.0287252	0.0247082	0.0220434		0.000911015	0.02496	0.0249599	0.0249599	0.0249598	0.0249596	0.0249594		0.006075	0.002572	0.00347419	0.00418998	0.00399205	-2.27964e-05	-0.0026872
0.006125	0.0297664	0.0279305	0.0293832	0.0258252	0.0219005	0.0249002		0.000950801	0.0249583	0.0249582	0.0249582	0.0249581	0.0249579	0.0249577		0.006125	0.00501844	0.00319197	0.00464846	0.00109425	-0.00282828	0.000171875
0.0061875	0.0233321	0.0297467	0.0281909	0.0278538	0.0256167	0.0277612		0.000992326	0.0249565	0.0249564	0.0249564	0.0249563	0.024956	0.0249558		0.0061875	-0.00141347	0.00501082	0.00345886	0.00312557	0.00089068	0.00303562
0.0062375	0.0250115	0.0279612	0.0284994	0.0286316	0.0304794	0.0257857		0.00103566	0.0249546	0.0249545	0.0249545	0.0249544	0.0249541	0.0249539		0.0062375	0.000267867	0.0032275	0.00376955	0.00390551	0.00575552	0.00106228
0.0063	0.022567	0.0257381	0.0301283	0.033212	0.0283728	0.0245261		0.00108089	0.0249527	0.0249526	0.0249525	0.0249524	0.0249521	0.0249519		0.0063	-0.00217422	0.00100706	0.0054011	0.00848876	0.00365168	-0.000194583
0.0063625	0.0268417	0.024748	0.0311134	0.031984	0.0284618	0.0238107		0.0011281	0.0249507	0.0249505	0.0249505	0.0249503	0.02495	0.0249498		0.0063625	0.00210293	1.95984e-05	0.00638897	0.00726348	0.00374345	-0.000907212
0.0064125	0.0310464	0.0254577	0.0266049	0.0282057	0.0307936	0.0205843		0.00117737	0.0249485	0.0249484	0.0249483	0.0249482	0.0249478	0.0249476		0.0064125	0.00630954	0.00073133	0.00188262	0.00348738	0.00607752	-0.00413138
0.006475	0.0296217	0.0225626	0.0231261	0.0269972	0.0289849	0.0228711		0.00122879	0.0249463	0.0249462	0.0249461	0.0249459	0.0249455	0.0249453		0.006475	0.00488723	-0.00216108	-0.00159351	0.00228161	0.00427148	-0.00184181
0.0065375	0.0249623	0.0250445	0.0251057	0.0246516	0.022337	0.0217717		0.00128245	0.024944	0.0249439	0.0249438	0.0249436	0.0249432	0.0249429		0.0065375	0.000230306	0.000323436	0.000388868	-6.12433e-05	-0.00237356	-0.00293851
0.0065875	0.0235368	0.0350956	0.0258164	0.0222648	0.020109	0.0222629		0.00133846	0.0249417	0.0249415	0.0249413	0.0249411	0.0249407	0.0249404		0.0065875	-0.00119331	0.0103767	0.00110175	-0.00244586	-0.00459938	-0.0024451
0.00665	0.0254272	0.0360324	0.0274645	0.0222214	0.0225535	0.0268178		0.00139691	0.0249392	0.0249389	0.0249388	0.0249385	0.0249381	0.0249378		0.00665	0.000699487	0.0113161	0.00275254	-0.00248652	-0.00215212	0.0021126
0.0067125	0.0270664	0.0308714	0.0242022	0.0236736	0.0246601	0.0284417		0.00145792	0.0249366	0.0249363	0.0249362	0.0249359	0.0249354	0.0249351		0.0067125	0.00234118	0.00615777	-0.000507115	-0.00103157	-4.27777e-05	0.00373926
0.006775	0.0245752	0.0274434	0.024242	0.0237843	0.0212467	0.0260151		0.00152159	0.0249339	0.0249336	0.0249334	0.0249331	0.0249326	0.0249323		0.006775	-0.000147614	0.0027324	-0.00046457	-0.000918112	-0.00345349	0.00131536
0.0068375	0.022645	0.0285074	0.0261167	0.0231283	0.0202747	0.0256868		0.00158804	0.024931	0.0249307	0.0249305	0.0249302	0.0249296	0.0249293		0.0068375	-0.00207543	0.00379905	0.00141287	-0.00157141	-0.00442271	0.00098982
0.0068875	0.0245794	0.0279508	0.0306027	0.0283291	0.019239	0.0252079		0.0016574	0.0249281	0.0249278	0.0249275	0.0249272	0.0249265	0.0249262		0.0068875	-0.000139159	0.00324458	0.00590102	0.00363161	-0.00545622	0.000513177
0.00695	0.0251145	0.0261623	0.0329057	0.0271269	0.0211417	0.0292989		0.00172978	0.024925	0.0249247	0.0249244	0.024924	0.0249233	0.024923		0.00695	0.00039841	0.00145877	0.00820676	0.00243216	-0.00355073	0.00460686
0.0070125	0.0276544	0.0287557	0.0317266	0.0255588	0.0291055	0.0303906		0.00180533	0.0249219	0.0249214	0.0249211	0.0249207	0.02492	0.0249196		0.0070125	0.00294065	0.00405482	0.00703035	0.000866773	0.00441576	0.00570137
0.007075	0.0235027	0.0287975	0.0279074	0.027142	0.0270934	0.0264066		0.00188417	0.0249185	0.024918	0.0249177	0.0249172	0.0249165	0.0249161		0.007075	-0.0012086	0.00409923	0.00321383	0.00245276	0.00240643	0.00172006
0.0071375	0.0236299	0.0236464	0.0251741	0.0239892	0.0253983	0.0237038		0.00196646	0.0249151	0.0249145	0.0249142	0.0249136	0.0249128	0.0249125		0.0071375	-0.001079	-0.00104922	0.000483299	-0.000697241	0.000714121	-0.000979935
0.0072	0.0250697	0.0248601	0.028787	0.0240431	0.0254994	0.0272706		0.00205234	0.0249115	0.0249109	0.0249105	0.0249099	0.024909	0.0249087		0.0072	0.000363237	0.000167164	0.00409892	-0.000640649	0.000817971	0.00258958
0.007275	0.0263895	0.0289772	0.0307	0.0241184	0.0232266	0.0228288		0.00214197	0.0249077	0.024907	0.0249066	0.024906	0.024905	0.0249047		0.007275	0.00168589	0.00428738	0.00601509	-0.00056208	-0.00145153	-0.00184888
0.0073375	0.0243082	0.0288961	0.0296291	0.021995	0.0242881	0.0204305		0.00223551	0.0249038	0.0249031	0.0249026	0.0249019	0.0249009	0.0249005		0.0073375	-0.000393029	0.00420898	0.00494692	-0.00268269	-0.000387243	-0.00424448
0.0074	0.0225401	0.0271747	0.0265508	0.0240568	0.0227629	0.0225934		0.00233315	0.0248998	0.0248989	0.0248984	0.0248976	0.0248966	0.0248962		0.0074	-0.00215877	0.00249021	0.00187134	-0.00061813	-0.00190977	-0.00207882
0.0074625	0.0253299	0.0228629	0.0244678	0.0261379	0.0251362	0.0248055		0.00243504	0.0248956	0.0248946	0.024894	0.0248931	0.024892	0.0248917		0.0074625	0.000633462	-0.00181896	-0.000208915	0.00146566	0.000466332	0.00013602
0.007525	0.0286744	0.0216206	0.0259395	0.0234233	0.0274019	0.0238211		0.00254139	0.0248912	0.02489	0.0248894	0.0248885	0.0248873	0.0248869		0.007525	0.00398036	-0.00305861	0.0012655	-0.00124616	0.00273474	-0.000845571
0.0076	0.0264412	0.023748	0.0257401	0.0250766	0.0263038	0.0230195		0.00265238	0.0248866	0.0248853	0.0248846	0.0248836	0.0248824	0.024882		0.0076	0.00174999	-0.000927958	0.00106931	0.000410431	0.00163996	-0.00164392
0.0076625	0.0228082	0.0262568	0.0285041	0.026584	0.0276851	0.0205324		0.00276821	0.0248818	0.0248804	0.0248797	0.0248785	0.0248773	0.0248769		0.0076625	-0.00188059	0.00158349	0.00383603	0.00192059	0.00302403	-0.00412826
0.007725	0.0253557	0.0272327	0.0295016	0.0281563	0.0258384	0.020578		0.00288911	0.0248768	0.0248753	0.0248744	0.0248732	0.0248719	0.0248715		0.007725	0.00066932	0.00256196	0.00483627	0.00349559	0.00118007	-0.00407991
0.0078	0.02867	0.0255967	0.0313747	0.0236077	0.025709	0.0206472		0.00301528	0.0248717	0.0248699	0.024869	0.0248677	0.0248663	0.0248659		0.0078	0.00398647	0.000929156	0.0067126	-0.00104975	0.00105397	-0.00400738
0.0078625	0.0284651	0.0245859	0.0320005	0.0266505	0.0241192	0.0227912		0.00314697	0.0248663	0.0248644	0.0248633	0.0248619	0.0248605	0.0248601		0.0078625	0.00378391	-7.89044e-05	0.00734114	0.00199585	-0.000533113	-0.00186067
0.0079375	0.0272414	0.0283252	0.0285214	0.0261104	0.0251549	0.0250761		0.00328441	0.0248607	0.0248585	0.0248574	0.0248559	0.0248544	0.024854		0.0079375	0.00256314	0.00366357	0.00386528	0.00145903	0.000505897	0.000427516
0.008	0.0290879	0.0291678	0.0270725	0.0266024	0.0290186	0.0261288		0.00342785	0.0248549	0.0248525	0.0248512	0.0248496	0.024848	0.0248476		0.008	0.00441195	0.0045088	0.00241909	0.00195381	0.00437238	0.00148301
0.008075	0.0303906	0.0350522	0.0278577	0.0210027	0.0296788	0.0248126		0.00357755	0.0248488	0.0248461	0.0248448	0.024843	0.0248414	0.024841		0.008075	0.00571755	0.0103963	0.00320751	-0.00364263	0.00503584	0.000170098
0.0081375	0.0294283	0.0304024	0.0288846	0.016425	0.0256725	0.023253		0.00373379	0.0248425	0.0248395	0.0248381	0.0248361	0.0248345	0.0248341		0.0081375	0.00475757	0.00574926	0.00423715	-0.00821763	0.00103227	-0.00138677
0.0082125	0.0318192	0.0283445	0.0257651	0.021606	0.0236813	0.0231994		0.00389686	0.0248359	0.0248326	0.024831	0.024829	0.0248272	0.0248268		0.0082125	0.00715135	0.00369448	0.0011209	-0.0030333	-0.000955647	-0.00143704
0.008275	0.0265895	0.0254827	0.0267906	0.0242599	0.0242722	0.0305585		0.00406704	0.0248291	0.0248255	0.0248237	0.0248215	0.0248197	0.0248193		0.008275	0.00192406	0.000835318	0.00214917	-0.000376711	-0.000361968	0.00592477
0.00835	0.027559	0.0246741	0.0259865	0.0281412	0.0214445	0.0337794		0.00424466	0.024822	0.024818	0.024816	0.0248137	0.0248119	0.0248114		0.00835	0.00289641	2.99891e-05	0.0013483	0.0035079	-0.00318642	0.00914894
0.008425	0.0252766	0.0264917	0.0260774	0.0274653	0.0239409	0.0319184		0.00443004	0.0248146	0.0248101	0.024808	0.0248055	0.0248036	0.0248032		0.008425	0.000616843	0.00185076	0.0014425	0.00283536	-0.000686701	0.00729125
0.0085	0.023659	0.0241	0.0280697	0.0236052	0.0293958	0.0256472		0.00462351	0.0248069	0.024802	0.0247997	0.024797	0.0247951	0.0247947		0.0085	-0.000997894	-0.000537812	0.00343806	-0.00102152	0.00477154	0.00102339
0.008575	0.0256667	0.0205524	0.0263255	0.0230772	0.0265527	0.0269343		0.00482543	0.0247989	0.0247934	0.024791	0.0247881	0.0247862	0.0247858		0.008575	0.00101264	-0.00408215	0.00169709	-0.00154625	0.0019317	0.00231377
0.0086375	0.0266491	0.0232535	0.0226651	0.0230925	0.0255131	0.0240799		0.00503617	0.0247906	0.0247845	0.0247819	0.0247789	0.0247769	0.0247764		0.0086375	0.00199743	-0.0013784	-0.00196064	-0.00152813	0.00089488	-0.000537882
0.0087125	0.0225195	0.0239524	0.0226244	0.0233066	0.0268057	0.0251153		0.00525612	0.0247819	0.0247752	0.0247723	0.0247692	0.0247671	0.0247667		0.0087125	-0.0021294	-0.000676304	-0.00199804	-0.00131083	0.00219075	0.000500851
0.0087875	0.024867	0.0227376	0.0242151	0.0258123	0.0254865	0.0286772		0.00548567	0.0247729	0.0247655	0.0247624	0.0247591	0.024757	0.0247566		0.0087875	0.000220965	-0.00188795	-0.000404121	0.00119823	0.000874815	0.00406596
0.0088625	0.0272236	0.0290101	0.0263774	0.0266211	0.0244318	0.0279788		0.00572524	0.0247636	0.0247554	0.0247521	0.0247486	0.0247464	0.024746		0.0088625	0.0025804	0.00438777	0.0017615	0.0020103	-0.000176566	0.0033709
0.0089375	0.0274131	0.0299807	0.0292697	0.0236494	0.0235002	0.0297802		0.00597528	0.0247538	0.0247448	0.0247412	0.0247376	0.0247354	0.024735		0.0089375	0.00277279	0.00536156	0.00465706	-0.000958114	-0.00110487	0.00517556
0.0090125	0.0275055	0.0243851	0.0280967	0.0274401	0.0210313	0.0222241		0.00623624	0.0247437	0.0247338	0.0247299	0.0247261	0.0247239	0.0247235		0.0090125	0.00286793	-0.000230852	0.00348725	0.00283583	-0.00357054	-0.00237719
0.0090875	0.0226467	0.0236986	0.0267417	0.0283164	0.0256217	0.022498		0.00650859	0.0247331	0.0247223	0.0247181	0.0247141	0.0247119	0.0247114		0.0090875	-0.00198803	-0.0009142	0.00213556	0.00371549	0.00102314	-0.0021
0.009175	0.0213142	0.0266401	0.0245049	0.0280217	0.0292153	0.0256131		0.00679284	0.0247222	0.0247102	0.0247058	0.0247016	0.0246994	0.0246989		0.009175	-0.00331714	0.00203101	-9.74532e-05	0.00342454	0.00462066	0.00101895
0.00925	0.0228456	0.0236637	0.0270895	0.0251164	0.0259195	0.0267497		0.0070895	0.0247107	0.0246976	0.0246929	0.0246886	0.0246863	0.0246859		0.00925	-0.00178299	-0.000942174	0.00249042	0.000522603	0.00132807	0.00215878
0.009325	0.0259681	0.0234928	0.0295524	0.0274011	0.0264354	0.0247645		0.00739912	0.0246989	0.0246845	0.0246795	0.024675	0.0246727	0.0246722		0.009325	0.00134236	-0.00110986	0.00495659	0.0028105	0.00184729	0.000176902
0.0094	0.0279442	0.0267725	0.0290247	0.0278629	0.0284112	0.0275354		0.00772226	0.0246865	0.0246708	0.0246655	0.0246608	0.0246585	0.024658		0.0094	0.00332129	0.002173	0.0044321	0.0032756	0.0038264	0.00295107
0.0094875	0.0266741	0.0322159	0.0323903	0.0245305	0.0266115	0.0227783		0.00805951	0.0246737	0.0246565	0.0246508	0.024646	0.0246436	0.0246432		0.0094875	0.00205453	0.00762013	0.00780156	-5.29906e-05	0.00203051	-0.00180224
0.0095625	0.0309629	0.0277725	0.025478	0.0213577	0.0275384	0.0251104		0.0084115	0.0246603	0.0246415	0.0246355	0.0246306	0.0246282	0.0246277		0.0095625	0.00634609	0.00317992	0.000892456	-0.00322251	0.00296072	0.000533195
0.0096375	0.0338788	0.0242791	0.0251835	0.0204228	0.0293728	0.0239794		0.00877885	0.0246464	0.0246259	0.0246196	0.0246145	0.0246121	0.0246116		0.0096375	0.00926485	-0.000310291	0.000601209	-0.00415412	0.00479834	-0.000594561
0.009725	0.0285876	0.0263142	0.0263725	0.0195895	0.0272881	0.0287189		0.00916225	0.0246319	0.0246096	0.0246029	0.0245977	0.0245952	0.0245948		0.009725	0.00397693	0.0017286	0.00179402	-0.00498353	0.00271756	0.00414883
0.0098	0.0283516	0.0227648	0.0260222	0.0234294	0.0260601	0.0337425		0.00956239	0.0246168	0.0245926	0.0245855	0.0245802	0.0245777	0.0245772		0.0098	0.00374376	-0.00181766	0.001447	-0.00114042	0.00149282	0.00917575
0.0098875	0.0307571	0.0281873	0.0243928	0.0317505	0.0238609	0.0313425		0.00998001	0.0246011	0.0245748	0.0245674	0.0245619	0.0245594	0.0245589		0.0098875	0.00615254	0.0036086	-0.000178592	0.00718456	-0.000702521	0.00677958
0.0099625	0.0304535	0.0304478	0.025939	0.0249392	0.0285063	0.0277046		0.0104159	0.0245848	0.0245562	0.0245485	0.0245429	0.0245403	0.0245398		0.0099625	0.00585178	0.00587224	0.00137082	0.000376577	0.00394609	0.00314495
0.01005	0.0291483	0.0255582	0.0261535	0.0224986	0.0270475	0.0263184		0.0108708	0.0245677	0.0245368	0.0245287	0.024523	0.0245205	0.0245199		0.01005	0.00454985	0.000986404	0.00158918	-0.00206026	0.00249113	0.00176252
0.0101375	0.0252175	0.0276557	0.0237456	0.0298533	0.0235898	0.0267579		0.0113455	0.02455	0.0245166	0.0245081	0.0245023	0.0244997	0.0244992		0.0101375	0.000622361	0.00308766	-0.000814988	0.00529824	-0.000962732	0.00220592
0.010225	0.0278401	0.0225549	0.026881	0.0301112	0.0229579	0.0261511		0.011841	0.0245316	0.0244954	0.0244866	0.0244807	0.0244781	0.0244775		0.010225	0.00324817	-0.00200944	0.00232425	0.00556003	-0.00159077	0.00160288
0.0103	0.0258428	0.0244214	0.0280379	0.0264318	0.0226436	0.0214508		0.0123581	0.0245124	0.0244733	0.0244642	0.0244582	0.0244555	0.024455		0.0103	0.00125373	-0.000139754	0.00348438	0.00188391	-0.00190177	-0.00309411
0.0103875	0.023862	0.0261497	0.0251019	0.0266928	0.0244626	0.0245772		0.0128978	0.0244924	0.0244503	0.0244408	0.0244347	0.024432	0.0244314		0.0103875	-0.000723764	0.00159227	0.000552187	0.00214872	-7.89907e-05	3.60915e-05
0.010475	0.0288868	0.0286211	0.0233055	0.0283	0.0273126	0.0194827		0.0134611	0.0244715	0.0244262	0.0244164	0.0244102	0.0244075	0.0244069		0.010475	0.00430424	0.00406743	-0.00124044	0.00375969	0.00277484	-0.00505458
0.0105625	0.0306906	0.0249859	0.0231522	0.0291752	0.0247813	0.0219593		0.014049	0.0244498	0.0244011	0.024391	0.0243847	0.024382	0.0243813		0.0105625	0.00611136	0.000435998	-0.00138994	0.00463878	0.000247345	-0.00257411
0.01065	0.026762	0.0247112	0.0295942	0.0285483	0.0312491	0.024775		0.0146626	0.0244272	0.0243749	0.0243645	0.0243581	0.0243553	0.0243547		0.01065	0.00218606	0.000165004	0.00505589	0.00401568	0.00671903	0.000245381
0.0107375	0.0244599	0.0198184	0.0285181	0.0267458	0.0300761	0.0285469		0.0153029	0.0244036	0.0243476	0.0243369	0.0243304	0.0243275	0.0243269		0.0107375	-0.000112867	-0.00472412	0.00398359	0.00221703	0.00554978	0.00402119
0.010825	0.0219175	0.021695	0.0223189	0.021967	0.0232381	0.0275758		0.0159713	0.024379	0.0243191	0.0243081	0.0243015	0.0242986	0.0242979		0.010825	-0.00265191	-0.00284374	-0.00221179	-0.002558	-0.00128431	0.00305386
0.0109125	0.0251109	0.0217928	0.0236063	0.0247324	0.0269675	0.0253544		0.0166688	0.0243534	0.0242893	0.024278	0.0242714	0.0242684	0.0242677		0.0109125	0.00054477	-0.00274221	-0.000920625	0.000211208	0.00244891	0.000836259
0.011	0.030203	0.0258546	0.0282044	0.0256329	0.0234557	0.023831		0.0173967	0.0243267	0.0242583	0.0242468	0.02424	0.024237	0.0242362		0.011	0.00564007	0.00132334	0.00368125	0.00111558	-0.00105908	-0.000683267
0.0110875	0.0293456	0.0276137	0.0235516	0.0259219	0.0261206	0.0261052		0.0181565	0.0242988	0.0242259	0.0242141	0.0242073	0.0242042	0.0242034		0.0110875	0.00478592	0.00308614	-0.000967701	0.0014084	0.00160958	0.00159473
0.0111875	0.0254662	0.029045	0.0253349	0.0275538	0.0285489	0.021423		0.0189494	0.0242698	0.0241922	0.0241802	0.0241732	0.02417	0.0241692		0.0111875	0.000910253	0.00452172	0.00081988	0.00304464	0.00404224	-0.00308304
0.011275	0.0235277	0.0229016	0.0289329	0.025511	0.0251681	0.0224349		0.019777	0.0242395	0.0241571	0.0241447	0.0241376	0.0241344	0.0241335		0.011275	-0.00102495	-0.00161795	0.00442175	0.00100559	0.000665296	-0.0020674
0.0113625	0.0224307	0.0232524	0.0262651	0.0284244	0.0259349	0.0232788		0.0206407	0.0242079	0.0241204	0.0241079	0.0241006	0.0240973	0.0240964		0.0113625	-0.00211866	-0.00126339	0.00175769	0.00392287	0.00143588	-0.00121962
0.0114625	0.0279939	0.0247491	0.0266247	0.0253195	0.0291016	0.023289		0.0215422	0.0241749	0.0240822	0.0240694	0.0240621	0.0240587	0.0240577		0.0114625	0.00344825	0.000237579	0.00212165	0.000822287	0.004607	-0.00120509
0.01155	0.0258024	0.0202365	0.0280401	0.0237442	0.0284783	0.0266175		0.022483	0.0241405	0.0240425	0.0240294	0.0240219	0.0240184	0.0240174		0.01155	0.00126002	-0.00427132	0.00354083	-0.000749173	0.00398747	0.00212731
0.01165	0.0266783	0.0210928	0.0271327	0.0234244	0.026306	0.0251934		0.0234649	0.0241046	0.024001	0.0239877	0.0239801	0.0239764	0.0239754		0.01165	0.00213957	-0.00341074	0.00263775	-0.00106459	0.00181958	0.000707499
0.0117375	0.0292068	0.0301101	0.0290859	0.0275794	0.0272002	0.0252453		0.0244897	0.0240672	0.0239578	0.0239443	0.0239365	0.0239327	0.0239316		0.0117375	0.0046714	0.00561031	0.00459484	0.00309416	0.00271763	0.000763243
0.0118375	0.0274272	0.0277439	0.0263478	0.0273266	0.0271192	0.0249588		0.0255592	0.0240281	0.0239129	0.0238991	0.0238911	0.0238872	0.023886		0.0118375	0.00289545	0.00324837	0.00186099	0.00284577	0.00264095	0.00048107
0.0119375	0.0260101	0.0278989	0.0221618	0.0171931	0.0295714	0.0220703		0.0266754	0.0239874	0.0238661	0.023852	0.0238438	0.0238398	0.0238385		0.0119375	0.00148213	0.00340758	-0.00232067	-0.00728339	0.00509751	-0.00240303
0.012025	0.0315697	0.0302305	0.0272494	0.0201673	0.028134	0.0222527		0.0278404	0.0239449	0.0238173	0.023803	0.0237946	0.0237904	0.023789		0.012025	0.007045	0.00574291	0.00277077	-0.0043054	0.00366396	-0.00221679
0.012125	0.0295706	0.0285145	0.0276164	0.0218368	0.0281324	0.0197728		0.0290563	0.0239005	0.0237666	0.0237519	0.0237433	0.0237389	0.0237375		0.012125	0.00504954	0.00403124	0.00314213	-0.00263154	0.00366667	-0.00469237
0.012225	0.0274362	0.0295044	0.0285244	0.0306142	0.0279827	0.0277261		0.0303253	0.0238543	0.0237138	0.0236988	0.02369	0.0236854	0.0236839		0.012225	0.00291891	0.00502535	0.00405444	0.00615029	0.00352131	0.00326529
0.012325	0.027028	0.0295588	0.030331	0.0309445	0.0302805	0.0266522		0.0316497	0.023806	0.0236589	0.0236436	0.0236344	0.0236296	0.023628		0.012325	0.00251438	0.00508401	0.00586536	0.00648486	0.00582347	0.00219575
0.012425	0.0243947	0.0228772	0.0303667	0.0288796	0.0261667	0.0241225		0.0330319	0.0237557	0.0236017	0.023586	0.0235766	0.0235716	0.0235699		0.012425	-0.000115149	-0.00159331	0.00590541	0.00442437	0.00171409	-0.000329558
0.012525	0.0252577	0.0263403	0.0253266	0.0314219	0.0216277	0.0283802		0.0344745	0.0237032	0.0235423	0.0235262	0.0235164	0.0235112	0.0235093		0.012525	0.000751473	0.00187415	0.000869633	0.00697103	-0.00282056	0.00393249
0.012625	0.0217991	0.0227129	0.0253228	0.0257392	0.0248236	0.0246239		0.0359801	0.0236485	0.0234804	0.0234639	0.0234538	0.0234483	0.0234463		0.012625	-0.00270334	-0.00174905	0.000870119	0.00129269	0.000379675	0.000180535
0.012725	0.0275895	0.0237373	0.0277728	0.0228986	0.0310395	0.0234324		0.0375514	0.0235915	0.0234161	0.0233991	0.0233886	0.0233828	0.0233807		0.012725	0.00309076	-0.000720334	0.00332445	-0.00154362	0.00659996	-0.00100659
0.012825	0.0307357	0.0235711	0.023648	0.0230887	0.02512	0.0205368		0.0391914	0.0235321	0.0233493	0.0233318	0.0233209	0.0233147	0.0233125		0.012825	0.00624061	-0.000882272	-0.000795943	-0.00134916	0.000684815	-0.00389784
0.012925	0.0298175	0.0206338	0.0258846	0.0256505	0.0254376	0.0246651		0.040903	0.0234702	0.0232797	0.0232617	0.0232504	0.0232439	0.0232415		0.012925	0.00532619	-0.00381536	0.00144493	0.001217	0.00100675	0.000234819
0.0130375	0.0291568	0.021803	0.0301934	0.0281112	0.0249788	0.0233816		0.0426894	0.0234058	0.0232075	0.0231889	0.023177	0.0231702	0.0231676		0.0130375	0.00466964	-0.00264133	0.00575859	0.00368261	0.000552858	-0.0010438
0.0131375	0.0265733	0.0282055	0.0240019	0.0236838	0.0263873	0.0286862		0.0445537	0.0233387	0.0231324	0.0231131	0.0231008	0.0230935	0.0230907		0.0131375	0.00208982	0.00376541	-0.000428567	-0.000740521	0.00196573	0.00426523
0.0132375	0.0249294	0.0240263	0.0227733	0.0220101	0.0285145	0.0296522		0.0464995	0.023269	0.0230544	0.0230344	0.0230215	0.0230138	0.0230108		0.0132375	0.000449569	-0.000409436	-0.00165281	-0.0024098	0.00409728	0.00523552
0.01335	0.0309395	0.0238107	0.0262541	0.021023	0.0280033	0.0230541		0.0485303	0.0231964	0.0229734	0.0229526	0.022939	0.0229309	0.0229276		0.01335	0.00646389	-0.000620291	0.00183283	-0.003392	0.00359091	-0.00135766
0.01345	0.0354615	0.0231283	0.028159	0.0272835	0.0265115	0.0239354		0.0506498	0.023121	0.0228892	0.0228676	0.0228534	0.0228447	0.0228412		0.01345	0.0109896	-0.00129844	0.0037421	0.00287278	0.0021035	-0.000471987
0.0135625	0.0289384	0.024253	0.0284892	0.0290439	0.0262002	0.0233107		0.0528618	0.0230427	0.0228018	0.0227793	0.0227643	0.0227551	0.0227513		0.0135625	0.00447065	-0.000168907	0.00407719	0.0046381	0.00179713	-0.00109182
0.0136625	0.0325975	0.0208596	0.0246761	0.0266533	0.0244615	0.021028		0.0551704	0.0229614	0.0227111	0.0226876	0.0226718	0.022662	0.0226579		0.0136625	0.00813341	-0.00355804	0.000268325	0.00225179	6.2741e-05	-0.00337016
0.013775	0.0250101	0.023789	0.0257417	0.0275651	0.0266708	0.0217585		0.0575798	0.0228771	0.022617	0.0225924	0.0225757	0.0225652	0.0225609		0.013775	0.000550208	-0.000623843	0.00133885	0.00316848	0.00227697	-0.00263477
0.0138875	0.0224225	0.0271546	0.0270082	0.0248384	0.0338541	0.0226063		0.0600945	0.0227896	0.0225193	0.0224936	0.0224759	0.0224647	0.02246		0.0138875	-0.00203327	0.00274662	0.0026102	0.000446717	0.0094651	-0.00178207
0.014	0.0220546	0.0265159	0.0250788	0.0204269	0.0288008	0.0251269		0.062719	0.0226989	0.0224179	0.022391	0.0223723	0.0223603	0.0223552		0.014	-0.00239698	0.00211269	0.000685666	-0.00395994	0.0044167	0.000743426
0.0141125	0.0247272	0.0270791	0.0233535	0.0244796	0.0251906	0.0257211		0.0654581	0.0226051	0.0223128	0.0222845	0.0222647	0.0222519	0.0222464		0.0141125	0.000279703	0.00268068	-0.00103475	9.76854e-05	0.000811418	0.00134255
0.014225	0.0287055	0.026753	0.0255162	0.0249349	0.0255283	0.0252544		0.0683169	0.022508	0.0222039	0.0221741	0.0221531	0.0221393	0.0221334		0.014225	0.00426215	0.00235938	0.00113275	0.000557784	0.00115394	0.000880682
0.0143375	0.0240296	0.023642	0.0257219	0.0221208	0.022912	0.0210186		0.0713005	0.0224076	0.0220909	0.0220595	0.0220372	0.0220225	0.022016		0.0143375	-0.000409524	-0.0007468	0.00134338	-0.00225135	-0.00145738	-0.00335014
0.01445	0.0240439	0.0222791	0.021764	0.021209	0.0235318	0.0196349		0.0744144	0.0223039	0.0219739	0.0219407	0.021917	0.0219012	0.0218943		0.01445	-0.000391089	-0.00210491	-0.00260972	-0.00315829	-0.000832715	-0.00472905
0.0145625	0.0282027	0.0198115	0.0199849	0.0229225	0.0255719	0.0269024		0.0776642	0.0221968	0.0218527	0.0218176	0.0217924	0.0217754	0.0217679		0.0145625	0.00377185	-0.00456769	-0.00438399	-0.00143995	0.00121228	0.00254343
0.014675	0.0305958	0.0249884	0.0190648	0.0249478	0.0249491	0.0232994		0.0810561	0.0220863	0.0217271	0.0216901	0.0216632	0.0216449	0.0216368		0.014675	0.00616913	0.000614039	-0.00529918	0.0005902	0.000594359	-0.00105471
0.0147875	0.0272439	0.0229692	0.0222651	0.0214365	0.0238557	0.0241305		0.084596	0.0219725	0.0215972	0.0215579	0.0215292	0.0215096	0.0215008		0.0147875	0.00282135	-0.00140039	-0.00209405	-0.00291619	-0.000494166	-0.00021878
0.0149	0.0215151	0.0251807	0.0234414	0.0199233	0.0293607	0.0196824		0.0882906	0.0218552	0.0214627	0.0214211	0.0213904	0.0213693	0.0213598		0.0149	-0.00290335	0.000815952	-0.00091282	-0.0044245	0.00501566	-0.00466197
0.015025	0.0283744	0.028667	0.0251159	0.0208535	0.023484	0.0246846		0.0921465	0.0217346	0.0213236	0.0212794	0.0212466	0.0212239	0.0212137		0.015025	0.00396059	0.00430755	0.000767024	-0.00348887	-0.000855567	0.000345651
0.0151375	0.0283511	0.0256917	0.0283725	0.024856	0.0239788	0.0266354		0.0961708	0.0216106	0.0211798	0.0211328	0.0210977	0.0210733	0.0210622		0.0151375	0.00394139	0.00133708	0.00402847	0.00051847	-0.000355908	0.00230136
0.0152625	0.0224739	0.0255252	0.023436	0.0253002	0.0236761	0.0260849		0.100371	0.0214832	0.0210312	0.0209811	0.0209436	0.0209173	0.0209053		0.0152625	-0.00193121	0.00117593	-0.000902675	0.000968111	-0.000653236	0.00175623
0.015375	0.027045	0.0244945	0.0269027	0.0235489	0.0264816	0.0270483		0.104754	0.0213525	0.0208776	0.0208243	0.0207841	0.0207558	0.0207428		0.015375	0.00264408	0.000149964	0.00256894	-0.000778396	0.00215713	0.00272458
0.0155	0.0267195	0.030189	0.0296469	0.0248464	0.0268107	0.0259964		0.109329	0.0212184	0.020719	0.0206622	0.0206191	0.0205886	0.0205746		0.0155	0.00232313	0.0058498	0.00531856	0.000524539	0.00249167	0.00167807
0.015625	0.0272406	0.0302291	0.025737	0.020887	0.0252225	0.0235777		0.114104	0.0210811	0.0205553	0.0204947	0.0204485	0.0204157	0.0204005		0.015625	0.00284889	0.00589525	0.00141406	-0.0034294	0.000908902	-0.000735187
0.0157375	0.0254208	0.0299266	0.0249568	0.0211555	0.0182099	0.0246599		0.119087	0.0209406	0.0203864	0.0203217	0.0202721	0.0202368	0.0202204		0.0157375	0.00103324	0.00559758	0.000638684	-0.00315612	-0.00609886	0.000351833
0.0158625	0.0295398	0.0278294	0.0257722	0.0238722	0.0243445	0.0238736		0.124288	0.0207969	0.0202123	0.0201431	0.0200899	0.0200519	0.0200342		0.0158625	0.00515679	0.00350566	0.00145946	-0.000433963	4.11668e-05	-0.000429012
0.0159875	0.029242	0.0260164	0.0263458	0.0274362	0.0318247	0.0271013		0.129716	0.0206502	0.0200328	0.0199588	0.0199018	0.0198608	0.0198416		0.0159875	0.00486359	0.00169808	0.00203847	0.00313545	0.0075268	0.00280415
0.0161125	0.0268173	0.0285733	0.0295008	0.0202082	0.0325887	0.0251403		0.135381	0.0205004	0.0198479	0.0197688	0.0197076	0.0196634	0.0196427		0.0161125	0.00244346	0.00426028	0.00519879	-0.00408717	0.00829622	0.00084858
0.0162375	0.0270134	0.0305914	0.0292582	0.0220653	0.0277991	0.019489		0.141294	0.0203478	0.0196576	0.019573	0.0195072	0.0194595	0.0194372		0.0162375	0.0026442	0.00628374	0.0049616	-0.00222463	0.00351207	-0.00479738
0.0163625	0.029764	0.0256928	0.027334	0.0235258	0.0269206	0.0236527		0.147464	0.0201923	0.0194617	0.0193712	0.0193005	0.0192492	0.0192251		0.0163625	0.00539935	0.00139044	0.0030428	-0.000758792	0.00263891	-0.00062823
0.0165	0.0259321	0.0220796	0.026306	0.0235763	0.0289881	0.0277077		0.153904	0.0200342	0.0192604	0.0191634	0.0190875	0.0190322	0.0190062		0.0165	0.00157253	-0.00221688	0.0020207	-0.000702306	0.00471244	0.00343267
0.016625	0.0251302	0.0277986	0.0230563	0.0244467	0.0284412	0.0266563		0.160626	0.0198736	0.0190535	0.0189497	0.0188681	0.0188086	0.0187805		0.016625	0.000775196	0.00350741	-0.00122365	0.000173418	0.00417086	0.00238671
0.01675	0.0268261	0.0322645	0.0236533	0.0307601	0.0271464	0.0207049		0.167641	0.0197106	0.018841	0.0187298	0.0186422	0.0185781	0.0185477		0.01675	0.00247567	0.00797867	-0.000621295	0.00649227	0.00288149	-0.00355926
0.016875	0.028762	0.0249612	0.0240783	0.0288431	0.0293151	0.0237664		0.174962	0.0195455	0.018623	0.0185039	0.0184098	0.0183407	0.018308		0.016875	0.00441624	0.000680701	-0.000190919	0.00458063	0.00505557	-0.000492311
0.0170125	0.0275747	0.0261126	0.0233126	0.029378	0.0325057	0.022781		0.182603	0.0193783	0.0183994	0.0182719	0.0181708	0.0180964	0.0180611		0.0170125	0.00323393	0.00183793	-0.000950667	0.00512145	0.00825217	-0.0014718
0.01715	0.0295714	0.0276181	0.0237041	0.0249854	0.0315725	0.0241728		0.190578	0.0192093	0.0181704	0.0180338	0.0179252	0.0178451	0.0178071		0.01715	0.00523568	0.00334929	-0.000553273	0.0007348	0.00732487	-7.40992e-05
0.017275	0.0278148	0.0277695	0.0256931	0.0253887	0.0326296	0.0174895		0.198901	0.0190387	0.0179359	0.0177896	0.017673	0.0175868	0.0175458		0.017275	0.00348367	0.00350599	0.00144111	0.00114348	0.00838741	-0.00675194
0.0174125	0.0240214	0.0269813	0.0299703	0.0268939	0.0247596	0.0211857		0.207588	0.0188668	0.017696	0.0175393	0.0174142	0.0173215	0.0172772		0.0174125	-0.000304693	0.00272366	0.00572422	0.00265463	0.000523296	-0.00304984
0.01755	0.0235414	0.0289088	0.0260717	0.0255914	0.0250088	0.0239077		0.216654	0.0186938	0.0174509	0.0172831	0.0171488	0.017049	0.0170014		0.01755	-0.000779594	0.00465699	0.00183149	0.00135808	0.000778408	-0.000321919
0.017675	0.0254024	0.0282601	0.0261288	0.0229555	0.0240895	0.0260538		0.226116	0.01852	0.0172005	0.017021	0.0168769	0.0167696	0.0167183		0.017675	0.00108598	0.00401368	0.001894	-0.00127252	-0.000135427	0.00182964
0.0178125	0.0291796	0.0271272	0.0247079	0.0263758	0.0230934	0.027748		0.235991	0.0183456	0.0169452	0.016753	0.0165984	0.0164832	0.016428		0.0178125	0.00486822	0.00288657	0.000479028	0.00215373	-0.00112565	0.00352981
0.01795	0.0268442	0.0289816	0.0232511	0.0302244	0.0197456	0.0271483		0.246297	0.018171	0.016685	0.0164794	0.0163136	0.0161898	0.0161304		0.01795	0.00253782	0.00474682	-0.000971939	0.00600827	-0.00446752	0.00293602
0.0180875	0.025495	0.0260395	0.0275673	0.0245329	0.0227849	0.0290107		0.257054	0.0179965	0.0164201	0.0162002	0.0160225	0.0158895	0.0158257		0.0180875	0.00119368	0.00181064	0.00335017	0.000322706	-0.0014223	0.00480432
0.0182375	0.0231107	0.0279445	0.0215821	0.0239596	0.0229519	0.0239997		0.26828	0.0178223	0.0161507	0.0159156	0.0157252	0.0155825	0.0155139		0.0182375	-0.00118516	0.00372197	-0.00262856	-0.000244193	-0.0012488	-0.000200198
0.018375	0.0274401	0.0281604	0.0247879	0.0207478	0.0243019	0.0235434		0.279996	0.017649	0.0158771	0.0156258	0.015422	0.0152688	0.0151951		0.018375	0.00314927	0.00394375	0.000583102	-0.00345009	0.000107125	-0.000650583
0.0185125	0.0295041	0.0296101	0.0296541	0.0198423	0.0245585	0.0243717		0.292225	0.0174767	0.0155995	0.0153311	0.0151129	0.0149487	0.0148696		0.0185125	0.00521832	0.00539933	0.00545521	-0.00434967	0.000369644	0.000183645
0.01865	0.028092	0.03292	0.0243406	0.021334	0.0253233	0.0244478		0.304987	0.0173059	0.0153183	0.0150317	0.0147982	0.0146222	0.0145374		0.01865	0.00381127	0.00871507	0.000147636	-0.002852	0.0011404	0.000265674
0.0188	0.0303566	0.0269758	0.0220456	0.0223156	0.0276491	0.0269398		0.318307	0.0171369	0.0150336	0.0147278	0.0144782	0.0142897	0.0141987		0.0188	0.00608133	0.00277721	-0.00214099	-0.00186396	0.00347269	0.00276417
0.0189375	0.0266648	0.0217274	0.0235634	0.0232305	0.027442	0.0212582		0.332208	0.0169701	0.0147459	0.0144199	0.0141531	0.0139513	0.0138538		0.0189375	0.00239461	-0.00246529	-0.000617245	-0.000943221	0.00327147	-0.00291149
0.0190875	0.0245912	0.0224667	0.0243329	0.0244255	0.0254118	0.0238777		0.346716	0.0168058	0.0144556	0.0141081	0.0138232	0.0136074	0.013503		0.0190875	0.000326473	-0.00171963	0.000158682	0.000258277	0.0012477	-0.000285522
0.0192375	0.0265827	0.0265145	0.0260354	0.0277942	0.0264027	0.0287088		0.361859	0.0166445	0.014163	0.013793	0.013489	0.0132582	0.0131465		0.0192375	0.00232345	0.00233454	0.00186758	0.0036334	0.00224509	0.00455199
0.019375	0.029642	0.0212761	0.0213373	0.0283381	0.0251233	0.0240741		0.377662	0.0164865	0.0138686	0.0134749	0.0131506	0.0129041	0.0127846		0.019375	0.00538782	-0.00289807	-0.00282462	0.00418326	0.000971613	-7.67075e-05
0.019525	0.0248055	0.0236697	0.0242865	0.0258975	0.0269283	0.0256096		0.394156	0.0163322	0.0135729	0.0131542	0.0128087	0.0125455	0.0124178		0.019525	0.000556777	-0.000498022	0.000130975	0.00174904	0.00278301	0.00146519
0.019675	0.0254101	0.0257783	0.0209758	0.028686	0.0216206	0.0237491		0.411369	0.0161819	0.0132763	0.0128314	0.0124635	0.0121828	0.0120464		0.019675	0.00116694	0.00161686	-0.00317333	0.00454393	-0.00251823	-0.000388791
0.019825	0.0277478	0.0240626	0.0216807	0.0261725	0.0194225	0.0241123		0.429335	0.0160359	0.0129794	0.0125071	0.0121156	0.0118165	0.0116709		0.019825	0.00351006	-9.24267e-05	-0.00246197	0.0020369	-0.00470986	-1.91479e-05
0.019975	0.025714	0.0251901	0.022298	0.019425	0.0236631	0.0216879		0.448085	0.0158947	0.0126826	0.0121817	0.0117656	0.011447	0.0112918		0.019975	0.00148176	0.00104141	-0.00183825	-0.00470419	-0.000462755	-0.00243714
0.0201375	0.0264733	0.0291	0.0262607	0.0265689	0.0246079	0.0233035		0.467655	0.0157583	0.0123866	0.0118558	0.0114139	0.0110749	0.0109096		0.0201375	0.00224705	0.0049582	0.00213133	0.00244673	0.000489007	-0.000814496
0.0202875	0.0287296	0.0243945	0.0252074	0.0264228	0.0183024	0.0226077		0.488078	0.0156273	0.0120919	0.01153	0.0110611	0.0107007	0.0105247		0.0202875	0.00450886	0.000259068	0.00108444	0.002307	-0.00581004	-0.00150392
0.0204375	0.0311925	0.0241434	0.0220368	0.0282623	0.0244077	0.0238508		0.509394	0.0155017	0.0117992	0.0112049	0.0107078	0.010325	0.010138		0.0204375	0.00697726	1.43312e-05	-0.00207976	0.00415299	0.000301616	-0.000254344
0.0206	0.0258346	0.0258148	0.0218142	0.0272673	0.0228799	0.0196085		0.531641	0.0153819	0.011509	0.0108812	0.0103547	0.00994858	0.00974982		0.0206	0.00162523	0.00169265	-0.00229535	0.00316489	-0.00121916	-0.00448967
0.02075	0.0252524	0.0286376	0.0203623	0.0299829	0.0222522	0.0234252		0.554859	0.0152679	0.011222	0.0105594	0.0100025	0.00957195	0.00936099		0.02075	0.00104858	0.00452181	-0.00374087	0.00588697	-0.00184046	-0.000666464
0.0209125	0.0226645	0.0244002	0.0230903	0.0281291	0.0216208	0.0233052		0.579091	0.01516	0.0109388	0.0102403	0.00965173	0.00919585	0.00897218		0.0209125	-0.00153339	0.000291335	-0.00100592	0.00404008	-0.00246481	-0.000779539
0.021075	0.0269008	0.0208436	0.0243486	0.0257497	0.0253939	0.0290772		0.604382	0.0150583	0.0106601	0.00992457	0.00930324	0.00882102	0.0085841		0.021075	0.00270882	-0.00325837	0.000259251	0.00166764	0.00131523	0.00499942
0.021225	0.0266068	0.0246041	0.0235425	0.0249431	0.0226365	0.0234184		0.630777	0.0149627	0.0103863	0.00961287	0.00895772	0.00844819	0.00819752		0.021225	0.00242035	0.000508418	-0.000540399	0.00086746	-0.00143575	-0.000652934
0.0213875	0.0273148	0.0221329	0.0224066	0.0249318	0.026628	0.0233909		0.658325	0.0148735	0.0101183	0.0093059	0.00861591	0.00807813	0.0078132		0.0213875	0.00313426	-0.00195586	-0.00166946	0.000863144	0.0025627	-0.000673433
0.02155	0.0274088	0.0279612	0.0243206	0.0263016	0.0231398	0.0223958		0.687076	0.0147905	0.00985661	0.00900436	0.00827856	0.00771163	0.00743194		0.02155	0.00323415	0.00387932	0.00025147	0.00223987	-0.000918526	-0.00166152
0.0217125	0.0307997	0.0275142	0.0216417	0.0272398	0.0261612	0.0230329		0.717082	0.0147137	0.00960179	0.00870892	0.00794641	0.00734948	0.00705457		0.0217125	0.00663103	0.00343922	-0.00242046	0.003185	0.00210986	-0.00101746
0.021875	0.0287236	0.027162	0.0228164	0.0236299	0.0226354	0.0230327		0.748399	0.014643	0.00935442	0.00842028	0.00762023	0.00699248	0.00668189		0.021875	0.00456087	0.0030939	-0.00123881	-0.000417948	-0.001409	-0.00101076
0.02205	0.0252019	0.0246653	0.0243024	0.0209582	0.0248313	0.0270563		0.781084	0.0145784	0.00911507	0.00813908	0.00730076	0.00664144	0.00631474		0.02205	0.00104556	0.000604594	0.000254622	-0.00308218	0.000794371	0.00302036
0.0222125	0.0237027	0.0242288	0.0275197	0.0224925	0.0256302	0.0266719		0.815196	0.0145195	0.00888422	0.00786595	0.00698872	0.00629715	0.00595395		0.0222125	-0.000447672	0.000174925	0.00347884	-0.0015409	0.00160023	0.00264299
0.022375	0.0279189	0.025628	0.0256181	0.0240395	0.0271112	0.0225357		0.850798	0.0144662	0.00866234	0.00760149	0.00668481	0.0059604	0.00560033		0.022375	0.00377448	0.00158097	0.0015841	1.30104e-05	0.00308822	-0.00148632
0.02255	0.0295678	0.02962	0.0232582	0.0246217	0.0271686	0.024242		0.887955	0.0144183	0.00844985	0.00734627	0.00638974	0.00563196	0.0052547		0.02255	0.00542977	0.0055804	-0.000768347	0.000602619	0.00315313	0.000227498
0.022725	0.0276785	0.0269851	0.0197401	0.0229387	0.0247541	0.0233612		0.926734	0.0143756	0.00824711	0.0071008	0.00610413	0.00531256	0.00491784		0.022725	0.00354688	0.0029529	-0.00427904	-0.00107289	0.000746048	-0.000645778
0.0228875	0.0263711	0.0245717	0.0241244	0.0232401	0.0166989	0.0262376		0.967207	0.0143376	0.00805444	0.00686554	0.00582859	0.00500292	0.0045905		0.0228875	0.0022454	0.000546297	0.0001122	-0.000764584	-0.00730223	0.00223755
0.0230625	0.0265659	0.0311044	0.0267983	0.025956	0.0234164	0.0243283		1.00945	0.0143042	0.00787208	0.00664093	0.00556368	0.00470369	0.00427342		0.0230625	0.00244658	0.00708638	0.00279353	0.00195881	-0.000577164	0.000335698
0.0232375	0.0278123	0.0264634	0.0230244	0.0253794	0.0226252	0.0217447		1.05353	0.0142749	0.0077002	0.00642729	0.00530989	0.00441551	0.00396726		0.0232375	0.0036994	0.00245283	-0.000972941	0.00138961	-0.0013609	-0.00224033
0.0234125	0.0241736	0.0275203	0.024281	0.0245555	0.0264035	0.0235675		1.09954	0.0142496	0.00753894	0.00622492	0.00506768	0.00413894	0.00367265		0.0234125	6.70578e-05	0.00351708	0.000291078	0.000573166	0.00242487	-0.000410048
0.0235875	0.0246895	0.0304612	0.0318035	0.0289835	0.0265272	0.0232868		1.14756	0.0142278	0.00738834	0.00603404	0.00483741	0.00387447	0.00339016		0.0235875	0.000589385	0.00646539	0.00782103	0.00500864	0.00255597	-0.000683336
0.0237625	0.0233431	0.024914	0.0255805	0.0260898	0.0229049	0.0232175		1.19768	0.0142091	0.00724836	0.00585479	0.00461938	0.00362254	0.0031203		0.0237625	-0.00075065	0.000925512	0.00160537	0.0021224	-0.00105882	-0.000745088
0.0239375	0.0252588	0.0239502	0.0269346	0.027984	0.0266783	0.0251082		1.24999	0.0141934	0.00711893	0.00568722	0.00441382	0.00338352	0.00286348		0.0239375	0.0011714	-3.08505e-05	0.00296691	0.00402408	0.002722	0.00115305
0.024125	0.0283398	0.0238686	0.0235629	0.0273785	0.0218467	0.0264252		1.30458	0.0141801	0.00699987	0.00553134	0.00422088	0.00315768	0.00262007		0.024125	0.00425929	-0.000104547	-0.000396852	0.00342656	-0.0021016	0.00247809
0.0243	0.0212178	0.0258299	0.0257892	0.0231044	0.0251184	0.0222607		1.36155	0.0141692	0.00689096	0.00538704	0.00404061	0.00294522	0.00239033		0.0243	-0.00285629	0.00186409	0.00183693	-0.000840178	0.00117757	-0.001679
0.0244875	0.0239914	0.0228024	0.0283071	0.0220838	0.0246527	0.0258109		1.42102	0.0141601	0.0067919	0.00525418	0.003873	0.00274626	0.00217444		0.0244875	-7.58163e-05	-0.0011555	0.00436273	-0.00185282	0.000719901	0.00187928
0.024675	0.0300241	0.0258434	0.0275843	0.026578	0.0263703	0.0249519		1.48308	0.0141528	0.00670234	0.00513251	0.00371793	0.0025608	0.0019725		0.024675	0.00596372	0.00189333	0.00364786	0.00264938	0.00244547	0.00102821
0.02485	0.0244568	0.0275175	0.023025	0.0227854	0.0247535	0.0215241		1.54785	0.0141469	0.00662188	0.00502172	0.00357523	0.0023888	0.0017845		0.02485	0.000402806	0.00357486	-0.000904078	-0.00113577	0.000836166	-0.00239207
0.0250375	0.0278599	0.0286777	0.0241447	0.0229857	0.0213876	0.0265527		1.61545	0.0141422	0.00655006	0.00492144	0.00344463	0.00223009	0.00161036		0.0250375	0.00381268	0.00474291	0.00022363	-0.000927537	-0.00252178	0.00264449
0.025225	0.0278719	0.0255269	0.0241936	0.0234783	0.0262585	0.0208692		1.686	0.0141385	0.00648639	0.00483123	0.00332578	0.00208443	0.00144988		0.025225	0.00383161	0.00159996	0.000280456	-0.000426998	0.00235708	-0.00303103
0.0254125	0.0256469	0.027175	0.0202318	0.0206478	0.0253173	0.0178527		1.75963	0.0141356	0.00643035	0.00475061	0.00321828	0.00195149	0.00130281		0.0254125	0.00161346	0.00325592	-0.00367344	-0.00324954	0.00142384	-0.00603953
0.0256125	0.029745	0.0269887	0.0206252	0.0229629	0.0282805	0.0215898		1.83648	0.0141334	0.00638139	0.00467904	0.00312164	0.00183088	0.00116878		0.0256125	0.00571883	0.00307805	-0.00327158	-0.000925949	0.00439554	-0.00229392
0.0258	0.0248409	0.0222997	0.0278596	0.0230516	0.0228821	0.022303		1.91668	0.0141318	0.00633894	0.00461595	0.00303533	0.00172211	0.00104735		0.0258	0.000821559	-0.00160309	0.00397067	-0.000829266	-0.000994844	-0.00157275
0.0259875	0.025387	0.0239277	0.0228395	0.0253027	0.0243222	0.0181431		2.00039	0.0141305	0.00630259	0.00456099	0.0029591	0.00162507	0.000938497		0.0259875	0.00137456	3.27989e-05	-0.00104147	0.00142978	0.000453235	-0.00572466
0.0261875	0.0325189	0.0240582	0.0221055	0.0244453	0.0248244	0.0180343										0.0261875	0.00851373	0.000171681	-0.0017671	0.000580831	0.00096393	-0.00582494
0.026375	0.02815	0.0254645	0.0237096	0.0252409	0.0223903	0.0230423										0.026375	0.00415162	0.00158586	-0.000155073	0.00138437	-0.00146217	-0.000808997
0.026575	0.0208118	0.0270953	0.0246489	0.0262173	0.0265544	0.0218662										0.026575	-0.00317927	0.00322501	0.000792642	0.00236921	0.00271033	-0.00197659
0.026775	0.0279346	0.0262453	0.0273398	0.0237055	0.0236549	0.0226774										0.026775	0.00395083	0.00238339	0.003492	-0.000134141	-0.000180634	-0.00115683
0.026975	0.0308692	0.0253502	0.0286082	0.0286085	0.0246096	0.0207115										0.026975	0.00689274	0.0014967	0.00476883	0.00477734	0.00078252	-0.00311426
0.027175	0.0281868	0.0290296	0.0234381	0.0250214	0.0236747	0.0247511										0.027175	0.00421763	0.00518447	-0.000392807	0.0011987	-0.000143888	0.000933791
0.027375	0.0227016	0.025239	0.0234263	0.0300351	0.0249588	0.0271153										0.027375	-0.00126024	0.00140218	-0.000396205	0.00622089	0.00114866	0.00330657
0.0275875	0.0251642	0.0243651	0.0270219	0.0265697	0.0241805	0.024025										0.0275875	0.00121015	0.00053716	0.00320834	0.00276448	0.000379365	0.000225203
0.0277875	0.0289428	0.028567	0.0275195	0.026723	0.0226294	0.0209953										0.0277875	0.00499602	0.00474744	0.00371427	0.00292622	-0.00116326	-0.00279598
0.0279875	0.027564	0.0244945	0.0243906	0.0193989	0.0256129	0.0202241										0.0279875	0.00362447	0.000683268	0.000593827	-0.00438951	0.00182872	-0.00355865
0.0282	0.0202989	0.0271151	0.0235794	0.0252986	0.0236338	0.0257307										0.0282	-0.00363289	0.00331274	-0.000208511	0.00151917	-0.000141405	0.00195695
0.0284125	0.0265346	0.0236151	0.025362	0.0253489	0.0210362	0.0216805										0.0284125	0.00261058	-0.000178387	0.0015831	0.00157841	-0.00272994	-0.00208432
0.028625	0.0274956	0.0276442	0.024962	0.0205843	0.0247453	0.0195228										0.028625	0.00357932	0.0038596	0.00119202	-0.00317719	0.000988113	-0.00423301
0.0288375	0.025589	0.0239917	0.0250406	0.0259631	0.0230629	0.0207997										0.0288375	0.00168047	0.000215985	0.0012795	0.00221061	-0.000685322	-0.00294709
0.02905	0.0259167	0.0231599	0.0273445	0.0232958	0.0237	0.0269494										0.02905	0.00201597	-0.000607028	0.00359226	-0.000447753	-3.92536e-05	0.00321163
0.0292625	0.0250288	0.0242796	0.0218533	0.0201035	0.0243881	0.019192										0.0292625	0.00113581	0.000521604	-0.00189005	-0.00363112	0.00065791	-0.00453679
0.029475	0.0266126	0.0267508	0.0228868	0.0243269	0.0260324	0.0209401										0.029475	0.00272735	0.0030016	-0.000847631	0.000601178	0.00231111	-0.00277973
0.0297	0.0242324	0.0231914	0.023906	0.0242041	0.0208563	0.0263057										0.0297	0.000355331	-0.000548372	0.000181019	0.000487839	-0.00285549	0.00259544
0.0299125	0.0245626	0.0264277	0.0248186	0.0236002	0.0227123	0.025117										0.0299125	0.000693297	0.00269673	0.00110255	-0.000107073	-0.000990478	0.00141569
0.0301375	0.0238533	0.0294697	0.0253664	0.0193931	0.0200478	0.0186909										0.0301375	-7.84087e-06	0.00574812	0.00165976	-0.00430476	-0.00364555	-0.0050009
0.0303625	0.0250969	0.0285964	0.0263447	0.0264428	0.0233653	0.0180186										0.0303625	0.00124404	0.00488411	0.00264746	0.00275442	-0.000318481	-0.00566365
0.0305875	0.0240631	0.026081	0.024498	0.0299659	0.0292203	0.0249634										0.0305875	0.00021845	0.00237807	0.000810162	0.00628694	0.00554594	0.00129062
0.0308125	0.0282664	0.022814	0.0234228	0.0228038	0.0218401	0.0208794										0.0308125	0.00442995	-0.000879621	-0.000255716	-0.000865707	-0.0018248	-0.00278395
0.0310375	0.0277464	0.0237263	0.0275011	0.0259736	0.0235483	0.0241118										0.0310375	0.00391809	4.2076e-05	0.00383197	0.00231351	-0.000107082	0.00045796
0.0312625	0.0269052	0.0243964	0.024745	0.0236582	0.0206436	0.02532										0.0312625	0.00308508	0.000721461	0.00108532	7.56166e-06	-0.00300228	0.00167569
0.0315	0.0274832	0.0231634	0.0264577	0.021953	0.0236123	0.0269599										0.0315	0.00367175	-0.000501664	0.00280786	-0.0016877	-2.36107e-05	0.00332553
0.031725	0.0231225	0.0239601	0.0256373	0.0209733	0.0249997	0.0221958										0.031725	-0.000680767	0.000304359	0.00199691	-0.00265795	0.00137321	-0.001429
0.0319625	0.0281376	0.0217989	0.0270445	0.0228747	0.0238931	0.0206376										0.0319625	0.00434299	-0.00184707	0.00341395	-0.000746632	0.000276602	-0.00297724
0.0322	0.0271057	0.0206365	0.0265662	0.0242799	0.027487	0.0215903										0.0322	0.00331977	-0.00299961	0.00294554	0.000668528	0.00388054	-0.0020145
0.0324375	0.0194642	0.0232112	0.0239502	0.0253752	0.026575	0.0222769										0.0324375	-0.00431306	-0.000415062	0.000339489	0.00177379	0.00297842	-0.00131796
0.032675	0.0257964	0.0219458	0.0241214	0.0187728	0.0229401	0.0238049										0.032675	0.00202772	-0.00167063	0.000520522	-0.00481875	-0.000646498	0.000220046
0.0329125	0.0247939	0.0231805	0.0273338	0.0232892	0.0198881	0.0224299										0.0329125	0.0010339	-0.000426204	0.00374276	-0.00029234	-0.00368846	-0.00114497
0.0331625	0.0324088	0.0260068	0.0232876	0.0214316	0.0202423	0.0254296										0.0331625	0.00865783	0.00241049	-0.000293007	-0.00213959	-0.00332385	0.00186526
0.0334	0.0277024	0.0274219	0.0250956	0.0228214	0.0257217	0.0212697										0.0334	0.00396015	0.0038354	0.00152482	-0.000739837	0.0021655	-0.00228466
0.03365	0.0291659	0.0210851	0.0214692	0.0250195	0.0272252	0.0161305										0.03365	0.00543271	-0.0024911	-0.00209117	0.00146867	0.00367955	-0.00741344
0.0339	0.0266409	0.0269491	0.0227137	0.0206274	0.0258917	0.0193129										0.0339	0.0029168	0.00338321	-0.000836294	-0.00291293	0.0023565	-0.00422054
0.0341375	0.0303909	0.0258008	0.0249552	0.0225868	0.0223247	0.0231631										0.0341375	0.00667544	0.00224464	0.00141504	-0.000943691	-0.00120059	-0.0003603
0.0344	0.027589	0.0237629	0.0217225	0.024806	0.0230406	0.0214214										0.0344	0.00388306	0.000217535	-0.00180677	0.00128648	-0.000473672	-0.00209105
0.03465	0.0230505	0.0259423	0.0250577	0.0248263	0.0198239	0.020039										0.03465	-0.000646311	0.00240722	0.00153874	0.00131722	-0.00367997	-0.00346299
0.0349	0.0227706	0.025345	0.0273505	0.0270332	0.0243126	0.0212046										0.0349	-0.00091717	0.00182024	0.00384195	0.0035345	0.000819212	-0.00228686
0.03515	0.0273497	0.0269206	0.0257211	0.0291978	0.0217774	0.0193472										0.03515	0.00367104	0.00340607	0.0022229	0.00570946	-0.00170551	-0.00413381
0.0354125	0.0268934	0.0214002	0.0238645	0.0246516	0.0243577	0.0233175										0.0354125	0.00322425	-0.00210348	0.000377163	0.00117422	0.000885676	-0.000152497
0.035675	0.0239945	0.0261577	0.0250909	0.0248563	0.0262552	0.0231197										0.035675	0.000334888	0.00266471	0.00161439	0.0013898	0.00279416	-0.000339319
0.0359375	0.0261112	0.0244255	0.0244818	0.0247233	0.0245783	0.0177969										0.0359375	0.00246118	0.000943334	0.00101616	0.00126774	0.00112819	-0.00565115
0.0362	0.0252881	0.0225379	0.0258118	0.0258588	0.0255961	0.0206398										0.0362	0.00164763	-0.000933544	0.00235695	0.00241408	0.002157	-0.00279732
0.0364625	0.0254038	0.029214	0.0259678	0.0196486	0.0268524	0.0207376										0.0364625	0.00177282	0.00575331	0.00252382	-0.00378519	0.00342426	-0.00268855
0.036725	0.026187	0.0261626	0.0228596	0.0224774	0.025223	0.0225307										0.036725	0.00256559	0.00271268	-0.000573597	-0.000945457	0.0018058	-0.00088446
0.037	0.0238329	0.0255247	0.0247945	0.0224208	0.0263794	0.0220189										0.037	0.000221443	0.00208602	0.00137263	-0.000990651	0.00297357	-0.0013848
0.0372625	0.0270458	0.0243052	0.0259373	0.0284184	0.0203838	0.0196412										0.0372625	0.00344388	0.000877253	0.0025263	0.00501775	-0.00301111	-0.0037516
0.0375375	0.0227445	0.0295642	0.0237994	0.0273881	0.0255417	0.0225445										0.0375375	-0.000847526	0.00614756	0.000399706	0.00399892	0.00215829	-0.000836834
0.0378125	0.0283316	0.0265777	0.0240956	0.0256744	0.0205458	0.0220475										0.0378125	0.00474953	0.00317225	0.000707173	0.00229657	-0.00282615	-0.00132235
0.0380875	0.0258261	0.0253868	0.022981	0.0254604	0.0236357	0.0196101										0.0380875	0.002254	0.00199254	-0.00039608	0.00209393	0.000275112	-0.00374826
0.0383625	0.0257945	0.0218563	0.0267327	0.0226989	0.0209538	0.0209313										0.0383625	0.00223237	-0.00152674	0.00336687	-0.000656236	-0.00239533	-0.00241566
0.03865	0.0295368	0.0218925	0.024828	0.0280318	0.0221901	0.0201118										0.03865	0.00598509	-0.00147876	0.00147401	0.00468861	-0.00114713	-0.0032232
0.038925	0.0239296	0.0247057	0.0270252	0.0250596	0.0215016	0.0203513										0.038925	0.000387904	0.00134563	0.00368255	0.00172771	-0.00182419	-0.00297221
0.0392125	0.026081	0.0247909	0.0231332	0.0235653	0.0235175	0.0223714										0.0392125	0.00254968	0.0014425	-0.000197694	0.000245352	0.00020367	-0.000940202
0.0395	0.0258332	0.0284928	0.0256252	0.0221233	0.0232612	0.020737										0.0395	0.00231228	0.00515612	0.00230612	-0.00118482	-4.07314e-05	-0.0025626
0.0397875	0.0273244	0.0218082	0.0249678	0.0270346	0.0237566	0.0204931										0.0397875	0.00381389	-0.00151681	0.00166048	0.00373829	0.000466508	-0.00279462
0.040075	0.0284593	0.024409	0.0245178	0.0242173	0.0223865	0.0176489										0.040075	0.00495918	0.00109569	0.00122226	0.000932834	-0.000891643	-0.00562692
0.0403625	0.0289508	0.0238458	0.0241997	0.0239173	0.0237489	0.0230868										0.0403625	0.00546105	0.000544176	0.000915887	0.000644673	0.000482616	-0.000177081
0.0406625	0.0244689	0.026125	0.0227173	0.0264577	0.023359	0.0193008										0.0406625	0.00099002	0.00283547	-0.000554262	0.0031974	0.000105189	-0.00395063
0.0409625	0.0269013	0.0252758	0.0229733	0.0182574	0.0222351	0.0205744										0.0409625	0.00343327	0.00199845	-0.000285959	-0.00499053	-0.00100631	-0.00266458
0.04125	0.0250129	0.0244818	0.0261252	0.0239313	0.0223167	0.0209876										0.04125	0.00155519	0.00121614	0.00287771	0.00069519	-0.00091284	-0.00223948
0.04155	0.0255969	0.0284524	0.0252953	0.0253354	0.0263156	0.0199964										0.04155	0.00215008	0.00519889	0.00206	0.00211164	0.00309845	-0.00321827
0.04185	0.0252656	0.0269203	0.0280895	0.0259093	0.0244379	0.0208387										0.04185	0.00182958	0.00367889	0.00486647	0.00269786	0.00123308	-0.00236356
0.0421625	0.0242195	0.0219794	0.0230975	0.0206299	0.0242568	0.0231942										0.0421625	0.000794696	-0.00124941	-0.000112824	-0.00256872	0.00106493	4.85907e-06
0.0424625	0.0282318	0.0239346	0.0239425	0.0188865	0.0196692	0.0192153										0.0424625	0.00481787	0.000717924	0.00074445	-0.00429982	-0.00351034	-0.00396159
0.042775	0.0289453	0.0219359	0.0206906	0.0229838	0.024689	0.0208609										0.042775	0.00554259	-0.00126809	-0.00249475	-0.00018976	0.00152231	-0.00230308
0.0430875	0.0278857	0.027237	0.026137	0.0265222	0.0216557	0.0169533										0.0430875	0.00449422	0.00404562	0.00296439	0.0033615	-0.00149807	-0.00619787
0.0434	0.0303019	0.0233491	0.026098	0.0242706	0.0241214	0.0233596										0.0434	0.00692168	0.000170301	0.00293808	0.00112265	0.000980453	0.000221337
0.0437125	0.0242181	0.0269582	0.0258263	0.0231335	0.0197755	0.0215272										0.0437125	0.000849129	0.00379195	0.00267907	-1.65776e-06	-0.00335257	-0.0015982
0.044025	0.0228997	0.0257362	0.0274096	0.021589	0.0239612	0.0205914										0.044025	-0.000458043	0.00258255	0.004275	-0.00153339	0.000845984	-0.00252103
0.04435	0.0248469	0.0247774	0.0230099	0.0229277	0.02305	0.0229467										0.04435	0.00150089	0.00163683	-0.000111539	-0.000181373	-5.193e-05	-0.00015243
0.044675	0.0277324	0.0253368	0.0259769	0.0261104	0.0210777	0.020864										0.044675	0.004398	0.00220923	0.00286867	0.00301459	-0.00201084	-0.00222174
0.0449875	0.0264923	0.0252783	0.0231739	0.0272027	0.0259384	0.0195228										0.0449875	0.00316911	0.00216327	7.8308e-05	0.00411965	0.0028627	-0.0035501
0.0453125	0.028206	0.0270439	0.0236568	0.0217192	0.0254741	0.0148739										0.0453125	0.0048945	0.00394197	0.000574433	-0.00135061	0.00241174	-0.00818564
0.04565	0.0292428	0.0257631	0.0205464	0.0243865	0.0211431	0.0181939										0.04565	0.00594342	0.00267473	-0.00252235	0.00133045	-0.00190548	-0.00485172
0.045975	0.0270942	0.0240829	0.0237225	0.026067	0.0225967	0.0178269										0.045975	0.00380644	0.00100753	0.000666886	0.00302418	-0.000438598	-0.0052054
0.0463125	0.0222524	0.0238747	0.0275184	0.0218772	0.021262	0.0197862										0.0463125	-0.00102323	0.000812799	0.0044764	-0.00115192	-0.0017594	-0.00323221
0.04665	0.0254208	0.0272241	0.0264041	0.0242986	0.0201329	0.0263211										0.04665	0.00215725	0.00417575	0.00337574	0.00128323	-0.00287472	0.00331652
0.0469875	0.0265906	0.0231588	0.0226609	0.0223692	0.0225291	0.0163491										0.0469875	0.0033391	0.000123855	-0.000353779	-0.000632442	-0.000464767	-0.00664163
0.047325	0.0265041	0.0264934	0.0238502	0.0213615	0.0211077	0.021906										0.047325	0.00326463	0.00347195	0.000849111	-0.00162643	-0.00187241	-0.00107093
0.0476625	0.0265008	0.0274266	0.024023	0.0221923	0.0205217	0.0197038										0.0476625	0.00327339	0.00441866	0.00103551	-0.000781957	-0.00244462	-0.00325931
0.0480125	0.0278695	0.0257717	0.02072	0.0250458	0.0249159	0.0202123										0.0480125	0.00465457	0.00277767	-0.00225343	0.00208581	0.00196389	-0.00273648
0.04835	0.0269178	0.0297285	0.028956	0.0224354	0.0205033	0.0214002										0.04835	0.00371496	0.00674798	0.00599614	-0.000510948	-0.00243498	-0.00153477
0.0487	0.0231849	0.0218417	0.0242958	0.0263546	0.0208406	0.0168849										0.0487	-5.53178e-06	-0.0011249	0.00135004	0.00342246	-0.00208336	-0.00603585
0.04905	0.0239824	0.0261692	0.0223387	0.0238648	0.0221027	0.0216887										0.04905	0.000804465	0.0032165	-0.000593046	0.000946793	-0.000807021	-0.00121771
0.0494125	0.0278991	0.0246582	0.0224085	0.0243434	0.0225615	0.018806										0.0494125	0.00473413	0.00171991	-0.000508717	0.00144003	-0.000333478	-0.00408561
0.0497625	0.0281024	0.0255799	0.0231895	0.0216285	0.022042	0.0226511										0.0497625	0.00494988	0.00265551	0.000286361	-0.00126066	-0.000838751	-0.000226279
0.050125	0.0291629	0.0283552	0.0222805	0.0270667	0.0234596	0.0246461										0.050125	0.0060232	0.00544517	-0.000608179	0.00419217	0.000593563	0.00178355
0.0504875	0.0266497	0.024189	0.0260513	0.0227005	0.0220338	0.0205431										0.0504875	0.00352289	0.00129333	0.00317721	-0.000159406	-0.000817539	-0.00230471
0.05085	0.0268129	0.0252044	0.0250741	0.0227838	0.0248623	0.0167986										0.05085	0.00369894	0.00232307	0.00221452	-6.15436e-05	0.00202574	-0.00603446
0.0512125	0.0234719	0.0252096	0.0253997	0.0224332	0.022548	0.0207664										0.0512125	0.000370863	0.00234264	0.00255456	-0.000397481	-0.00027384	-0.00205185
0.0515875	0.0266945	0.0256843	0.0232555	0.0272134	0.0239033	0.0173796										0.0515875	0.00360668	0.00283219	0.000425308	0.00439784	0.00109658	-0.00542342
0.05195	0.0238461	0.0265299	0.0234327	0.0229557	0.0219236	0.0187434										0.05195	0.000771162	0.00369212	0.000616973	0.000154739	-0.00086841	-0.00404496
0.052325	0.0232909	0.0236362	0.0243516	0.0264783	0.019114	0.0172511										0.052325	0.000229208	0.000813236	0.00155088	0.00369235	-0.00366285	-0.00552204
0.0527	0.0261046	0.0254497	0.0274077	0.0252398	0.0231131	0.0197662										0.0527	0.0030562	0.00264148	0.00462187	0.00246896	0.000351495	-0.00299172
0.0530875	0.0233123	0.0270162	0.0292068	0.0205865	0.0223291	0.0187538										0.0530875	0.000277575	0.00422324	0.00643648	-0.00216878	-0.00041691	-0.00398837
0.0534625	0.0245214	0.026292	0.0247425	0.0273379	0.0225351	0.0178469										0.0534625	0.00149987	0.00351382	0.00198711	0.00459764	-0.00019572	-0.00488005
0.05385	0.0246527	0.0249829	0.0248799	0.0237849	0.019984	0.0204291										0.05385	0.00164485	0.00221999	0.00213988	0.00106016	-0.00273118	-0.00228222
0.0542375	0.0280535	0.0265302	0.0261263	0.0227791	0.0218752	0.0241755										0.0542375	0.00505932	0.00378247	0.00340169	6.99157e-05	-0.000824343	0.00147989
0.054625	0.0271118	0.0244368	0.0272277	0.01872	0.0206167	0.0194796										0.054625	0.0041312	0.00170428	0.00451845	-0.00397364	-0.00206724	-0.00320033
0.055025	0.0244214	0.027545	0.0274805	0.0243761	0.0211475	0.0166546										0.055025	0.00145487	0.00482821	0.00478705	0.00169841	-0.00152036	-0.00600917
0.0554125	0.0268645	0.0257549	0.0254892	0.0210002	0.020945	0.0193566										0.0554125	0.00391161	0.00305328	0.0028112	-0.00166193	-0.00170724	-0.0032916
0.0558125	0.0259208	0.0257604	0.0251989	0.0225736	0.0195673	0.0190079										0.0558125	0.00298196	0.00307443	0.00253664	-7.25978e-05	-0.00306891	-0.00362409
0.0562125	0.0252439	0.0227502	0.0226997	0.0238925	0.0173497	0.0187197										0.0562125	0.00231906	7.99132e-05	5.32883e-05	0.00126232	-0.00527042	-0.00389615
0.0566125	0.0254417	0.0275296	0.0232184	0.0222439	0.0215409	0.0171197										0.0566125	0.00253086	0.00487494	0.000587776	-0.000370353	-0.00106315	-0.00548003
0.057025	0.0232241	0.0200667	0.0256217	0.0195796	0.021478	0.0177225										0.057025	0.000327707	-0.00257187	0.00300736	-0.0030182	-0.00110951	-0.00486068
0.0574375	0.027206	0.0273571	0.0187914	0.0231615	0.0199038	0.0207964										0.0574375	0.00432399	0.0047346	-0.00380659	0.00058009	-0.00266715	-0.00177019
0.05785	0.0278522	0.023909	0.0242593	0.0223615	0.0247648	0.0206153										0.05785	0.00498453	0.00130259	0.00167752	-0.0002035	0.00221037	-0.00193465
0.0582625	0.024786	0.0253211	0.0244428	0.020634	0.0214936	0.020695										0.0582625	0.0019327	0.00273073	0.00187728	-0.00191458	-0.00104427	-0.00183841
0.058675	0.0255758	0.0240662	0.0252626	0.0212173	0.0199805	0.0202197										0.058675	0.0027369	0.00149183	0.00271329	-0.00131495	-0.00254096	-0.00229713
0.0591	0.0266115	0.0234615	0.0249615	0.0277835	0.0221728	0.0183414										0.0591	0.0037874	0.000903668	0.0024289	0.00526812	-0.000331666	-0.00415838
0.059525	0.0252601	0.0245011	0.026037	0.0238313	0.0253412	0.0176838										0.059525	0.00245079	0.00195972	0.00352114	0.00133277	0.00285371	-0.00479904
0.05995	0.0237917	0.0257733	0.0251063	0.0252785	0.0228936	0.019811										0.05995	0.00099713	0.00324845	0.00260704	0.00279686	0.000423145	-0.00265483
0.060375	0.0251585	0.0224101	0.0258881	0.0262601	0.0228997	0.0215351										0.060375	0.00237862	-9.82788e-05	0.00340557	0.00379528	0.000446135	-0.000913643
0.0608125	0.0263148	0.0229524	0.0214016	0.0204469	0.020517	0.0207799										0.0608125	0.00355008	0.000460955	-0.00106384	-0.0020006	-0.00191913	-0.00165137
0.06125	0.0255307	0.0272184	0.0299956	0.0241505	0.0188604	0.0192623										0.06125	0.00278114	0.0047438	0.00754724	0.00172025	-0.0035583	-0.00315147
0.0616875	0.0256722	0.0252469	0.021245	0.0264505	0.0228686	0.0187684										0.0616875	0.00293773	0.00278926	-0.00118621	0.00403753	0.00046734	-0.00362797
0.062125	0.0229552	0.0218983	0.0195104	0.0214667	0.0242524	0.0171024										0.062125	0.000235784	-0.000542492	-0.00290374	-0.000929007	0.00186852	-0.00527645
0.062575	0.0261381	0.0253425	0.0240838	0.0233137	0.0244967	0.0179717										0.062575	0.00343425	0.00291908	0.00168716	0.000935706	0.00213062	-0.00438928
0.0630125	0.0226071	0.0234758	0.0241368	0.0245392	0.0238865	0.017348										0.0630125	-8.17461e-05	0.00106916	0.00175724	0.00217848	0.00153782	-0.00499549
0.0634625	0.0244261	0.0250206	0.0210439	0.0271607	0.0209071	0.018245										0.0634625	0.00175267	0.00263124	-0.0013181	0.00481761	-0.00142374	-0.0040806
0.063925	0.0224582	0.0237785	0.0263467	0.0235722	0.0246329	0.0188659										0.063925	-0.000199324	0.00140697	0.00400264	0.00124733	0.0023204	-0.00344133
0.064375	0.0217384	0.0268398	0.024228	0.0205953	0.0251645	0.0186406										0.064375	-0.000903688	0.00448549	0.00190145	-0.00171192	0.00286981	-0.00364873
0.0648375	0.0242082	0.0237917	0.022025	0.0229648	0.0216063	0.0145969										0.0648375	0.00158191	0.00145514	-0.000283615	0.000675732	-0.000670143	-0.00767405
0.0653	0.0279302	0.0230233	0.0232222	0.0215936	0.0223109	0.0172145										0.0653	0.00531969	0.00070444	0.000931576	-0.000677292	5.28002e-05	-0.00503813
0.065775	0.0268189	0.0261239	0.02237	0.0235763	0.0209706	0.0192013										0.065775	0.00422463	0.00382315	9.77832e-05	0.001324	-0.00126883	-0.00303249
0.0662375	0.0242755	0.0247038	0.0243535	0.0225884	0.0211799	0.0160788										0.0662375	0.00169698	0.00242076	0.0020992	0.000354187	-0.00104125	-0.00613671
0.0667125	0.0286445	0.021345	0.0251942	0.0273313	0.0246261	0.0176274										0.0667125	0.00608209	-0.000919904	0.00295823	0.00511561	0.00242362	-0.00456929
0.0671875	0.0246115	0.0221307	0.0225302	0.0228936	0.0210796	0.0172										0.0671875	0.00206526	-0.000116088	0.000312567	0.000696523	-0.00110411	-0.00497799
0.0676625	0.024387	0.0223664	0.0247708	0.0217274	0.0231991	0.0142618										0.0676625	0.00185691	0.00013771	0.00257156	-0.000451152	0.00103409	-0.00789741
0.06815	0.0244351	0.0269799	0.0244656	0.0218615	0.0245956	0.0176208										0.06815	0.0019215	0.00476971	0.00228513	-0.000298084	0.00244967	-0.00451911
0.0686375	0.0211288	0.0232044	0.025645	0.0233439	0.025503	0.01992										0.0686375	-0.00136834	0.00101267	0.0034833	0.00120332	0.00337623	-0.00220072
0.069125	0.0257398	0.0228214	0.0241129	0.0255522	0.0199131	0.0198079										0.069125	0.0032591	0.000648202	0.00196991	0.00343052	-0.00219448	-0.0022936
0.069625	0.0260151	0.0243604	0.0243497	0.0243104	0.0211898	0.0183428										0.069625	0.00355123	0.00220616	0.00222594	0.0022082	-0.00089823	-0.00373904
0.0701125	0.0243934	0.0239167	0.0251887	0.019862	0.0220115	0.0192057										0.0701125	0.00194593	0.00178093	0.00308366	-0.00222123	-5.74355e-05	-0.00285696
0.0706125	0.0253923	0.027028	0.024767	0.0238134	0.0234096	0.0178807										0.0706125	0.00296162	0.0049111	0.00268113	0.00174954	0.0013602	-0.00416231
0.071125	0.0270936	0.0265368	0.0243931	0.0234109	0.0208653	0.0162645										0.071125	0.00468018	0.00443924	0.00232686	0.00136693	-0.001164	-0.00575841
0.071625	0.0281351	0.0250934	0.0226052	0.0241016	0.0220706	0.0202219										0.071625	0.0057384	0.00301469	0.000558081	0.00207694	6.07475e-05	-0.00178138
0.0721375	0.024725	0.0252137	0.0244799	0.025034	0.0213453	0.0159865										0.0721375	0.00234537	0.00315432	0.00245239	0.00302918	-0.000644532	-0.00599674
0.07265	0.0234953	0.0253099	0.0261208	0.0214241	0.0260148	0.013678										0.07265	0.0011328	0.00326976	0.0041129	-0.000560909	0.00404495	-0.0082852
0.0731625	0.0280596	0.0266425	0.02767	0.0192277	0.0212862	0.0177439										0.0731625	0.00571415	0.00462171	0.00568162	-0.00273756	-0.000663668	-0.00419923
0.0736875	0.0242552	0.0233453	0.0252843	0.0210747	0.0220151	0.0156796										0.0736875	0.00192721	0.00134416	0.0033159	-0.00087034	8.56012e-05	-0.006243
0.0742125	0.0232818	0.0227936	0.022284	0.0215398	0.0216824	0.0171219										0.0742125	0.000971286	0.000812195	0.000335604	-0.000385011	-0.000226688	-0.0047802
0.0747375	0.0248722	0.0237736	0.0237239	0.0219483	0.0204447	0.0158434										0.0747375	0.00257906	0.0018118	0.00179539	4.37049e-05	-0.00144394	-0.0060383
0.075275	0.0273859	0.0259791	0.0245868	0.0219722	0.0223689	0.0158703										0.075275	0.00511057	0.00403739	0.00267871	8.82637e-05	0.000501081	-0.00599044
0.0758125	0.0268588	0.0228807	0.0255859	0.0216082	0.023387	0.0199379										0.0758125	0.00460112	0.00095911	0.00369827	-0.000255112	0.00154004	-0.00190194
0.07635	0.0290747	0.0212664	0.0229013	0.0254046	0.0223181	0.0186772										0.07635	0.00683476	-0.000635128	0.00103401	0.00356193	0.00049189	-0.00314175
0.0768875	0.025012	0.024442	0.0239799	0.0202019	0.0232835	0.0156104										0.0768875	0.0027898	0.00256044	0.00213292	-0.00162023	0.00147806	-0.00618763
0.0774375	0.0259618	0.0247244	0.0222706	0.020292	0.0213788	0.0143038										0.0774375	0.00375757	0.00286332	0.000444364	-0.00150907	-0.000405364	-0.00747288
0.0779875	0.0239351	0.026153	0.0222717	0.0219445	0.0239986	0.0180928										0.0779875	0.00174894	0.00431233	0.000466223	0.000164431	0.00223564	-0.00366255
0.0785375	0.0248854	0.0230027	0.0224134	0.0228343	0.0197703	0.0205936										0.0785375	0.0027172	0.00118246	0.000628717	0.00107527	-0.00197145	-0.00114043
0.0791	0.0251868	0.023042	0.0229549	0.0213489	0.023309	0.0165261										0.0791	0.00303693	0.00124259	0.00119138	-0.000388717	0.00158895	-0.00518624
0.0796625	0.0227964	0.0235236	0.0246895	0.0242197	0.0232648	0.0153494										0.0796625	0.000664861	0.001745	0.00294715	0.00250359	0.00156636	-0.00634115
0.080225	0.0261467	0.0233805	0.0215266	0.0224239	0.0218673	0.0161406										0.080225	0.00403341	0.00162266	-0.000194632	0.000729122	0.000190447	-0.00552822
0.0808	0.0267423	0.0245024	0.0222791	0.0220077	0.0236566	0.0185862										0.0808	0.00464767	0.00276586	0.000579414	0.000334772	0.00200181	-0.00306044
0.081375	0.0274274	0.0241967	0.0221305	0.0231708	0.0205318	0.0156365										0.081375	0.00535144	0.00248128	0.000452334	0.00151979	-0.00110087	-0.00598801
0.08195	0.025914	0.0229497	0.0243299	0.0213305	0.0202088	0.0137989										0.08195	0.00385655	0.00125547	0.0026733	-0.000298782	-0.00140192	-0.00780351
0.0825375	0.0214563	0.0242343	0.02102	0.02235	0.0176442	0.0176854										0.0825375	-0.000582205	0.00256168	-0.000614627	0.00074298	-0.00394399	-0.00389438
0.083125	0.0253931	0.023709	0.0264535	0.024928	0.0231513	0.0173412										0.083125	0.0033735	0.00205797	0.00484082	0.00334323	0.00158561	-0.00421605
0.0837125	0.0252148	0.0235206	0.0222186	0.0227615	0.0223142	0.0148519										0.0837125	0.00321406	0.00189104	0.000627835	0.00119896	0.000770951	-0.00668279
0.0843	0.0264423	0.0229033	0.023195	0.0227684	0.0235302	0.0192123										0.0843	0.00446034	0.00129524	0.00162609	0.001228	0.00200929	-0.00229983
0.0849	0.026775	0.0224349	0.0217148	0.0218453	0.0182142	0.0153722										0.0849	0.00481221	0.000848767	0.000168179	0.000327551	-0.00328378	-0.00611697
0.0855	0.024917	0.0274244	0.0215568	0.0208695	0.0237708	0.0162868										0.0855	0.00297337	0.00586023	3.24967e-05	-0.000625675	0.00229565	-0.00517946
0.0861125	0.0246692	0.0231964	0.0243758	0.0201574	0.0204747	0.0172027										0.0861125	0.00274505	0.00165453	0.00287417	-0.00131472	-0.000977224	-0.00424013
0.086725	0.0255027	0.0251505	0.0239689	0.0221005	0.0220912	0.0170324										0.086725	0.003598	0.00363095	0.00248999	0.000651423	0.000662517	-0.00438708
0.0873375	0.0247579	0.020809	0.0222236	0.0203524	0.0219631	0.0160321										0.0873375	0.00287262	-0.000688277	0.000767323	-0.00107367	0.000557726	-0.00536401
0.08795	0.0273338	0.024559	0.0230681	0.0212912	0.0206436	0.0180044										0.08795	0.00546779	0.00308395	0.00163446	-0.000111976	-0.000738576	-0.00336843
0.088575	0.0247008	0.0232436	0.022987	0.0229876	0.0232338	0.0166689										0.088575	0.00285452	0.00179122	0.00157647	0.00160785	0.00187518	-0.0046801
0.0892125	0.0250725	0.0246684	0.0214956	0.0234936	0.0214588	0.016156										0.0892125	0.00324627	0.00323901	0.000108481	0.00213773	0.000124279	-0.00516879
0.0898375	0.0254033	0.0233914	0.021709	0.0257964	0.0195527	0.0145329										0.0898375	0.00359664	0.00198467	0.000344941	0.00446381	-0.00175817	-0.00676815
0.090475	0.0241942	0.0242511	0.0231821	0.021925	0.0195214	0.0175409										0.090475	0.00240753	0.00286728	0.00184144	0.000616159	-0.00176545	-0.00373601
0.0911125	0.0251362	0.0249931	0.0250972	0.0219681	0.0189725	0.0159794										0.0911125	0.00336946	0.00363228	0.00377995	0.000683036	-0.00229034	-0.00527341
0.0917625	0.0242159	0.0233747	0.0234074	0.0224214	0.0213354	0.0153401										0.0917625	0.00246937	0.00203725	0.00211393	0.00116051	9.70235e-05	-0.00588812
0.0924125	0.0271456	0.0263717	0.0235502	0.0188975	0.0215678	0.0161813										0.0924125	0.00541923	0.00505757	0.00228058	-0.00233924	0.000353862	-0.00502235
0.0930625	0.0250585	0.0242129	0.0226761	0.0207126	0.0203148	0.0128799										0.0930625	0.00335229	0.00292209	0.00143015	-0.000500013	-0.000874767	-0.0082992
0.093725	0.0221794	0.0251	0.0250865	0.0243195	0.0196181	0.0164942										0.093725	0.000493642	0.00383289	0.00386477	0.00313141	-0.00154664	-0.00465995
0.0943875	0.0270502	0.0228662	0.023162	0.022162	0.0197741	0.0194557										0.0943875	0.00538495	0.00162278	0.00196446	0.000998504	-0.00136579	-0.00167348
0.0950625	0.025464	0.0235392	0.0241475	0.0231571	0.0180752	0.0172851										0.0950625	0.00381944	0.00231995	0.00297446	0.00201851	-0.00303946	-0.0038187
0.095725	0.0280859	0.0253752	0.0238593	0.0206928	0.0202387	0.0160631										0.095725	0.00646173	0.00417955	0.00271035	-0.000421329	-0.000851259	-0.0050158
0.0964125	0.0265269	0.0231769	0.0242285	0.0210041	0.0208799	0.0154313										0.0964125	0.0049237	0.00200565	0.00310452	-8.47242e-05	-0.00018441	-0.00562189
0.0970875	0.0262222	0.021536	0.020811	0.0236599	0.0204162	0.0130736										0.0970875	0.00463962	0.000388694	-0.000288607	0.00259589	-0.000623004	-0.00795429
0.097775	0.0211541	0.0236266	0.0249956	0.0218428	0.0213588	0.0131868										0.097775	-0.000407589	0.00250373	0.00392088	0.00080413	0.000345154	-0.00781539
0.0984625	0.023848	0.022687	0.0239186	0.02017	0.0167044	0.0159225										0.0984625	0.00230723	0.00158851	0.00286879	-0.000843434	-0.0042837	-0.00505398
0.0991625	0.0271019	0.0217346	0.0247574	0.0215758	0.0181392	0.0148758										0.0991625	0.00558226	0.000660782	0.00373277	0.000587996	-0.00282284	-0.00607456
0.0998625	0.0237096	0.0223695	0.023353	0.0208288	0.0210571	0.0170376										0.0998625	0.00221108	0.00132037	0.00235359	-0.000133356	0.000120961	-0.00388666
0.100575	0.0247472	0.022889	0.0214868	0.0209816	0.0201945	0.0147785										0.100575	0.00327017	0.00186498	0.000513001	4.54372e-05	-0.000715308	-0.0061192
0.101287	0.0230175	0.0218384	0.0202631	0.0227772	0.0169483	0.0160134										0.101287	0.00156187	0.000839471	-0.000685061	0.00186703	-0.00393515	-0.00485784
0.102	0.0249821	0.0231752	0.0228046	0.0222684	0.0219008	0.0150214										0.102	0.00354777	0.00220132	0.00188198	0.00138423	0.00104364	-0.0058234
0.102725	0.0255997	0.0243903	0.0208862	0.0215832	0.0196395	0.014831										0.102725	0.00418699	0.00344184	-1.04726e-05	0.00072546	-0.0011909	-0.0059869
0.10345	0.0242173	0.0250772	0.0211843	0.0206033	0.0194099	0.0169272										0.10345	0.00282615	0.00415402	0.000313515	-0.000228132	-0.00139388	-0.0038639
0.104175	0.0254612	0.0242104	0.0214956	0.0196346	0.0195538	0.0119728										0.104175	0.00409162	0.00331259	0.000650647	-0.0011705	-0.00122327	-0.00879148
0.104912	0.0251338	0.023787	0.0212217	0.0197228	0.020025	0.0143582										0.104912	0.00378595	0.00291493	0.000403003	-0.0010556	-0.000725064	-0.00637882
0.10565	0.0272901	0.0237373	0.0249338	0.0201901	0.0179381	0.0151761										0.10565	0.00596405	0.0028909	0.00414134	-0.000561583	-0.00278482	-0.00553374
0.1064	0.0249049	0.0233013	0.0214686	0.0208096	0.0197588	0.0122989										0.1064	0.00360095	0.00248097	0.000702866	8.50255e-05	-0.000936761	-0.00838331
0.10715	0.0264318	0.0237164	0.0217277	0.0205796	0.0184338	0.0133261										0.10715	0.00514987	0.00292209	0.000988524	-0.000117857	-0.00223434	-0.00732852
0.107913	0.0257728	0.0235678	0.0211329	0.0218884	0.0196648	0.0140219										0.107913	0.00451311	0.00279989	0.000420753	0.00121843	-0.000975443	-0.00660461
0.108675	0.0255195	0.0198478	0.024453	0.0207266	0.022361	0.0145129										0.108675	0.00428203	-0.000893832	0.00376774	8.40252e-05	0.00174849	-0.00608572
0.109438	0.0238401	0.0235675	0.0247123	0.0231538	0.020784	0.0131313										0.109438	0.00262481	0.00285227	0.004054	0.00253863	0.000199343	-0.00743936
0.110212	0.0255879	0.0220807	0.0224148	0.0205263	0.0188027	0.0153741										0.110212	0.00439504	0.00139211	0.00178373	-6.10808e-05	-0.00175384	-0.00516818
0.110987	0.0249024	0.0261618	0.0228566	0.0206467	0.0181695	0.0136626										0.110987	0.00373199	0.0054998	0.00225274	8.70017e-05	-0.00235895	-0.00685141
0.111775	0.0227027	0.0260818	0.0233892	0.021134	0.0184417	0.012878										0.111775	0.00155495	0.00544689	0.0028131	0.00060254	-0.00205813	-0.00760727
0.112562	0.0252719	0.0241027	0.0216717	0.0194945	0.0209824	0.0119522										0.112562	0.00414677	0.00349472	0.0011231	-0.00100892	0.00051101	-0.00850442
0.11335	0.0250692	0.0244142	0.021431	0.0212123	0.0201599	0.0121986										0.11335	0.00396657	0.0038332	0.000910009	0.00073702	-0.00028304	-0.00822933
0.11415	0.0256629	0.0255936	0.0205445	0.019978	0.0202544	0.0158417										0.11415	0.00458307	0.00503989	5.14132e-05	-0.000468851	-0.000159664	-0.00455713
0.114963	0.0275851	0.0225049	0.0244099	0.0186225	0.0213593	0.0140582										0.114963	0.00652844	0.00197884	0.00394514	-0.00179546	0.000974575	-0.00631116
0.115763	0.0226697	0.0237752	0.0235596	0.0176379	0.0191832	0.0107546										0.115763	0.00163573	0.00327636	0.00312271	-0.0027517	-0.00117274	-0.00958575
0.116587	0.0260774	0.0230835	0.0222799	0.0210126	0.0179373	0.0134923										0.116587	0.0050667	0.00261255	0.00187167	0.000652213	-0.00238902	-0.00681831
0.117413	0.0251211	0.0239947	0.0207214	0.0220107	0.0153596	0.0164381										0.117413	0.00413363	0.00355178	0.000341807	0.0016795	-0.00493714	-0.0038426
0.118238	0.0236274	0.0228934	0.0239285	0.0200511	0.0194093	0.0126126										0.118238	0.0026631	0.00247829	0.00357751	-0.000250995	-0.000857865	-0.0076384
0.119062	0.0242247	0.0232571	0.0213085	0.0223011	0.019167	0.0153093										0.119062	0.0032834	0.00286982	0.000985936	0.00202805	-0.00107071	-0.00491202
0.119912	0.0256609	0.0210703	0.0234263	0.0224016	0.0214862	0.0134197										0.119912	0.00474335	0.000711613	0.00313312	0.0021585	0.00127887	-0.00677102
0.12075	0.0242066	0.0235986	0.0205582	0.0208288	0.0196489	0.0137423										0.12075	0.00331223	0.00326806	0.000293842	0.000615134	-0.000528619	-0.00641841
0.1216	0.0250612	0.0229395	0.0209777	0.0204552	0.0205967	0.0126879										0.1216	0.00419043	0.00263749	0.000742565	0.000271315	0.000449436	-0.00744234
0.122463	0.0256741	0.0237912	0.0234107	0.0229079	0.0195159	0.0132044										0.122463	0.00482715	0.00351801	0.00320514	0.00275427	-0.000600667	-0.00689497
0.123325	0.0251299	0.0235401	0.0219019	0.0205392	0.0196925	0.0134472										0.123325	0.00430662	0.0032957	0.00172587	0.000415717	-0.000393437	-0.00662131
0.124187	0.0222928	0.0231085	0.0231013	0.0206464	0.0191063	0.0129934										0.124187	0.00149315	0.00289283	0.00295479	0.000552934	-0.000949167	-0.0070444
0.125062	0.0244796	0.0230511	0.0235934	0.0184758	0.0203274	0.0129241										0.125062	0.00370384	0.0028645	0.00347668	-0.0015872	0.00030293	-0.00708246
0.12595	0.0231041	0.0203409	0.0231524	0.021923	0.0180321	0.0109403										0.12595	0.00235245	0.000183807	0.00306598	0.00189093	-0.00196105	-0.00903467
0.126838	0.0233011	0.0251434	0.0215851	0.0197343	0.0169351	0.0118972										0.126838	0.0025735	0.00501569	0.00152886	-0.000266989	-0.00302673	-0.00804627
0.127725	0.0261794	0.0260142	0.0223074	0.0210533	0.0208741	0.0115552										0.127725	0.00547575	0.00591588	0.0022812	0.0010827	0.000943497	-0.00835686
0.128625	0.0244936	0.0227412	0.0216777	0.0195656	0.0198648	0.00966782										0.128625	0.00381425	0.00267248	0.001682	-0.000373817	-3.42269e-05	-0.0102124
0.129537	0.0261145	0.0222873	0.0235175	0.0197005	0.0209022	0.0125316										0.129537	0.00545958	0.00224864	0.00355266	-0.000207443	0.00103512	-0.0073164
0.130437	0.0246494	0.0238969	0.0236255	0.0212546	0.0193373	0.0146862										0.130437	0.00401851	0.00388781	0.00369098	0.00137769	-0.000498203	-0.00512998
0.131362	0.0251044	0.0223604	0.0221252	0.0187381	0.0190502	0.0104599										0.131362	0.00449807	0.00238157	0.00222184	-0.00110698	-0.000752959	-0.00932377
0.132288	0.0237706	0.0225071	0.0234892	0.0165824	0.0169667	0.0133533										0.132288	0.00318883	0.00255855	0.00361696	-0.00323095	-0.00280417	-0.0063978
0.133213	0.0223296	0.0228596	0.0224255	0.0212346	0.0164571	0.0131101										0.133213	0.00177232	0.0029412	0.00258424	0.00145294	-0.00328156	-0.00660846
0.13415	0.0233384	0.0225505	0.0187697	0.0208373	0.0181258	0.012675										0.13415	0.00280577	0.00266263	-0.00104018	0.00108774	-0.0015803	-0.00701079
0.1351	0.024573	0.0219239	0.0222164	0.0177664	0.0204983	0.0136566										0.1351	0.00406529	0.00206683	0.00243825	-0.0019507	0.000825206	-0.00599596
0.13605	0.0256555	0.0234648	0.0212467	0.0218189	0.0163186	0.0118838										0.13605	0.00517251	0.00363855	0.00150013	0.00213415	-0.00332155	-0.00773558
0.137	0.0233708	0.0241829	0.0208263	0.0186868	0.0182832	0.0107763										0.137	0.0029126	0.0043874	0.00111139	-0.000965681	-0.00132413	-0.00880988
0.137963	0.0241983	0.0217068	0.0227038	0.0190969	0.0195585	0.0125568										0.137963	0.00376502	0.00194236	0.00302082	-0.000522822	-1.56031e-05	-0.00699586
0.138938	0.0236821	0.0214686	0.021381	0.0218838	0.0179881	0.0131719										0.138938	0.00327397	0.00173555	0.00173031	0.00229703	-0.00155233	-0.00634688
0.139913	0.026881	0.0221557	0.0196667	0.0228607	0.019798	0.0127752										0.139913	0.00649794	0.00245395	4.82473e-05	0.00330692	0.000291102	-0.00670976
0.1409	0.0238104	0.0204851	0.0229088	0.0201093	0.0171538	0.0117206										0.1409	0.0034526	0.000814964	0.00332283	0.000588866	-0.00231924	-0.00773026
0.141888	0.0248574	0.0224071	0.0240261	0.0176739	0.0185197	0.0120914										0.141888	0.00452477	0.00276852	0.00447265	-0.00181329	-0.000919436	-0.00732523
0.142888	0.0239126	0.0227395	0.0224464	0.0197703	0.0190469	0.0102162										0.142888	0.00360538	0.00313282	0.00292582	0.000316759	-0.000358025	-0.00916601
0.143888	0.0222099	0.0233035	0.0212642	0.0214129	0.0169829	0.0119346										0.143888	0.00192792	0.00372864	0.00177645	0.0019929	-0.00238789	-0.00741316
0.1449	0.0237305	0.0232159	0.0234478	0.0188343	0.0184857	0.013145										0.1449	0.00347402	0.00367312	0.00399305	-0.000551787	-0.000850645	-0.00616794
0.145925	0.0250634	0.0229552	0.0205906	0.0200706	0.0174958	0.0133082										0.145925	0.00483269	0.00344486	0.00116935	0.000718731	-0.00180561	-0.00596958
0.14695	0.0244752	0.0242013	0.0217373	0.0188093	0.0184733	0.0105461										0.14695	0.00427011	0.00472338	0.00234943	-0.000508346	-0.00079333	-0.00869656
0.147975	0.0237126	0.0235046	0.0197272	0.0194533	0.0182642	0.0113582										0.147975	0.00353297	0.00405897	0.000372555	0.000169726	-0.000967658	-0.00784944
0.149013	0.0228027	0.024556	0.0222538	0.0205816	0.0194925	0.0115546										0.149013	0.00264878	0.00514297	0.00293284	0.0013325	0.00029575	-0.00761759
0.150063	0.0224838	0.0204717	0.0226675	0.0187088	0.0180535	0.0116892										0.150063	0.00235572	0.00109155	0.00338054	-0.000505498	-0.00110781	-0.00744721
0.151125	0.0230324	0.0213717	0.0210785	0.020984	0.0189024	0.0117733										0.151125	0.00293043	0.00202476	0.00182579	0.00180491	-0.000223127	-0.00732705
0.152175	0.0240513	0.0220184	0.0198431	0.0202162	0.0184409	0.0104277										0.152175	0.00397506	0.00270422	0.000624151	0.00107171	-0.000649356	-0.00863703
0.15325	0.0240027	0.0204505	0.0202447	0.0213302	0.0161241	0.0101673										0.15325	0.0039526	0.00116981	0.00106032	0.00222113	-0.00293004	-0.00886106
0.154325	0.0219283	0.0228791	0.0212461	0.0208417	0.0178546	0.00930655										0.154325	0.00190421	0.00363175	0.00209615	0.001768	-0.00116353	-0.00968544
0.155412	0.0246838	0.0235549	0.0193876	0.021028	0.0172816	0.0104585										0.155412	0.00468593	0.00434122	0.000272378	0.00198991	-0.00170028	-0.00849685
0.1565	0.0241013	0.0233824	0.0220321	0.020437	0.017739	0.012714										0.1565	0.00412965	0.00420229	0.00295158	0.00143459	-0.00120656	-0.00620473
0.1576	0.0240991	0.0221901	0.0225126	0.0199112	0.0167181	0.0115829										0.1576	0.00415376	0.00304386	0.00346708	0.000944685	-0.00219082	-0.00729882
0.1587	0.0254318	0.0229074	0.021706	0.0204686	0.0172368	0.00822716										0.1587	0.00551264	0.00379496	0.0026954	0.00153795	-0.00163559	-0.0106177
0.159825	0.0249568	0.0240678	0.021156	0.0194555	0.0164244	0.0120068										0.159825	0.0050643	0.00498987	0.00218103	0.000561337	-0.00241066	-0.00680038
0.160938	0.0247343	0.0210167	0.0217862	0.0186456	0.0184824	0.0130294										0.160938	0.00486803	0.00197278	0.00284641	-0.000212447	-0.000315865	-0.00574068
0.162075	0.023134	0.0215153	0.0200376	0.0180574	0.0190351	0.010853										0.162075	0.00329446	0.00250606	0.00113362	-0.00076383	0.000274422	-0.00787916
0.163212	0.0238324	0.0222648	0.0187953	0.0207505	0.0178961	0.0142752										0.163212	0.00401939	0.00329007	-7.29437e-05	0.00196602	-0.000827129	-0.00441908
0.16435	0.0248324	0.0229799	0.0215629	0.0202206	0.0170568	0.0116318										0.16435	0.00504587	0.00403968	0.00273033	0.00147275	-0.001629	-0.00702472
0.1655	0.0252961	0.0219522	0.019345	0.0193538	0.0177934	0.0114868										0.1655	0.00553623	0.0030467	0.000548447	0.00064296	-0.000854733	-0.00713168
0.166662	0.0238489	0.0229508	0.0218763	0.0234428	0.0172714	0.0100832										0.166662	0.00411576	0.00408036	0.00311603	0.00476924	-0.00133867	-0.00849683
0.167838	0.0253329	0.0250063	0.0202909	0.0183109	0.0162431	0.00901342										0.167838	0.0056268	0.00617121	0.00156719	-0.000324991	-0.00232855	-0.00952782
0.169013	0.0269791	0.0206945	0.0204917	0.0189546	0.0158186	0.0120195										0.169013	0.00729978	0.00189462	0.0018045	0.000356204	-0.00271471	-0.0064831
0.1702	0.023137	0.0227692	0.0212241	0.0186313	0.0166719	0.0110118										0.1702	0.00348471	0.00400484	0.00257368	7.06619e-05	-0.00182281	-0.0074518
0.171387	0.0241222	0.021075	0.0200469	0.0203813	0.016214	0.0086582										0.171387	0.00449671	0.002346	0.00143315	0.00185838	-0.00224225	-0.00976647
0.1726	0.022481	0.023798	0.0211796	0.0197895	0.0159758	0.011089										0.1726	0.00288278	0.00510514	0.00260322	0.00130508	-0.00244117	-0.00729603
0.1738	0.0218736	0.0230299	0.0206934	0.019048	0.0176577	0.00954749										0.1738	0.00230223	0.00437258	0.00215383	0.000601545	-0.000720531	-0.00879835
0.175025	0.02472	0.0221708	0.0200601	0.0201502	0.018495	0.0105827										0.175025	0.00517594	0.00354973	0.00155814	0.00174239	0.000156317	-0.00772329
0.17625	0.0245077	0.021389	0.0203022	0.0204071	0.0174338	0.00994749										0.17625	0.00499073	0.00280396	0.00183762	0.00203781	-0.000865552	-0.00831865
0.177487	0.0256414	0.0220362	0.0187005	0.0186467	0.0178225	0.0110316										0.177487	0.0061518	0.00348757	0.00027369	0.000316211	-0.000437125	-0.00719448
0.178725	0.0231552	0.0232892	0.0201607	0.0197214	0.0172961	0.0112618										0.178725	0.00369269	0.00477687	0.0017715	0.00142971	-0.000923868	-0.00692422
0.179988	0.0229651	0.0228288	0.0215612	0.0179807	0.0164557	0.00902002										0.179988	0.00353015	0.00435333	0.00321035	-0.000271491	-0.00172392	-0.00912521
0.18125	0.0218623	0.0210695	0.0196579	0.0198458	0.0158618	0.0105612										0.18125	0.00245481	0.00263076	0.00134523	0.00163295	-0.00227766	-0.00754337
0.182513	0.0242563	0.0218373	0.0196747	0.0193338	0.0186934	0.00911535										0.182513	0.00487604	0.00343529	0.00140008	0.00116012	0.00059408	-0.00894867
0.183787	0.0237851	0.0221327	0.0184629	0.0199544	0.0161428	0.00971617										0.183787	0.00443227	0.00376751	0.000226589	0.00182023	-0.00191607	-0.008307
0.185075	0.0228346	0.0222434	0.0211035	0.0191986	0.0162041	0.00811919										0.185075	0.00350925	0.00391541	0.00290589	0.00110429	-0.00181406	-0.00986279
0.186375	0.0233829	0.021289	0.0209549	0.0185019	0.0123151	0.0116346										0.186375	0.00408525	0.00299843	0.00279615	0.000447695	-0.00566204	-0.00630593
0.187688	0.0233428	0.022262	0.0219843	0.0182585	0.0171195	0.0101489										0.187688	0.00407291	0.00400918	0.00386471	0.000244689	-0.000816303	-0.00774985
0.189	0.0221648	0.0223958	0.0215373	0.0188857	0.016284	0.00991177										0.189	0.00292249	0.0041805	0.00345676	0.00091215	-0.00161054	-0.00794527
0.190325	0.0234854	0.0194274	0.0199401	0.0191203	0.0166365	0.00943705										0.190325	0.00427082	0.00124987	0.00189881	0.00118732	-0.00121655	-0.00837802
0.19165	0.0235604	0.0213692	0.0193914	0.0184664	0.0169879	0.00874199										0.19165	0.00437339	0.00322929	0.00138937	0.000573927	-0.000823767	-0.0090312
0.193	0.0261263	0.0218469	0.0187675	0.0176961	0.0154233	0.0104142										0.193	0.00696726	0.00374529	0.000805285	-0.000155298	-0.00234624	-0.00731638
0.19435	0.0248637	0.0209294	0.0202958	0.0193203	0.0168631	0.0108283										0.19435	0.00573241	0.00286584	0.00237328	0.00150987	-0.000864424	-0.00685991
0.195713	0.0244263	0.0206208	0.0219681	0.0212879	0.0165055	0.00809694										0.195713	0.00532295	0.0025957	0.0040855	0.00351873	-0.00117984	-0.00954846
0.197075	0.0250711	0.0228118	0.0210373	0.0177439	0.0158313	0.00827194										0.197075	0.00599545	0.00482486	0.00319455	1.59113e-05	-0.00181187	-0.00933084
0.198463	0.0239906	0.0223541	0.0199247	0.0178989	0.015912	0.00672826										0.198463	0.00494305	0.00440599	0.00212237	0.000212663	-0.00168827	-0.0108312
0.19985	0.0239181	0.0214261	0.0186849	0.0209456	0.01572	0.00811013										0.19985	0.00489843	0.00351664	0.000922842	0.00330103	-0.00183761	-0.00940612
0.20125	0.0253662	0.0195104	0.0179964	0.0182895	0.0179351	0.0077571										0.20125	0.00637452	0.00163988	0.000274946	0.00068692	0.000420485	-0.00971565
0.202662	0.0221035	0.0228816	0.0195813	0.0204914	0.0162272	0.00848705										0.202662	0.00313998	0.00505015	0.00190062	0.00293102	-0.00124424	-0.00894195
0.204075	0.0244533	0.0220316	0.0199912	0.0168642	0.0158843	0.00961754										0.204075	0.00551765	0.00423915	0.00235121	-0.000654086	-0.00154395	-0.00776779
0.2055	0.0257945	0.0217956	0.0216467	0.0175876	0.0163401	0.01157										0.2055	0.00688688	0.00404237	0.00404762	0.000111592	-0.00104477	-0.00577138
0.20695	0.0253953	0.0230109	0.0215994	0.0188134	0.015353	0.00751067										0.20695	0.00651605	0.00529751	0.00404187	0.00138036	-0.00198781	-0.00978614
0.208387	0.0241447	0.0204835	0.0209112	0.0181557	0.0148511	0.00800793										0.208387	0.00529343	0.0028093	0.00339468	0.000765112	-0.0024462	-0.00924482
0.20985	0.0235445	0.0203104	0.0213541	0.0179733	0.0124947	0.00890463										0.20985	0.00472142	0.00267607	0.00387916	0.000625779	-0.00475831	-0.00830336
0.211325	0.0231574	0.0238464	0.0212648	0.0187049	0.0145936	0.00726452										0.211325	0.00436266	0.00625209	0.0038317	0.00140068	-0.00261496	-0.00989847
0.2128	0.0239414	0.0220475	0.0204417	0.0181928	0.0161653	0.00861177										0.2128	0.00517488	0.00449307	0.00305031	0.00093178	-0.000998934	-0.00850634
0.214288	0.0246395	0.0215794	0.0234258	0.0178252	0.0148458	0.00942936										0.214288	0.00590118	0.00406504	0.0060763	0.000607635	-0.00227385	-0.00764361
0.215788	0.0218802	0.0211958	0.0210206	0.0189887	0.0145044	0.00558677										0.215788	0.00317012	0.0037218	0.00371321	0.00181475	-0.0025705	-0.0114408
0.2173	0.0246464	0.023362	0.0201596	0.0206909	0.0137722	0.00810106										0.2173	0.00596467	0.00592847	0.00289455	0.00356083	-0.00325759	-0.00888087
0.218812	0.0233316	0.0226887	0.0212947	0.018878	0.0143118	0.00685051										0.218812	0.00467799	0.00529543	0.0040719	0.00179166	-0.0026731	-0.0100859
0.22035	0.0229928	0.0205406	0.0200695	0.0180741	0.0156741	0.00630491										0.22035	0.00436772	0.00318822	0.0028894	0.00103217	-0.00126516	-0.0105853
0.221887	0.0225975	0.0212986	0.0205637	0.0199277	0.0139541	0.00824886										0.221887	0.00400066	0.00398687	0.00342624	0.00292994	-0.0029398	-0.00859539
0.223438	0.0226148	0.0236766	0.0195942	0.0159969	0.0158354	0.0101675										0.223438	0.00404631	0.0064058	0.00249958	-0.000956361	-0.00101278	-0.00663041
0.225	0.0234458	0.0203431	0.0194088	0.0165502	0.0150195	0.00711177										0.225	0.00490572	0.00311332	0.00235715	-0.000358423	-0.00178283	-0.00963968
0.226575	0.0222849	0.0216219	0.0197555	0.0181508	0.0137368	0.0061876										0.226575	0.00377314	0.0044334	0.00274708	0.001287	-0.00301938	-0.0105171
0.228162	0.0226898	0.0209299	0.0197491	0.0175609	0.0166546	0.006356										0.228162	0.00420654	0.00378276	0.00278416	0.000742236	-5.5176e-05	-0.0103017
0.22975	0.0220997	0.021823	0.0208192	0.0179901	0.01527	0.00571837										0.22975	0.00364471	0.00471716	0.0038975	0.00121632	-0.00139355	-0.0108925
0.231363	0.0237145	0.020164	0.0186063	0.0199766	0.0149148	0.00708513										0.231363	0.00528808	0.00309985	0.0017284	0.00324838	-0.00170194	-0.00947827
0.232975	0.0225763	0.022173	0.0200299	0.0191321	0.0145599	0.00819145										0.232975	0.00417823	0.00515048	0.00319566	0.00244922	-0.00201022	-0.00832465
0.234612	0.0247967	0.0218934	0.0187104	0.0194725	0.0126307	0.0065115										0.234612	0.00642714	0.00491287	0.00192031	0.00283551	-0.0038921	-0.0099567
0.23625	0.0247585	0.02197	0.0199648	0.0162313	0.0124362	0.00712743										0.23625	0.00641736	0.00503143	0.00321874	-0.000359917	-0.00403948	-0.00929298
0.2379	0.023634	0.0214651	0.0201838	0.0168719	0.0129258	0.00748567										0.2379	0.00532133	0.00456854	0.00348189	0.00032671	-0.00350259	-0.00888675
0.239562	0.0219145	0.0205263	0.0180349	0.0174563	0.0139909	0.00847359										0.239562	0.00363026	0.00367201	0.00137734	0.000957201	-0.00238996	-0.00785065
0.241238	0.0242464	0.0213763	0.0190607	0.0184	0.0156552	0.00691425										0.241238	0.00599061	0.00456439	0.00244774	0.00194727	-0.000677893	-0.00936153
0.242925	0.0241241	0.0220601	0.0202736	0.0176634	0.0150434	0.00671699										0.242925	0.00589682	0.00529068	0.00370535	0.00125726	-0.00124177	-0.00951016
0.244625	0.0248079	0.0205425	0.0181156	0.0164599	0.0138093	0.00745518										0.244625	0.0066091	0.00381575	0.00159226	0.000100425	-0.00242768	-0.00872312
0.246325	0.0217752	0.0224752	0.0187403	0.0179802	0.0155777	0.00732386										0.246325	0.0036047	0.00579093	0.0022617	0.00166733	-0.000611265	-0.00880574
0.24805	0.0242629	0.0210019	0.020081	0.0177184	0.0143013	0.00839859										0.24805	0.00612085	0.00436051	0.00364757	0.00145262	-0.00183908	-0.00768175
0.249787	0.022775	0.0188327	0.0200604	0.0164093	0.0147255	0.00560188										0.249787	0.00466144	0.00223433	0.00367232	0.000190823	-0.00136617	-0.010429
0.251525	0.0250175	0.0215115	0.0190901	0.0174876	0.0145568	0.00735738										0.251525	0.00693234	0.00495608	0.0027472	0.00131625	-0.00148625	-0.00862418
0.253287	0.0241458	0.022289	0.0197972	0.0176827	0.0151942	0.00690765										0.253287	0.00608914	0.00577687	0.0035	0.00155892	-0.000799766	-0.00902406
0.255062	0.0246263	0.0212186	0.0200772	0.0172997	0.012623	0.00647798										0.255062	0.00659814	0.00474999	0.00382577	0.00122375	-0.0033216	-0.00940367
0.256837	0.0220379	0.020553	0.0208508	0.0180807	0.0137645	0.00646892										0.256837	0.00403797	0.0041276	0.00464505	0.00205243	-0.00213096	-0.00936284
0.258637	0.0235794	0.0204906	0.0178675	0.0174923	0.0133186	0.00802139										0.258637	0.00560794	0.00410893	0.00170792	0.0015121	-0.00252716	-0.00775993
0.260437	0.0235195	0.0219615	0.0191862	0.0148153	0.016464	0.00761672										0.260437	0.00557633	0.00562332	0.00307254	-0.00111686	0.000667682	-0.00811432
0.262262	0.023145	0.0212692	0.0202568	0.0170901	0.013117	0.0069887										0.262262	0.00523034	0.00497494	0.00418953	0.00120631	-0.00262926	-0.00869154
0.264087	0.022912	0.0202206	0.0183758	0.0158862	0.0138274	0.00823155										0.264087	0.00502562	0.00397005	0.0023547	5.07424e-05	-0.00186896	-0.00739804
0.265938	0.0246074	0.0230346	0.0190686	0.0168159	0.0143214	0.00506095										0.265938	0.00674938	0.00682823	0.00309424	0.0010292	-0.0013246	-0.0105175
0.267787	0.0219109	0.0222181	0.017264	0.0172255	0.0132173	0.00553375										0.267787	0.00408114	0.00605567	0.00133602	0.00148737	-0.00237855	-0.00999369
0.269662	0.0230263	0.0216585	0.0183294	0.016275	0.0124296	0.00694749										0.269662	0.00522489	0.0055404	0.00244831	0.000585872	-0.00311548	-0.00852844
0.27155	0.0230052	0.0211247	0.0190283	0.0163807	0.0139986	0.00652166										0.27155	0.00523208	0.00505107	0.00319426	0.000740852	-0.00149565	-0.00890258
0.273438	0.0238612	0.0211447	0.0190593	0.0151214	0.0125483	0.00748815										0.273438	0.00611625	0.00511539	0.00327216	-0.000469461	-0.00289523	-0.00788458
0.27535	0.0228873	0.0226648	0.0203906	0.016186	0.0129035	0.0052082										0.27535	0.00517061	0.00668006	0.00465074	0.000644562	-0.00248885	-0.0101125
0.277275	0.024748	0.020128	0.0190197	0.0175541	0.0119648	0.00715243										0.277275	0.00705955	0.00418797	0.00332724	0.0020623	-0.00337626	-0.00811614
0.279213	0.0223697	0.0207618	0.0196456	0.0156502	0.0137192	0.00600738										0.279213	0.00470945	0.00486658	0.00400057	0.000208212	-0.00157038	-0.00920886
0.281163	0.0215568	0.0192164	0.0192079	0.0190403	0.0119664	0.00548403										0.281163	0.00392468	0.00336614	0.00361053	0.00364819	-0.0032715	-0.00967974
0.283125	0.021131	0.0195192	0.0196024	0.0179785	0.0117895	0.0065082										0.283125	0.00352695	0.00371385	0.00405273	0.00263636	-0.00339668	-0.00860295
0.2851	0.0214835	0.0211467	0.0184629	0.0171615	0.0118228	0.00570298										0.2851	0.00390748	0.00538636	0.00296097	0.00186944	-0.00331154	-0.0093554
0.287088	0.0226294	0.0212464	0.019367	0.0162785	0.0132269	0.00444172										0.287088	0.00508136	0.00553122	0.00391301	0.00103672	-0.00185537	-0.0105637
0.289088	0.0230961	0.0208555	0.0185376	0.0158464	0.0126692	0.0040615										0.289088	0.00557607	0.00518547	0.00313161	0.000654934	-0.00236089	-0.0108909
0.291113	0.0206956	0.0195066	0.0200936	0.0166629	0.0120489	0.00660683										0.291113	0.00320358	0.00388211	0.00473604	0.00152219	-0.0029286	-0.00829205
0.293137	0.0226645	0.0210868	0.0198066	0.0154881	0.0109873	0.00552										0.293137	0.00520035	0.00550762	0.00449711	0.000398019	-0.00393774	-0.00932557
0.295188	0.024948	0.0191489	0.0175305	0.0156038	0.0127634	0.00535491										0.295188	0.00751183	0.00361539	0.00226959	0.000564695	-0.00210874	-0.00943685
0.29725	0.0232068	0.0207181	0.018581	0.0176148	0.0131816	0.00570271										0.29725	0.00579848	0.00523033	0.00336877	0.00262677	-0.00163764	-0.00903514
0.299325	0.0224214	0.019317	0.0178615	0.016537	0.0137137	0.0058398										0.299325	0.00504085	0.00387499	0.00269798	0.00160021	-0.00105239	-0.00884401
0.301412	0.0231332	0.019814	0.0191401	0.0170596	0.011809	0.00658787										0.301412	0.0057804	0.00441778	0.00402533	0.00217402	-0.00290385	-0.00804178
0.303513	0.022564	0.0191274	0.0196857	0.0162359	0.0125236	0.00745271										0.303513	0.00523884	0.00377712	0.00461981	0.0014018	-0.00213593	-0.00712263
0.305625	0.0234285	0.0185813	0.0190409	0.0157252	0.0127483	0.00492798										0.305625	0.00613098	0.00327686	0.00402395	0.000942542	-0.00185778	-0.00959297
0.307763	0.0233217	0.0216384	0.0197623	0.0165461	0.012362	0.00504254										0.307763	0.0060518	0.00638023	0.00479468	0.0018153	-0.00219018	-0.00942356
0.309913	0.0236272	0.0223343	0.0202206	0.0150994	0.0141324	0.00436589										0.309913	0.00638488	0.00712237	0.00530226	0.000420536	-0.000365893	-0.0100453
0.312075	0.0218873	0.0194571	0.018195	0.0160846	0.0114818	0.00408595										0.312075	0.00467255	0.00429144	0.0033261	0.00145771	-0.0029624	-0.0102702
0.31425	0.0221522	0.0197186	0.0178453	0.0145648	0.0117066	0.00554254										0.31425	0.00496481	0.00459929	0.00302583	-9.97024e-06	-0.00268353	-0.00875844
0.316438	0.023312	0.0206566	0.0181761	0.0147219	0.0121964	0.0041898										0.316438	0.00615204	0.00558356	0.00340612	0.000199356	-0.00213945	-0.0100559
0.31865	0.0233233	0.0200821	0.0195783	0.0157467	0.0111901	0.00461452										0.31865	0.00619069	0.00505572	0.00485814	0.00127661	-0.00309115	-0.00957555
0.320875	0.0223458	0.0203695	0.0194986	0.0155436	0.0128697	0.00551589										0.320875	0.00524052	0.00538973	0.00482834	0.00112619	-0.00135677	-0.00861843
0.323112	0.0215895	0.0198387	0.0184843	0.0152862	0.0108991	0.00514666										0.323112	0.0045114	0.00490561	0.00386396	0.000921423	-0.00327259	-0.00893184
0.325363	0.0223642	0.0190843	0.0198406	0.0150239	0.0108398	0.00553128										0.325363	0.00531325	0.00419791	0.00527026	0.000711807	-0.00327704	-0.00849127
0.327637	0.0223577	0.0190217	0.0192214	0.0171456	0.0112016	0.00446205										0.327637	0.0053338	0.00418219	0.00470127	0.00288656	-0.00286	-0.00950421
0.329913	0.022759	0.0208758	0.0190189	0.0150664	0.012187	0.00320573										0.329913	0.00576209	0.00608302	0.00454884	0.000860291	-0.00181953	-0.0107044
0.332213	0.0219434	0.0195162	0.0190881	0.0144761	0.0118991	0.00405463										0.332213	0.00497337	0.00477035	0.00466839	0.000323075	-0.00205206	-0.00979906
0.334538	0.021598	0.0211714	0.0185346	0.0153409	0.0106255	0.00467524										0.334538	0.00465502	0.00647277	0.00416543	0.00124141	-0.00326994	-0.00912161
0.336863	0.023003	0.0194642	0.0189195	0.0151373	0.0117697	0.00348897										0.336863	0.00608669	0.00481257	0.00460068	0.00109109	-0.00207021	-0.0102513
0.339213	0.0217829	0.0212167	0.0164659	0.0159796	0.00983925	0.00382908										0.339213	0.00489339	0.00661222	0.00219776	0.00198698	-0.00394485	-0.00985419
0.341588	0.0209887	0.017873	0.0191266	0.0144406	0.0111741	0.0033637										0.341588	0.00412594	0.00331596	0.0049094	0.000501864	-0.00255376	-0.0102622
0.343962	0.0221588	0.0207181	0.0193684	0.0149763	0.0124255	0.00445298										0.343962	0.0053225	0.00620815	0.0052018	0.0010912	-0.00124646	-0.00911589
0.346363	0.0222085	0.0215131	0.0188197	0.0145783	0.011387	0.00334										0.346363	0.00539877	0.0070506	0.00470414	0.000747092	-0.0022286	-0.0101714
0.348775	0.0223436	0.0191774	0.0176453	0.0172802	0.0118651	0.00524227										0.348775	0.00556034	0.00476224	0.00358061	0.00350298	-0.00169426	-0.00821166
0.351213	0.0224357	0.0196991	0.0166159	0.0149519	0.011395	0.00402524										0.351213	0.0056788	0.00533153	0.00260243	0.00122896	-0.00210765	-0.00937084
0.35365	0.0218222	0.0199167	0.0165675	0.0157011	0.00982359	0.00596287										0.35365	0.0050915	0.0055964	0.002605	0.00203213	-0.00362269	-0.00737564
0.356125	0.0220703	0.0201678	0.0170692	0.0154195	0.0114579	0.00302524										0.356125	0.00536587	0.00589525	0.00315809	0.00180511	-0.00193134	-0.0102551
0.3586	0.0223071	0.020867	0.019864	0.0137346	0.0123541	0.0043604										0.3586	0.00562871	0.0066419	0.00600403	0.000174524	-0.000978438	-0.00886196
0.3611	0.0225093	0.0209711	0.0178552	0.0149332	0.0114093	0.00348842										0.3611	0.00585694	0.00679369	0.00404665	0.00142773	-0.00186616	-0.00967566
0.363625	0.0215008	0.0189637	0.017223	0.0150318	0.0106642	0.00397										0.363625	0.00487444	0.00483414	0.00346615	0.00158121	-0.00255386	-0.0091355
0.36615	0.0208296	0.0195272	0.0174923	0.0144917	0.0093126	0.00411122										0.36615	0.00422903	0.00544518	0.00378675	0.00109568	-0.00384842	-0.00893595
0.368713	0.022939	0.0196439	0.0191579	0.014423	0.0105222	0.00355326										0.368713	0.00636424	0.00560994	0.00550426	0.00108212	-0.00258114	-0.00943499
0.371275	0.0222673	0.0200788	0.0168887	0.0139291	0.0105486	0.00402991										0.371275	0.00571812	0.00609253	0.00328657	0.00064299	-0.00249739	-0.00889971
0.373863	0.0219255	0.0189478	0.0162876	0.0151332	0.0112044	0.00339035										0.373863	0.00540193	0.00500937	0.00273725	0.00190221	-0.00178394	-0.00948031
0.376462	0.0226667	0.0198744	0.0168601	0.0152642	0.0102653	0.00263073										0.376462	0.00616855	0.00598381	0.00336149	0.00208829	-0.0026653	-0.010181
0.379088	0.0220173	0.0187983	0.0181321	0.016075	0.0110656	0.00302276										0.379088	0.0055445	0.00495571	0.00468543	0.00295434	-0.00180706	-0.0097297
0.381738	0.0219376	0.0190744	0.0190478	0.015475	0.0110821	0.00411397										0.381738	0.00549018	0.00527994	0.00565322	0.00240988	-0.00173237	-0.00857898
0.384387	0.0228719	0.0183802	0.0178258	0.0151189	0.0121777	0.00423568										0.384387	0.0064496	0.00463353	0.00448306	0.00210907	-0.000578873	-0.00839806
0.387075	0.0211763	0.0191585	0.0184197	0.0146483	0.0113469	0.00506864										0.387075	0.00477916	0.00546004	0.0051293	0.00169421	-0.00135118	-0.00750529
0.389775	0.0202978	0.0198406	0.0186261	0.014187	0.0111664	0.00205765										0.389775	0.00392558	0.0061903	0.00538782	0.00128865	-0.00147325	-0.0104565
0.392487	0.0228739	0.0192038	0.0170887	0.0145752	0.0113497	0.00244584										0.392487	0.00652651	0.00560152	0.0039026	0.00173248	-0.00123162	-0.0100086
0.395225	0.0225648	0.0191387	0.0188321	0.0149582	0.0102467	0.00317										0.395225	0.00624224	0.00558458	0.00569833	0.00217132	-0.00227599	-0.0092244
0.397975	0.0222728	0.0194695	0.0153447	0.0142252	0.00999611	0.00320601										0.397975	0.00597483	0.00596343	0.00226322	0.00149417	-0.00246793	-0.0091284
0.40075	0.0213	0.0185533	0.017831	0.0142593	0.0111994	0.00473										0.40075	0.00502659	0.00509542	0.00480189	0.00158425	-0.00120579	-0.00754417
0.403538	0.0215835	0.0195978	0.0180758	0.0156563	0.0102192	0.00370765										0.403538	0.00533451	0.00618803	0.00509902	0.0030372	-0.0021272	-0.00850631
0.40635	0.0222118	0.0176112	0.016598	0.0160568	0.0120794	0.00378265										0.40635	0.00598714	0.00424969	0.00367375	0.00349388	-0.000208032	-0.00837088
0.409175	0.0218813	0.0189766	0.0168368	0.0137791	0.0110079	0.00315243										0.409175	0.00568081	0.00566317	0.00396488	0.00127222	-0.00122049	-0.0089407
0.412025	0.0208642	0.0184316	0.0168156	0.0144577	0.0104305	0.0039854										0.412025	0.00468787	0.00516632	0.00399627	0.00200705	-0.00173879	-0.00804712
0.4149	0.0223145	0.0199244	0.0170978	0.0150033	0.00897249	0.00458073										0.4149	0.00616216	0.00670747	0.00433109	0.00260909	-0.00313737	-0.00739095
0.417787	0.0216362	0.0194403	0.0165508	0.0153887	0.00963265	0.00428073										0.417787	0.0055077	0.00627157	0.00383668	0.00305087	-0.0024179	-0.00763018
0.4207	0.0213884	0.0180274	0.0176406	0.0136799	0.00848623	0.00353567										0.4207	0.00528367	0.00490693	0.00497923	0.00139861	-0.00350481	-0.00831423
0.423625	0.0226453	0.0205695	0.0169197	0.0143648	0.00874749	0.0031832										0.423625	0.00656412	0.0074971	0.00431095	0.00213993	-0.0031841	-0.00860577
0.426575	0.0230615	0.0191747	0.0171934	0.0143077	0.0105516	0.00340216										0.426575	0.00700383	0.00615053	0.00463729	0.00213937	-0.00132036	-0.00832569
0.42955	0.0218173	0.0188357	0.0181983	0.0146766	0.00877908	0.00324447										0.42955	0.00578301	0.0058598	0.00569505	0.00256505	-0.00303309	-0.00842206
0.432537	0.0215184	0.0185475	0.0177582	0.0150197	0.0097126	0.00434831										0.432537	0.00550733	0.00561975	0.00530764	0.0029648	-0.00203987	-0.00725698
0.43555	0.0215	0.0197519	0.0167887	0.0136285	0.0109906	0.00360546										0.43555	0.00551206	0.00687235	0.00439095	0.00163036	-0.000701958	-0.0079384
0.438587	0.0209461	0.019928	0.0155401	0.0132052	0.00880381	0.00282386										0.438587	0.00498124	0.0070967	0.00319521	0.0012639	-0.00282874	-0.00865841
0.441637	0.0209884	0.0188859	0.0153458	0.0128846	0.00993732	0.00463485										0.441637	0.0050464	0.00610277	0.00305374	0.00100007	-0.00163528	-0.00678591
0.444712	0.0216044	0.0197796	0.015931	0.0140763	0.00967743	0.00317716										0.444712	0.00568507	0.0070446	0.00369176	0.00224873	-0.00183508	-0.00818193
0.447812	0.0220082	0.0180027	0.0166486	0.014378	0.0104931	0.00296013										0.447812	0.00611156	0.00531587	0.00446227	0.00260739	-0.000959187	-0.00833713
0.450925	0.0214577	0.0190049	0.0184794	0.0152513	0.00939062	0.00254419										0.450925	0.00558346	0.00636611	0.00634583	0.00353764	-0.00200152	-0.00869132
0.454062	0.0227555	0.0179978	0.0160607	0.0145414	0.00965353	0.0029148										0.454062	0.00690359	0.00540702	0.00398	0.00288474	-0.00167836	-0.00825884
0.457225	0.0222714	0.0198725	0.0169241	0.0143197	0.00970326	0.00356287										0.457225	0.00644176	0.00732983	0.00489638	0.00272013	-0.00156824	-0.00754874
0.460413	0.0203057	0.0189016	0.016273	0.0125519	0.00996892	0.00332414										0.460413	0.00449821	0.00640706	0.00429826	0.00100946	-0.00124207	-0.00772531
0.463612	0.0211013	0.0180178	0.0160816	0.0141513	0.00956287	0.0027615										0.463612	0.00531572	0.00557118	0.00415957	0.00266594	-0.00158776	-0.00822593
0.46685	0.0217964	0.0186142	0.0165244	0.0128305	0.00829666	0.00286645										0.46685	0.00603265	0.00621574	0.0046555	0.00140241	-0.00279323	-0.00805857
0.4701	0.0213305	0.0204879	0.0169956	0.0116428	0.00924914	0.00394941										0.4701	0.00558839	0.0081373	0.00517955	0.000271962	-0.00178017	-0.00691333
0.473363	0.0219604	0.0198838	0.0176588	0.0133208	0.0096659	0.00312276										0.473363	0.0062398	0.00758094	0.00589548	0.00200704	-0.00130295	-0.00767782
0.476662	0.0204398	0.0197612	0.0169469	0.0150145	0.0110244	0.00223513										0.476662	0.00474061	0.00750633	0.00523661	0.00375802	0.000116327	-0.00850298
0.479975	0.02215	0.0195574	0.0164233	0.0126533	0.0101044	0.00273375										0.479975	0.00647199	0.00735022	0.00476578	0.00145393	-0.000743085	-0.00794198
0.483325	0.0222024	0.0192684	0.0169351	0.0129859	0.0086843	0.00194282										0.483325	0.00654562	0.00710911	0.00533059	0.00184406	-0.0021022	-0.00867023
0.486688	0.021081	0.0176112	0.0168961	0.0124324	0.00838046	0.0038626										0.486688	0.00544514	0.00549967	0.0053444	0.00134776	-0.00234525	-0.0066879
0.490075	0.0213269	0.0178857	0.0163038	0.0136239	0.0095582	0.00302029										0.490075	0.00571183	0.00582178	0.00480491	0.00259653	-0.00110666	-0.00746759
0.493488	0.0220002	0.0182975	0.0162673	0.0141376	0.00873375	0.00313952										0.493488	0.00640587	0.00628123	0.0048212	0.00316761	-0.00187018	-0.00728565
0.496925	0.0213107	0.0194131	0.0163763	0.0128703	0.00782414	0.00289969										0.496925	0.00573684	0.00744448	0.00498308	0.00195766	-0.00271883	-0.00746272
0.500375	0.0216947	0.0182126	0.0159527	0.012289	0.00957194	0.00221919										0.500375	0.00614123	0.00629132	0.00461208	0.00143353	-0.000910226	-0.00808061
0.503863	0.0215269	0.0174461	0.0173706	0.0133807	0.00834721	0.00375491										0.503863	0.00599363	0.00557235	0.00608274	0.0025827	-0.00207387	-0.00648199
0.507362	0.0214519	0.0184788	0.0162239	0.0126816	0.00852551	0.00317634										0.507362	0.00593867	0.00665231	0.00498861	0.00194072	-0.0018347	-0.00699786
0.5109	0.0211442	0.0192843	0.0160664	0.0120318	0.00821727	0.00261287										0.5109	0.00565094	0.00750521	0.00488395	0.00134843	-0.00208179	-0.00749831
0.51445	0.0201167	0.018359	0.0160599	0.011498	0.00994337	0.00224172										0.51445	0.00464321	0.0066271	0.00492989	0.000871863	-0.000294742	-0.00780665
0.518037	0.0213453	0.0188008	0.0158917	0.0134903	0.00757166	0.0019115										0.518037	0.00589144	0.00711612	0.00481444	0.00292158	-0.00260526	-0.00807381
0.521637	0.0204914	0.0171758	0.0155412	0.0129607	0.00931782	0.00233485										0.521637	0.00505704	0.00553814	0.00451635	0.00244912	-0.000798117	-0.00758758
0.525262	0.0210491	0.0183041	0.0164714	0.0134233	0.0095115	0.00244199										0.525262	0.00563402	0.00671339	0.00549899	0.00296896	-0.00054343	-0.00741752
0.528925	0.0211733	0.0179206	0.0166101	0.0132225	0.0087854	0.00212441										0.528925	0.0057774	0.00637691	0.00569028	0.00282551	-0.0012083	-0.00767196
0.5326	0.0209019	0.0182255	0.0157071	0.013225	0.00695271	0.00181452										0.5326	0.00552495	0.00672864	0.00483956	0.00288513	-0.00297998	-0.00791891
0.536313	0.0219876	0.0169678	0.0152508	0.0115626	0.0085821	0.00172084										0.536313	0.00662955	0.0055178	0.00443568	0.00128009	-0.00128937	-0.00794942
0.540038	0.020384	0.018317	0.0151296	0.012395	0.00849996	0.00306809										0.540038	0.00504464	0.00691358	0.0043667	0.00216959	-0.00131052	-0.00653922
0.5438	0.0209887	0.017125	0.015162	0.0115329	0.00791754	0.00295848										0.5438	0.00566787	0.00576819	0.0044514	0.00136472	-0.00183177	-0.00658568
0.547575	0.0224502	0.0185044	0.01665	0.0118796	0.00727578	0.00179282										0.547575	0.00714774	0.00719397	0.00599134	0.00176841	-0.00241257	-0.00768841
0.551387	0.0215351	0.0181568	0.0156233	0.0129208	0.00861123	0.00117056										0.551387	0.00625086	0.00689287	0.00501681	0.00286674	-0.00101601	-0.00824754
0.555225	0.0216461	0.0181381	0.0157055	0.0127664	0.00811507	0.00232524										0.555225	0.00637992	0.00692051	0.005151	0.00276942	-0.00145107	-0.00702976
0.559088	0.0218667	0.0176706	0.0165967	0.013242	0.00739611	0.00261617										0.559088	0.00661843	0.00649913	0.00609415	0.00330197	-0.00210897	-0.00667574
0.562975	0.0212222	0.018148	0.0166005	0.0136208	0.00727441	0.00228842										0.562975	0.00599165	0.00702267	0.00614984	0.00373774	-0.00216968	-0.00694045
0.566887	0.0209774	0.0176887	0.0161667	0.0128912	0.00815436	0.00200106										0.566887	0.00576443	0.00660927	0.00576778	0.00306491	-0.00122879	-0.00716482
0.570837	0.0206862	0.0175313	0.015145	0.0127327	0.00802771	0.00207743										0.570837	0.00549067	0.0064978	0.00479787	0.00296335	-0.00129436	-0.00702528
0.574812	0.0204403	0.0172093	0.0146618	0.0126527	0.00694309	0.00380985										0.574812	0.00526206	0.00622164	0.00436631	0.00294027	-0.00231795	-0.00522976
0.5788	0.021764	0.0177659	0.0146686	0.0124134	0.00725518	0.00223348										0.5788	0.00660274	0.00682376	0.00442459	0.00275758	-0.0019451	-0.00674328
0.582825	0.0212588	0.0172115	0.015434	0.0130791	0.00776947	0.00114804										0.582825	0.00611445	0.00631489	0.00524141	0.00347991	-0.00136993	-0.00776573
0.586887	0.0217835	0.0173439	0.0145544	0.0114662	0.00774419	0.00182798										0.586887	0.00665597	0.00649281	0.00441321	0.00192373	-0.00133423	-0.00702268
0.590963	0.020353	0.0181027	0.0153379	0.010181	0.00745408	0.00183018										0.590963	0.00524206	0.00729682	0.00524791	0.000695042	-0.00156362	-0.00695763
0.595075	0.0206088	0.0179428	0.0149884	0.0122914	0.00791864	0.00283018										0.595075	0.00551428	0.00718211	0.00494965	0.00286199	-0.00103827	-0.00589468
0.599213	0.0202697	0.0175071	0.0150313	0.0125041	0.00797441	0.00314859										0.599213	0.00519154	0.00679142	0.00504357	0.00313103	-0.000921788	-0.0055134
0.603387	0.0204612	0.0177206	0.0151307	0.0126865	0.00776342	0.00236672										0.603387	0.00539917	0.00704986	0.00519406	0.00336988	-0.00107201	-0.00623232
0.607575	0.0203802	0.0172192	0.0153571	0.011575	0.00672551	0.0019398										0.607575	0.00533404	0.00659317	0.00547119	0.00231449	-0.00204943	-0.00659656
0.6118	0.0203008	0.0187016	0.0156961	0.0125428	0.00772798	0.00281837										0.6118	0.00527043	0.00812021	0.00586094	0.00333852	-0.000986398	-0.00565522
0.616063	0.0220917	0.0170535	0.0155338	0.0118099	0.00718458	0.00252166										0.616063	0.00707701	0.00651672	0.00574931	0.00266176	-0.00146919	-0.00588909
0.620337	0.0211173	0.0170354	0.0145799	0.0120854	0.00803705	0.00261123										0.620337	0.00611798	0.00654283	0.00484586	0.00299318	-0.000556419	-0.005737
0.624663	0.0211689	0.0181239	0.0145343	0.0119458	0.00751562	0.00303925										0.624663	0.00618496	0.00767563	0.0048508	0.00290969	-0.00101731	-0.00524619
0.629	0.0204703	0.0173305	0.0136349	0.0111953	0.00642826	0.00182194										0.629	0.00550144	0.00692622	0.00400155	0.00221487	-0.00204446	-0.00640103
0.633375	0.0220461	0.0173659	0.0148607	0.0122664	0.0068387	0.00199282										0.633375	0.00709223	0.00700558	0.00527754	0.00334176	-0.00157378	-0.00616764
0.637775	0.021025	0.0177241	0.0149269	0.0113604	0.00771342	0.0016115										0.637775	0.00608586	0.00740754	0.00539373	0.00249129	-0.000638954	-0.00648657
0.642213	0.0206376	0.0169178	0.0138538	0.0118585	0.00768073	0.00204694										0.642213	0.00571313	0.00664486	0.00437058	0.00304493	-0.000611529	-0.00598872
0.646675	0.0200777	0.0173384	0.0138327	0.0110703	0.00627084	0.00155875										0.646675	0.0051677	0.00710888	0.00439916	0.00231211	-0.00196147	-0.00641465
0.651175	0.0208774	0.017973	0.0144906	0.0111895	0.00647826	0.00192908										0.651175	0.00598174	0.00778682	0.00510679	0.00248669	-0.0016941	-0.00598204
0.6557	0.0217096	0.0161813	0.014786	0.0110684	0.00750655	0.00228815										0.6557	0.00682801	0.00603816	0.00545158	0.00242069	-0.000606025	-0.00556085
0.660263	0.020734	0.0171516	0.0151708	0.0114024	0.0062887	0.000806005										0.660263	0.00586644	0.00705149	0.00588586	0.00280988	-0.00176411	-0.00698087
0.66485	0.0201044	0.0161057	0.0134046	0.0114104	0.00671397	0.00194996										0.66485	0.00525057	0.00604837	0.00416881	0.00287275	-0.00127925	-0.00577497
0.669475	0.0206019	0.0171088	0.0141115	0.0121192	0.00695546	0.0014582										0.669475	0.00576174	0.00709404	0.00492477	0.00363641	-0.000978205	-0.00620479
0.674125	0.0203566	0.0176813	0.0129728	0.0107236	0.00722276	0.000727983										0.674125	0.00552988	0.00770898	0.00383489	0.00229545	-0.00065153	-0.00687325
0.678813	0.0198129	0.0166656	0.015273	0.0115255	0.00754447	0.00302359										0.678813	0.00499951	0.00673561	0.00618392	0.00315197	-0.00027049	-0.00451591
0.683537	0.0195969	0.0173189	0.0139868	0.012292	0.00606535	0.0014821										0.683537	0.00479674	0.00743105	0.0049463	0.00397295	-0.00169034	-0.00599571
0.688287	0.0211379	0.0169906	0.0148392	0.0119247	0.00666562	0.0012854										0.688287	0.00635066	0.00714465	0.00584719	0.00365992	-0.001031	-0.00613091
0.693075	0.0213338	0.0167692	0.0149612	0.0116008	0.00694612	0.000824961										0.693075	0.00655937	0.00696499	0.00601747	0.00339023	-0.000691482	-0.00652989
0.697887	0.0201478	0.0164582	0.0145236	0.011123	0.0065093	0.00132304										0.697887	0.00538602	0.0066955	0.00562788	0.00296644	-0.00106951	-0.00597058
0.702738	0.0201917	0.0162313	0.0138483	0.0112346	0.00652029	0.00156205										0.702738	0.00544247	0.00650993	0.00500054	0.00313185	-0.000999786	-0.00567037
0.707625	0.0209392	0.0167925	0.0149214	0.0102881	0.00626425	0.0019865										0.707625	0.00620234	0.00711239	0.0061214	0.00223918	-0.0011972	-0.00518481
0.71255	0.0204719	0.0175489	0.0134947	0.00999144	0.00633403	0.00146974										0.71255	0.00574722	0.00790974	0.00474241	0.00199612	-0.00106886	-0.00564052
0.7175	0.0200741	0.0170522	0.0144596	0.0110093	0.0068659	0.00265024										0.7175	0.00536143	0.0074538	0.00575463	0.00306737	-0.000478684	-0.00439922
0.722488	0.0200467	0.017431	0.0140066	0.0117123	0.00597276	0.00117991										0.722488	0.0053458	0.00787324	0.00534885	0.00382367	-0.0013136	-0.00580882
0.727512	0.0204511	0.0158533	0.0128214	0.0107236	0.00623705	0.000806554										0.727512	0.0057619	0.0063359	0.00421076	0.00288806	-0.000991217	-0.00612155
0.732562	0.0196192	0.0167997	0.0133175	0.0106055	0.00688293	0.00292826										0.732562	0.00494154	0.00732246	0.00475373	0.00282281	-0.000287488	-0.00393947
0.737662	0.0194722	0.0164892	0.0144829	0.0101673	0.00690188	0.00112386										0.737662	0.00480596	0.00705207	0.00596587	0.00243748	-0.000210659	-0.00568344
0.742787	0.0197546	0.0169321	0.0138947	0.010014	0.00640601	0.00207386										0.742787	0.00509958	0.00753469	0.00542415	0.00233677	-0.000648932	-0.00467327
0.74795	0.0212906	0.0157159	0.0142445	0.0102805	0.00513348	0.00065573										0.74795	0.00664663	0.00635805	0.00582018	0.00265569	-0.00186398	-0.00603136
0.75315	0.0196876	0.0177008	0.014425	0.0111736	0.00608732	0.00152056										0.75315	0.0050545	0.00838231	0.00604679	0.00360109	-0.000852797	-0.0051066
0.758375	0.0207593	0.016167	0.0142263	0.0105131	0.00666645	0.00231177										0.758375	0.00613693	0.00688759	0.00589399	0.00299263	-0.000216621	-0.00425575
0.76365	0.0203997	0.0170849	0.0142294	0.0107744	0.0062082	0.00188842										0.76365	0.00578791	0.00784441	0.00594275	0.00330583	-0.000617822	-0.00461946
0.768963	0.019617	0.016212	0.0140409	0.011109	0.00615243	0.000955										0.768963	0.00501566	0.00701037	0.00579984	0.00369221	-0.000616703	-0.00549338
0.7743	0.0201107	0.0160349	0.0134192	0.0102261	0.00595079	0.00124227										0.7743	0.0055196	0.00687161	0.00522336	0.00286069	-0.000761771	-0.0051469
0.779688	0.0201335	0.0168631	0.0123412	0.0102184	0.00534831	0.000329631										0.779688	0.00555253	0.00773823	0.00419048	0.00290439	-0.00130769	-0.00600035
0.7851	0.0205917	0.0160225	0.013128	0.0104351	0.0049832	0.00164447										0.7851	0.00602073	0.00693558	0.00502211	0.00317221	-0.00161656	-0.00462663
0.79055	0.0194538	0.0168563	0.0146936	0.011325	0.00636617	0.00145243										0.79055	0.00489262	0.00780715	0.00663238	0.00411292	-0.000177529	-0.00475995
0.79605	0.0197818	0.017231	0.0141272	0.0102074	0.00594007	0.000752159										0.79605	0.00523032	0.00821951	0.00611038	0.00304613	-0.000547624	-0.00540155
0.801588	0.0194184	0.0160766	0.0134667	0.0104975	0.00552688	0.00130134										0.801588	0.00487638	0.00710253	0.00549421	0.00338682	-0.000904997	-0.00479388
0.80715	0.0198343	0.0170381	0.0123879	0.0100068	0.00657606	0.000100511										0.80715	0.00530167	0.00810115	0.0044593	0.0029464	0.000199659	-0.00593655
0.812762	0.0198123	0.0160423	0.013439	0.0100016	0.00605051	0.000420291										0.812762	0.00528891	0.00714219	0.00555419	0.00299132	-0.000270491	-0.00555867
0.818412	0.0192763	0.0163002	0.0137593	0.0106599	0.00564612	0.00094117										0.818412	0.00476199	0.00743684	0.00591808	0.00369948	-0.000619694	-0.00497989
0.8241	0.0197832	0.0157774	0.0144068	0.010262	0.00545738	0.00125683										0.8241	0.00527778	0.00695047	0.00660893	0.00335136	-0.000753449	-0.00460654
0.829825	0.0191697	0.0158956	0.014134	0.0103074	0.00508238	0.000608203										0.829825	0.00467309	0.00710478	0.0063792	0.00344614	-0.0010737	-0.00519769
0.835588	0.0193827	0.0168219	0.0130115	0.0105571	0.00568897	0.000581554										0.835588	0.00489463	0.00806709	0.0052995	0.00374508	-0.000412572	-0.00516708
0.841388	0.0200774	0.0160403	0.0134376	0.00940793	0.00629007	0.00106864										0.841388	0.00559789	0.00732117	0.00576817	0.00264486	0.00024282	-0.00462296
0.847238	0.0197412	0.0165228	0.0136706	0.00988183	0.0051376	0.00146177										0.847238	0.00526997	0.00783907	0.00604353	0.00316758	-0.000855483	-0.0041729
0.853125	0.0197151	0.0156909	0.0124972	0.0110796	0.00555903	5.52e-05										0.853125	0.00525207	0.00704242	0.00491231	0.00441394	-0.000380133	-0.0055228
0.85905	0.0194799	0.0162794	0.0129131	0.0099637	0.00533293	0.000672763										0.85905	0.00502496	0.00766583	0.00537012	0.00334631	-0.000552557	-0.0048488
0.865025	0.019925	0.0147401	0.0132648	0.0101022	0.00454364	0.000624										0.865025	0.00547795	0.0061613	0.00576345	0.00353291	-0.00128831	-0.00484125
0.871037	0.0189846	0.0162409	0.0130247	0.010125	0.00415875	0.00100793										0.871037	0.00454535	0.00769661	0.00556474	0.00360357	-0.00161994	-0.00440127
0.877087	0.0194057	0.0158703	0.0135145	0.0100673	0.00511672	0.00165765										0.877087	0.00497414	0.00736021	0.00609571	0.00359347	-0.000608965	-0.00369575
0.883175	0.0198099	0.0156431	0.013473	0.0093126	0.00469172	0.000842543										0.883175	0.00538576	0.00716694	0.00609507	0.00288611	-0.000981228	-0.00445533
0.889313	0.0199555	0.0158236	0.013034	0.00913348	0.00525298	0.00214447										0.889313	0.00553874	0.00738116	0.00569671	0.00275412	-0.000367395	-0.00309803
0.895487	0.0199019	0.0150577	0.0135761	0.0100011	0.00561342	0.000814247										0.895487	0.0054924	0.00664865	0.00627909	0.00366853	4.53191e-05	-0.00437317
0.901712	0.0200115	0.0169044	0.0126522	0.00890216	0.00530436	0.00160188										0.901712	0.00560913	0.00852857	0.00539533	0.00261627	-0.000211646	-0.00353061
0.907975	0.0196755	0.0155049	0.0132475	0.00906535	0.00480463	0.000492										0.907975	0.00528011	0.00716204	0.00603051	0.0028258	-0.000659558	-0.00458585
0.914288	0.0201324	0.0155989	0.0135936	0.00977908	0.00532414	0.000358752										0.914288	0.00574383	0.00728869	0.00641628	0.00358567	-8.84329e-05	-0.00466465
0.920637	0.0194838	0.0157582	0.0129044	0.00942029	0.00419145	0.00110051										0.920637	0.00510191	0.00748043	0.00576631	0.0032727	-0.00116982	-0.00386874
0.927025	0.0194956	0.016103	0.0130961	0.00967853	0.00424611	6.42e-05										0.927025	0.00512031	0.00785732	0.00599708	0.00357647	-0.00106414	-0.0048512
0.933475	0.0204401	0.0159425	0.0122239	0.00890243	0.00457331	0.00187798										0.933475	0.00607128	0.00772881	0.00516368	0.00284575	-0.000686045	-0.00298367
0.93995	0.0187458	0.0156516	0.0118305	0.00951864	0.0047626	0.000541719										0.93995	0.00438338	0.00746945	0.00480874	0.00350693	-0.000446278	-0.0042666
0.946487	0.019725	0.0156192	0.0130283	0.00971809	0.00440985	0.00132139										0.946487	0.00536871	0.00746842	0.00604484	0.00375121	-0.000748674	-0.00343371
0.953062	0.0198816	0.0146664	0.0128137	0.00936177	0.0047854	0.00181892										0.953062	0.00553139	0.00654675	0.00586825	0.00343939	-0.000323095	-0.00288329
0.959675	0.0192129	0.016286	0.0122631	0.00952386	0.00479199	0.000820291										0.959675	0.00486867	0.00819703	0.00535536	0.00364566	-0.000266798	-0.00382934
0.96635	0.0189497	0.0154329	0.0124195	0.00937551	0.00475353	0.000313148										0.96635	0.00461134	0.0073746	0.00554915	0.00354131	-0.000255706	-0.00428405
0.973063	0.018798	0.0151629	0.0123942	0.00929447	0.00529611	0.00158293										0.973063	0.00446542	0.00713481	0.00556102	0.00350394	0.000336095	-0.00296217
0.979813	0.019459	0.0154684	0.0126895	0.0096887	0.00565051	0.00122										0.979813	0.00513201	0.00747027	0.00589316	0.0039415	0.000739365	-0.00327334
0.986625	0.0199354	0.0152892	0.0118398	0.00937194	0.00599172	0.00105958										0.986625	0.00561388	0.0073209	0.00508005	0.00366789	0.00112928	-0.00338217
0.993475	0.0199552	0.0152013	0.0118769	0.0089637	0.00378348	0.000724137										0.993475	0.00563904	0.00726243	0.00515341	0.00330245	-0.00103061	-0.00366636
1.00038	0.0189843	0.0162274	0.012648	0.00924996	0.00467469	0.0011571										1.00038	0.00467343	0.00831773	0.0059606	0.00363127	-9.12765e-05	-0.00318237
1.00733	0.0192346	0.0148395	0.0119412	0.0094343	0.00578458	0.000669467										1.00733	0.00492886	0.00695873	0.00528946	0.00385786	0.00106643	-0.00361928
1.01433	0.0192588	0.0140662	0.0124134	0.00957441	0.00401562	0.000589521										1.01433	0.00495808	0.00621402	0.00579716	0.00403994	-0.000654986	-0.00364879
1.02136	0.0196228	0.0149656	0.0128722	0.0084376	0.0049071	5.66e-05										1.02136	0.00532701	0.00714176	0.00629103	0.0029447	0.000283622	-0.00413168
1.02846	0.0189664	0.0140414	0.0118719	0.00935518	0.00524639	0.000993368										1.02846	0.00467552	0.00624569	0.00532563	0.00390368	0.000669879	-0.00314503
1.0356	0.0196203	0.0155637	0.0121033	0.00874145	0.00505408	0.000587324										1.0356	0.00533409	0.00779573	0.0055915	0.00333099	0.000524185	-0.00350155
1.04279	0.0190695	0.0143829	0.0126307	0.00876507	0.00411699	0.000432928										1.04279	0.00478788	0.00664247	0.00615323	0.00339536	-0.000366585	-0.00360672
1.05004	0.0196588	0.0152379	0.0123173	0.00893623	0.00382166	0.0012376										1.05004	0.00538168	0.00752469	0.00587378	0.00360702	-0.000615834	-0.00275305
1.05733	0.0186398	0.0149349	0.0119239	0.00893513	0.00433155	0.00147441										1.05733	0.00436713	0.00724863	0.00551404	0.00364607	-6.02317e-05	-0.0024676
1.06467	0.0194989	0.0148824	0.0123181	0.00807716	0.00421672	1.53e-05										1.06467	0.0052305	0.00722283	0.00594164	0.00282793	-0.000129663	-0.0038784
1.07206	0.0189055	0.0148599	0.0121912	0.00893595	0.00423897	0.00118018										1.07206	0.0046413	0.0072267	0.00584778	0.00372625	-6.23206e-05	-0.00266551
1.07951	0.0197769	0.0146892	0.013028	0.00893513	0.00429502	0.000644192										1.07951	0.00551684	0.00708224	0.0067174	0.00376469	3.85558e-05	-0.00315374
1.087	0.0180162	0.0138884	0.0119958	0.00792194	0.00391095	0.000580456										1.087	0.00376014	0.00630724	0.00571771	0.0027904	-0.00030106	-0.00317011
1.09455	0.0185137	0.0147439	0.011706	0.0087832	0.00369611	0.000532379										1.09455	0.00426159	0.00718831	0.00546007	0.00369029	-0.000471711	-0.00317108
1.10215	0.0188151	0.0146519	0.0121412	0.00878155	0.00359666	0.000773587										1.10215	0.00456679	0.00712156	0.00592712	0.00372694	-0.000527309	-0.0028831
1.10981	0.019159	0.0154318	0.012037	0.00851947	0.00501342	0.00022606										1.10981	0.00491448	0.00792653	0.0058546	0.00350287	0.000933026	-0.00338413
1.11751	0.0189461	0.0147403	0.0118027	0.00910024	0.00474364	0.00124007										1.11751	0.00470521	0.00725976	0.00565152	0.00412128	0.000706427	-0.00232402
1.12528	0.0196217	0.0146774	0.0125637	0.0092648	0.00411947	0.00134886										1.12528	0.00538431	0.00722133	0.00644352	0.00432325	0.000125203	-0.00216936
1.13309	0.0193343	0.0149307	0.0112384	0.00721974	0.0045876	-2.09e-05										1.13309	0.00510042	0.00749878	0.00514891	0.00231522	0.000635885	-0.00349365
1.14096	0.0190519	0.014928	0.0118398	0.00781727	0.00406067	0.000814521										1.14096	0.00482138	0.00751993	0.00578066	0.00294947	0.000151218	-0.00261306
1.14887	0.0180994	0.014209	0.0116824	0.00822771	0.00428128	0.00129199										1.14887	0.0038722	0.00682455	0.00565326	0.00339626	0.000413674	-0.00209083
1.15686	0.0183486	0.0146717	0.0112412	0.00820601	0.00467166	0.000322763										1.15686	0.00412459	0.00731056	0.00524185	0.00341069	0.000845712	-0.00301549
1.16489	0.0186497	0.014381	0.0112283	0.00785546	0.00391205	0.000419192										1.16489	0.00442881	0.00704294	0.00525838	0.00309588	0.00012734	-0.00287491
1.17297	0.0187544	0.0134725	0.0114599	0.00872826	0.00352414	6.95e-05										1.17297	0.00453653	0.00615718	0.00551909	0.00400408	-0.000219691	-0.00318082
1.18113	0.0181263	0.0138038	0.0112574	0.00861452	0.0047332	0.000329631										1.18113	0.00391148	0.00651104	0.00534552	0.00392552	0.00103004	-0.00287711
1.18932	0.0192387	0.0140711	0.0117351	0.00850491	0.00507331	0.000991719										1.18932	0.00502673	0.00680053	0.00585176	0.00385064	0.00141035	-0.00217193
1.19759	0.0184755	0.0139362	0.0115807	0.00739721	0.00432524	0.00106947										1.19759	0.00426636	0.00668762	0.00572563	0.00277745	0.00070225	-0.0020513
1.2059	0.0184601	0.0143917	0.0117096	0.00774419	0.00345381	0.0012										1.2059	0.00425371	0.00716476	0.00588238	0.00315853	-0.000129625	-0.00187833
1.21428	0.0195791	0.0144469	0.0107241	0.00744721	0.00438238	0.000488697										1.21428	0.00537534	0.00724139	0.00492458	0.00289538	0.000838218	-0.00254747
1.2227	0.0184549	0.0139857	0.0114958	0.00773458	0.0037571	0.00143										1.2227	0.00425375	0.00680122	0.00572356	0.00321618	0.00025179	-0.00156444
1.23119	0.01877	0.0145555	0.0107555	0.0079843	0.00315518	0.000351609										1.23119	0.00457138	0.00739184	0.00501017	0.00349905	-0.000311575	-0.00260139
1.23974	0.0185412	0.0140667	0.0105535	0.00807963	0.0037604	-0.000358006										1.23974	0.00434499	0.00692367	0.00483495	0.00362719	0.000331864	-0.00326991
1.24835	0.0172236	0.0144739	0.0114082	0.00726864	0.00350271	0.000770565										1.24835	0.00302979	0.00735112	0.00571602	0.0028487	0.000112049	-0.0021006
1.25701	0.0189783	0.0138206	0.011311	0.00762743	0.00354337	0.000978532										1.25701	0.00478677	0.00671782	0.00564482	0.00323961	0.000190198	-0.00185228
1.26574	0.0183403	0.0143772	0.0112236	0.00755738	0.0041876	-3.25e-05										1.26574	0.00415111	0.00729417	0.00558324	0.00320139	0.000871614	-0.00282327
1.27453	0.0183252	0.0147145	0.0108879	0.00751617	0.00393183	0.000115895										1.27453	0.00413819	0.00765102	0.005273	0.00319168	0.000652681	-0.00263519
1.28338	0.0176739	0.0145156	0.0111832	0.00726425	0.0040582	0.0001115										1.28338	0.00348894	0.00747133	0.0055935	0.00297092	0.000815538	-0.00260026
1.29229	0.0179986	0.0149222	0.0103101	0.0068137	0.00331535	0.000368										1.29229	0.00381573	0.00789687	0.00474528	0.00255119	0.00010881	-0.00230479
1.30126	0.017206	0.0139648	0.0113206	0.00811864	0.0040604	8.38e-05										1.30126	0.00302515	0.00695812	0.00578027	0.00388662	0.000889636	-0.00255039
1.31029	0.0180783	0.0139535	0.0111752	0.00711754	0.0035104	0.00100491										1.31029	0.00389934	0.00696525	0.00565917	0.00291567	0.000375048	-0.00159105
1.31939	0.0179142	0.0136824	0.010864	0.00772057	0.00377386	-0.000179435										1.31939	0.00373721	0.00671225	0.00537186	0.00354853	0.000673598	-0.00273749
1.32855	0.0181439	0.0141263	0.0107634	0.00832166	0.00443595	0.000623862										1.32855	0.00396871	0.00717408	0.00529496	0.00417912	0.00137041	-0.00189666
1.33777	0.0184074	0.0136675	0.0106846	0.00754062	0.003531	0.00031617										1.33777	0.00423394	0.0067329	0.00523944	0.00342723	0.000499826	-0.0021672
1.34705	0.0184148	0.0132316	0.0095615	0.00727688	0.00339639	-0.000245643										1.34705	0.00424308	0.00631425	0.00413939	0.0031923	0.000399204	-0.00269223
1.35641	0.0181381	0.0139604	0.0103645	0.00780958	0.00364612	0.000893093										1.35641	0.0039681	0.0070602	0.00496516	0.00375352	0.000682625	-0.00151702
1.36583	0.0184906	0.013353	0.0107338	0.00709172	0.00457578	0.000158478										1.36583	0.00432218	0.00646962	0.00535684	0.00306384	0.00164562	-0.00221554
1.3753	0.0179109	0.0126063	0.0109	0.00699172	0.00365161	-0.000402786										1.3753	0.00374407	0.00573947	0.00554516	0.00299163	0.00075436	-0.00274113
1.38485	0.0174989	0.0135983	0.0116261	0.0071854	0.00398018	3.76e-05										1.38485	0.0033335	0.00674783	0.0062931	0.00321283	0.00111554	-0.00226538
1.39446	0.0190409	0.0140219	0.0106167	0.00749309	0.00312304	0.000274										1.39446	0.004877	0.00718751	0.0053053	0.00354768	0.000290639	-0.001994
1.40415	0.0180338	0.0138055	0.0104909	0.00733485	0.00323348	2.17e-05										1.40415	0.00387127	0.00698686	0.00520074	0.00341631	0.000433006	-0.00221164
1.41389	0.0177706	0.01402	0.0103335	0.00731315	0.00337716	0.000922489										1.41389	0.00360946	0.00721697	0.00506426	0.00342109	0.000608204	-0.00127662
1.4237	0.017981	0.0136637	0.0108008	0.0072887	0.00334639	0.000483203										1.4237	0.00382122	0.00687595	0.00555221	0.00342281	0.000608605	-0.00168203
1.43359	0.018236	0.0131706	0.0108153	0.00706699	0.00277963	0.0002115										1.43359	0.00407745	0.00639789	0.00558715	0.00322698	7.26995e-05	-0.00192018
1.44354	0.0178522	0.013523	0.0108302	0.00729666	0.00311919	-4.29e-05										1.44354	0.0036949	0.00676517	0.00562205	0.00348217	0.000442733	-0.00214142
1.45356	0.0191392	0.0134233	0.0109659	0.00767716	0.00304062	0.000408478										1.45356	0.00498319	0.00668001	0.00577754	0.00388786	0.000394283	-0.00165725
1.46365	0.0175258	0.0140318	0.0103541	0.00694172	0.00342771	0.000250785										1.46365	0.00337088	0.00730285	0.00518522	0.00317729	0.000811141	-0.00178251
1.47381	0.0181486	0.0134637	0.00977057	0.00720738	0.00323238	8.98e-05										1.47381	0.00399481	0.0067488	0.0046209	0.00346749	0.000645228	-0.00191143
1.48404	0.0176925	0.0131796	0.010109	0.00733348	0.00332386	0.000474412										1.48404	0.00353984	0.00647858	0.00497828	0.00361781	0.000765773	-0.00149512
1.49434	0.0178802	0.0131285	0.010153	0.00752469	0.0028604	0.000402159										1.49434	0.00372852	0.00644108	0.00504087	0.00383291	0.000331019	-0.00153605
1.50471	0.0176052	0.0132027	0.0107217	0.00672496	0.00403677	0.000548313										1.50471	0.00345453	0.00652862	0.00562789	0.00305675	0.00153574	-0.00135893
1.51515	0.0175541	0.0128362	0.0106115	0.0070604	0.00359447	0.000379631										1.51515	0.0034044	0.00617527	0.00553578	0.00341543	0.00112143	-0.00149703
1.52568	0.0173942	0.0128052	0.0100747	0.00749914	0.00377221	0.000513972										1.52568	0.00324545	0.00615714	0.00501678	0.00387712	0.00132687	-0.00133241
1.53626	0.0172494	0.0135241	0.0107876	0.00717826	0.00347688	0.00132112										1.53626	0.00310158	0.00688875	0.00574718	0.00357883	0.00105882	-0.000495421
1.54692	0.0178857	0.0127291	0.0101461	0.0079082	0.0033159	0.000692818										1.54692	0.00373871	0.00610614	0.00512292	0.00433106	0.000924779	-0.00109422
1.55766	0.0177846	0.0138019	0.0100428	0.00702743	0.00355106	0.00019639										1.55766	0.00363845	0.00719116	0.00503658	0.00347227	0.00118656	-0.00156149
1.56848	0.0177708	0.0126071	0.00974639	0.00665958	0.00261397	0.000616994										1.56848	0.00362552	0.00600838	0.00475684	0.00312608	0.000275753	-0.00111208
1.57936	0.0178538	0.0137774	0.0101046	0.00678183	0.00418595	-3.47e-05										1.57936	0.00370927	0.00719047	0.00513148	0.00326967	0.00187363	-0.00173537
1.59031	0.0171263	0.0128821	0.00996672	0.00720958	0.00290848	0.000549961										1.59031	0.00298255	0.00630667	0.00500969	0.00371842	0.000621697	-0.00112268
1.60135	0.0175989	0.0134431	0.00993513	0.00723293	0.0030887	0.000225236										1.60135	0.0034558	0.00687899	0.00499396	0.00376249	0.000827144	-0.0014197
1.61248	0.0175181	0.0126288	0.0101137	0.00663815	0.00273485	0.000779357										1.61248	0.00337572	0.00607583	0.00518816	0.00318815	0.000498213	-0.0008382
1.62366	0.0175398	0.0134637	0.0101697	0.00646067	0.00334172	0.000288										1.62366	0.00339809	0.00692161	0.00525953	0.00303076	0.00112959	-0.0013026
1.63493	0.0172695	0.0129516	0.00994612	0.00713183	0.00324282	-0.000558281										1.63493	0.00312841	0.00642021	0.00505098	0.0037217	0.00105489	-0.00212226
1.64628	0.0169934	0.012528	0.010017	0.00645381	0.00280903	0.000404082										1.64628	0.00285293	0.00600706	0.00513667	0.00306317	0.000644962	-0.00113362
1.6577	0.0170513	0.0126511	0.0108895	0.00681177	0.00274309	-1.3e-05										1.6577	0.00291149	0.0061404	0.00602375	0.00344031	0.000602533	-0.0015248
1.6692	0.0173107	0.0126859	0.0103557	0.00659502	0.00260024	0.000376609										1.6692	0.0031714	0.00618535	0.00550425	0.00324243	0.000482847	-0.00110965
1.68079	0.0171148	0.0125395	0.00990903	0.00628623	0.00309694	-2.7e-05										1.68079	0.00297606	0.00604878	0.0050716	0.00295223	0.00100241	-0.00148804
1.69245	0.0172376	0.0129851	0.00963128	0.00617139	0.00279254	-0.000278885										1.69245	0.00309939	0.00650405	0.00480764	0.00285567	0.000720511	-0.00171508
1.7042	0.0174931	0.0131983	0.00912881	0.00646397	0.00295216	-4.4e-05										1.7042	0.00335539	0.0067267	0.00431871	0.00316625	0.000902313	-0.00145569
1.71602	0.0169623	0.012164	0.00979831	0.00644007	0.00279804	0.000295										1.71602	0.00282511	0.00570161	0.00500151	0.00316003	0.000770026	-0.00109255
1.72794	0.0172329	0.0124689	0.0101175	0.00703128	0.00326315	-4.1e-05										1.72794	0.00309618	0.00601564	0.0053338	0.00376865	0.00125667	-0.00140472
1.73993	0.0176346	0.0131022	0.00983348	0.00721645	0.00270106	0.000110675										1.73993	0.00349827	0.00665776	0.00506254	0.00397093	0.000715772	-0.00122959
1.752	0.018128	0.01255	0.00897469	0.00712221	0.00352469	-5.77e-05										1.752	0.0039921	0.00611425	0.00421631	0.00389351	0.00156025	-0.00137486
1.76416	0.0170502	0.0127368	0.00984474	0.00700134	0.00273046	-0.00017394										1.76416	0.00291476	0.00630956	0.00509869	0.00378917	0.000786567	-0.00146832
1.7764	0.0163719	0.0128244	0.00927606	0.00689804	0.00327304	0.000249137										1.7764	0.00223686	0.00640552	0.0045421	0.00370213	0.00134936	-0.00102282
1.78873	0.0168653	0.0131876	0.00955078	0.00630271	0.00238155	0.000185126										1.78873	0.00273064	0.00677684	0.00482868	0.00312277	0.00047778	-0.00106473
1.80114	0.0171728	0.0125505	0.00984309	0.00660188	0.00239007	2.55e-05										1.80114	0.00303842	0.00614771	0.00513261	0.00343763	0.000505872	-0.00120261
1.81364	0.0170758	0.0125983	0.00978183	0.00595875	0.00282084	-0.000160753										1.81364	0.00294178	0.00620329	0.00508274	0.00280992	0.000955905	-0.00136744
1.82623	0.0170678	0.0128708	0.00898403	0.00679859	0.00236617	0.000402708										1.82623	0.00293414	0.00648343	0.00429612	0.0036649	0.000520191	-0.000782887
1.8389	0.0171057	0.0125093	0.00920875	0.00619282	0.00196095	-4.21e-05										1.8389	0.00297237	0.00612932	0.00453178	0.00307399	0.000133603	-0.00120695
1.85166	0.0172008	0.0127379	0.00986974	0.00674172	0.00282304	-4.34e-05										1.85166	0.00306772	0.00636515	0.00520349	0.00363749	0.00101402	-0.00118782
1.86451	0.0169511	0.0124593	0.00921837	0.00721837	0.00335463	-0.000208006										1.86451	0.00281828	0.00609368	0.00456263	0.00412847	0.00156363	-0.00133233
1.87745	0.0171956	0.0121131	0.00920326	0.00551919	0.00281947	0.000259576										1.87745	0.00306306	0.00575445	0.00455781	0.00244336	0.00104618	-0.000844979
1.89048	0.016695	0.0119343	0.00889144	0.00638787	0.00293403	0.000266										1.89048	0.00256278	0.00558237	0.00425607	0.00332584	0.00117816	-0.000819106
1.90359	0.016484	0.0119549	0.00925024	0.00668568	0.00297963	0.000109576										1.90359	0.00235204	0.00560958	0.00462471	0.00363718	0.00124086	-0.000956417
1.9168	0.0165203	0.0121153	0.0089593	0.00627963	0.00290381	0.000150511										1.9168	0.00238854	0.00577647	0.00434343	0.00324442	0.00118185	-0.000896675
1.9301	0.0166239	0.0124368	0.00933815	0.00584721	0.00258293	-0.000308555										1.9301	0.00249234	0.00610418	0.00473172	0.00282503	0.000877482	-0.00133787
1.9435	0.0163316	0.0123516	0.00932496	0.00646507	0.00303842	-0.000441										1.9435	0.00220024	0.00602489	0.00472778	0.00345567	0.00134921	-0.0014529
1.95697	0.0163829	0.0117686	0.00859502	0.00607606	0.00285326	-3.14e-05										1.95697	0.00225181	0.00544767	0.00400687	0.00307909	0.00117995	-0.0010258
1.97056	0.0159365	0.0118648	0.00928293	0.00562496	0.00312524	-7.31e-05										1.97056	0.00180558	0.00554963	0.0047034	0.00263995	0.00146741	-0.00104985
1.98424	0.0169299	0.0116167	0.00858046	0.00614502	0.00268595	0.000268642										1.98424	0.00279917	0.0053074	0.00400954	0.00317205	0.00104335	-0.000690331
2	0.0169192	0.0124085	0.00892249	0.00590353	0.00275601	-0.00019894										2	0.00278868	0.00610589	0.0043615	0.00294443	0.00113094	-0.00113744
