# Supplementary material for: Poly(ADP-ribose) polymerase 1 searches DNA via a ‘monkey bar’ mechanism
Source: eLife. 2018 Aug 8;7:e37818. doi: 10.7554/eLife.37818 (PMC6135609; doi:10.7554/eLife.37818)
Supplement: Figure 4—figure supplement 3—source data 1. [file elife-37818-fig4-figsupp3-data1.xlsx]

## Sheet: Fig4_figsupp3
data	150 nM	400 nM	1000 nM	2000 nM	4000 nM		fits	150 nM	400 nM	1000 nM	2000 nM	4000 nM		residuals	150 nM	400 nM	1000 nM	2000 nM	4000 nM
Time	S1	S1	S1	S1	S1		Time	S1	S1	S1	S1	S1		Time	S1	S1	S1	S1	S1
0.005025	0.0234582	0.0237388	0.0246135	0.0288865	0.0227928			0.025	0.025	0.025	0.025	0.025		0.005025	0.00449991	0.00853518	-0.00320895	0.00139179	0.00199653
0.005075	0.025673	0.0240634	0.0275185	0.0315343	0.0268895		0.01	0.0249392	0.0248413	0.0246221	0.0243074	0.0238203		0.005075	0.00195173	0.00605384	-0.00274146	0.000920554	0.000140319
0.005125	0.0265273	0.0228286	0.032289	0.0288626	0.0264953		0.02	0.0248186	0.0245343	0.0239311	0.0231418	0.0220814		0.005125	-0.000383116	0.00501492	-0.00362556	-0.00149737	0.00414041
0.005175	0.0251825	0.0234922	0.0287798	0.0289077	0.0294656		0.03	0.0246802	0.0241885	0.0231844	0.0219484	0.0204168		0.005175	-0.00175462	0.00581896	-0.00510691	-0.00477803	0.00221744
0.005225	0.024104	0.0249938	0.0255148	0.0235716	0.0346095		0.04	0.0245368	0.0238356	0.0224441	0.0208044	0.018878		0.005225	-0.000845679	0.00232874	-0.00697544	-0.00437141	-0.00244025
0.005275	0.0266491	0.0263286	0.022962	0.0203156	0.0315696		0.05	0.0243927	0.0234849	0.0217247	0.0197211	0.0174621		0.005275	-0.00111796	0.00100077	-0.007304	-0.00142263	-0.00155932
0.005325	0.0279755	0.0291382	0.024362	0.0240519	0.0281442		0.06	0.0242491	0.0231389	0.0210293	0.0186983	0.0161611		0.005325	-0.00189702	-2.30923e-05	-0.00608632	0.00043108	-0.00133676
0.005375	0.0272158	0.0286114	0.0283373	0.0292011	0.0273028		0.07	0.0241063	0.0227984	0.0203583	0.0177338	0.0149669		0.005375	0.00263563	-0.000599372	0.000207476	-0.0012543	-0.000744037
0.005425	0.0277586	0.0264539	0.0279749	0.0296672	0.0298703		0.08	0.0239646	0.0224636	0.0197112	0.0168249	0.0138715		0.005425	0.00135226	0.00227492	0.00338908	-0.00230974	-0.00231785
0.0054875	0.0291988	0.0242708	0.0270676	0.0248169	0.0265814		0.09	0.0238239	0.0221345	0.0190876	0.0159689	0.0128678		0.0054875	0.000217787	0.00196395	0.000549086	-0.000982925	-0.00136018
0.0055375	0.0257626	0.0240631	0.0261382	0.0254634	0.0241964		0.1	0.0236842	0.0218112	0.0184868	0.0151633	0.0119487		0.0055375	0.00189615	0.000162766	-0.00108907	-0.00205458	-0.0010097
0.0055875	0.0266121	0.0228979	0.0269539	0.0247071	0.0253674		0.11	0.0235456	0.0214935	0.0179083	0.0144056	0.0111075		0.0055875	-0.0002578	0.0033453	0.00379999	-0.00128978	-0.00254342
0.0056375	0.0318558	0.0236587	0.0229316	0.0248445	0.0290097		0.12	0.0234081	0.0211815	0.0173514	0.0136932	0.0103383		0.0056375	0.00160674	0.00142189	0.0050062	0.00084598	-0.00291296
0.0056875	0.029637	0.0262443	0.0217918	0.0247775	0.0300601		0.13	0.0232717	0.0208751	0.0168155	0.0130238	0.00963527		0.0056875	0.00233381	0.00280339	0.00367902	0.00279021	-0.00295528
0.00575	0.025464	0.025384	0.0210316	0.0217292	0.0262521		0.14	0.0231363	0.0205743	0.0163001	0.0123951	0.008993		0.00575	0.00316468	0.000801297	0.00174794	0.00182761	-0.00369352
0.0058	0.0264128	0.0244305	0.0254652	0.0230243	0.02302		0.15	0.023002	0.0202789	0.0158044	0.0118049	0.00840654		0.0058	0.00525374	0.00337335	0.00087872	0.000956163	0.00243084
0.00585	0.02738	0.0257711	0.0279137	0.0231827	0.0262448		0.16	0.0228688	0.0199891	0.015328	0.0112511	0.00787128		0.00585	0.00632081	0.00492097	0.0039848	0.00292117	0.000181593
0.0059125	0.0264926	0.0241243	0.0273614	0.0203799	0.030947		0.17	0.0227367	0.0197047	0.0148701	0.0107315	0.00738294		0.0059125	0.00471399	-0.000381555	0.0083256	0.00117286	0.00067533
0.0059625	0.0236008	0.0196926	0.0258767	0.0214324	0.0292169		0.18	0.0226057	0.0194256	0.0144303	0.0102444	0.00693757		0.0059625	-0.00183357	0.00153406	0.00532795	9.14833e-05	0.00105336
0.0060125	0.0236189	0.018378	0.0260946	0.0281953	0.0285567		0.19	0.0224758	0.0191519	0.0140079	0.00978773	0.00653152		0.0060125	-0.0033591	-0.000675296	0.00282517	0.000221559	-0.00043189
0.006075	0.0275772	0.0251112	0.0237827	0.0292759	0.0290725		0.2	0.0223469	0.0188835	0.0136024	0.00935982	0.00616143		0.006075	-0.000313409	-0.00330652	-0.0021358	-5.67596e-05	-0.000306459
0.006125	0.0278891	0.0327758	0.0248803	0.0232914	0.0303301		0.21	0.0222191	0.0186202	0.0132131	0.00895896	0.00582421		0.006125	-0.00134786	-0.00219463	-0.00157818	-0.00256736	-0.000771503
0.0061875	0.027828	0.0307716	0.026764	0.0241029	0.0317048		0.22	0.0220925	0.0183621	0.0128395	0.00858355	0.00551701		0.0061875	-0.000253478	-0.00246926	0.00225958	-0.00188824	-0.000779382
0.0062375	0.0278571	0.025055	0.0270844	0.0234886	0.0296544		0.23	0.0219669	0.0181091	0.0124812	0.00823206	0.00523723		0.0062375	-0.00267077	-0.00147877	0.00301781	-0.00165039	-0.00130656
0.0063	0.0282027	0.0201639	0.0256088	0.0272268	0.0272487		0.24	0.0218424	0.0178611	0.0121375	0.00790306	0.00498248		0.0063	-0.00137036	0.00234803	0.00171788	0.00132992	-0.00218444
0.0063625	0.0272844	0.0211739	0.0245384	0.0224232	0.0282771		0.25	0.021719	0.0176181	0.0118079	0.00759517	0.00475055		0.0063625	-0.000412304	0.00481725	-0.00172928	0.00416246	-0.00303833
0.0064125	0.0262003	0.0260563	0.0267939	0.0218652	0.0279509		0.26	0.0215967	0.01738	0.0114919	0.0073071	0.00453944		0.0064125	0.000241929	0.00795619	-0.000582894	0.00568794	-0.000752331
0.006475	0.0252447	0.0223672	0.0295382	0.019413	0.0280549		0.27	0.0214755	0.0171467	0.011189	0.00703763	0.0043473		0.006475	0.00158074	0.00709098	0.00368172	0.00559775	-0.0020053
0.0065375	0.02609	0.0262761	0.0272853	0.0190393	0.0283312		0.28	0.0213553	0.0169182	0.0108988	0.00678561	0.00417247		0.0065375	0.00653506	0.000779607	0.00266703	0.00264104	-0.00296582
0.0065875	0.0270092	0.0285022	0.0254851	0.0228395	0.0316542		0.29	0.0212363	0.0166944	0.0106207	0.00654994	0.0040134		0.0065875	0.00271083	0.000806135	0.00208172	0.00140794	-0.00473702
0.00665	0.0273054	0.0295127	0.0236755	0.0250217	0.0273364		0.3	0.0211183	0.0164752	0.0103543	0.00632962	0.00386869		0.00665	0.000759764	0.00136086	0.000180973	0.00413666	-0.00852135
0.0067125	0.0275795	0.029936	0.0269421	0.0285454	0.0249002		0.31	0.0210015	0.0162606	0.0100992	0.00612366	0.00373705		0.0067125	-0.000333391	0.000506116	-0.00180913	-0.000231042	-0.00642193
0.006775	0.0314062	0.0278388	0.0255852	0.0320535	0.0252282		0.32	0.0208857	0.0160505	0.00985483	0.00593116	0.00361732		0.006775	-0.000434943	0.00033184	-0.00440273	-0.000903038	-0.00264635
0.0068375	0.0351334	0.0271513	0.022775	0.0262284	0.0291833		0.33	0.020771	0.0158449	0.0096209	0.00575126	0.00350842		0.0068375	0.00043038	-0.00157908	-0.0028729	0.000409527	0.000285252
0.0068875	0.0325488	0.0248391	0.023649	0.0293424	0.0266862		0.34	0.0206573	0.0156436	0.00939694	0.00558316	0.00340939		0.0068875	0.000663852	-0.00147742	-0.000522982	-0.000562231	0.000614273
0.00695	0.0312229	0.0229013	0.0227309	0.0326935	0.0211219		0.35	0.0205448	0.0154467	0.00918258	0.00542611	0.00331935		0.00695	0.00199281	-0.00135784	0.00172078	0.000741459	0.00110223
0.0070125	0.0284485	0.0238853	0.0237052	0.0315246	0.0217863		0.36	0.0204333	0.0152539	0.00897743	0.00527939	0.00323746		0.0070125	0.00361989	0.00237536	0.00730507	0.00313351	0.0019647
0.007075	0.023729	0.0247942	0.023836	0.0243673	0.0246652		0.37	0.0203229	0.0150654	0.00878112	0.00514234	0.00316302		0.007075	0.00450732	0.00329038	0.00677337	0.00262046	0.0044832
0.0071375	0.0232332	0.0254147	0.0203888	0.0238655	0.0244165		0.38	0.0202135	0.0148809	0.0085933	0.00501434	0.00309533		0.0071375	0.00270401	0.00229648	0.00348003	8.62509e-05	0.00732214
0.0072	0.0231452	0.0246526	0.0214817	0.0252103	0.0282272		0.39	0.0201052	0.0147005	0.00841361	0.0048948	0.0030338		0.0072	0.000632527	-0.00147837	-0.000691525	-0.000484591	0.00657716
0.007275	0.0236171	0.0205292	0.0222249	0.0243841	0.0264357		0.4	0.019998	0.014524	0.00824173	0.00478316	0.00297786		0.007275	6.00913e-05	-0.000326841	0.000871573	0.00375677	-0.0017955
0.0073375	0.02575	0.0202561	0.0257013	0.0246097	0.027297		0.41	0.0198919	0.0143514	0.00807734	0.00467891	0.00292701		0.0073375	-0.00431297	-0.00285406	-0.00162218	0.00500016	-0.00587569
0.0074	0.0277211	0.0244134	0.0286345	0.0262142	0.0307269		0.42	0.0197867	0.0141827	0.00792013	0.00458158	0.00288078		0.0074	-0.0028428	-7.47265e-05	-0.000618873	0.00438572	-0.0035887
0.0074625	0.0296591	0.0237748	0.0251837	0.0237967	0.0271119		0.43	0.0196827	0.0140177	0.0077698	0.00449071	0.00283877		0.0074625	0.00146109	0.00180301	0.00195376	-0.000676498	0.000598871
0.007525	0.0309482	0.0203131	0.0188972	0.0225656	0.025714		0.44	0.0195797	0.0138564	0.00762606	0.00440587	0.00280058		0.007525	0.00433538	0.00241366	0.0018085	-0.00163025	0.00294791
0.0076	0.026656	0.0222091	0.0256718	0.0241924	0.0268472		0.45	0.0194777	0.0136987	0.00748864	0.00432668	0.00276586		0.0076	0.00142451	0.00478632	-0.00351999	-0.000545939	-0.00214508
0.0076625	0.0263414	0.0270534	0.0262278	0.0232434	0.0238419		0.46	0.0193768	0.0135445	0.00735728	0.00425275	0.00273431		0.0076625	0.00278037	0.00440955	-0.0049244	0.00300421	-0.00579104
0.007725	0.0226869	0.0250032	0.0233628	0.0247087	0.0259354		0.47	0.0192769	0.0133939	0.0072317	0.00418374	0.00270563		0.007725	0.00494659	0.00297519	-0.00294915	0.00593349	-0.0044731
0.0078	0.0256964	0.026826	0.0229568	0.0272268	0.0261353		0.48	0.019178	0.0132467	0.00711168	0.00411933	0.00267957		0.0078	0.00397195	0.00384499	0.0014138	0.00689704	0.00274741
0.0078625	0.0260333	0.0263362	0.0252125	0.025444	0.0230707		0.49	0.0190801	0.0131029	0.00699698	0.00405922	0.00265588		0.0078625	-0.000494121	0.0061126	0.00505789	0.00614652	0.00505405
0.0079375	0.0298295	0.0260324	0.0244274	0.0265816	0.0217631		0.5	0.0189833	0.0129623	0.00688736	0.00400311	0.00263436		0.0079375	-0.000535549	0.00612786	0.00379051	0.00711997	-0.000313905
0.008	0.0289832	0.0235276	0.02543	0.0239337	0.020297		0.51	0.0188875	0.012825	0.00678261	0.00395075	0.00261479		0.008	0.0023574	0.00476267	0.000885216	0.00576194	-0.00163217
0.008075	0.0300228	0.026107	0.0251745	0.024997	0.0262474		0.52	0.0187927	0.0126909	0.00668252	0.00390189	0.00259701		0.008075	0.00368695	0.00701116	-0.00205761	0.00306783	-0.000711686
0.0081375	0.0241646	0.027473	0.0249368	0.0243489	0.0223698		0.53	0.0186989	0.0125599	0.00658689	0.00385629	0.00258085		0.0081375	0.00366582	0.0026857	-0.00442804	0.00323706	0.000713357
0.0082125	0.0224115	0.0224483	0.0243751	0.0262399	0.0227718		0.54	0.0186061	0.0124319	0.00649552	0.00381374	0.00256617		0.0082125	0.000240543	0.00172558	-0.00397457	0.00149742	0.00432988
0.008275	0.0269997	0.0261319	0.0244751	0.0260228	0.0250507		0.55	0.0185143	0.0123069	0.00640824	0.00377403	0.00255282		0.008275	-0.00127456	0.00373334	-0.000647363	0.000172169	0.00280909
0.00835	0.0268613	0.0219588	0.022259	0.0260997	0.0275707		0.56	0.0184234	0.0121848	0.00632486	0.00373698	0.0025407		0.00835	0.00236435	0.00390862	0.000920872	-0.00159183	0.00235046
0.008425	0.0270005	0.0223441	0.0238893	0.0227061	0.026077		0.57	0.0183336	0.0120656	0.00624521	0.00370241	0.00252968		0.008425	1.5244e-05	0.00295867	0.00171008	0.00335782	0.00207965
0.0085	0.0309632	0.0227446	0.0302293	0.0219156	0.0264178		0.58	0.0182447	0.0119492	0.00616914	0.00367015	0.00251966		0.0085	0.000958291	0.00335251	-0.000984354	0.00596377	-0.00141065
0.008575	0.0300097	0.0268178	0.0262635	0.0273542	0.025209		0.59	0.0181568	0.0118356	0.00609648	0.00364005	0.00251056		0.008575	0.00201224	0.00323117	-0.00133173	0.00186217	-0.000186501
0.0086375	0.0269028	0.0251634	0.0273517	0.0277904	0.0286408		0.6	0.0180699	0.0117246	0.00602708	0.00361197	0.00250229		0.0086375	0.00119997	0.00253312	-0.00187824	-0.00104791	0.00342203
0.0087125	0.025334	0.02678	0.0305891	0.024881	0.0285562		0.61	0.0179839	0.0116163	0.0059608	0.00358577	0.00249477		0.0087125	0.000571638	0.00473958	-0.00335107	-0.000415713	0.00407292
0.0087875	0.0232521	0.0273223	0.0277083	0.0230819	0.0223467		0.62	0.0178989	0.0115106	0.00589751	0.00356133	0.00248795		0.0087875	-0.00052895	0.00604118	0.000301144	0.000624142	0.00281571
0.0088625	0.0246531	0.0276403	0.0295043	0.0261165	0.0216697		0.63	0.0178148	0.0114074	0.00583706	0.00353852	0.00248174		0.0088625	0.000797122	0.00584228	0.00149308	-0.00330796	0.00379715
0.0089375	0.0269346	0.0252816	0.0285411	0.0290656	0.0260139		0.64	0.0177316	0.0113067	0.00577935	0.00351725	0.0024761		0.0089375	0.00248871	0.00202358	0.00156224	0.000846944	0.0029656
0.0090125	0.02662	0.0270639	0.0275931	0.0224421	0.0240646		0.65	0.0176494	0.0112084	0.00572423	0.0034974	0.00247098		0.0090125	-0.00173788	-0.000323614	-0.00146802	0.00465407	0.0035053
0.0090875	0.0275795	0.02741	0.028061	0.0251612	0.0233984		0.66	0.0175681	0.0111124	0.00567161	0.00347888	0.00246632		0.0090875	-0.000623674	0.00242189	-0.00209796	0.00720337	0.0024013
0.009175	0.026563	0.0258987	0.0243659	0.0243516	0.0230523		0.67	0.0174878	0.0110188	0.00562136	0.0034616	0.00246209		0.009175	-0.000961102	-0.000806581	0.00466187	0.00183876	-0.000532289
0.00925	0.0290995	0.0208078	0.020399	0.0195863	0.0218075		0.68	0.0174083	0.0109274	0.00557339	0.00344549	0.00245824		0.00925	0.000544192	0.000366181	0.00607959	0.000808815	-0.00124297
0.009325	0.0301021	0.0215016	0.0197322	0.0195238	0.0248078		0.69	0.0173298	0.0108383	0.00552758	0.00343045	0.00245475		0.009325	0.00226826	0.00593164	0.00624299	0.0039406	0.00066814
0.0094	0.025594	0.0195754	0.0240907	0.0146441	0.0235286		0.7	0.0172521	0.0107513	0.00548385	0.00341643	0.00245157		0.0094	0.00233204	0.00634442	0.001504	0.00397652	0.00275131
0.0094875	0.0265338	0.0238759	0.0223131	0.0205903	0.0255678		0.71	0.0171754	0.0106664	0.00544211	0.00340334	0.00244869		0.0094875	0.00462001	0.00280825	-0.00421123	0.00103279	0.00187993
0.0095625	0.0271047	0.0229292	0.0219197	0.0236323	0.0267739		0.72	0.0170995	0.0105836	0.00540225	0.00339114	0.00244607		0.0095625	0.00261754	0.00173795	-0.00350802	-0.00475212	0.00204472
0.0096375	0.0271604	0.0204381	0.0236049	0.026178	0.0222219		0.73	0.0170245	0.0105029	0.0053642	0.00337975	0.00244368		0.0096375	0.0045477	-0.00325649	-8.76427e-05	-0.00184161	0.00290984
0.009725	0.0236218	0.0257776	0.0252535	0.0243122	0.023067		0.74	0.0169504	0.0104241	0.00532788	0.00336913	0.00244152		0.009725	0.00472409	-0.00347162	0.00381358	-0.00178001	0.00305956
0.0098	0.0243734	0.0294646	0.0277202	0.0206551	0.0229094		0.75	0.0168771	0.0103472	0.00529321	0.00335922	0.00243955		0.0098	0.000631484	-0.00010077	0.00263377	0.000777069	-0.000575226
0.0098875	0.0209931	0.0296319	0.0297498	0.0235083	0.0254454		0.76	0.0168048	0.0102723	0.00526011	0.00334998	0.00243776		0.0098875	-3.68988e-05	0.00115648	-0.00337197	-0.000313125	-0.000550939
0.0099625	0.0221402	0.0308832	0.021972	0.0210861	0.0248393		0.77	0.0167332	0.0101992	0.00522852	0.00334135	0.00243614		0.0099625	0.00343903	0.00146055	-0.000196258	0.00385546	0.00170785
0.01005	0.027719	0.0281056	0.0202165	0.0244871	0.0271179		0.78	0.0166625	0.0101279	0.00519837	0.00333331	0.00243466		0.01005	-0.000176032	-0.00227696	0.000734241	0.0034738	0.00239068
0.0101375	0.0263621	0.0251219	0.0285487	0.0241795	0.0262248		0.79	0.0165927	0.0100583	0.00516958	0.00332581	0.00243332		0.0101375	-0.00248807	-0.0030897	-0.00139771	0.000583224	0.00402627
0.010225	0.0250367	0.0173244	0.0292609	0.0238862	0.027495		0.8	0.0165236	0.00999051	0.00514211	0.00331881	0.0024321		0.010225	-0.000644634	0.000904403	-0.000930425	0.00324271	0.00185351
0.0103	0.0265601	0.0235644	0.0268425	0.0224584	0.0252072		0.81	0.0164554	0.00992438	0.00511589	0.00331228	0.002431		0.0103	-0.00142512	0.00519177	0.00415687	0.00517669	0.00207119
0.0103875	0.0260808	0.0222698	0.0263129	0.0225585	0.0223821		0.82	0.016388	0.00985989	0.00509086	0.00330619	0.00242999		0.0103875	0.00297571	0.000223726	0.00231419	0.00265149	0.000846618
0.010475	0.0207248	0.0211658	0.0257204	0.0239369	0.0244801		0.83	0.0163215	0.009797	0.00506697	0.00330051	0.00242907		0.010475	0.0013888	0.000979089	0.00228325	0.00340868	0.00124086
0.0105625	0.0257326	0.019181	0.0228924	0.0250819	0.0234013		0.84	0.0162557	0.00973568	0.00504417	0.00329521	0.00242824		0.0105625	-0.00247579	0.00124319	0.00536703	0.00215016	-0.000514311
0.01065	0.0248253	0.0182341	0.0254906	0.0240133	0.0233438		0.85	0.0161907	0.0096759	0.00502241	0.00329027	0.00242749		0.01065	0.000514535	0.00187038	0.00413917	-0.00252136	-0.000596328
0.0107375	0.024376	0.0223735	0.0292414	0.0226233	0.0229076		0.86	0.0161265	0.00961761	0.00500164	0.00328566	0.0024268		0.0107375	0.00285381	-0.00281843	0.00258934	-0.00159282	-0.00157259
0.010825	0.0228792	0.0223449	0.0264392	0.0224516	0.0255342		0.87	0.0160631	0.00956078	0.00498182	0.00328136	0.00242618		0.010825	0.00417001	-0.00293383	-0.00418571	0.00172327	0.00446941
0.0109125	0.0202266	0.0246592	0.0265455	0.0252827	0.0248401		0.88	0.0160005	0.00950537	0.0049629	0.00327735	0.00242561		0.0109125	0.00392021	-0.00128506	-0.0060406	0.00549674	0.00274461
0.011	0.0235711	0.0267629	0.0264623	0.0240396	0.0265019		0.89	0.0159386	0.00945136	0.00494485	0.00327361	0.0024251		0.011	0.00853838	0.00338278	-0.00150116	0.00564553	9.9205e-05
0.0110875	0.0270764	0.0307574	0.0275639	0.0224248	0.0324141		0.9	0.0158775	0.0093987	0.00492762	0.00327012	0.00242463		0.0110875	0.001715	0.00353706	0.00049702	0.00271963	-0.00256681
0.0111875	0.0296071	0.0293254	0.0227532	0.0228663	0.0306565		0.91	0.0158172	0.00934737	0.00491118	0.00326686	0.00242421		0.0111875	3.16818e-05	0.00113191	-0.0012328	-0.00164798	0.00249702
0.011275	0.0289419	0.0254678	0.0194959	0.0259597	0.0213212		0.92	0.0157575	0.00929734	0.00489548	0.00326382	0.00242382		0.011275	-0.00293022	-0.000629214	0.00497743	0.00212187	-0.00174498
0.0113625	0.0259614	0.025114	0.0194019	0.027315	0.0230079		0.93	0.0156987	0.00924857	0.00488051	0.00326099	0.00242347		0.0113625	0.00496361	-0.00238025	0.00140808	0.00551596	-0.000285847
0.0114625	0.0224123	0.0247577	0.0226724	0.0249947	0.0264273		0.94	0.0156405	0.00920102	0.00486622	0.00325835	0.00242315		0.0114625	0.0034467	-0.00586	-0.00031045	0.0029629	0.000840636
0.01155	0.0248348	0.021775	0.024316	0.0230732	0.0248411		0.95	0.0155831	0.00915469	0.00485258	0.00325588	0.00242286		0.01155	0.00339548	-0.00728133	0.0011586	0.00201768	0.00137024
0.01165	0.029834	0.0242233	0.0249825	0.0226307	0.0263614		0.96	0.0155264	0.00910952	0.00483957	0.00325359	0.0024226		0.01165	-0.00095452	-0.00290447	-0.000696786	0.00341092	-0.000225728
0.0117375	0.0256331	0.0260854	0.0238827	0.0225404	0.0245523		0.97	0.0154704	0.0090655	0.00482715	0.00325144	0.00242236		0.0117375	-0.00228149	0.00566068	0.000693547	0.000675835	-0.000941416
0.0118375	0.0301864	0.0289833	0.024603	0.0303581	0.0264278		0.98	0.0154151	0.0090226	0.0048153	0.00324944	0.00242214		0.0118375	0.00390118	0.00592268	-0.00119843	-0.00222974	-0.00439109
0.0119375	0.0294792	0.0294651	0.0238696	0.0268691	0.0279467		0.99	0.0153606	0.00898079	0.00480399	0.00324758	0.00242194		0.0119375	0.00254857	0.00500673	0.000509366	-0.00305211	-0.00266436
0.012025	0.0291573	0.0316077	0.0237546	0.0202625	0.0217416		1	0.0153067	0.00894004	0.0047932	0.00324583	0.00242176		0.012025	-0.00351392	0.00140705	0.00398542	-0.00045228	0.00160432
0.012125	0.0261728	0.0297351	0.0161251	0.023064	0.0192227		1.01	0.0152534	0.00890033	0.0047829	0.00324421	0.0024216		0.012125	-0.00614799	0.00227433	0.00168325	-0.000217493	0.00259609
0.012225	0.0273324	0.0236634	0.0214145	0.0237599	0.022348		1.02	0.0152009	0.00886163	0.00477307	0.0032427	0.00242145		0.012225	-0.00370595	0.00486992	0.000553687	-0.000383744	0.00133329
0.012325	0.0214427	0.0234247	0.022077	0.0226105	0.026656		1.03	0.015149	0.00882392	0.00476369	0.00324129	0.00242132		0.012325	0.00392363	0.00651528	-0.000780996	0.0022544	0.00373467
0.012425	0.0226638	0.019441	0.0237118	0.0217082	0.0282185		1.04	0.0150978	0.00878717	0.00475474	0.00323997	0.00242119		0.012425	0.00604047	0.00230389	0.0014254	-0.00171747	-0.0011343
0.012525	0.0260963	0.0215271	0.0223257	0.0178342	0.0261211		1.05	0.0150473	0.00875136	0.00474621	0.00323874	0.00242108		0.012525	0.00343207	-0.00348111	-0.00116137	0.000447671	-0.00435647
0.012625	0.0295401	0.024176	0.0251028	0.0213416	0.0264467		1.06	0.0149974	0.00871647	0.00473806	0.00323759	0.00242098		0.012625	-0.000218145	-0.00447123	0.000848914	0.000940568	-0.00616828
0.012725	0.0255777	0.025019	0.0266314	0.0247118	0.0250331		1.07	0.0149481	0.00868246	0.00473028	0.00323652	0.00242089		0.012725	0.000493083	0.00294005	0.00141142	0.00326748	-0.00112734
0.012825	0.0273256	0.0244189	0.0229095	0.0246756	0.0230812		1.08	0.0148995	0.00864933	0.00472286	0.00323553	0.00242081		0.012825	0.003597	0.00272609	0.00344135	0.00211209	-0.00265075
0.012925	0.0213637	0.0242136	0.023826	0.0289243	0.0257358		1.09	0.0148514	0.00861705	0.00471578	0.0032346	0.00242073		0.012925	0.000674867	-0.00232696	-0.00531373	0.000367612	-0.00281951
0.0130375	0.0216617	0.023482	0.0240114	0.0275422	0.0263091		1.1	0.0148041	0.0085856	0.00470903	0.00323373	0.00242066		0.0130375	0.00244042	-0.00550755	0.00170574	0.00207228	0.000384064
0.0131375	0.0234167	0.0198139	0.0251884	0.024475	0.025156		1.11	0.0147573	0.00855495	0.00470258	0.00323292	0.0024206		0.0131375	-0.000722686	-0.00274531	-0.00108703	0.00203576	0.000558867
0.0132375	0.0245254	0.0263664	0.024561	0.0244624	0.023598		1.12	0.0147111	0.00852509	0.00469643	0.00323217	0.00242054		0.0132375	0.00124766	0.00144116	0.00165665	-0.0027662	-0.00176331
0.01335	0.0259469	0.0262335	0.0239392	0.030752	0.0247705		1.13	0.0146656	0.008496	0.00469056	0.00323146	0.00242049		0.01335	-0.0024731	-0.00139121	0.000974083	-0.00313939	-0.00244195
0.01345	0.0309826	0.0265363	0.0254478	0.0265259	0.0241993		1.14	0.0146206	0.00846766	0.00468496	0.0032308	0.00242044		0.01345	-0.00137769	0.0027956	0.00133497	-0.00241084	0.0022691
0.0135625	0.0296578	0.0270032	0.0312026	0.025225	0.0221153		1.15	0.0145762	0.00844005	0.00467962	0.00323019	0.0024204		0.0135625	0.00345461	0.00414347	-0.00297578	-0.00343911	0.000157117
0.0136625	0.0231523	0.0218982	0.0248375	0.0225753	0.0246389		1.16	0.0145324	0.00841314	0.00467452	0.00322962	0.00242036		0.0136625	0.00258349	0.000810783	-0.00346591	-0.00143087	-0.00324019
0.013775	0.0246189	0.0228514	0.0238961	0.0252778	0.0232272		1.17	0.0144892	0.00838694	0.00466966	0.00322909	0.00242033		0.013775	0.0053327	0.00250764	-0.00152766	-0.000611227	-0.000111339
0.0138875	0.0253298	0.0259499	0.0255931	0.0265706	0.0234606		1.18	0.0144465	0.0083614	0.00466502	0.00322859	0.00242029		0.0138875	0.00666401	0.00388335	-0.00326301	-0.00342361	0.00211999
0.014	0.0262694	0.0266345	0.024961	0.0252321	0.0225137		1.19	0.0144044	0.00833653	0.00466059	0.00322813	0.00242027		0.014	0.00118584	0.00065149	-0.000908639	-0.000265576	-0.00302174
0.0141125	0.0231862	0.0252582	0.0224484	0.0252822	0.0247146		1.2	0.0143629	0.0083123	0.00465636	0.0032277	0.00242024		0.0141125	0.00219493	-4.44642e-05	-0.00278222	0.000206629	-0.00399169
0.014225	0.0253626	0.0251668	0.0208462	0.0220989	0.0258109		1.21	0.0143219	0.00828869	0.00465233	0.00322729	0.00242021		0.014225	0.000856769	0.00101424	-0.000292174	-0.000701836	0.00431257
0.0143375	0.0196523	0.0258202	0.0211017	0.0245412	0.0244769		1.22	0.0142814	0.0082657	0.00464848	0.00322692	0.00242019		0.0143375	-0.0011156	-0.00102512	0.00400661	0.0031843	0.00246469
0.01445	0.0224855	0.0246973	0.0217737	0.0240821	0.0220171		1.23	0.0142415	0.0082433	0.00464481	0.00322656	0.00242017		0.01445	0.00207728	-0.000338352	0.00173151	0.00135172	0.00401032
0.0145625	0.0222652	0.0238837	0.0189232	0.0209406	0.0202006		1.24	0.0142021	0.00822148	0.00464131	0.00322624	0.00242015		0.0145625	0.00326258	0.000912308	-0.000703604	-0.00249305	-0.00160109
0.014675	0.0251617	0.0288732	0.0226377	0.0271307	0.025391		1.25	0.0141633	0.00820022	0.00463796	0.00322593	0.00242014		0.014675	0.00165416	0.00274942	-0.00165281	-0.00354485	-0.00361383
0.0147875	0.0271557	0.0271138	0.0252871	0.0280212	0.0232293		1.26	0.0141249	0.00817952	0.00463477	0.00322565	0.00242012		0.0147875	0.00332484	0.00122379	-0.00214438	-0.00244798	-0.00124366
0.0149	0.025974	0.024139	0.0251986	0.022439	0.0233165		1.27	0.0140871	0.00815935	0.00463173	0.00322538	0.00242011		0.0149	0.00065833	0.000487594	0.000327952	0.00360708	0.00213116
0.015025	0.0273886	0.0238798	0.0223793	0.0251853	0.0190347		1.28	0.0140498	0.0081397	0.00462883	0.00322513	0.0024201		0.015025	0.00183989	0.0035386	0.00042463	0.00230944	0.00129412
0.0151375	0.0261076	0.0254376	0.0226676	0.0261672	0.0217849		1.29	0.014013	0.00812057	0.00462606	0.0032249	0.00242008		0.0151375	0.0030498	0.00363536	-0.00503341	-0.000184089	0.00330159
0.0152625	0.0277179	0.02379	0.022696	0.0238298	0.0235517		1.3	0.0139766	0.00810193	0.00462341	0.00322469	0.00242007		0.0152625	0.000273543	0.00491551	0.000266877	2.70336e-05	0.000454551
0.015375	0.0241688	0.0250563	0.0252451	0.0213452	0.0184417		1.31	0.0139408	0.00808377	0.00462089	0.00322449	0.00242006		0.015375	-0.00143715	0.00426587	0.00369477	0.00319498	-0.0026488
0.0155	0.0207736	0.0261421	0.0232879	0.0240398	0.0222445		1.32	0.0139054	0.00806609	0.00461849	0.0032243	0.00242006		0.0155	0.00108992	-0.000982436	0.000924206	0.00358062	0.00499062
0.015625	0.0267752	0.0252427	0.020815	0.0241002	0.0244554		1.33	0.0138706	0.00804886	0.00461619	0.00322412	0.00242005		0.015625	-0.00034738	-0.000415485	0.00203682	0.00414483	0.00311811
0.0157375	0.0264254	0.0276138	0.0254042	0.0265044	0.0223787		1.34	0.0138362	0.00803209	0.004614	0.00322396	0.00242004		0.0157375	-0.00226098	0.000630614	-0.00146154	0.00298432	0.00156727
0.0158625	0.0273358	0.0283654	0.0224772	0.0231882	0.0225704		1.35	0.0138022	0.00801575	0.00461191	0.00322381	0.00242004		0.0158625	-0.000268873	0.000386218	-0.000181469	-0.00197669	0.000188279
0.0159875	0.0261368	0.0229336	0.0230634	0.0251155	0.0251815		1.36	0.0137687	0.00799983	0.00460991	0.00322367	0.00242003		0.0159875	0.00255886	-0.00157662	0.000200542	0.00205336	0.0026805
0.0161125	0.0232657	0.026176	0.0230639	0.0215748	0.0209189		1.37	0.0137357	0.00798433	0.00460801	0.00322353	0.00242003		0.0161125	-0.00173729	0.00191872	0.00217443	0.00387583	0.00304665
0.0162375	0.0262326	0.0265557	0.0197328	0.0206704	0.0182243		1.38	0.0137031	0.00796923	0.00460619	0.00322341	0.00242002		0.0162375	-8.58554e-05	0.00421274	-0.000111976	0.00448093	-0.000587717
0.0163625	0.0247896	0.0236492	0.0230495	0.0230543	0.022985		1.39	0.013671	0.00795453	0.00460446	0.00322329	0.00242002		0.0163625	-0.00273847	0.00342119	0.00222203	0.00230861	0.00102195
0.0165	0.0290386	0.0244226	0.0265232	0.0227767	0.02112		1.4	0.0136393	0.00794021	0.00460281	0.00322319	0.00242001		0.0165	-0.00268129	0.00329134	0.00353476	0.00488389	-0.00103213
0.016625	0.0281268	0.0241931	0.0237259	0.0231806	0.0223884		1.41	0.013608	0.00792626	0.00460123	0.00322309	0.00242001		0.016625	-0.000925691	-0.00465722	0.00109654	0.00296026	-0.00151428
0.01675	0.0290787	0.0244486	0.0287932	0.0205608	0.0245481		1.42	0.0135772	0.00791268	0.00459973	0.00322299	0.00242001		0.01675	0.000971779	-0.00404867	-0.00032399	0.00348773	0.00487803
0.016875	0.0291423	0.0238023	0.0222869	0.0229571	0.0286413		1.43	0.0135468	0.00789945	0.00459829	0.00322291	0.00242		0.016875	-0.000560888	-0.00259771	0.00426909	0.000824462	0.00188693
0.0170125	0.0275336	0.0225185	0.0241209	0.022564	0.0254283		1.44	0.0135168	0.00788656	0.00459692	0.00322282	0.00242		0.0170125	0.00223201	-0.00279102	-0.00268246	-0.00134691	-0.00800568
0.01715	0.0252534	0.019805	0.0280072	0.0191622	0.0226103		1.45	0.0134872	0.00787401	0.00459561	0.00322275	0.00242		0.01715	-0.000486742	-0.00228675	-0.00289159	0.00249289	-0.00629231
0.017275	0.0237786	0.021222	0.0232861	0.0224773	0.02275		1.46	0.013458	0.00786179	0.00459437	0.00322268	0.00242		0.017275	0.000444257	0.000626259	-0.00135985	-0.00774668	-0.0020274
0.0174125	0.0233584	0.0207795	0.026039	0.0229117	0.0218151		1.47	0.0134292	0.00784989	0.00459318	0.00322261	0.00241999		0.0174125	0.00138561	0.00259228	-0.00380371	0.000175487	-0.00134091
0.01755	0.0225367	0.0196721	0.0261117	0.0215351	0.0235166		1.48	0.0134008	0.0078383	0.00459204	0.00322255	0.00241999		0.01755	0.0037452	-0.00199222	-0.00148368	0.0019224	-0.00311257
0.017675	0.0252985	0.0257713	0.0235038	0.0232927	0.026032		1.49	0.0133728	0.00782701	0.00459096	0.00322249	0.00241999		0.017675	0.00122057	0.00100565	-0.000425788	0.00554619	0.000489041
0.0178125	0.0258516	0.0263627	0.019587	0.0261323	0.0232316		1.5	0.0133452	0.00781602	0.00458992	0.00322244	0.00241999		0.0178125	-0.00134071	-0.000406511	0.00352064	0.00282493	-0.00243641
0.01795	0.0238251	0.0254391	0.0196172	0.0274534	0.0188863		1.51	0.013318	0.00780531	0.00458894	0.00322239	0.00241999		0.01795	-0.00318512	-0.00395071	0.00459317	0.00107107	-0.00258985
0.0180875	0.0264656	0.0253869	0.0247874	0.0242058	0.0228918		1.52	0.0132911	0.00779489	0.004588	0.00322234	0.00241999		0.0180875	0.00132567	0.000206752	0.00129671	-0.00106919	0.00113008
0.0182375	0.0291181	0.0228633	0.0189161	0.0247972	0.0239002		1.53	0.0132647	0.00778473	0.0045871	0.0032223	0.00241999		0.0182375	0.0021259	0.0025955	-0.000702798	-0.00137597	0.00485283
0.018375	0.0274146	0.0237895	0.0248872	0.0248287	0.0200003		1.54	0.0132386	0.00777484	0.00458624	0.00322226	0.00241998		0.018375	0.00410494	0.0043704	-2.63971e-05	0.00192292	0.00316651
0.0185125	0.0283529	0.0231868	0.0275652	0.0258164	0.0217834		1.55	0.0132128	0.00776522	0.00458543	0.00322222	0.00241998		0.0185125	0.00101036	-0.004265	0.000853283	0.00412943	0.00192502
0.01865	0.0255719	0.0260894	0.0191561	0.0268999	0.0207287		1.56	0.0131874	0.00775584	0.00458465	0.00322219	0.00241998		0.01865	-0.00281572	-0.00326179	0.00247238	0.00476122	0.000145213
0.0188	0.0259606	0.0236277	0.0220978	0.0299419	0.0218986		1.57	0.0131624	0.00774671	0.0045839	0.00322215	0.00241998		0.0188	-0.00347326	-0.00236804	0.00389768	0.00355638	0.00233208
0.0189375	0.0259511	0.0210326	0.0231022	0.0249758	0.0241739		1.58	0.0131377	0.00773781	0.00458319	0.00322212	0.00241998		0.0189375	0.000145277	-0.00141941	0.00294181	0.00131807	-0.00116159
0.0190875	0.0254199	0.0194281	0.0211671	0.0213715	0.0175087		1.59	0.0131134	0.00772915	0.00458251	0.00322209	0.00241998		0.0190875	0.00096713	0.00200753	0.000786982	-0.00359002	0.000958684
0.0192375	0.0274664	0.0266553	0.0208604	0.0217024	0.0191922		1.6	0.0130894	0.00772072	0.00458187	0.00322207	0.00241998		0.0192375	0.00403792	-0.00145626	0.00333162	-0.000836689	0.00496509
0.019375	0.0285165	0.0280817	0.0209883	0.0214681	0.0263138		1.61	0.0130657	0.00771251	0.00458125	0.00322204	0.00241998		0.019375	0.00307881	0.00212804	-0.00140328	0.00533724	0.0011271
0.019525	0.0251512	0.022878	0.0237766	0.0231501	0.025995		1.62	0.0130424	0.00770451	0.00458066	0.00322202	0.00241998		0.019525	-0.00233813	-0.00231968	-0.00153714	0.00172182	0.00559598
0.019675	0.0248067	0.0229914	0.0221892	0.023136	0.0243863		1.63	0.0130193	0.00769672	0.0045801	0.003222	0.00241998		0.019675	-0.00141455	0.00439593	-0.000840291	0.00326782	0.000811864
0.019825	0.0260475	0.0232083	0.022332	0.027225	0.0244811		1.64	0.0129967	0.00768914	0.00457957	0.00322198	0.00241998		0.019825	-0.00204937	0.0070064	-0.00256571	0.00256517	0.00590545
0.019975	0.02336	0.0288128	0.0194518	0.0237318	0.0200541		1.65	0.0129743	0.00768176	0.00457906	0.00322196	0.00241998		0.019975	-0.00111162	0.00207885	0.00306133	0.00614214	0.00121424
0.0201375	0.0218516	0.0295712	0.0225271	0.0212476	0.0218955		1.66	0.0129522	0.00767456	0.00457857	0.00322194	0.00241998		0.0201375	-0.00373766	-0.0013924	0.00518533	0.00255258	0.000562501
0.0202875	0.0245107	0.0232771	0.0284528	0.0243736	0.021464		1.67	0.0129305	0.00766756	0.0045781	0.00322192	0.00241998		0.0202875	0.00161318	-0.0012873	0.00275723	-0.00104818	0.00188565
0.0204375	0.0281142	0.0241424	0.0237349	0.0219637	0.0214903		1.68	0.012909	0.00766074	0.00457766	0.00322191	0.00241998		0.0204375	0.00222274	-0.00276725	0.00332315	-0.00165003	-9.14918e-05
0.0206	0.0237476	0.0216125	0.0226099	0.0184098	0.0143104		1.69	0.0128879	0.0076541	0.00457724	0.00322189	0.00241998		0.0206	0.0020291	-0.000712083	-0.000191685	-0.00352683	0.00617056
0.02075	0.0199086	0.0249321	0.0276605	0.0195301	0.0188414		1.7	0.0128671	0.00764764	0.00457683	0.00322188	0.00241998		0.02075	0.00728082	0.000741426	-0.000793144	0.000489508	0.00196403
0.0209125	0.0262426	0.025035	0.0221816	0.0233403	0.0213251		1.71	0.0128465	0.00764134	0.00457645	0.00322187	0.00241998		0.0209125	0.00450978	-1.69628e-05	0.00186051	0.00328958	-0.00219978
0.021075	0.0250485	0.0235859	0.0183722	0.0229361	0.021469		1.72	0.0128263	0.00763521	0.00457608	0.00322186	0.00241998		0.021075	-0.00268353	0.000347217	0.000696778	0.00507497	0.000709477
0.021225	0.025526	0.0267183	0.0239239	0.0218009	0.0213895		1.73	0.0128063	0.00762924	0.00457573	0.00322185	0.00241998		0.021225	-0.000191267	2.87558e-05	-0.000347334	0.00123042	0.00168167
0.0213875	0.0245415	0.0265195	0.0241345	0.0168749	0.017302		1.74	0.0127866	0.00762343	0.00457539	0.00322184	0.00241998		0.0213875	0.000278513	-0.0035622	0.00212807	6.08892e-05	-0.000812665
0.02155	0.0238329	0.0231303	0.0257173	0.0187029	0.0216605		1.75	0.0127672	0.00761777	0.00457507	0.00322183	0.00241998		0.02155	-0.000937287	-0.00130749	-0.00117072	0.00336635	-0.0046054
0.0217125	0.0268224	0.0214089	0.0255776	0.0229232	0.020213		1.76	0.0127481	0.00761225	0.00457477	0.00322182	0.00241998		0.0217125	-0.00142644	0.00141108	-0.00204015	0.00463184	0.000244494
0.021875	0.0255864	0.0218635	0.0244993	0.0257365	0.0255184		1.77	0.0127292	0.00760689	0.00457448	0.00322182	0.00241998		0.021875	0.00260019	0.00232913	0.000365137	-0.000538549	0.000751689
0.02205	0.0283873	0.023701	0.021613	0.0241872	0.0242159		1.78	0.0127106	0.00760166	0.0045742	0.00322181	0.00241998		0.02205	-0.000112507	0.00167604	-0.0027337	0.0021957	-6.87997e-05
0.0222125	0.0275357	0.023332	0.0220731	0.0217615	0.0204598		1.79	0.0126923	0.00759657	0.00457394	0.00322181	0.00241998		0.0222125	-0.00137389	-0.00188008	0.00236234	0.000720376	0.0015106
0.022375	0.0241326	0.0244363	0.0239694	0.0223389	0.0225578		1.8	0.0126742	0.00759162	0.00457368	0.0032218	0.00241998		0.022375	-0.00237847	0.00145103	-0.000437003	0.00185427	-0.00325107
0.02255	0.0263978	0.0241035	0.0222606	0.0194222	0.0204288		1.81	0.0126564	0.00758679	0.00457344	0.0032218	0.00241998		0.02255	-0.00233731	0.00430422	-0.000235317	0.00206454	-4.72252e-05
0.022725	0.0225656	0.0284407	0.0219717	0.0224319	0.0223377		1.82	0.0126388	0.00758209	0.00457321	0.0032218	0.00241998		0.022725	0.00192289	-0.00303362	-0.0016456	0.000769071	-0.00259588
0.0228875	0.0242297	0.0288404	0.0202275	0.0246205	0.0203333		1.83	0.0126215	0.00757752	0.00457299	0.00322179	0.00241998		0.0228875	2.78716e-05	-0.0020802	-0.00309659	-0.00263134	-0.00280686
0.0230625	0.0226137	0.0238302	0.0224914	0.0178056	0.0196292		1.84	0.0126045	0.00757306	0.00457278	0.00322179	0.00241998		0.0230625	-0.00166082	0.000359412	-0.00340363	-0.00299616	-0.00516892
0.0232375	0.0276449	0.026128	0.0247207	0.0246465	0.01876		1.85	0.0125876	0.00756873	0.00457258	0.00322178	0.00241997		0.0232375	-0.00288101	0.00348517	0.00253525	0.00366508	0.000951305
0.0234125	0.0291373	0.0257989	0.022478	0.0221058	0.0210927		1.86	0.0125711	0.0075645	0.00457239	0.00322178	0.00241997		0.0234125	0.000114028	0.00617697	0.00254204	0.0034983	-0.000513848
0.0235875	0.0259698	0.0263753	0.0202367	0.0266528	0.0264627		1.87	0.0125547	0.00756039	0.00457221	0.00322177	0.00241997		0.0235875	-0.00079826	-0.000532857	-0.000576442	-0.000814432	0.00162693
0.0237625	0.0241796	0.0244591	0.0212732	0.0228686	0.0217041		1.88	0.0125386	0.00755639	0.00457204	0.00322177	0.00241997		0.0237625	-0.00420456	0.00308123	0.000952338	-0.00292312	-0.00278073
0.0239375	0.0255412	0.0241505	0.0232152	0.0196349	0.0186043		1.89	0.0125227	0.00755249	0.00457187	0.00322177	0.00241997		0.0239375	-0.00366818	0.0027108	-0.00159145	-0.00138049	0.00206945
0.024125	0.0240787	0.022597	0.0226191	0.0266535	0.0208359		1.9	0.0125071	0.00754869	0.00457175	0.00322176	0.00241997		0.024125	-5.8619e-05	-0.000284837	0.000722563	0.00246592	1.38909e-05
0.0243	0.0245622	0.0262217	0.0220067	0.0267691	0.0197555		1.91	0.0124916	0.00754499	0.00457162	0.00322176	0.00241997		0.0243	0.00145767	-0.00091722	0.00191162	0.0014506	-0.00109121
0.0244875	0.0265352	0.0233383	0.0211167	0.0229461	0.0216746		1.92	0.0124764	0.00754143	0.00457149	0.00322175	0.00241997		0.0244875	0.000578939	0.00117301	0.00443972	0.000681986	-0.00299174
0.024675	0.0258324	0.022463	0.0206949	0.0207124	0.0200924		1.93	0.0124614	0.00753823	0.00457137	0.00322175	0.00241997		0.024675	-0.0004275	0.00210209	0.000705033	-0.00244808	0.00343648
0.02485	0.024866	0.0282582	0.0190245	0.0228965	0.0224682		1.94	0.0124467	0.00753502	0.00457124	0.00322174	0.00241997		0.02485	-0.000617162	-0.00423248	0.000391585	0.000444081	0.00179178
0.0250375	0.0282087	0.0251432	0.0201984	0.0264225	0.0202482		1.95	0.0124321	0.00753182	0.00457111	0.00322174	0.00241997		0.0250375	0.00122533	-0.000525688	0.00124924	0.000258759	-0.00019019
0.025225	0.0268466	0.0226768	0.0255707	0.0263744	0.0208453		1.96	0.012418	0.00752862	0.00457099	0.00322174	0.00241997		0.025225	-0.00281587	-0.000864284	0.00364954	-0.00215677	0.0039745
0.0254125	0.0269167	0.0240295	0.0237622	0.0255572	0.0245712		1.97	0.0124041	0.00752541	0.00457086	0.00322173	0.00241997		0.0254125	0.00304131	-0.000719735	-0.000363783	-0.00109219	0.00571277
0.0256125	0.0259312	0.0265179	0.0249733	0.0208072	0.0174995		1.98	0.0123902	0.00752221	0.00457074	0.00322173	0.00241997		0.0256125	0.00159885	-0.000897966	0.000824698	0.00233891	-0.00246345
0.0258	0.0304692	0.0269281	0.0229232	0.022824	0.021718		1.99	0.0123763	0.00751901	0.00457061	0.00322172	0.00241997		0.0258	0.0043305	0.00239874	0.00134611	-0.00113873	-0.00276311
0.0259875	0.0256483	0.0212083	0.023873	0.0215981	0.0175436		2	0.0123624	0.00751581	0.00457048	0.00322172	0.00241997		0.0259875	-0.00184681	0.00388212	-0.0017442	0.00142244	-0.00396801
0.0261875	0.0266838	0.020238	0.0230216	0.0186683	0.0182424									0.0261875	0.000344989	-0.000884995	0.000832774	0.000588427	0.000287326
0.026375	0.0249233	0.0259914	0.0217343	0.0199555	0.0158845									0.026375	-0.000455412	-0.00312881	0.00316686	0.000411443	0.0014695
0.026575	0.0236276	0.0239058	0.0209988	0.0242683	0.0196379									0.026575	-0.00181823	0.00280052	-4.91671e-05	0.00366264	-0.000614193
0.026775	0.0265635	0.0241537	0.0201051	0.0242418	0.0209698									0.026775	0.00266326	-0.0018411	-0.00168588	0.003501	0.000691425
0.026975	0.0270165	0.0194289	0.0209544	0.0252082	0.0264685									0.026975	-0.00227401	-0.000538162	-0.00190009	-0.00146233	-0.000382937
0.027175	0.0308343	0.0251146	0.0248564	0.0240656	0.0233099									0.027175	0.00122541	0.00100144	-0.00142764	0.00512346	-0.00117886
0.027375	0.0229409	0.0284683	0.0229757	0.0213019	0.0230604									0.027375	0.00488842	0.000238044	0.00100346	0.000162442	0.00075258
0.0275875	0.0230375	0.0225192	0.0190516	0.0217525	0.0212836									0.0275875	-5.33758e-05	-0.00167778	0.00149855	0.00391762	0.00586674
0.0277875	0.0213374	0.0237078	0.0209691	0.0186449	0.0202668									0.0277875	-0.00469988	0.00424303	-0.00187885	0.00262521	0.00194201
0.0279875	0.0255596	0.0247275	0.0205019	0.0179146	0.0212051									0.0279875	-0.00178361	0.00163039	-0.00160929	0.00123492	4.43573e-05
0.0282	0.0247156	0.0208099	0.0203286	0.0172266	0.0207702									0.0282	0.00133057	0.00170853	-0.00051705	-0.000457409	-0.00250102
0.0284125	0.0264805	0.0246054	0.0207942	0.0254792	0.0200368									0.0284125	0.000969749	0.00038719	-0.00182595	-0.00160878	-0.00266798
0.028625	0.026016	0.0247341	0.0230952	0.0269135	0.0198771									0.028625	-7.11083e-06	-0.00146243	0.00139445	-0.00254882	-0.00152716
0.0288375	0.0288319	0.0245221	0.0172131	0.0248986	0.0222392									0.0288375	0.00138233	-0.00236561	-0.0017409	0.000643943	0.0017736
0.02905	0.0274406	0.0204386	0.0222724	0.0210412	0.0188889									0.02905	0.00133237	-0.00388784	-0.00322278	0.00230184	-0.000661881
0.0292625	0.023099	0.0203029	0.021201	0.0239403	0.0194669									0.0292625	0.00402289	-0.00118699	-0.00117454	0.00429607	-0.00100481
0.029475	0.0263881	0.0305736	0.0214688	0.0267935	0.0215205									0.029475	0.000571282	0.00165323	-0.000386146	-0.00239809	-2.80163e-05
0.0297	0.030663	0.0215208	0.0197312	0.0213153	0.0230026									0.0297	-0.000266933	0.000118722	-0.00437646	-0.0010832	0.00213251
0.0299125	0.0282581	0.0258141	0.0246435	0.0237848	0.0213411									0.0299125	-0.00109409	-0.000364213	-0.00108899	0.00195508	-0.000748532
0.0301375	0.0279474	0.0221503	0.0216314	0.0230955	0.0185888									0.0301375	-0.00469292	-0.00222134	-0.000692472	0.000640713	0.00289708
0.0303625	0.0252255	0.0259047	0.0212532	0.0195096	0.0197127									0.0303625	-0.00109013	0.00239868	-0.00471612	0.00159664	0.00155913
0.0305875	0.0237838	0.0205489	0.019962	0.0213915	0.0190323									0.0305875	-0.00382647	0.000898556	-0.00136484	-0.000929601	-0.000725946
0.0308125	0.0276777	0.0249651	0.0218486	0.0179892	0.0205641									0.0308125	0.00170457	-0.00442389	-0.00176987	-0.000359468	0.00302553
0.0310375	0.0232255	0.0231718	0.0220891	0.025726	0.0181985									0.0310375	0.00345461	0.000228364	0.00159405	7.33395e-05	-0.000196756
0.0312625	0.0289769	0.0231702	0.0225847	0.0200054	0.0189042									0.0312625	-0.000734752	0.000343078	0.000597315	-0.00024096	2.26741e-05
0.0315	0.0236286	0.0197453	0.0247871	0.023147	0.0159984									0.0315	0.0026322	3.44008e-05	0.00358731	0.0011888	-0.00138022
0.031725	0.0214017	0.0267858	0.0218089	0.0259072	0.0204695									0.031725	0.000250417	0.00382023	0.00148364	0.00329549	-0.000180891
0.0319625	0.0247169	0.0261245	0.0222015	0.020971	0.0211434									0.0319625	-0.00123266	0.00139734	0.000971854	6.68803e-05	0.00130588
0.0322	0.0269593	0.0184197	0.0222855	0.0274692	0.0232634									0.0322	-0.00118477	0.00183827	-0.00153131	-0.000943363	-0.000889284
0.0324375	0.029011	0.0231106	0.0231724	0.0222707	0.0191749									0.0324375	0.00138185	-0.00195401	-0.000718792	0.00235199	-0.0020028
0.032675	0.0235638	0.0221689	0.0232609	0.0229429	0.0220121									0.032675	-0.00422628	0.000888188	-0.00168923	2.68479e-05	-0.00141728
0.0329125	0.0231565	0.0242532	0.021784	0.0248447	0.0208934									0.0329125	0.00148705	-0.000204717	0.000542696	-0.000354928	-0.00298679
0.0331625	0.0269157	0.0226508	0.0188	0.0216601	0.0222127									0.0331625	9.94242e-06	-0.00189903	-0.00188108	0.00036083	0.00478217
0.0334	0.0245134	0.0242275	0.0216007	0.0186546	0.0203427									0.0334	-0.00167323	-0.00252763	0.00269715	0.00155301	0.00357132
0.03365	0.0265882	0.0236432	0.0212958	0.0211202	0.0196644									0.03365	-0.0028781	5.02401e-05	0.00202701	0.00123374	0.0027886
0.0339	0.026105	0.0257067	0.0234045	0.0212699	0.0183233									0.0339	0.0019931	-0.000827923	-0.0032386	0.00265374	0.000855455
0.0341375	0.0267628	0.0237256	0.0222383	0.0192804	0.0174735									0.0341375	-0.000738498	0.000217515	-0.00662502	0.00343985	0.000779478
0.0344	0.0249346	0.0228701	0.0249381	0.0219508	0.0219596									0.0344	0.002333	-0.00244936	-0.00223884	-0.000519138	0.000809319
0.03465	0.0226917	0.0230547	0.0217055	0.0229542	0.0176095									0.03465	-0.000117061	0.000342971	-0.0018319	0.00339749	0.00501943
0.0349	0.0258245	0.026488	0.0218396	0.0189768	0.0170061									0.0349	-0.00157801	0.00134149	0.000542341	0.000365898	0.0022753
0.03515	0.0229745	0.0235169	0.0207698	0.022855	0.0218721									0.03515	0.00214525	0.0045193	0.00264448	0.00392901	-0.00141437
0.0354125	0.0242119	0.0239932	0.0213583	0.0225535	0.0193372									0.0354125	-0.00128308	0.000166871	-0.0012162	-0.00644248	0.0016395
0.035675	0.0231171	0.0259767	0.0193591	0.0208888	0.0184601									0.035675	0.000781229	-0.00114867	0.00310236	-0.00140325	-0.00272827
0.0359375	0.0208274	0.0234247	0.0220048	0.0236047	0.0190523									0.0359375	0.00142295	0.000756108	0.00160914	-0.00196797	-0.000507912
0.0362	0.0287374	0.0238223	0.0230558	0.0198116	0.0180441									0.0362	0.00543938	0.000498321	-0.000521149	-0.000249947	-0.00174262
0.0364625	0.0240751	0.0263042	0.0205279	0.0190107	0.0148157									0.0364625	-0.00101814	-0.00125899	-0.00556893	0.00101005	0.00149938
0.036725	0.0251549	0.0229557	0.0216264	0.0210493	0.0175299									0.036725	0.00108736	0.00153119	-0.00384698	0.00236202	-0.000296562
0.037	0.0289291	0.0248851	0.0185996	0.0207541	0.0202406									0.037	0.00166679	-0.00363281	0.00174526	0.0038114	0.00415124
0.0372625	0.0251307	0.0225237	0.0214531	0.0189563	0.0199307									0.0372625	0.00289017	0.000522994	-0.000265341	0.000169323	0.00284623
0.0375375	0.0254383	0.0192288	0.0237501	0.019382	0.0170124									0.0375375	0.00369807	-4.87635e-05	-0.00176708	-0.00148759	0.00246376
0.0378125	0.0284824	0.0269943	0.0210376	0.0190582	0.0145399									0.0378125	0.00233773	-0.00235157	-0.00218741	0.000775445	-0.000511309
0.0380875	0.0286189	0.0270917	0.021842	0.0169836	0.0157083									0.0380875	-0.00131857	-0.000877281	-0.000314648	-0.000667929	0.00458571
0.0383625	0.0282731	0.0232963	0.0222396	0.0181559	0.0186728									0.0383625	-0.00184011	-0.00137888	-0.000788201	-0.00096744	-0.00019709
0.03865	0.0227305	0.0229502	0.0209922	0.0223363	0.0169824									0.03865	0.00186769	0.00157889	0.00131556	4.20765e-05	0.00130808
0.038925	0.0222915	0.0238346	0.0192937	0.0195819	0.0202863									0.038925	0.000659118	0.002291	-0.00182183	0.00582838	0.000608299
0.0392125	0.0226042	0.0261319	0.0201427	0.0158894	0.0186106									0.0392125	0.000874458	-0.000457913	0.000712656	0.00328375	0.00070109
0.0395	0.0254193	0.023338	0.0209061	0.0205451	0.0162815									0.0395	-0.00110644	-0.00104196	0.00355788	-0.00144556	0.000706709
0.0397875	0.0286517	0.0251125	0.0178024	0.0206512	0.0207521									0.0397875	-0.000941993	-0.00204974	0.00198042	0.000301037	0.00294336
0.040075	0.026386	0.0255817	0.0192217	0.0230493	0.0204244									0.040075	0.00253736	-1.62894e-05	0.0019531	-0.00129194	0.00374257
0.0403625	0.0290625	0.0248546	0.019868	0.0198631	0.0192274									0.0403625	0.00317509	0.00109071	-0.000665928	0.000353764	-0.00173126
0.0406625	0.0251423	0.0232209	0.0200098	0.0206407	0.0178509									0.0406625	-0.000758112	0.00470488	-0.000807965	-0.000319015	-0.00205471
0.0409625	0.0268048	0.026593	0.0201007	0.0217491	0.0228193									0.0409625	-0.0033737	-0.00170007	5.58316e-05	0.00423791	-0.00115937
0.04125	0.0264356	0.020801	0.0236401	0.0220191	0.0176153									0.04125	-0.00631761	0.000608572	-0.000807619	0.00233797	0.00175771
0.04155	0.0269456	0.0243575	0.0198197	0.0201089	0.0154651									0.04155	-0.00338356	0.000620016	-0.00420606	-0.00110358	0.00228439
0.04185	0.0288059	0.0238585	0.0226332	0.0196008	0.0184934									0.04185	-0.00204412	0.00474224	0.00400514	-0.0020282	-0.00304704
0.0421625	0.024292	0.0206062	0.0230227	0.0195435	0.0183474									0.0421625	-0.000228886	0.000817241	0.000788129	-0.000283315	-0.0012757
0.0424625	0.0239167	0.0217088	0.0228144	0.0186467	0.0180512									0.0424625	0.000183286	0.00244063	-7.27001e-05	-0.000723809	-0.000268481
0.042775	0.0239209	0.023395	0.0216821	0.0224542	0.0183755									0.042775	-0.000270877	0.000405107	0.00211623	0.00358236	-0.00158541
0.0430875	0.0283765	0.0251952	0.021624	0.0219994	0.0178304									0.0430875	0.000584691	-0.000884594	-0.0034363	0.00146359	-0.00202025
0.0434	0.0249291	0.0253186	0.0212724	0.022064	0.0156006									0.0434	0.00103341	0.00116528	0.000757755	0.00305223	-0.00101921
0.0437125	0.0207103	0.0215161	0.0203898	0.020528	0.019182									0.0437125	0.00283072	0.000516674	0.000800024	-7.78121e-05	0.000408224
0.044025	0.0255803	0.0273107	0.0220642	0.019799	0.0201205									0.044025	-0.00182909	0.00101987	0.00319811	-0.00135969	0.0015528
0.04435	0.0246134	0.0202201	0.0199531	0.0198794	0.0165496									0.04435	-0.0024528	-0.00330598	-0.00192011	0.000868621	-0.000593155
0.044675	0.0236641	0.021322	0.0166955	0.0199169	0.0163803									0.044675	0.000906854	-0.00213575	-0.00143334	0.00206302	0.000767419
0.0449875	0.0225433	0.0246096	0.0239171	0.0185619	0.0166174									0.0449875	-0.00187486	-0.00128151	0.00190884	-0.00342655	0.00192482
0.0453125	0.0245977	0.0220946	0.0162766	0.0190188	0.0210919									0.0453125	-0.00233516	0.000487414	-0.00113978	-0.00742443	0.00333405
0.04565	0.0219763	0.0244491	0.0195823	0.0176163	0.0171108									0.04565	-0.000888181	-0.000833333	-0.00286371	-7.28101e-06	-0.002378
0.045975	0.0264385	0.023687	0.0200689	0.0208074	0.02026									0.045975	-0.00133501	-0.00056654	0.00295363	0.0029482	0.0008989
0.0463125	0.0245338	0.0224956	0.0181343	0.0182381	0.0161599									0.0463125	0.000686294	-0.000120678	-0.0022	0.000795864	0.000876233
0.04665	0.023085	0.0235954	0.0206632	0.0205942	0.0161786									0.04665	-0.0011748	-0.00205429	-0.00128263	0.00129438	-0.0022065
0.0469875	0.0245858	0.0238816	0.0198614	0.0199448	0.0146426									0.0469875	0.00285779	-0.000616278	-0.000348858	-0.00113124	0.000950429
0.047325	0.0235643	0.0211345	0.0204875	0.021101	0.0167306									0.047325	0.000481351	-0.00167975	-0.00155929	0.00335811	0.000822294
0.0476625	0.0218721	0.0238352	0.0194008	0.0198298	0.0178944									0.0476625	-0.00269407	-0.00218438	-0.00107234	-0.000458741	-9.28082e-05
0.0480125	0.0250197	0.0239258	0.0243546	0.0208668	0.0179782									0.0480125	0.00264429	-0.000299369	7.04672e-05	-0.0038764	0.00453321
0.04835	0.0247707	0.0232398	0.0194686	0.0182321	0.0206938									0.04835	-0.00028996	-0.000152343	-0.003256	-0.000794268	0.00388629
0.0487	0.0240491	0.0214384	0.0221984	0.0191767	0.0176229									0.0487	0.00209554	-0.00120183	-0.00208476	-0.000853991	-0.000689633
0.04905	0.0227494	0.0231453	0.020863	0.018782	0.0151628									0.04905	0.000393468	-0.00119765	-0.0014572	0.000572724	-0.00354575
0.0494125	0.0264102	0.0265295	0.0205019	0.0213891	0.0172432									0.0494125	0.000487763	-0.00246555	-0.00100206	-0.00271989	0.00081583
0.0497625	0.026272	0.0241416	0.0223239	0.0185976	0.016536									0.0497625	-0.00125304	-5.7283e-05	-0.00198032	0.00423784	0.00073384
0.050125	0.0229645	0.0267214	0.0226314	0.0188972	0.0172884									0.050125	-0.000592317	0.0025327	-0.000503852	-0.00359062	0.00926844
0.0504875	0.0227754	0.0248113	0.0227291	0.0230154	0.0161746									0.0504875	0.00130854	-0.00035627	0.00179035	0.00204207	-0.000291846
0.05085	0.0258718	0.0238764	0.0240032	0.0202245	0.0191437									0.05085	-0.00218007	-0.00461576	-0.00143251	-0.000371702	0.00138261
0.0512125	0.0247114	0.0237971	0.0212328	0.0180264	0.0157768									0.0512125	-0.000956266	0.000811569	-0.00344062	-0.00047568	-0.000313627
0.0515875	0.0219346	0.0274846	0.0199494	0.0181462	0.016416									0.0515875	-0.00238285	0.0021858	-0.00418046	-0.00185775	-0.0019466
0.05195	0.0258112	0.0240605	0.0217112	0.022872	0.0161137									0.05195	-0.000551324	-0.00177276	-0.0022716	-0.00128672	0.000675827
0.052325	0.0249099	0.0215192	0.0215957	0.0203127	0.0145573									0.052325	0.000553447	-0.00188333	-0.000223004	-0.000983738	-0.000495295
0.0527	0.0229774	0.0239163	0.0229063	0.0194844	0.0177545									0.0527	-0.00338833	0.00221572	0.00294168	0.00212304	-3.52248e-05
0.0530875	0.0203776	0.0222404	0.0205962	0.019902	0.0159399									0.0530875	-0.00015688	0.00214454	0.000511001	0.00321173	0.00114919
0.0534625	0.0244067	0.0228113	0.0200581	0.0218363	0.0182936									0.0534625	-0.00313497	0.000428614	-0.00176905	-0.000168737	0.00366838
0.05385	0.0222928	0.0257369	0.0206062	0.0184253	0.0187978									0.05385	-0.00305179	-0.00119832	0.00326042	-0.00152954	0.00167521
0.0542375	0.0267177	0.022608	0.0208446	0.022471	0.0151064									0.0542375	-0.00314044	-0.00214662	-0.00017257	9.912e-06	0.00269882
0.054625	0.024912	0.0231873	0.0182493	0.0182176	0.0164974									0.054625	0.000345006	-0.00053882	9.85607e-05	0.000655865	0.00306311
0.055025	0.0240357	0.0233493	0.019931	0.0190477	0.0141087									0.055025	-0.000933294	-0.00134397	-0.00116131	-0.0031272	-0.00141354
0.0554125	0.0222198	0.0222186	0.0178176	0.0213405	0.0162437									0.0554125	0.0024998	0.00127601	0.00167729	0.00264153	0.00260821
0.0558125	0.0241147	0.0245996	0.0211542	0.021559	0.0154246									0.0558125	0.00204713	-0.0025561	0.00051559	0.000299438	0.00311101
0.0562125	0.0230958	0.0268866	0.0229287	0.0193592	0.0167104									0.0562125	-0.00170863	0.00340319	0.00126832	0.00181655	-0.000160188
0.0566125	0.0269422	0.0219562	0.0215508	0.0188615	0.0150116									0.0566125	0.00140835	0.001099	-0.00146833	0.000389333	0.000301406
0.057025	0.0214477	0.0227025	0.0199878	0.0194225	0.0148314									0.057025	0.00435693	0.0029408	-0.000472432	0.00195179	0.000490467
0.0574375	0.0245341	0.0214412	0.0198877	0.0182163	0.0154585									0.0574375	0.000179605	0.000326177	0.00116859	-1.81446e-05	0.000255238
0.05785	0.0251042	0.0210418	0.0228756	0.0194611	0.0176242									0.05785	-0.00136983	-0.00122178	-0.000203416	0.00408606	0.00297344
0.0582625	0.0235837	0.0249184	0.0231997	0.0168066	0.0130911									0.0582625	-0.000330789	-0.00064003	-0.00181698	0.00111305	0.00236191
0.058675	0.0243579	0.0226731	0.0219221	0.0213198	0.0156899									0.058675	-0.000235322	-0.00270927	0.000409697	0.00035303	-0.00354373
0.0591	0.0249383	0.0229841	0.0222425	0.0156023	0.0171009									0.0591	8.41266e-05	-0.00210892	0.0030694	0.000873927	0.00109297
0.059525	0.0246013	0.0213977	0.0178782	0.018924	0.0168994									0.059525	-0.00168322	0.00444152	0.000726671	-0.00251122	0.00572004
0.05995	0.0230785	0.0212018	0.0210576	0.0191809	0.0138992									0.05995	0.000468628	0.0016165	0.000848346	0.0016745	0.00216003
0.060375	0.0243043	0.0250213	0.0219389	0.0180532	0.0174892									0.060375	0.00112553	0.00148803	0.000305084	0.00114631	0.00136594
0.0608125	0.0260113	0.0243212	0.0191251	0.0155485	0.0148322									0.0608125	-0.000716435	-0.000179034	-0.00246334	-0.00147576	0.000358702
0.06125	0.0215811	0.0233373	0.020186	0.0183114	0.0159787									0.06125	-0.0014384	0.00026811	0.000157356	-0.00067725	0.00143149
0.0616875	0.0246292	0.0235972	0.02079	0.0183951	0.0158327									0.0616875	0.00045066	-0.000248802	0.0010449	-0.00185517	0.00371801
0.062125	0.0255065	0.02266	0.0213504	0.0163198	0.0170743									0.062125	-0.000478599	-0.00242162	0.00040037	0.000123085	0.00095249
0.062575	0.0267444	0.0223535	0.0231051	0.0199167	0.017146									0.062575	-0.00260429	-0.000621643	0.00153879	0.000816115	0.00080039
0.0630125	0.0259049	0.0227419	0.0203152	0.0181381	0.0187852									0.0630125	-0.000335954	-0.00234649	-0.00115059	-0.000619909	0.000632436
0.0634625	0.0253274	0.0210539	0.0203331	0.018778	0.0144034									0.0634625	-0.00158525	0.000373731	0.00143997	0.000568608	-0.000465598
0.063925	0.0236662	0.021587	0.0219276	0.0186055	0.0129394									0.063925	0.00120541	0.00160421	0.00110122	0.000693866	-0.00365652
0.064375	0.0235499	0.0216046	0.0212984	0.014799	0.0168115									0.064375	0.00107707	-0.00057979	0.000855873	0.000194703	8.74081e-06
0.0648375	0.0273529	0.0197708	0.0207007	0.0161029	0.0173059									0.0648375	0.00192074	-0.0013981	0.000377934	-0.0018335	0.003858
0.0653	0.0251688	0.0223139	0.0216708	0.0176189	0.0123101									0.0653	-0.00024196	0.00315972	0.00502959	0.00152543	-0.0017429
0.065775	0.025142	0.0242073	0.0220392	0.0193232	0.0162986									0.065775	0.000674141	-0.000675748	4.31793e-05	0.00117214	0.00218336
0.0662375	0.0225391	0.0248341	0.0211928	0.0191795	0.0125951									0.0662375	-0.000384466	-0.000241727	-0.00229871	0.000684124	0.00394001
0.0667125	0.0203978	0.021509	0.0184069	0.0202518	0.0155812									0.0667125	0.00048056	-0.00140074	-0.000340896	-0.000399284	0.00101485
0.0671875	0.0261423	0.0254142	0.0166395	0.0182575	0.013359									0.0671875	-0.000983896	0.00116365	0.00124025	-0.00358742	-0.00251674
0.0676625	0.0204451	0.0206159	0.0214977	0.0182707	0.015787									0.0676625	-0.000127286	0.00227104	-0.00291289	0.00263818	0.00419797
0.06815	0.0222245	0.0206986	0.0211409	0.016902	0.0165202									0.06815	0.00157223	0.000754642	-0.00151854	-0.00260963	0.0023395
0.0686375	0.0238382	0.0225555	0.0217622	0.0183558	0.0151119									0.0686375	0.000625686	0.00380079	0.000615707	0.000574757	0.00189852
0.069125	0.0210638	0.0212837	0.0207651	0.0196318	0.0147054									0.069125	-0.000683769	0.0021293	0.0027317	0.000225329	-0.00085516
0.069625	0.0242767	0.0224888	0.0220132	0.020407	0.0126074									0.069625	0.00099532	0.00298809	0.00139839	0.000439385	0.000242669
0.0701125	0.0254832	0.0227112	0.0201994	0.01907	0.00977443									0.0701125	0.00290841	0.00102185	0.000590637	-0.00204318	0.00111552
0.0706125	0.0256704	0.0192385	0.0220613	0.0165853	0.0133506									0.0706125	0.00043776	-0.00239485	0.00137896	0.00378855	-0.00215606
0.071125	0.0252093	0.0174247	0.0194904	0.0191252	0.0121676									0.071125	-0.00214328	0.00092958	-0.00245379	0.00247501	0.00552218
0.071625	0.0251276	0.020977	0.0211716	0.0184104	0.0131668									0.071625	0.000571917	0.00122571	-0.00227538	0.00124803	0.00271324
0.0721375	0.0226373	0.0218709	0.0241981	0.0179492	0.0126085									0.0721375	-0.000838226	0.00171675	0.0015776	0.0018948	-0.000307038
0.07265	0.0232746	0.0200376	0.0221112	0.0196402	0.0144927									0.07265	-0.00115423	0.00325292	0.00100904	-0.00339934	-0.00087046
0.0731625	0.023281	0.0233008	0.0212099	0.0178311	0.0144478									0.0731625	-0.000320647	0.000912752	0.000360519	0.00271697	0.00112787
0.0736875	0.0215622	0.020645	0.0197354	0.0188282	0.0132603									0.0736875	-0.000428458	0.000755779	-0.00131265	0.00276052	0.00226834
0.0742125	0.0246391	0.021478	0.0216569	0.0171378	0.0126744									0.0742125	-5.95237e-05	-0.00022374	0.00414398	0.00116858	0.00343196
0.0747375	0.0231268	0.0216232	0.0193599	0.017033	0.0130473									0.0747375	-0.00128884	0.00115273	-0.000404899	-0.000698244	0.00493014
0.075275	0.0242964	0.0212719	0.0239415	0.0173421	0.0142815									0.075275	0.00120402	0.000527586	-0.000400206	0.00132272	0.00325222
0.0758125	0.0240299	0.0194097	0.0205479	0.0145742	0.0168766									0.0758125	0.00119535	0.00199864	0.000920694	-0.00266138	8.81873e-05
0.07635	0.0209863	0.0232096	0.0192685	0.0175561	0.0139223									0.07635	-0.00163793	-0.000104225	0.000755902	0.00360843	0.000516041
0.0768875	0.026079	0.0223396	0.0171072	0.0165937	0.0155412									0.0768875	-0.00140724	-0.00476388	0.0015402	5.60498e-05	0.00145698
0.0774375	0.0220677	0.0214407	0.0213698	0.0192413	0.0132605									0.0774375	-0.00138945	-8.55077e-05	0.000627217	0.0015069	0.00128915
0.0779875	0.023756	0.0203937	0.0212099	0.0214527	0.0115567									0.0779875	-0.000272375	0.000848018	0.0013807	0.00295105	-0.000315892
0.0785375	0.0229931	0.0235487	0.019832	0.0153132	0.0122784									0.0785375	-0.00326824	0.00128289	0.000717237	0.00298442	0.00107149
0.0791	0.0215787	0.0205452	0.0187968	0.01832	0.0109055									0.0791	-0.00244549	0.000401693	0.00144205	0.00104571	0.00272968
0.0796625	0.0260042	0.0196742	0.0239964	0.0154251	0.011202									0.0796625	0.00083903	-0.00101485	-0.0009444	0.00207989	0.00171967
0.080225	0.0208692	0.0217467	0.0180618	0.0197961	0.0147631									0.080225	-0.00177716	0.000481082	0.00121768	0.000463885	0.00181674
0.0808	0.0214096	0.024118	0.0192146	0.0206782	0.0134265									0.0808	0.000630667	0.00120031	0.00181908	-0.000306314	0.00117478
0.081375	0.0242129	0.0224047	0.0195652	0.0168686	0.0115145									0.081375	0.00111169	-0.00156499	0.0013777	-0.00221803	-0.000928586
0.08195	0.022308	0.0208769	0.0216096	0.0167118	0.0108275									0.08195	-0.000722969	-0.00111891	0.00193129	-0.000808746	0.00410202
0.0825375	0.0249564	0.0217706	0.0219967	0.0180514	0.0137156									0.0825375	0.0048634	0.000443367	0.00314891	-0.00363984	-0.000670854
0.083125	0.0247043	0.0244013	0.0207209	0.0197397	0.0139288									0.083125	0.00264984	-0.00377265	0.000259865	0.000771235	0.0027617
0.0837125	0.0255409	0.0220124	0.0194539	0.0164695	0.0107526									0.0837125	-8.18353e-05	-0.00222104	0.0041715	0.000852475	0.000650497
0.0843	0.0237928	0.0217619	0.0194355	0.0159768	0.013141									0.0843	-0.00202566	0.000170479	0.00160854	-0.000242855	0.000446087
0.0849	0.02371	0.022571	0.0206343	0.0157525	0.0107631									0.0849	0.00113114	-0.00293895	0.000246789	0.00114748	0.000649017
0.0855	0.0244422	0.0184943	0.0198764	0.0169723	0.00902233									0.0855	-0.00237449	-0.00264136	0.00233625	0.000775899	-0.00195051
0.0861125	0.0241452	0.0205665	0.0193696	0.0171383	0.0155389									0.0861125	-0.000878435	0.000338403	-0.00194975	0.000382612	-0.00188867
0.086725	0.0244884	0.0220253	0.0179276	0.018506	0.0105604									0.086725	0.00102911	0.00191485	-0.0010552	-0.00126363	0.00186473
0.0873375	0.0253618	0.0200429	0.0178205	0.0156822	0.0113422									0.0873375	0.00204161	-0.00199462	-0.000860531	0.00178011	0.00141185
0.08795	0.0224944	0.0232866	0.0200366	0.0173198	0.0103091									0.08795	2.54943e-06	-0.000672624	-0.00209455	0.00070975	0.00209753
0.088575	0.0242917	0.0229607	0.0173898	0.0140117	0.00875763									0.088575	-0.000535116	-0.0012674	0.00193778	-0.000613339	0.00303748
0.0892125	0.0231481	0.0227742	0.0214147	0.0149474	0.0131899									0.0892125	-0.000203194	0.00243001	0.0024742	0.000166518	-4.48198e-06
0.0898375	0.0220023	0.0226855	0.0194954	0.017725	0.0119887									0.0898375	0.00292638	-0.000573592	8.77158e-05	0.000161138	-0.000837162
0.090475	0.0219028	0.0223325	0.0185264	0.0152066	0.0123868									0.090475	-7.14668e-05	0.000944052	0.000883303	-0.00124158	0.00137052
0.0911125	0.0232376	0.0228333	0.0177819	0.0145643	0.0126316									0.0911125	-0.00126029	-0.000250873	0.000890128	-0.000489938	0.00388767
0.0917625	0.0240026	0.0243367	0.0193654	0.0154374	0.0131261									0.0917625	-0.00137874	-0.003008	-0.00203731	0.00144287	0.00402938
0.0924125	0.0253889	0.0217734	0.0204321	0.0132736	0.0114995									0.0924125	-0.000321592	-0.000533145	-0.00101792	-0.000934108	-0.000566732
0.0930625	0.0250454	0.0235185	0.0196175	0.0173917	0.00996482									0.0930625	-0.000946187	-0.00143581	0.000289603	-0.00150727	0.00215341
0.093725	0.0230236	0.0216046	0.0196122	0.0122431	0.0101135									0.093725	-0.00182488	0.00113488	-0.000580649	0.00100096	0.00186547
0.0943875	0.023564	0.019925	0.0205426	0.0163912	0.00976866									0.0943875	-0.00286602	-7.22248e-05	-0.00148914	-0.0020919	-0.000789659
0.0950625	0.0237466	0.0211272	0.019999	0.0174726	0.0120347									0.0950625	-0.0014053	-0.000553545	0.00273435	0.00168111	-0.00104448
0.095725	0.024714	0.0218543	0.0184565	0.0153017	0.00831829									0.095725	-0.00270044	-0.00255703	4.09573e-05	0.000259175	-0.00271412
0.0964125	0.0244207	0.0212887	0.01894	0.017221	0.0121171									0.0964125	-0.00127532	-0.0026317	0.0016356	0.00228443	0.00166985
0.0970875	0.02124	0.0207107	0.0197882	0.0143883	0.0101568									0.0970875	-0.00148487	-0.000276081	-0.000143148	0.002271	-0.000312893
0.097775	0.0228505	0.0236329	0.0220119	0.015074	0.0120391									0.097775	-0.00363279	0.000215619	-0.00149648	-0.00221791	0.000516038
0.0984625	0.0224393	0.0207088	0.0174725	0.0147772	0.0122088									0.0984625	0.00111308	-0.0024686	0.00109373	-0.00303918	-0.00198065
0.0991625	0.02172	0.0207028	0.0191183	0.0159949	0.0124338									0.0991625	-0.000967762	-0.000838777	-0.000959969	-0.000375357	-0.0010801
0.0998625	0.0230743	0.0230972	0.0158788	0.0165742	0.0132568									0.0998625	0.000952238	-0.00108434	0.00202198	0.00249034	0.00252145
0.100575	0.0239905	0.0208866	0.0161385	0.0162168	0.00879597									0.100575	-0.00410312	0.00161049	0.00127359	-0.000133364	0.000394393
0.101287	0.021433	0.0197889	0.0189155	0.0148983	0.0123939									0.101287	-0.000943832	-0.000271217	0.000319486	-0.000416933	0.00213242
0.102	0.0236877	0.0228546	0.0182223	0.0196128	0.0102337									0.102	0.000859034	0.00143645	0.00407203	-0.00026974	-0.00134288
0.102725	0.0240992	0.020602	0.0174702	0.0165454	0.0110418									0.102725	0.00165414	-0.00132917	0.000666173	0.00222574	0.00177324
0.10345	0.0221749	0.021087	0.0187251	0.0173224	0.0103984									0.10345	-0.00142111	-0.0013748	-0.00292362	0.00289238	-0.00100584
0.104175	0.02174	0.0215676	0.0178113	0.0161026	0.0119934									0.104175	0.000281086	-0.00187654	-0.00196882	0.00117148	0.000292975
0.104912	0.0226896	0.0191939	0.0145025	0.0163757	0.00690731									0.104912	-0.00290194	-0.000759191	0.00272945	0.00455373	0.00159459
0.10565	0.0229566	0.0220886	0.0180059	0.0137037	0.0127222									0.10565	0.00181485	-0.00133184	0.00226668	-7.73034e-05	-0.00135681
0.1064	0.0216147	0.0220762	0.0186043	0.0153455	0.0127595									0.1064	-0.00112343	-0.00332347	0.000862843	0.00238011	-2.4732e-05
0.10715	0.024095	0.0207306	0.0157653	0.016308	0.00992018									0.10715	-0.000399759	-0.00136579	0.000516084	0.000596984	-5.06427e-05
0.107913	0.0212261	0.0196214	0.0186219	0.0159742	0.00871876									0.107913	0.000327051	-0.00193245	0.000232382	0.00109828	0.00223088
0.108675	0.0227001	0.0213711	0.014322	0.0160338	0.00979938									0.108675	-0.003081	0.00160009	0.00205078	4.50786e-05	4.45492e-05
0.109438	0.023568	0.0214221	0.0192136	0.0152352	0.0112172									0.109438	-0.00236508	0.00198448	-0.00293073	-0.00248745	0.00126253
0.110212	0.0201273	0.0222708	0.0161548	0.0146767	0.00918541									0.110212	0.000121207	0.00224432	0.00319518	0.000710721	0.000475268
0.110987	0.0248595	0.0217401	0.0185056	0.0156953	0.00887659									0.110987	0.000799402	-0.00116603	-0.000681804	3.79805e-05	0.000639865
0.111775	0.0222739	0.0198609	0.0186112	0.0139445	0.010485									0.111775	-0.00120843	1.66053e-05	0.000820781	-0.000307192	0.00241944
0.112562	0.0204151	0.0211259	0.0162813	0.0150598	0.0101494									0.112562	-0.00162397	-0.000533341	0.00240344	0.000311883	0.00263578
0.11335	0.0233708	0.020499	0.0201527	0.0140955	0.00998557									0.11335	-0.00230711	-0.00332006	0.00231472	-0.00221333	0.00158278
0.11415	0.022517	0.0221826	0.0183402	0.014215	0.00987186									0.11415	-0.00119377	-0.00223618	-0.00248857	-0.0012032	0.000387867
0.114963	0.0221158	0.0227771	0.0146377	0.0154508	0.0106079									0.114963	-0.00320752	0.000300969	-0.00169576	0.00129314	-2.03852e-05
0.115763	0.0194548	0.019551	0.0179011	0.0134456	0.0101854									0.115763	-0.000629562	0.00101846	-0.00065287	-2.08079e-05	0.00191652
0.116587	0.0217016	0.0205003	0.0164838	0.0123229	0.00836976									0.116587	0.00208158	6.45078e-07	8.55755e-05	0.000534583	0.00371421
0.117413	0.0221394	0.0219292	0.0174011	0.0145766	0.00950868									0.117413	0.000172982	-0.00233026	0.00357577	-0.000234165	0.000296948
0.118238	0.0220982	0.0197601	0.0183315	0.0157139	0.010156									0.118238	-0.000577298	0.000119279	0.00277484	0.00172437	-3.24689e-05
0.119062	0.0212471	0.0203262	0.0185243	0.0163174	0.010495									0.119062	0.00276606	-0.00361405	0.00124093	-0.0020928	0.00193548
0.119912	0.0225598	0.0188759	0.0193735	0.0143773	0.00880227									0.119912	-0.000902687	-0.000707076	0.000255357	0.000741222	0.000229743
0.12075	0.0222626	0.020437	0.0155531	0.0118786	0.00743961									0.12075	0.00148231	-0.00188705	-0.00129661	-0.000357488	0.000746725
0.1216	0.0225496	0.0193872	0.0193691	0.0146567	0.0103656									0.1216	0.00154145	-0.00137586	-0.000373828	0.00368638	0.000437993
0.122463	0.0230094	0.0218808	0.0177643	0.0117155	0.00901367									0.122463	-0.00140212	0.00173551	-4.51345e-06	0.00152722	0.00156446
0.123325	0.0225491	0.0189402	0.0192076	0.0146029	0.0102319									0.123325	-0.000732228	-0.00156671	-0.000201619	-0.0010112	-0.00201145
0.124187	0.022464	0.020243	0.0182336	0.0157922	0.00977023									0.124187	-0.000189566	-0.000414796	-0.000405014	-0.00116547	0.000438313
0.125062	0.0215992	0.0221708	0.0190623	0.0147536	0.00843883									0.125062	0.000687596	-0.00128446	0.00483756	0.000242417	-0.0010887
0.12595	0.0232334	0.0206571	0.0163751	0.0117982	0.00929282									0.12595	-0.00116841	-0.00341322	0.00142661	-0.000434294	-0.000727848
0.126838	0.0209582	0.0201503	0.0175048	0.0141105	0.00926551									0.126838	-0.000991344	0.000299641	-0.00499009	-0.000239385	0.00100133
0.127725	0.0226691	0.0190828	0.0164633	0.0151777	0.00948242									0.127725	0.000439123	0.00132145	0.00138004	0.00211133	0.00110314
0.128625	0.0197859	0.0176576	0.0168302	0.0142741	0.00879518									0.128625	-0.00120029	0.00291348	-0.00221777	-0.000628286	-0.000869427
0.129537	0.0203713	0.0196209	0.0190421	0.0146354	0.00934823									0.129537	-0.00300504	0.00272321	0.00104683	0.000913426	-0.000409937
0.130437	0.0229895	0.0181655	0.0177304	0.0126086	0.0104228									0.130437	-0.000990253	0.00012674	-0.00179023	0.00140293	0.00254329
0.131362	0.0221418	0.0214476	0.0180082	0.0155046	0.00673137									0.131362	-0.000696779	-0.00263678	0.00119736	-0.00101025	-0.000381562
0.132288	0.0242639	0.0197102	0.0167062	0.0106785	0.00880385									0.132288	0.0010714	0.0015074	0.00177298	0.000644439	0.00186848
0.133213	0.0207804	0.0200248	0.0172338	0.0142688	0.00768436									0.133213	-0.000510851	-0.00284492	0.00259576	0.000100308	-0.00150151
0.13415	0.0239863	0.0208118	0.0194956	0.0129337	0.00888237									0.13415	-0.000990262	0.00152258	0.00117682	0.00336328	-0.000378062
0.1351	0.0211552	0.0201151	0.0167462	0.0137384	0.00979439									0.1351	-0.00016733	0.000277901	0.000423559	-0.00218292	0.00208043
0.13605	0.0223311	0.0202966	0.0176054	0.013043	0.00834639									0.13605	-1.24327e-05	-3.14423e-05	0.00102837	0.00160092	-0.000231604
0.137	0.0253345	0.0206592	0.0173171	0.0113229	0.00799896									0.137	0.00262606	0.00159402	0.00046625	0.00169958	0.00338937
0.137963	0.0228135	0.0196742	0.0178488	0.0136436	0.00739392									0.137963	-0.00243095	-0.00118431	0.00155728	0.000521388	0.00178586
0.138938	0.0213069	0.0186466	0.0167041	0.0134913	0.00757827									0.138938	0.00104255	-0.0011032	0.00169568	0.00143312	0.00237573
0.139913	0.0225136	0.0204623	0.0169434	0.0137817	0.0111303									0.139913	-0.00129656	0.000537439	0.000329636	-0.000612066	0.000276874
0.1409	0.0244842	0.0214641	0.016586	0.0114731	0.00953047									0.1409	-0.000589954	-0.0018057	0.000194635	-0.000627674	0.000284157
0.141888	0.0239876	0.0220573	0.0192548	0.0125241	0.00742202									0.141888	-0.00123911	-0.00209607	0.00160227	0.000617507	-0.000621433
0.142888	0.0228931	0.0203031	0.0147052	0.0153476	0.00878756									0.142888	-0.00155236	0.000549339	0.0015026	0.00454008	0.000580463
0.143888	0.0217521	0.0167874	0.0166944	0.0144067	0.00889444									0.143888	-0.000598336	-0.0010376	0.000970509	0.000302465	0.000619713
0.1449	0.0234149	0.0219804	0.0169103	0.0129989	0.00683536									0.1449	0.000130176	0.000553069	-0.000184111	-0.000332773	-0.000158292
0.145925	0.0223266	0.0189376	0.0186335	0.0137746	0.00704623									0.145925	-0.00107738	0.0010904	-0.000366654	0.00257054	-0.000155425
0.14695	0.0206378	0.0191314	0.0161871	0.0135695	0.00757617									0.14695	0.000304612	0.000302445	9.68945e-05	0.000531595	0.00179376
0.147975	0.0234372	0.0192346	0.019342	0.0132885	0.00970511									0.147975	-0.000266524	0.000670724	5.19241e-05	0.00123681	0.000459654
0.149013	0.0213933	0.0185555	0.015712	0.0116635	0.00692097									0.149013	-0.00236178	-0.000560002	0.000374391	-0.00155123	0.000373799
0.150063	0.0216746	0.0193162	0.0173052	0.014091	0.0084102									0.150063	-0.00111657	-0.000756111	0.000886509	-0.00033015	0.000588038
0.151125	0.0225682	0.0210686	0.0155881	0.0146501	0.00780227									0.151125	0.000739231	0.000306298	-0.000806844	-0.000897511	0.00290942
0.152175	0.0229516	0.0198047	0.0157438	0.0139235	0.00738158									0.152175	-0.00247155	-0.000729538	0.00412979	3.90574e-05	0.00378453
0.15325	0.0217287	0.0185116	0.0184749	0.0124805	0.0081988									0.15325	-0.000613707	0.000252812	-0.00253133	0.000191029	0.000370016
0.154325	0.0230551	0.018306	0.0164602	0.0118059	0.00899056									0.154325	0.000102946	0.000476429	5.00963e-05	0.000668131	0.00271814
0.155412	0.0215992	0.0205676	0.0140345	0.0142373	0.00628258									0.155412	-0.00161551	-0.00286946	0.00148363	-0.000799758	-0.000943735
0.1565	0.0211607	0.0207249	0.0150461	0.0111383	0.00651288									0.1565	-0.00189521	0.000964289	-0.0009704	2.95405e-05	0.00193995
0.1576	0.0196344	0.0196915	0.0146831	0.0106961	0.00750211									0.1576	-0.00111899	-0.000132083	5.29352e-05	0.00106601	-0.00245132
0.1587	0.0225094	0.0195873	0.0159662	0.0115083	0.00902732									0.1587	-0.000541041	0.00275384	0.00143268	-0.00212347	0.00049044
0.159825	0.0213949	0.0202585	0.016893	0.0135879	0.00749607									0.159825	-4.45495e-05	-0.000724759	0.0011488	0.00171485	-0.000499896
0.160938	0.0217169	0.0212737	0.0159035	0.011986	0.0105394									0.160938	-0.000160548	0.000317448	8.13677e-05	-0.000250446	0.000796701
0.162075	0.0209519	0.0177579	0.0154397	0.0107197	0.00737685									0.162075	0.000254417	-0.000730221	-0.000558458	-0.00110187	0.00338859
0.163212	0.0218797	0.0204922	0.0155101	0.0109198	0.00670511									0.163212	3.16988e-05	0.0001389	-0.00157939	-0.000488754	-0.000344648
0.16435	0.0224241	0.0205912	0.0158121	0.0115629	0.00689523									0.16435	-1.61483e-05	-0.000922416	0.00145016	-0.000731982	-0.00080243
0.1655	0.0216412	0.0219591	0.0159316	0.011235	0.00617675									0.1655	-0.00123612	0.000848322	-0.000767982	-0.000196342	0.000367251
0.166662	0.0198033	0.0173701	0.0148365	0.0121843	0.00847533									0.166662	-8.31251e-05	-0.00095678	-0.00205013	-0.00074163	0.000733137
0.167838	0.0224561	0.0193141	0.016451	0.00940092	0.00822113									0.167838	0.000480975	0.000237906	-0.00309022	-5.85411e-05	0.00135996
0.169013	0.0241938	0.0181277	0.0155967	0.0110748	0.00611923									0.169013	-0.00125762	-0.000811001	-0.000984021	0.000829811	0.00218608
0.1702	0.0215357	0.0193409	0.0170245	0.0110784	0.00678546									0.1702	3.09558e-06	-0.000648001	-0.00220271	0.000542381	0.00133639
0.171387	0.0231384	0.0177107	0.016051	0.0111328	0.00735033									0.171387	-0.00155025	0.00130406	-0.000713375	-0.000266372	9.85373e-05
0.1726	0.0224482	0.0190983	0.0160933	0.0116451	0.00751288									0.1726	-0.00107428	0.00107871	-0.000442676	0.000412886	-0.000713901
0.1738	0.0236525	0.0178543	0.0174555	0.0123846	0.00650868									0.1738	0.00162803	-0.000987795	0.000314607	0.000117926	0.000349793
0.175025	0.0225428	0.0184872	0.0161151	0.0115798	0.00539917									0.175025	0.000454958	0.0012568	-4.79009e-05	0.000617714	-0.000804899
0.17625	0.022861	0.0181012	0.0162314	0.00987414	0.00701209									0.17625	0.000748793	-0.000456565	0.000277508	0.000627973	-0.000650728
0.177487	0.0203545	0.0187921	0.0136855	0.00962755	0.00602365									0.177487	0.0013302	3.92122e-05	0.00109646	0.0018809	-5.50118e-05
0.178725	0.0206221	0.020614	0.0165403	0.0119981	0.00580043									0.178725	-0.0011372	0.000694737	0.00149413	-0.0018179	-0.000575122
0.179988	0.0200627	0.0198039	0.0142845	0.00924099	0.00710006									0.179988	-0.0027083	-0.000300115	0.00236896	0.00117365	0.000587152
0.18125	0.0208453	0.0193412	0.0159904	0.0121236	0.00557853									0.18125	0.00110402	-0.000484499	0.00251237	6.83147e-05	0.000707725
0.182513	0.0222518	0.0170489	0.0165434	0.0103098	0.00621587									0.182513	3.39447e-06	-0.00191539	0.00289918	0.000927023	-0.000254097
0.183787	0.0184367	0.0175996	0.0161351	0.0135819	0.00626419									0.183787	-0.00054561	0.000292677	0.000330015	6.8797e-06	-0.00136191
0.185075	0.0193991	0.0178971	0.0146112	0.0113392	0.00696824									0.185075	0.000847352	-0.000774044	-8.41628e-05	-0.000694207	0.00160529
0.186375	0.022553	0.0182238	0.0179119	0.0130748	0.00674739									0.186375	-0.000817277	-0.00170858	0.000950318	0.00183565	-0.00237431
0.187688	0.0209692	0.017962	0.016623	0.0109143	0.00664392									0.187688	-0.0010631	-0.00186036	-0.00209043	0.000762239	-0.000536823
0.189	0.0203416	0.0201521	0.0142104	0.0102722	0.00517018									0.189	-0.00154971	0.000171695	1.07832e-05	-0.00129446	0.00160872
0.190325	0.022673	0.0192028	0.0159765	0.0105995	0.00654308									0.190325	0.000796606	0.0015865	-0.000121662	-0.000344113	0.0021882
0.19165	0.0211722	0.0179468	0.0149667	0.0114668	0.00647218									0.19165	-0.000608411	-0.000613464	0.000623493	-0.000600927	0.000752394
0.193	0.0219422	0.0190324	0.0166104	0.0109813	0.00625894									0.193	-0.000548498	-0.000620457	0.00173047	0.00132843	-0.000351382
0.19435	0.0205399	0.0176324	0.0123845	0.010716	0.00639339									0.19435	-0.00208042	0.000446091	0.000526185	0.00100986	0.000899945
0.195713	0.0229839	0.0183906	0.0157564	0.0095963	0.00735978									0.195713	-0.000178359	0.000235302	-0.000227	0.000935007	0.000765902
0.197075	0.02025	0.0173895	0.0129095	0.00951699	0.00572165									0.197075	-0.000943721	9.4218e-05	-0.00125152	-5.10987e-05	-0.000453536
0.198463	0.0205496	0.0176944	0.0146007	0.0112158	0.00665889									0.198463	-0.00169362	-0.0014031	0.00123494	-0.000826319	-0.000544489
0.19985	0.0200472	0.0172629	0.0164765	0.0106662	0.00750999									0.19985	-0.000804689	-0.000992942	0.00181719	0.000330956	0.00132428
0.20125	0.0209732	0.0173617	0.0137404	0.0106144	0.00716782									0.20125	-0.00084785	-0.000309063	0.00155404	0.00105911	0.000137828
0.202662	0.0199417	0.0170037	0.0134993	0.0099776	0.00535243									0.202662	0.000110278	0.00033355	0.0005126	-0.00100329	0.000953481
0.204075	0.020991	0.0186385	0.0146529	0.0119227	0.00593305									0.204075	1.27371e-05	-0.00140923	0.00091564	0.000552189	0.00264902
0.2055	0.0199811	0.0198026	0.0155038	0.0105461	0.00469355									0.2055	-0.000912874	-0.000122086	-0.000464788	-0.00118044	-0.000253617
0.20695	0.0208505	0.0182742	0.0134389	0.00810496	0.00655175									0.20695	-0.00252993	-0.0013152	0.00010943	0.000887946	-0.000998207
0.208387	0.0216221	0.0179906	0.0142656	0.010033	0.00478126									0.208387	0.00125768	-0.000839276	0.000585096	-0.000746732	0.000156953
0.20985	0.021605	0.0177661	0.0152947	0.0116814	0.00419854									0.20985	-0.000777663	-0.000884356	-0.00113403	-0.00318689	0.000163102
0.211325	0.0222129	0.0189171	0.0149513	0.0123274	0.00636477									0.211325	-0.00113568	-0.00117373	-0.00145622	0.000740523	0.00173874
0.2128	0.0219561	0.0177737	0.0137598	0.0108022	0.00491703									0.2128	-0.00114044	-0.000709946	-0.00135541	-0.000320978	0.000255944
0.214288	0.0191512	0.0186332	0.0129528	0.0102092	0.0041216									0.214288	-0.00211921	0.000151961	0.00149943	-0.00221841	0.00109293
0.215788	0.0218847	0.018639	0.0148381	0.00972419	0.00679754									0.215788	-0.000404094	-0.00171005	0.00129442	-0.000523538	0.000822507
0.2173	0.020563	0.0180145	0.0110471	0.00971395	0.00546955									0.2173	-0.00126249	-0.00147616	0.000318136	-8.25553e-05	-0.00137598
0.218812	0.0201431	0.0172561	0.0121112	0.00861416	0.00714392									0.218812	-0.000325521	-0.00209971	8.44253e-05	-0.000286452	0.00088859
0.22035	0.0205998	0.0165179	0.013737	0.00896657	0.00438683									0.22035	-0.00231594	-0.00213728	0.00154525	-0.000560284	0.000941615
0.221887	0.0204884	0.0164604	0.012353	0.0100987	0.00440469									0.221887	0.000809885	-0.00181439	0.000745917	-0.000575476	-0.00024856
0.223438	0.0203014	0.0181477	0.0126183	0.00996815	0.00639051									0.223438	-0.00201221	0.000542228	0.00309002	-0.00153556	0.00107318
0.225	0.0211089	0.0180413	0.0130237	0.0103421	0.00526577									0.225	2.44465e-05	0.000137633	0.00162178	-0.00155716	0.00061902
0.226575	0.0204062	0.0181912	0.0125082	0.00853406	0.00410847									0.226575	0.000500092	-0.000309644	0.000492878	-0.000848668	0.00250176
0.228162	0.0211166	0.0172656	0.0129646	0.00844215	0.00468646									0.228162	-0.000745374	0.000493573	-0.000732587	-0.00156907	0.00217383
0.22975	0.0209564	0.0187141	0.0129179	0.00840486	0.00650631									0.22975	-0.00216041	-0.000895947	-0.000760006	-0.00055361	-0.000467619
0.231363	0.0224545	0.016149	0.0139555	0.00872891	0.00488315									0.231363	-0.00108936	0.000167806	-0.0010359	0.000472572	0.00145271
0.232975	0.0214795	0.0174633	0.0138696	0.0106425	0.00511923									0.232975	-0.000322997	-0.000715306	0.00217671	-3.65963e-05	-0.000924194
0.234612	0.0203353	0.0173183	0.0111886	0.0106202	0.0042487									0.234612	-0.000770027	0.000591247	-0.000112156	-0.000497016	-0.00149068
0.23625	0.0194645	0.0179297	0.0140334	0.00828012	0.00462055									0.23625	-0.000326315	-0.00086722	-0.000516829	-0.000326441	0.000583941
0.2379	0.0216549	0.017347	0.0145109	0.0069671	0.00447191									0.2379	-0.00086978	0.000606576	0.000493342	0.00034486	-0.00211487
0.239562	0.0195097	0.0180024	0.0135025	0.00843375	0.00405962									0.239562	-0.00106891	-0.00185639	0.000686834	-0.000883113	-0.000303677
0.241238	0.0215026	0.017931	0.0132223	0.00823863	0.00492543									0.241238	0.000490484	0.00177735	0.00131069	-0.000190766	-0.000737631
0.242925	0.0192058	0.0171091	0.0133824	0.0100004	0.00458562									0.242925	9.9335e-05	-0.000750697	0.00144855	0.000439523	0.00106177
0.244625	0.0202547	0.0173488	0.0115629	0.00964567	0.00571797									0.244625	-0.00159285	-0.00122691	0.000365946	8.00637e-05	-0.000120936
0.246325	0.0181812	0.0173945	0.0130156	0.00765092	0.00485348									0.246325	0.000688284	0.000789991	0.00152433	6.24823e-05	0.000662763
0.24805	0.0215204	0.0172225	0.0134449	0.00773023	0.00397612									0.24805	0.000558392	-0.000523612	0.00185647	0.00142243	0.000579694
0.249787	0.0198561	0.0156138	0.0115791	0.00742403	0.00530463									0.249787	-0.00152584	-4.84566e-05	0.00150018	-0.00112396	-0.00045288
0.251525	0.0204724	0.0185626	0.0120915	0.0101738	0.00395852									0.251525	-0.000946247	0.000313591	0.00106045	-0.00046268	0.000412496
0.253287	0.0205688	0.0176907	0.0118013	0.00856137	0.00634849									0.253287	-0.000549747	-7.66512e-05	-0.000163431	0.000458171	0.000874407
0.255062	0.0193813	0.0182645	0.0132963	0.00776831	0.00469749									0.255062	2.28566e-05	0.000711008	0.0010221	0.0013545	-0.000462355
0.256837	0.0211058	0.0168412	0.0128738	0.0079776	0.00452759									0.256837	-0.00140297	0.000829835	0.000809238	-0.00142901	-0.00100198
0.258637	0.0201659	0.0186004	0.0123567	0.00803958	0.00540968									0.258637	0.000230222	9.77292e-05	5.76029e-05	-0.000945065	-0.000908916
0.260437	0.0206037	0.017509	0.0119449	0.0092473	0.00457407									0.260437	-0.000298062	0.000896796	-0.000125024	-0.000560233	0.000303851
0.262262	0.0193918	0.0181949	0.0123738	0.00809814	0.00431015									0.262262	7.07027e-05	0.000872905	0.000216341	-0.00199572	-0.00108276
0.264087	0.0204603	0.0177136	0.0134975	0.00809893	0.00440285									0.264087	0.00143722	-0.000323071	0.00131123	8.46379e-05	0.000487568
0.265938	0.0187967	0.0169515	0.011883	0.00825124	0.00499739									0.265938	0.000126891	-0.000970529	-0.000838901	-0.000486294	-0.0010393
0.267787	0.0210732	0.0165387	0.0106267	0.00826437	0.00462527									0.267787	-0.000157476	0.00108136	-0.000779547	-0.00148053	0.00138289
0.269662	0.0194818	0.016019	0.0118664	0.00811337	0.00565075									0.269662	-0.00107442	0.000612465	0.000153525	-0.00119018	0.000610323
0.27155	0.0201389	0.0171172	0.0124218	0.010413	0.00487527									0.27155	-0.000260968	0.00131384	-0.000201541	2.02215e-05	0.000192639
0.273438	0.0190619	0.0160576	0.0129828	0.00703432	0.00302496									0.273438	-0.00163019	0.000599663	0.000838789	-0.000384764	0.0017716
0.27535	0.0220858	0.0159008	0.0125395	0.00738858	0.00511451									0.27535	-0.000204351	-0.00155003	-0.000123825	-0.000401656	0.000318298
0.277275	0.0195338	0.0166718	0.0121141	0.00851542	0.00336188									0.277275	0.000864924	-0.0015289	0.00151809	0.00107624	0.000564449
0.279213	0.0206985	0.0166421	0.0123063	0.00841353	0.00440758									0.279213	-0.00115063	-0.000475013	0.0012667	-0.000184222	-0.00102934
0.281163	0.0182434	0.016826	0.0125282	0.00729352	0.00433116									0.281163	-0.000790988	0.00177359	0.00145326	-0.00175289	-0.000574224
0.283125	0.0189322	0.0166658	0.0100195	0.00896762	0.00369644									0.283125	0.000199285	-0.00202957	0.0013889	-0.00102975	1.43223e-05
0.2851	0.0189897	0.0159919	0.0107076	0.00674467	0.00392071									0.2851	-0.00145941	5.49228e-05	0.00173234	-0.000865625	-0.000125652
0.287088	0.0190921	0.0171495	0.0119539	0.00746395	0.00293279									0.287088	-0.00152823	0.000231969	0.000790366	-0.00124283	0.000742813
0.289088	0.0203784	0.0159292	0.0126553	0.00743243	0.00375894									0.289088	6.7819e-05	-0.000109863	-0.000427244	0.000341875	0.000936836
0.291113	0.0182985	0.0158609	0.0113664	0.0073807	0.00271351									0.291113	-2.37253e-05	-0.000560331	0.00182828	0.000217131	0.000755942
0.293137	0.0208758	0.0180552	0.013102	0.00754535	0.0030612									0.293137	-0.000383027	-0.00213395	5.07085e-05	-0.00016263	-0.001425
0.295188	0.0194834	0.0157587	0.0119841	0.00818716	0.00221298									0.295188	-0.000752446	0.000201217	0.00125444	0.000285127	0.000353669
0.29725	0.019215	0.0164378	0.0116493	0.00599415	0.00361031									0.29725	-0.000824162	1.8027e-05	0.00204232	0.00126518	-5.92189e-05
0.299325	0.0191242	0.0164565	0.012639	0.0080401	0.00560138									0.299325	-0.000454932	0.000768141	0.00155131	-0.000722166	-0.000494356
0.301412	0.0175509	0.0154294	0.012451	0.00770607	0.00562685									0.301412	0.000145711	0.000573287	0.0011056	-0.00134079	0.000165105
0.303513	0.0190751	0.016639	0.0122645	0.00867088	0.00315784									0.303513	0.000452532	-0.000662976	0.000450325	0.000587594	-0.000378378
0.305625	0.0193873	0.0165508	0.0125185	0.00578958	0.00620773									0.305625	-0.000114962	0.000712576	0.00190311	-0.00184111	0.000816491
0.307763	0.0187471	0.0152863	0.00936512	0.00700045	0.00432039									0.307763	0.00135655	0.000460184	-7.72105e-05	-0.000886861	-0.0002293
0.309913	0.0191688	0.0150707	0.0107748	0.00672944	0.00342438									0.309913	-0.000197338	0.00209652	-0.00022038	-0.000658439	-0.00120385
0.312075	0.0199984	0.0158078	0.0104463	0.00753249	0.0039987									0.312075	0.00120545	0.000159627	0.000498064	0.00117351	0.000709422
0.31425	0.020163	0.0154704	0.010879	0.00787335	0.00381277									0.31425	0.000720625	-0.00104423	0.000438187	-0.000671439	-0.000784857
0.316438	0.020215	0.0149935	0.0114478	0.00747603	0.00490285									0.316438	0.000501999	-0.00139766	0.00103179	5.07399e-05	-0.000255161
0.31865	0.0196588	0.0146931	0.0101033	0.00755533	0.00378205									0.31865	-0.000766278	-0.000805968	0.000325685	-0.00182892	-0.0011327
0.320875	0.0198568	0.0147049	0.0106256	0.00733606	0.00221272									0.320875	0.000260981	0.00138126	0.000648605	-0.000930578	-0.000641965
0.323112	0.0191139	0.0150807	0.0109526	0.00757765	0.00339313									0.323112	-2.82004e-05	0.000291729	0.00107201	-0.000614561	0.000306717
0.325363	0.0178495	0.016014	0.010753	0.00546605	0.00258746									0.325363	0.000377081	0.00153987	0.000807334	-0.00135749	0.00116771
0.327637	0.0182295	0.0157151	0.00933255	0.00612519	0.00300815									0.327637	0.00110577	0.000229851	-0.000513571	-0.000908226	7.335e-06
0.329913	0.0186951	0.0160996	0.0112454	0.00672996	0.00354886									0.329913	-0.0013941	0.000133197	0.000954271	-0.000351648	0.00125517
0.332213	0.0175916	0.0149925	0.00909857	0.00759183	0.00420773									0.332213	0.000853366	-0.000181933	0.000836275	-0.000214286	-9.60713e-05
0.334538	0.0190378	0.0158982	0.0097753	0.0073161	0.0028175									0.334538	-0.00110265	-0.00166662	0.00171696	-0.00195674	0.00058243
0.336863	0.0189826	0.0148401	0.0086742	0.00712571	0.00355857									0.336863	-0.000808719	0.000906072	0.000195901	-0.000968492	-0.000622434
0.339213	0.0191271	0.0174518	0.010858	0.00701253	0.00348478									0.339213	-0.000651968	0.000796434	-0.000322127	-0.000243478	0.00079511
0.341588	0.0187064	0.0161017	0.0106598	0.00566379	0.00262606									0.341588	-0.000980231	-0.000791189	0.000255537	0.000109341	0.00088316
0.343962	0.0193584	0.0162732	0.00994994	0.005512	0.00331172									0.343962	-0.000390626	7.85721e-05	0.000180111	-4.65375e-05	-2.00259e-05
0.346363	0.0199795	0.0151692	0.0106298	0.00563359	0.00334954									0.346363	0.00140529	9.86263e-05	0.000248763	-6.97087e-05	-0.0013853
0.348775	0.0191967	0.0146075	0.00998591	0.00621079	0.00403599									0.348775	0.00136273	-0.00160344	0.000704887	-0.0021624	0.000656317
0.351213	0.017417	0.0146697	0.0104654	0.00545423	0.00447874									0.351213	-0.000342019	0.00093091	0.0017722	0.000725991	-0.000291598
0.35365	0.0206772	0.0156912	0.0104623	0.00690539	0.004354									0.35365	0.00144095	-0.000722986	0.00101499	-0.00034158	-0.00242339
0.356125	0.0206071	0.0155938	0.0104418	0.00751305	0.00408904									0.356125	-0.000394919	-0.000705579	0.000561959	-0.0012139	0.000878129
0.3586	0.0180656	0.0131781	0.0104402	0.00609052	0.00318988									0.3586	-0.000263159	-0.000109014	-1.58635e-05	-0.000510652	-0.00114199
0.3611	0.0185375	0.0152519	0.010264	0.00582555	0.00349529									0.3611	0.00165095	0.000338371	-0.000287652	-0.000719523	0.000131514
0.363625	0.0188631	0.0153514	0.0112378	0.00630323	0.00349003									0.363625	0.00185501	-0.00160636	0.000672679	-0.000685353	-0.00125815
0.36615	0.0180328	0.0155098	0.0112619	0.00572156	0.00248215									0.36615	-0.000668951	-0.000245562	-0.000546114	0.000309462	4.034e-05
0.368713	0.0182305	0.0136587	0.0106921	0.00605848	0.00386346									0.368713	-0.000328081	-0.000533582	-0.00138735	-0.000478188	-0.00137784
0.371275	0.0177058	0.0161991	0.0102595	0.00501121	0.00492727									0.371275	0.000189925	6.43679e-05	0.00010969	-0.000316331	-0.000896728
0.373863	0.0187158	0.0147784	0.00948644	0.00533186	0.00436818									0.373863	-0.00123663	-0.000385224	0.00159294	-0.00132256	-0.000730399
0.376462	0.0187313	0.0136185	0.00965477	0.00531269	0.00414838									0.376462	-0.000933993	-0.000798485	0.00100989	-0.00164011	-0.000119908
0.379088	0.0193104	0.0147787	0.00940713	0.00523942	0.00229649									0.379088	-0.000919936	-0.00118265	0.00118671	-6.51455e-05	-0.000604089
0.381738	0.0183842	0.0130991	0.00993681	0.00623075	0.0025436									0.381738	-0.000148839	-3.33932e-05	0.000137233	-0.00066859	-0.000122617
0.384387	0.0171152	0.0147942	0.0094867	0.00458501	0.00229255									0.384387	-0.000180481	0.0003236	-0.000956283	-0.00118636	0.000493228
0.387075	0.0195517	0.0144602	0.0101012	0.00417639	0.00160663									0.387075	0.00193937	-0.000125566	-0.00112712	-0.00230724	-0.00172172
0.389775	0.017808	0.0144152	0.0103155	0.00541694	0.00220379									0.389775	-0.00126866	-0.0013536	-0.000578092	-0.000642139	-0.00104847
0.392487	0.0189543	0.0158924	0.0110482	0.00503984	0.00384586									0.392487	-0.000523852	-4.12065e-05	0.00138837	-0.00100519	-0.00148891
0.395225	0.018314	0.0151597	0.00910225	0.00579772	0.00301813									0.395225	0.000140782	-0.00143803	0.000554372	-0.00159364	-0.0012607
0.397975	0.0187634	0.014253	0.00958255	0.00475859	0.00296614									0.397975	-8.41384e-05	0.000350417	-0.000975774	-0.000987414	-0.00144048
0.40075	0.0192072	0.0137351	0.0111209	0.00581242	0.00323531									0.40075	0.000269176	-0.000148617	0.000764819	-8.81073e-05	-0.00127959
0.403538	0.018236	0.0136196	0.0102078	0.00492114	0.00268226									0.403538	-0.000756996	0.000296329	8.45441e-05	-0.00219302	-0.000421791
0.40635	0.0176097	0.0137154	0.00930262	0.00553984	0.00303441									0.40635	0.00131842	-0.00160273	0.000943763	-0.000976868	-0.00179859
0.409175	0.0176158	0.0146445	0.0100001	0.00557293	0.00250316									0.409175	0.000665718	0.00127562	0.000306034	-0.000445092	0.00114762
0.412025	0.018615	0.013963	0.0106742	0.0035984	0.00316887									0.412025	-0.00136908	-0.00105851	-0.000629153	-0.000886804	-0.000420662
0.4149	0.0184128	0.013467	0.00825193	0.00481715	0.00234823									0.4149	0.000333581	-0.00246516	0.000227066	-0.000332167	0.000832174
0.417787	0.0190415	0.0139084	0.0093491	0.00424625	0.00351367									0.417787	0.000470071	-0.000994396	-8.48513e-05	-0.00072603	-0.000611818
0.4207	0.0171124	0.0143898	0.00861275	0.00546342	0.00300264									0.4207	-3.74875e-05	0.00147314	-0.00158987	-0.000365113	-0.00080969
0.423625	0.0188737	0.0136881	0.00790136	0.00377408	0.00292675									0.423625	-0.000467195	0.000295545	-1.4368e-05	-0.000843995	-0.00107014
0.426575	0.0181449	0.0125773	0.00943444	0.00520948	0.00351025									0.426575	0.000174258	0.000450865	0.000785698	-0.000184941	0.000279384
0.42955	0.0184908	0.013831	0.00806548	0.00559604	0.0023737									0.42955	-0.000315845	-0.00020492	1.33219e-05	0.000362052	-0.00280893
0.432537	0.0173295	0.0143034	0.00906863	0.00433396	0.00294066									0.432537	0.000686851	-0.00100229	0.00101223	-0.000307919	0.0001467
0.43555	0.0180475	0.0142556	0.00852898	0.00471395	0.00339208									0.43555	-0.000472164	-0.00113848	0.000716154	-0.0018087	-0.000448823
0.438587	0.0177466	0.0136739	0.00740713	0.00528222	0.00197795									0.438587	-0.00110622	-0.000699084	0.00128623	0.000774396	-0.00082403
0.441637	0.0175795	0.0129675	0.00917525	0.00458343	0.00276629									0.441637	0.000615847	-0.000650173	-0.000509901	3.29247e-05	-0.00188137
0.444712	0.0183012	0.0139862	0.00883124	0.00471053	0.00247349									0.444712	0.000284893	-0.000948497	0.00011176	-0.000389618	0.0010134
0.447812	0.0176021	0.0132745	0.00769416	0.00553039	0.00241965									0.447812	0.000536239	-0.00171987	-0.000573514	-0.00125437	-0.00064977
0.450925	0.0184054	0.013832	0.00834621	0.00473994	0.00410295									0.450925	0.000280679	0.000190839	-0.000967373	-0.00157221	5.05858e-05
0.454062	0.0180701	0.0133443	0.00832966	0.0048681	0.00270878									0.454062	-0.000554541	-0.000975301	0.000554393	-0.000593401	-0.000930093
0.457225	0.0181856	0.0135066	0.00777425	0.00458895	0.00402496									0.457225	0.000307222	8.41625e-05	-0.00121392	-0.00139484	-0.00160892
0.460413	0.018349	0.0130156	0.00802504	0.00369005	0.0030528									0.460413	0.000311343	0.000374935	-0.00025302	-0.00126972	-0.000450577
0.463612	0.0184987	0.0136067	0.00945755	0.0041307	0.00276524									0.463612	-0.000271066	-0.000688343	-0.000345528	-0.0019678	-0.00013332
0.46685	0.0190099	0.0151561	0.00926034	0.00394399	0.00126235									0.46685	-0.000762934	2.83724e-05	-0.000391677	-0.000627082	-0.0021479
0.4701	0.0180412	0.0143231	0.00849616	0.0048119	0.00259928									0.4701	-0.00103426	-2.96058e-05	0.000335131	-0.000979658	-0.000703837
0.473363	0.0182657	0.0138005	0.00907573	0.00341221	0.00283247									0.473363	0.000526388	0.000249142	-0.00016048	-0.000433672	-0.000900584
0.476662	0.0171242	0.011977	0.0089741	0.00373417	0.00162396									0.476662	0.00056125	0.000800003	0.000616631	-0.000369817	-0.000681613
0.479975	0.0168505	0.013051	0.00889689	0.00355034	0.00328021									0.479975	0.00068842	0.000640588	0.000179482	-0.000856853	-0.000604535
0.483325	0.0187502	0.0136878	0.00775036	0.0050879	0.00350999									0.483325	-0.0004178	-0.000389373	-0.000615921	-0.000744494	0.000192342
0.486688	0.0186247	0.0137036	0.00749931	0.00460602	0.00268515									0.486688	0.00105334	0.00048181	-0.000469056	-0.000357207	-0.00106789
0.490075	0.0166034	0.0148556	0.00795782	0.00456925	0.00337685									0.490075	0.000145106	-0.000662414	0.00059346	-0.00198167	-0.000894737
0.493488	0.0180724	0.0140392	0.00746438	0.00378327	0.00312212									0.493488	-0.00102537	0.000600246	-0.000236248	0.00015821	-0.000923796
0.496925	0.0176494	0.0134399	0.00724537	0.00379036	0.00200737									0.496925	0.000244882	-0.000320429	-0.000395953	0.000225745	-0.000267293
0.500375	0.0176709	0.0132614	0.00717972	0.00436573	0.00261976									0.500375	0.000396044	-0.00103397	-0.000505498	-0.00102553	-0.00182224
0.503863	0.017672	0.0145156	0.00778975	0.00502408	0.0018393									0.503863	-0.00030248	-0.0010857	-0.000905892	-0.00046708	-0.00157858
0.507362	0.0173952	0.0132196	0.00833334	0.00388096	0.00350684									0.507362	-0.000491026	-0.000747957	0.000441162	-0.00103206	-0.000973538
0.5109	0.01812	0.0128162	0.00795939	0.00357713	0.00276446									0.5109	0.000666401	-0.000504651	0.000368838	-0.00126474	-0.00182206
0.51445	0.0178579	0.0130967	0.00780708	0.00281689	0.00299529									0.51445	0.00145175	-0.000746316	-0.00104163	-0.00130944	-0.00156001
0.518037	0.0162366	0.0137259	0.00771753	0.00497366	0.00302102									0.518037	0.000307252	0.00107193	0.000369015	-0.00179522	-0.000125985
0.521637	0.0169858	0.0141001	0.00675771	0.00443664	0.00345196									0.521637	0.000393133	0.000624507	0.000203751	-0.00103187	0.000646873
0.525262	0.0174346	0.0123425	0.00779211	0.00328354	0.00203468									0.525262	0.000707272	-0.000303508	0.000873728	-0.000922637	-0.000359916
0.528925	0.015943	0.0123425	0.00638429	0.00305271	0.0031602									0.528925	0.0015951	-6.31808e-05	-0.000964522	-0.00101589	-0.000469447
0.5326	0.0163849	0.0123803	0.00628844	0.00407923	0.00326918									0.5326	0.000299455	0.000119368	0.000435455	-0.000138001	-0.00026433
0.536313	0.0183101	0.0120313	0.00791659	0.00247708	0.00238105									0.536313	0.000231034	-0.000307182	-3.50194e-05	-0.0012039	-0.000134778
0.540038	0.0171323	0.0125064	0.00633807	0.00308501	0.00290547									0.540038	0.000358769	-0.00189612	-0.000712914	-0.000129077	-0.00221775
0.5438	0.017246	0.0127191	0.00820939	0.00404168	0.00254203									0.5438	4.76946e-05	0.000480025	-0.000841148	-0.000742879	-0.000308083
0.547575	0.0178718	0.0127514	0.00804448	0.00386363	0.00297612									0.547575	-0.000185691	-0.000142895	-0.000687667	-0.00116134	-0.000541099
0.551387	0.0170759	0.0115573	0.00679579	0.00369871	0.003604									0.551387	0.000667116	-0.000346644	0.00103695	-0.00163799	0.0015063
0.555225	0.0165488	0.0128331	0.00863245	0.00310707	0.00313237									0.555225	0.000239507	0.00047556	-0.000163781	-0.00189729	-0.000264254
0.559088	0.0172114	0.0119938	0.00631154	0.0036202	0.00163788									0.559088	0.000211916	-0.000650194	-0.000395552	-0.00117944	0.000909194
0.562975	0.0161483	0.0124331	0.00722882	0.0031588	0.002708									0.562975	0.000724018	0.000198379	0.00124299	-0.000124668	-0.00217634
0.566887	0.0161683	0.0117876	0.00737877	0.0032901	0.00217648									0.566887	0.000434514	-0.000412414	0.000264628	-0.000944115	-0.0012782
0.570837	0.017137	0.0124762	0.00823198	0.00313989	0.00374135									0.570837	-0.000181288	8.9453e-05	-4.80318e-05	-0.00100734	-0.000961868
0.574812	0.0168219	0.0125329	0.00693576	0.00365617	0.00232249									0.574812	0.000966799	0.000186037	-0.00143765	-0.00088391	-0.000945822
0.5788	0.0172211	0.0124357	0.00723828	0.00474546	0.00215022									0.5788	0.000381192	-0.00113979	-0.000711572	-0.000919477	-0.000599629
0.582825	0.0182473	0.0122246	0.00639558	0.00317219	0.00201524									0.582825	0.000311412	-0.000184202	-0.000120325	-0.00145262	-0.00079883
0.586887	0.017246	0.0123102	0.00566764	0.00353406	0.00191151									0.586887	-0.000478954	-0.00106622	-0.00134027	-0.000594219	-0.000458097
0.590963	0.0154401	0.012806	0.00662326	0.00286836	0.00238053									0.590963	-0.001478	-0.00142552	-0.000387714	-0.000635842	-0.00164129
0.595075	0.0170892	0.0130345	0.00729973	0.00413805	0.00144644									0.595075	-0.000274801	-0.000689004	0.000171316	-0.00117314	-0.00175357
0.599213	0.0180349	0.0117398	0.0057669	0.00416037	0.00177601									0.599213	-0.000584597	2.89314e-05	-0.000819702	-0.000823502	-0.00101533
0.603387	0.0176735	0.0121096	0.00629211	0.00328616	0.00296719									0.603387	-0.000307363	-0.000521979	-0.00221919	-0.00137416	-0.000760241
0.607575	0.0173713	0.0126561	0.00673539	0.00319688	0.00200395									0.607575	-0.000595316	-0.000567288	0.000765518	-0.000657174	-0.000698644
0.6118	0.0166649	0.0109759	0.00682861	0.00382319	0.00276551									0.6118	-0.000390796	-0.00010209	-6.36758e-05	-0.00172282	-0.00168869
0.616063	0.0175383	0.011728	0.00669915	0.00356032	0.00210926									0.616063	-0.00114815	-0.00063236	0.00036008	-0.000412664	-0.000945047
0.620337	0.0161678	0.0114297	0.00674458	0.00301148	0.00199502									0.620337	-0.000151659	-0.000640991	-0.00115561	-0.000921009	-0.000307936
0.624663	0.0172983	0.0123822	0.00607835	0.00356216	0.00283746									0.624663	-1.7557e-05	-1.70893e-05	-0.000563725	-0.000706815	-0.000865671
0.629	0.0172077	0.0115681	0.00696963	0.00292823	0.00374739									0.629	0.000628547	7.8729e-05	-0.00113547	-0.00153394	-0.0010658
0.633375	0.0165386	0.0128711	0.00633544	0.00291825	0.00234875									0.633375	-0.000870907	-0.0011807	0.00014955	-0.00126598	2.6444e-05
0.637775	0.0168747	0.0106403	0.00643418	0.00269714	0.00177864									0.637775	2.64536e-05	4.56673e-05	-0.0002815	-0.00168064	-0.000907129
0.642213	0.0154632	0.0103068	0.00609332	0.00364383	0.00245931									0.642213	-0.000469565	9.45415e-06	0.000177362	-0.00183092	-0.000105384
0.646675	0.0170071	0.0109791	0.00730235	0.00234787	0.00284954									0.646675	0.000124986	-0.000451293	-0.00132196	-0.000632562	-0.000139787
0.651175	0.0174422	0.011581	0.0060815	0.0021525	0.00253284									0.651175	0.000332413	-0.000176243	-0.00021316	-0.00126764	-0.00129077
0.6557	0.0164023	0.0120859	0.00689925	0.00235943	0.00194775									0.6557	0.000781775	0.000284875	-0.000948412	-0.000750297	-0.00171839
0.660263	0.0170438	0.0124252	0.00640608	0.00239672	0.00197218									0.660263	-0.000198645	-0.000395923	-0.000190756	-0.00146611	-0.00143488
0.66485	0.0162358	0.0121035	0.00559148	0.00280087	0.00195616									0.66485	0.00056369	-0.000361845	-2.22604e-05	-0.00144553	-5.59897e-05
0.669475	0.0146972	0.0104061	0.00528633	0.0020254	0.00239129									0.669475	0.000306303	-0.000635712	-0.00132172	-0.000304842	-0.00159422
0.674125	0.0171087	0.0106306	0.00656259	0.00277041	0.00162711									0.674125	-0.00129256	-0.000631113	-0.00015029	-0.000870419	-0.000727031
0.678813	0.0176376	0.011285	0.0062002	0.00221894	0.00214838									0.678813	-0.000153259	-0.00123445	-0.000191107	-0.000579484	-0.000808482
0.683537	0.01625	0.0110135	0.00643996	0.00309236	0.00287422									0.683537	-0.000265742	-0.000527526	0.000673487	-0.00160106	-0.000928253
0.688287	0.0159564	0.0121618	0.0063378	0.00214462	0.00231514									0.688287	-4.06138e-05	-0.000304355	-0.000112756	-0.00113786	-0.000939876
0.693075	0.0151452	0.0111973	0.00697331	0.00233422	0.00226157									0.693075	0.000310729	-7.17276e-05	-0.00107647	-0.000598311	-0.000486557
0.697887	0.0156192	0.0113538	0.00622068	0.00269005	0.00134691									0.697887	0.00110431	-0.000217418	-0.000909762	0.000100196	-0.00194656
0.702738	0.0159285	0.0111435	0.00585514	0.00247655	0.00209192									0.702738	-0.00037318	-0.00102974	-0.000641177	-0.0012706	-0.00099841
0.707625	0.0172421	0.010629	0.00636223	0.00241195	0.00325238									0.707625	-0.000935588	-0.000433681	-0.00045413	-0.00129874	-0.00200543
0.71255	0.0171389	0.0123197	0.00615188	0.00213359	0.00298714									0.71255	-0.00034351	-0.000877075	-0.00108721	-0.000981228	-0.000551307
0.7175	0.0168392	0.0100321	0.00551848	0.00179824	0.00246719									0.7175	-0.00032875	-0.000391716	-0.00154178	-0.000664273	-0.000619744
0.722488	0.0152925	0.0114974	0.0054846	0.00165801	0.00220353									0.722488	-0.000141564	-0.000162924	0.000307173	-0.00132776	-0.00089688
0.727512	0.0156859	0.010697	0.00526664	0.00293007	0.0016925									0.727512	-0.000244182	-0.00012385	-0.00114634	-0.000551302	-0.000928366
0.732562	0.0163085	0.0108073	0.00587509	0.0018505	0.00279308									0.732562	-0.000414052	-0.000773679	-0.000485734	-0.00211887	-0.00201991
0.737662	0.0155929	0.0118745	0.00540424	0.00290512	0.00315626									0.737662	0.00152819	-4.06669e-05	-0.000899601	-0.00155792	-0.00196553
0.742787	0.0157565	0.0108197	0.00505288	0.00273233	0.00265889									0.742787	-0.000403331	-0.00104764	-0.000693916	-0.000871971	-0.00105762
0.74795	0.0166982	0.0114885	0.00485146	0.00245502	0.00314366									0.74795	-0.000553179	-0.00076607	-0.000122213	-0.00103494	-0.00136411
0.75315	0.0160504	0.0105699	0.00512615	0.00218112	0.00220301									0.75315	-1.64571e-05	-0.00134649	-0.00119862	-0.000488674	-0.000105394
0.758375	0.0168957	0.0119688	0.00593418	0.00264357	0.00232407									0.758375	0.000375307	-0.000134014	-0.000661179	-0.00103073	-0.00258744
0.76365	0.0161812	0.00980916	0.00525298	0.00188464	0.00230253									0.76365	0.000491156	-0.00061994	-0.00174141	-0.000429579	-0.000329804
0.768963	0.0164774	0.0112422	0.00501191	0.00166011	0.00158116									0.768963	0.000355267	-0.0010597	-0.000311331	-0.00144093	-0.00112625
0.7743	0.0164341	0.011317	0.00496044	0.00306899	0.00319618									0.7743	-0.000452475	-0.00190575	-0.00072039	-0.00166914	-0.000695253
0.779688	0.0157555	0.0101424	0.00509306	0.0022536	0.00283693									0.779688	-0.000285582	-0.00129123	-6.88625e-05	-0.000519089	-0.00178572
0.7851	0.0155617	0.0108803	0.00460067	0.00345239	0.00222822									0.7851	0.00111626	-0.000989783	-0.000590441	-0.00128698	-5.47299e-05
0.79055	0.0161714	0.0107291	0.00443234	0.00303301	0.00215154									0.79055	0.000325338	-0.000637007	-0.000111214	-0.00142389	-0.00105526
0.79605	0.0161305	0.0111479	0.00518917	0.00210575	0.00216755									0.79605	0.000823459	-0.000137247	-0.00144857	-0.0020858	-0.000639211
0.801588	0.0161378	0.0101542	0.00546622	0.00247813	0.00204544									0.801588	-0.000908404	-0.00154539	0.000517052	-0.00161321	-0.000437296
0.80715	0.0152943	0.0109972	0.00521175	0.00278459	0.00277233									0.80715	3.93001e-06	-0.000540252	0.000885114	-0.00103274	-0.000950327
0.812762	0.0158807	0.0110733	0.00457888	0.00270843	0.00208352									0.812762	7.40615e-05	-0.000494373	-0.00101395	-0.000637595	-5.16742e-05
0.818412	0.0154637	0.0110082	0.00437746	0.000981278	0.00314707									0.818412	-0.000940132	-0.00131075	-0.00098911	-0.00197099	-0.00106362
0.8241	0.0152158	0.0104562	0.00497147	0.0025296	0.00203415									0.8241	-0.000553866	-0.000547794	-0.000151504	-0.00152911	-0.00101796
0.829825	0.0156893	0.0107745	0.00583649	0.00153616	0.00337633									0.829825	-0.000508442	-0.00151258	-0.000375047	-0.00171658	-0.00210246
0.835588	0.0165738	0.0103504	0.00599616	0.00142009	0.00271167									0.835588	-6.71748e-05	-0.000851846	-0.00108637	-0.00140243	-0.000565496
0.841388	0.0155031	0.0107745	0.0046293	0.00274546	0.00173767									0.841388	-0.000245821	-0.00129249	-0.000598234	-0.0013524	-0.00159049
0.847238	0.0167473	0.0106049	0.00485986	0.00170948	0.00183089									0.847238	-0.00017155	-0.00088451	-0.000398423	-0.000748577	-0.000755699
0.853125	0.0159585	0.0103278	0.00499957	0.00248443	0.00211293									0.853125	4.06918e-05	-0.00109285	-0.000832312	-0.000723557	-0.00129265
0.85905	0.0158487	0.0103123	0.00531758	0.00192508	0.00245616									0.85905	0.000265634	-0.000304748	-0.00116213	-0.00107843	-0.000951339
0.865025	0.0153495	0.011071	0.00545755	0.00224677	0.00201235									0.865025	0.000350022	-0.0008403	-0.0012857	-0.000351509	-0.0010853
0.871037	0.0149703	0.0105245	0.00444048	0.00269478	0.00236425									0.871037	-0.000813213	-0.000425596	-0.0009389	-0.00125285	-0.000655134
0.877087	0.0161365	0.0100802	0.00495388	0.00241589	0.00227811									0.877087	-0.000124339	-0.000672865	-0.00104482	-0.000352837	-0.00178013
0.883175	0.01524	0.0110242	0.00473224	0.0020984	0.00326025									0.883175	0.000146266	-0.00126906	-0.000104544	-0.00157945	-0.000945615
0.889313	0.015637	0.00991814	0.00419862	0.00268348	0.00253573									0.889313	-0.000276666	-0.000653315	-5.96544e-05	-0.00169439	-0.00105539
0.895487	0.0154172	0.0102333	0.0046616	0.00146946	0.00282485									0.895487	-0.00162031	-0.000670463	0.000764852	-0.000777255	-0.00187115
0.901712	0.0151494	0.0103044	0.00425955	0.00233186	0.00240469									0.901712	-0.00107026	-0.00101453	-0.000832927	-0.00131393	-0.000902126
0.907975	0.0152347	0.0102842	0.00481548	0.00192035	0.00284901									0.907975	-0.00106673	-0.000884959	-0.000228536	-0.00131718	-0.00121408
0.914288	0.0152103	0.0103057	0.00479736	0.00157477	0.00159035									0.914288	0.00016799	-0.00125078	-0.000127137	-0.00091581	-0.00227631
0.920637	0.0156103	0.0103596	0.00431417	0.00185286	0.00224634									0.920637	-0.000994078	-4.02634e-05	-0.000990957	-0.00127803	-0.00141109
0.927025	0.015985	0.0108525	0.00540845	0.00190617	0.00250763									0.927025	-0.000402392	-0.00175367	-0.000678151	-0.000864976	-0.00194994
0.933475	0.0154359	0.0102277	0.00509227	0.00205166	0.00309219									0.933475	-0.000555044	-0.000533924	-0.000917248	-0.00166361	-0.000932548
0.93995	0.0152274	0.0101702	0.00459227	0.00149966	0.00210926									0.93995	7.51328e-05	-0.000797346	-0.000334881	-0.00125708	-0.000842329
0.946487	0.015762	0.010165	0.00429553	0.00149835	0.00239208									0.946487	-0.00121702	-0.00172138	-0.00103621	-0.0018049	-0.00157738
0.953062	0.0150638	0.0107879	0.00484017	0.0025766	0.00234901									0.953062	0.000247314	-1.00864e-05	-0.00184379	-0.00151957	-0.00143363
0.959675	0.0158555	0.0109588	0.005118	0.00281846	0.00209035									0.959675	-0.000471824	-0.000873262	0.000408677	-0.00156793	-0.000965692
0.96635	0.0151273	0.0110938	0.00502951	0.00168401	0.00188919									0.96635	-0.000329316	-0.000785359	-0.000965213	-0.00142445	-0.000990148
0.973063	0.0156394	0.00989477	0.00431496	0.00191641	0.0023653									0.973063	-0.000683044	-0.00049692	-0.000311659	-0.00182254	-0.00149368
0.979813	0.0153933	0.00970937	0.00450561	0.00225202	0.00365285									0.979813	-3.4094e-05	-0.00040713	-0.00116653	-0.00131547	-0.00112466
0.986625	0.0158821	0.00870595	0.00383282	0.00175465	0.00173819									0.986625	0.00082542	0.000611186	-3.55334e-05	-0.00103313	-0.000798568
0.993475	0.015314	0.00949928	0.00404605	0.00127093	0.00215679									0.993475	-0.00064581	-0.00112132	-0.00113416	-0.00182905	-0.00200156
1.00038	0.01571	0.010738	0.00566764	0.00161206	0.00261451									1.00038	-0.000498324	-0.00118128	-0.0007605	-0.00145867	-0.000576283
1.00733	0.0156276	0.0103898	0.0042627	0.00223968	0.00258431									1.00733	-0.000121522	-0.000736077	-0.00107978	-0.00144807	-0.00128362
1.01433	0.0151515	0.00998143	0.00430708	0.00183002	0.00225421									1.01433	-0.000264861	-0.000577839	-0.00150205	-0.00181627	-0.000730086
1.02136	0.0151045	0.00939739	0.00518497	0.00286494	0.00200631									1.02136	-0.000728612	-0.00085004	-0.00137078	-0.000881758	-0.00127628
1.02846	0.0150672	0.00902003	0.00428187	0.00180166	0.0023175									1.02846	6.41308e-05	-0.000530943	-1.66965e-05	-0.00202931	-0.00132003
1.0356	0.0160606	0.00966761	0.0046595	0.00199415	0.00241125									1.0356	0.000555757	-0.000710763	-0.000747664	-0.00110078	-0.000833073
1.04279	0.0160139	0.00991945	0.00488691	0.00118243	0.00228573									1.04279	0.000409585	-0.000809066	-0.00117564	-0.00185594	-0.00096704
1.05004	0.0155	0.00963111	0.00457047	0.000679545	0.00298872									1.05004	-0.000738242	-0.000840797	-0.00116531	-0.00134806	-0.00198633
1.05733	0.0146767	0.0089662	0.00466869	0.00232477	0.00305306									1.05733	-0.000248869	-0.000268727	-0.00108432	-0.00152414	-0.000799376
1.06467	0.0149553	0.0102235	0.00431732	0.000509902	0.00301393									1.06467	-0.000583159	-0.00114286	-0.00140143	-0.00102061	-0.00124313
1.07206	0.0151499	0.0093257	0.00395335	0.00169057	0.00179308									1.07206	-0.00095117	-0.000440903	-0.000697348	-0.000888541	-0.00165861
1.07951	0.0142421	0.0097716	0.00428844	0.00205875	0.00242202									1.07951	-0.000997462	-0.000828355	-0.000904406	-0.00163718	-0.000514322
1.087	0.0153779	0.01005	0.00428371	0.000760428	0.00180805									1.087	-0.000720678	-0.00106989	-0.00200522	-0.00143555	-0.000951006
1.09455	0.0137733	0.00952187	0.0041742	0.000783274	0.00249634									1.09455	-0.000545546	-0.000708702	-0.000997057	-0.000960549	-0.000732527
1.10215	0.0149543	0.00946383	0.00529526	0.00156662	0.00266388									1.10215	-0.000352769	-0.00129643	-0.0005514	-0.00118038	-0.000577364
1.10981	0.0152778	0.00996698	0.00455708	0.00200439	0.00237816									1.10981	-0.00012686	-0.000633354	-0.00051308	-0.000900764	-0.00103226
1.11751	0.0151457	0.0104583	0.00452294	0.00136127	0.00251839									1.11751	0.000132726	-0.000550711	-0.0010821	-0.000723861	-0.000877364
1.12528	0.0149939	0.009686	0.00395913	0.00175045	0.00234271									1.12528	-0.000749552	-0.00058057	-0.000377746	-0.00142658	-0.000766223
1.13309	0.0147035	0.00888768	0.00401323	0.00147235	0.00231698									1.13309	-0.000625868	-0.000820486	-0.000399209	-0.00129777	-0.00100291
1.14096	0.0145265	0.00894913	0.00410251	0.00183816	0.00206593									1.14096	-4.62222e-05	-0.00103894	-0.000689695	-0.00130158	-0.00127383
1.14887	0.0143716	0.00932439	0.0044888	0.00173522	0.00264812									1.14887	-0.000178821	-0.000891628	-0.000836431	-0.000883097	-0.0012741
1.15686	0.0144637	0.00905207	0.0045555	0.00246079	0.00170905									1.15686	-0.000544856	-4.8941e-05	-0.00157366	-0.00166054	-0.000931984
1.16489	0.0153605	0.0096256	0.00396228	0.00219661	0.00165521									1.16489	-0.000131287	-0.00026631	-0.000688328	-0.00162685	-0.000884158
1.17297	0.0151993	0.00989056	0.00426401	0.00200964	0.00192832									1.17297	-0.000800339	-0.000695365	-0.000784521	3.97308e-05	-0.00115399
1.18113	0.0147129	0.00945385	0.00452872	0.00103905	0.00312002									1.18113	-0.000381904	-0.0016323	-0.000618758	-0.00126597	-0.00167601
1.18932	0.0148684	0.00942654	0.00409463	0.0018245	0.00208221									1.18932	-0.000457231	-0.000507012	-0.000704354	-0.00161108	-0.000453723
1.19759	0.015168	0.0098861	0.00428397	0.00153564	0.00327286									1.19759	-0.00014507	-0.00100509	-0.00127609	-0.00153636	-0.000822745
1.2059	0.0151567	0.00870018	0.00432914	0.00162046	0.00279938									1.2059	-0.000811452	-0.000125186	-0.000335058	-0.00187032	-0.00114611
1.21428	0.0161268	0.00876294	0.00468077	0.00124598	0.00258273									1.21428	-0.000493333	-0.000495008	-0.000689403	-0.00140293	-0.00168416
1.2227	0.0150717	0.00957938	0.00409384	0.00150885	0.00163867									1.2227	-0.000664627	-0.00124663	-0.00130625	-0.00161978	-0.00111486
1.23119	0.0153098	0.0100424	0.00355367	0.00226515	0.00262501									1.23119	-0.000532671	-0.00123466	-0.000683966	-0.00102875	-0.0009722
1.23974	0.0154427	0.00950086	0.00382205	0.00180717	0.00215784									1.23974	-0.000479798	-0.000345243	-0.000382878	-0.00128255	-0.000726276
1.24835	0.0146707	0.00893153	0.00368865	0.00192298	0.00278914									1.24835	-0.000372316	-0.000947134	-0.000613039	-0.00112331	-0.00195399
1.25701	0.0150501	0.00833174	0.00388061	0.00189646	0.0019987									1.25701	-0.00095696	-0.000876472	-0.000868201	-0.0014532	-0.000497744
1.26574	0.0149057	0.00908988	0.00382152	0.00190749	0.00214838									1.26574	-0.00107341	-0.00126478	-0.00149103	-0.00196298	-0.00114611
1.27453	0.0145892	0.0093433	0.00373171	0.00126437	0.00201892									1.27453	-0.000237685	-0.00132754	-0.00091059	-0.00148336	-0.00149829
1.28338	0.0148758	0.00895622	0.00313429	0.00155612	0.0026258									1.28338	-0.00084844	-0.000254435	-0.00106684	-0.00156163	-0.00085182
1.29229	0.0152077	0.00924613	0.00310986	0.00204299	0.0020935									1.29229	-0.000906755	-0.000654157	-0.00100271	-0.00171027	-0.00116106
1.30126	0.0142683	0.009134	0.00362011	0.00175465	0.00115574									1.30126	-0.000356108	-0.000868281	-0.000857055	-0.00150891	-0.00209448
1.31029	0.0153671	0.00912665	0.00375351	0.00168427	0.00282669									1.31029	-0.000458186	-0.000851155	-0.00071874	-0.00110157	-0.000997744
1.31939	0.0142951	0.00946751	0.00346044	0.001387	0.00208825									1.31939	-0.00111815	-0.000230769	-0.00129945	6.85367e-06	-0.00150535
1.32855	0.015241	0.00971567	0.00327924	0.00188832	0.00197506									1.32855	-0.000358553	-0.000947068	-0.00142852	-0.00033282	-0.00138035
1.33777	0.0153133	0.00854314	0.00367788	0.00146657	0.00180857									1.33777	-0.000162549	-0.00103755	-0.000729336	-0.00162548	-0.00219774
1.34705	0.0143091	0.00964818	0.00409778	0.00189593	0.00254938									1.34705	-0.000718724	-0.000407385	-0.000652706	-0.00162249	-0.000861331
1.35641	0.0146591	0.00942313	0.00354868	0.00194268	0.00174056									1.35641	-4.85439e-05	-0.000820425	-0.00126629	-0.00153907	-0.00150671
1.36583	0.0148692	0.00873878	0.004243	0.00149336	0.00162422									1.36583	-0.000351466	-0.00181281	-0.00187091	-0.00106733	-0.00192003
1.3753	0.0141683	0.00889424	0.00377819	0.00159525	0.00242517									1.3753	-0.000433198	-0.00109297	-0.00105868	-0.00152249	-0.00177139
1.38485	0.0147641	0.00948642	0.00352452	0.00120659	0.00235059									1.38485	-0.000464662	-0.000667697	-0.00075977	-0.00101054	-0.00140182
1.39446	0.0148855	0.00895228	0.00406102	0.000896457	0.00177785									1.39446	-0.000896128	-0.000873674	-0.00114673	-0.00171597	-0.00123524
1.40415	0.0151079	0.00877528	0.00366816	0.00135759	0.00285768									1.40415	-3.11319e-05	-0.000322584	-0.00106874	-0.00128445	-0.000453451
1.41389	0.0148064	0.00931205	0.00412326	0.00126857	0.00250894									1.41389	-0.000427008	-0.00130492	-0.00116004	-0.00143038	-0.0017366
1.4237	0.0142148	0.00958516	0.00450981	0.00155638	0.00157538									1.4237	-0.000595441	-0.00129024	-0.000661399	-0.00132005	-0.000266766
1.43359	0.0141339	0.00870727	0.00336223	0.00122314	0.00226419									1.43359	-0.000978551	-0.000950022	-0.00109999	-0.00171081	-0.00141514
1.44354	0.0150373	0.00843757	0.00416133	0.00155848	0.00163263									1.44354	-0.000973077	-0.00126605	-0.00113069	-0.00218228	-0.00200726
1.45356	0.0143182	0.00939319	0.00350062	0.00141011	0.00189707									1.45356	-0.000717062	-0.00113806	-0.000989388	-0.00171217	-0.00183878
1.46365	0.0144942	0.00804524	0.00319311	0.00196683	0.0021602									1.46365	-0.00153632	-0.000985344	-0.00100895	-0.00146271	-0.00173851
1.47381	0.0145614	0.00780679	0.00400824	0.00122655	0.00218173									1.47381	-0.00132053	-0.000818223	-0.00112308	-0.000844777	-0.000627092
1.48404	0.0137928	0.00884645	0.00350482	0.00124782	0.00188604									1.48404	0.000267273	-0.000830721	-0.00121004	-0.00164641	-0.000961332
1.49434	0.0142387	0.00902055	0.00331522	0.00182056	0.00134586									1.49434	-0.000462318	-0.000916046	-0.000891291	-0.00128282	-0.00101731
1.50471	0.0143083	0.00874508	0.00328108	0.00177513	0.00251577									1.50471	-0.000582401	-0.000975556	-0.00142444	-0.0018744	-0.000630625
1.51515	0.014755	0.00911457	0.00433702	0.00135181	0.00124896									1.51515	-0.00070466	-0.000592674	-0.00103857	-0.00147467	-0.00130101
1.52568	0.0140197	0.00866472	0.0034544	0.00195108	0.00159534									1.52568	0.000244548	-0.000583978	-0.000651073	-0.00135347	-0.00160182
1.53626	0.014703	0.00851819	0.00349799	0.00185785	0.00210558									1.53626	-8.88552e-05	-0.000507076	-0.00126004	-0.00118826	-0.000727092
1.54692	0.0146279	0.009082	0.00392053	0.00182897	0.00199949									1.54692	-0.000549162	-0.00122582	-0.00118694	-0.00114804	-0.00169041
1.55766	0.0141641	0.00858279	0.00416921	0.00114882	0.00213709									1.55766	-0.000613274	-0.00132664	-0.000849443	-0.0015657	-0.00216867
1.56848	0.014225	0.00879366	0.00363586	0.00131479	0.00213578									1.56848	-0.000607551	-0.000786965	-0.00116819	-0.00230103	-0.00153959
1.57936	0.0143794	0.00943495	0.00281732	0.00141694	0.00216729									1.57936	-0.000748568	-0.00128343	-0.00140515	-0.00171027	-0.000863234
1.59031	0.0142962	0.00888374	0.00412746	0.00124808	0.0020591									1.59031	-0.000492847	-0.000923105	-0.00106874	-0.00179152	-0.00152356
1.60135	0.014657	0.00896462	0.00450036	0.000529335	0.00203415									1.60135	-0.000495008	-0.00108017	-0.00109401	-0.00148771	-0.000887147
1.61248	0.0142578	0.00892418	0.00338928	0.00175754	0.00256304									1.61248	-0.000688474	-0.00103126	-0.00128776	-0.00176054	-0.00158253
1.62366	0.0147886	0.00868495	0.003769	0.00170134	0.00226787									1.62366	-0.00113738	-0.000818756	-0.00217145	-0.00208961	-0.00111813
1.63493	0.0146462	0.00894965	0.00293786	0.00124861	0.00214917									1.63493	0.000386005	-0.000567125	-0.000586127	-0.00175619	-0.00159639
1.64628	0.0145244	0.00820543	0.00403528	0.00195029	0.00234849									1.64628	-0.000110453	-0.00118696	-0.000241018	-0.00205918	-0.00078606
1.6577	0.0143716	0.00851845	0.0034783	0.00186311	0.00220511									1.6577	-0.000149846	-0.000311962	-0.00189971	-0.00113472	-0.00137274
1.6692	0.0145446	0.00879524	0.00386275	0.000838684	0.00245458									1.6692	-0.00125473	-0.000617668	-0.0015027	-0.00151353	-0.00137764
1.68079	0.0145885	0.00784881	0.00346806	0.00145974	0.00257013									1.68079	-0.00024059	-0.000739951	-0.00078667	-0.00205402	-0.00174856
1.69245	0.0145837	0.00927082	0.0028877	0.00170922	0.00189733									1.69245	0.000167841	-0.000475276	-0.000684496	-0.00118798	-0.000840951
1.7042	0.0144267	0.00843416	0.00349878	0.00141641	0.0020717									1.7042	-0.000624272	-0.000662233	-0.00168803	-0.00125347	-0.00148552
1.71602	0.0140822	0.00923668	0.00346254	0.00153774	0.00195274									1.71602	-0.000812037	-0.00123642	-0.000972268	-0.00142548	-0.00122302
1.72794	0.014486	0.00795884	0.00281627	0.00153748	0.00165941									1.72794	-0.00110578	-0.00065082	-0.000888029	-0.00191869	-0.00124611
1.73993	0.0151263	0.0079528	0.00392158	0.00206768	0.00232932									1.73993	-0.000408495	-0.000589678	-0.00148912	-0.00231516	-0.00148117
1.752	0.0146152	0.00823353	0.00391002	0.00176857	0.00172848									1.752	-0.000769088	-0.000240494	-0.00139808	-0.000770592	-0.00120073
1.76416	0.0143298	0.00813085	0.00347672	0.00157897	0.00235663									1.76416	-0.000542725	-0.00115897	-0.00144346	-0.00146978	-0.00150101
1.7764	0.0145105	0.00839608	0.00336275	0.0020078	0.00178284									1.7764	-0.000838645	-0.00139185	-0.000908409	-0.00178336	-0.000880352
1.78873	0.0145325	0.0085308	0.00378292	0.000726289	0.00146745									1.78873	-0.000312826	-0.000954623	-0.00114047	-0.00142222	-0.000805896
1.80114	0.0144467	0.00875401	0.00322383	0.000732066	0.00239024									1.80114	-0.00102179	-0.000856525	-0.00173314	-0.000953201	-0.000998831
1.81364	0.01438	0.00864056	0.00321386	0.00172603	0.0025717									1.81364	0.000327126	-0.000878264	-0.000805692	-0.0021657	-0.000982798
1.82623	0.0141922	0.00850243	0.00347357	0.00177146	0.00190259									1.82623	-0.000896512	-0.00104131	-0.00141248	-0.00206027	-0.00136568
1.8389	0.0142263	0.00835905	0.00376217	0.0015401	0.00242202									1.8389	-0.000100585	-0.00147337	-0.00114373	-0.00157467	-0.00198905
1.85166	0.0145204	0.00903263	0.00335487	0.00136704	0.00164077									1.85166	-0.000934551	-0.00152962	-0.00104917	-0.00157385	-0.00125046
1.86451	0.0143474	0.00890658	0.0036054	0.0010921	0.0019509									1.86451	-0.00048482	-0.000526906	-0.00104401	-0.00117222	-0.000469755
1.87745	0.0141714	0.00887113	0.00336407	0.00153354	0.0022768									1.87745	-0.000554927	-0.000374459	-0.00119564	-0.00100238	-0.000813505
1.89048	0.0142657	0.00876399	0.00316711	0.00145686	0.00228441									1.89048	-7.66638e-05	-0.0016212	-0.00115216	-0.000997766	-0.00117682
1.90359	0.0143209	0.00885643	0.00297699	0.0020556	0.00232354									1.90359	-0.00110574	-0.00126413	-0.000663844	-0.00137358	-0.00106106
1.9168	0.0142513	0.00846173	0.00409542	0.00152224	0.00196272									1.9168	-0.000470682	-0.000664676	-0.000910855	-0.00156624	-0.000778722
1.9301	0.0145816	0.00893232	0.00330393	0.00124283	0.00166939									1.9301	-0.000709268	-0.000658426	-0.00147988	-0.000783364	-0.00168035
1.9435	0.0138264	0.00865159	0.00304526	0.00117219	0.00256146									1.9435	-0.000551658	-0.000811687	-0.00131357	-0.00131978	-0.00112546
1.95697	0.0140866	0.00876609	0.00349694	0.00190539	0.00236976									1.95697	-0.000516874	2.06499e-05	-0.000649714	-0.000957277	-0.00170671
1.97056	0.0145696	0.0086277	0.00337982	0.0022129	0.00170957									1.97056	-0.000822036	-0.00108316	-0.00144944	-0.00118037	-0.00113769
1.98424	0.0141402	0.00884356	0.0031377	0.00181715	0.00274607									1.98424	-0.0010435	-0.000816307	-0.00191683	-0.00141787	-0.000614048
2	0.0144522	0.00902108	0.00376375	0.00161179	0.00275474									2	-0.000557088	-0.0012462	-0.00158422	-0.00190782	-0.00149883
