# Supplementary material for: Poly(ADP-ribose) polymerase 1 searches DNA via a ‘monkey bar’ mechanism
Source: eLife. 2018 Aug 8;7:e37818. doi: 10.7554/eLife.37818 (PMC6135609; doi:10.7554/eLife.37818)
Supplement: Figure 4—figure supplement 4—source data 1. [file elife-37818-fig4-figsupp4-data1.xlsx]

## Sheet: Fig4_figsupp4
data	150 nM	400 nM	1000 nM	2000 nM	4000 nM		fits	150 nM	400 nM	1000 nM	2000 nM	4000 nM		residuals	150 nM	400 nM	1000 nM	2000 nM	4000 nM
Time	S1	S1	S1	S1	S1		Time	S1	S1	S1	S1	S1		Time	S1	S1	S1	S1	S1
0.005025	0.0210679	0.030374	0.0348207	0.0353668	0.0300076			0.025	0.025	0.025	0.025	0.025			-0.00389302	0.00547472	0.0100541	0.0107776	0.00566117
0.005075	0.0277913	0.0270599	0.033318	0.0321386	0.0343152		0.01	0.0248656	0.0246633	0.0242683	0.0238207	0.0233379		0.01	0.00283107	0.00216242	0.0085555	0.00755602	0.0099784
0.005125	0.0349342	0.0262034	0.0347522	0.0374516	0.0297891		0.02	0.0245821	0.0240006	0.0230189	0.0221217	0.0213492		0.02	0.00997474	0.00130775	0.00999383	0.0128758	0.00546195
0.005175	0.0364207	0.0264218	0.0352218	0.0345429	0.030269		0.03	0.0242435	0.0232516	0.0217336	0.0205012	0.0195277		0.03	0.0114619	0.00152808	0.0104675	0.00997391	0.00595151
0.005225	0.0325201	0.0192534	0.0263647	0.0276679	0.0322141		0.04	0.023887	0.0224934	0.0205026	0.0189993	0.0178664		0.04	0.00756208	-0.00563852	0.0016146	0.00310573	0.0079063
0.005275	0.0366723	0.0195376	0.0251609	0.0306103	0.0272609		0.05	0.0235273	0.0217505	0.0193406	0.0176119	0.0163526		0.05	0.011715	-0.0053524	0.00041497	0.00605497	0.00296275
0.005325	0.0319038	0.0239419	0.018224	0.0220435	0.0152451		0.06	0.0231703	0.0210304	0.0182472	0.0163312	0.0149742		0.06	0.00694727	-0.000946157	-0.00651779	-0.002505	-0.00904328
0.005375	0.0326772	0.0271892	0.0188425	0.0208967	0.0133157		0.07	0.0228182	0.0203349	0.0172196	0.0151498	0.01372		0.07	0.0077214	0.00230304	-0.00589509	-0.00364483	-0.0109629
0.005425	0.0280473	0.0240686	0.0256495	0.0287331	0.0124576		0.08	0.0224719	0.0196643	0.0162544	0.0140606	0.0125794		0.08	0.00309227	-0.000815694	0.000916216	0.00419851	-0.0118113
0.0054875	0.0295652	0.0278729	0.0250071	0.0252712	0.0192114		0.09	0.0221316	0.0190179	0.0153481	0.013057	0.0115427		0.09	0.00461116	0.00299107	0.000279162	0.000745266	-0.00504523
0.0055375	0.030375	0.0265262	0.023924	0.0202652	0.0301016		0.1	0.0217974	0.0183953	0.0144976	0.0121327	0.010601		0.1	0.00542171	0.00164629	-0.000799696	-0.00425372	0.00585479
0.0055875	0.0323212	0.0313294	0.0156886	0.0197739	0.0281087		0.11	0.0214693	0.0177956	0.0136998	0.0112818	0.00974598		0.11	0.00736869	0.00645151	-0.0090307	-0.004738	0.00387169
0.0056375	0.027431	0.0315561	0.0157631	0.0279962	0.0306185		0.12	0.0211472	0.0172182	0.0129515	0.0104988	0.00896995		0.12	0.00247925	0.00668012	-0.0089519	0.00349134	0.00639131
0.0056875	0.0200522	0.0371207	0.0172685	0.0315984	0.0298609		0.13	0.020831	0.0166624	0.0122501	0.00977848	0.0082659		0.13	-0.00489876	0.0122468	-0.00744211	0.00710059	0.00564356
0.00575	0.0154484	0.0341865	0.0261066	0.0242261	0.0251782		0.14	0.0205208	0.0161274	0.0115927	0.00911615	0.00762736		0.14	-0.00950157	0.00931504	0.00140142	-0.000262813	0.000973301
0.0058	0.0182044	0.0269218	0.0288533	0.0228853	0.0213973		0.15	0.0202163	0.0156126	0.0109769	0.00850731	0.00704843		0.15	-0.00674479	0.00205238	0.00415258	-0.00159644	-0.00279778
0.00585	0.0187212	0.0231088	0.0281251	0.0376864	0.0283913		0.16	0.0199176	0.0151174	0.0104	0.0079478	0.0065237		0.16	-0.00622714	-0.00175863	0.00342875	0.0132118	0.00420615
0.0059125	0.0218848	0.0160534	0.0268631	0.0358342	0.0270402		0.17	0.0196244	0.014641	0.00985986	0.00743376	0.0060482		0.17	-0.00306254	-0.00881152	0.00217237	0.0113686	0.00286747
0.0059625	0.0299391	0.0131322	0.0206213	0.0269777	0.0298484		0.18	0.0193368	0.0141829	0.0093542	0.0069616	0.00561742		0.18	0.00499263	-0.0117307	-0.00406499	0.00251931	0.00568557
0.0060125	0.0365967	0.0183784	0.0229756	0.0206636	0.031282		0.19	0.0190547	0.0137424	0.00888093	0.00652803	0.00522725		0.19	0.0116511	-0.0064824	-0.00170614	-0.00378758	0.00712922
0.006075	0.0332962	0.0121534	0.0300539	0.0217826	0.0309859		0.2	0.018778	0.0133189	0.00843807	0.00612996	0.00487391		0.2	0.00835155	-0.0127048	0.00537779	-0.00265948	0.0068455
0.006125	0.0354152	0.00757944	0.0294251	0.0346995	0.0271532		0.21	0.0185066	0.0129118	0.00802376	0.00576456	0.00455399		0.21	0.0104714	-0.0172766	0.00475353	0.0102647	0.00302287
0.0061875	0.0315783	0.0195501	0.026568	0.0326891	0.0219223		0.22	0.0182404	0.0125206	0.00763622	0.00542922	0.00426437		0.22	0.0066355	-0.00530333	0.00190219	0.00826348	-0.0021956
0.0062375	0.0273071	0.0234468	0.0210848	0.0327071	0.0247728		0.23	0.0179793	0.0121446	0.00727379	0.00512149	0.00400222		0.23	0.00236515	-0.00140447	-0.00357636	0.00828876	0.000664958
0.0063	0.0391332	0.0229267	0.0171685	0.0327739	0.0279288		0.24	0.0177233	0.0117833	0.00693489	0.00483916	0.00376497		0.24	0.0141923	-0.00192192	-0.00748689	0.00836482	0.00383347
0.0063625	0.0281712	0.0208126	0.00857778	0.0238473	0.0284886		0.25	0.0174723	0.0114363	0.00661805	0.00458017	0.00355027		0.25	0.00323142	-0.00403337	-0.0160718	-0.000552571	0.00440581
0.0064125	0.0146484	0.0204099	0.00975604	0.021731	0.0324277		0.26	0.0172262	0.0111029	0.00632188	0.0043426	0.00335601		0.26	-0.0102905	-0.00443392	-0.0148889	-0.00266146	0.008355
0.006475	0.0122272	0.0149637	0.0128805	0.0260864	0.0325424		0.27	0.0169849	0.0107828	0.00604506	0.00412472	0.00318024		0.27	-0.0127107	-0.00987741	-0.0117586	0.00170328	0.00848225
0.0065375	0.0205446	0.0206148	0.0190223	0.0368745	0.0251565		0.28	0.0167484	0.0104753	0.00578636	0.00392492	0.00302124		0.28	-0.00439217	-0.00422359	-0.00561085	0.0125007	0.00110899
0.0065875	0.0245739	0.0304479	0.0262577	0.0337581	0.0279174		0.29	0.0165165	0.01018	0.00554462	0.00374171	0.0028774		0.29	-0.000361947	0.00561176	0.00162921	0.00939184	0.00387995
0.00665	0.0226712	0.035587	0.0369642	0.0248853	0.0334522		0.3	0.0162893	0.00989655	0.00531876	0.00357373	0.00274729		0.3	-0.00226356	0.0107537	0.0123417	0.00052841	0.00942736
0.0067125	0.0271348	0.0407262	0.0366039	0.0279206	0.0335369		0.31	0.0160665	0.0096244	0.00510775	0.00341973	0.00262962		0.31	0.00220114	0.0158956	0.0119873	0.00357316	0.00952478
0.006775	0.0185402	0.0300256	0.0337408	0.0243609	0.0282016		0.32	0.0158482	0.00936317	0.00491064	0.00327855	0.00252319		0.32	-0.0063923	0.00519782	0.0091303	2.28275e-05	0.00420211
0.0068375	0.0179859	0.028111	0.0281082	0.0309538	0.0298244		0.33	0.0156342	0.00911242	0.00472652	0.00314913	0.00242693		0.33	-0.00694552	0.00328596	0.00350373	0.00662524	0.00583761
0.0068875	0.0316103	0.0252322	0.0259941	0.0261299	0.029888		0.34	0.0154245	0.00887178	0.00455456	0.00303051	0.00233989		0.34	0.00667984	0.00040942	0.00139444	0.00180894	0.00591134
0.00695	0.033138	0.0244648	0.0242104	0.0258668	0.0275359		0.35	0.0152191	0.00864083	0.00439397	0.00292178	0.00226117		0.35	0.0082087	-0.000355128	-0.000383166	0.00155543	0.00357185
0.0070125	0.0197103	0.0285903	0.0258783	0.0252701	0.0146831		0.36	0.0150177	0.00841923	0.004244	0.00282214	0.00218999		0.36	-0.00521787	0.00377328	0.00129088	0.000968248	-0.00926816
0.007075	0.0227294	0.0279159	0.027918	0.0223	0.0155005		0.37	0.0148205	0.0082066	0.00410396	0.00273081	0.00212563		0.37	-0.00219769	0.0031017	0.0033367	-0.00199227	-0.00843805
0.0071375	0.0232359	0.0224805	0.0275017	0.0196201	0.0184489		0.38	0.0146272	0.0080026	0.0039732	0.00264712	0.00206744		0.38	-0.00169	-0.00233074	0.00292656	-0.00466255	-0.00547696
0.0072	0.0274054	0.020499	0.0209886	0.0245701	0.0218038		0.39	0.0144379	0.00780689	0.00385111	0.00257043	0.00201482		0.39	0.00248073	-0.00430935	-0.00358029	0.000297094	-0.00210933
0.007275	0.037069	0.0188452	0.0180729	0.0208005	0.0272141		0.4	0.0142524	0.00761915	0.00373714	0.00250015	0.00196724		0.4	0.0121457	-0.00595964	-0.00648858	-0.00346087	0.00331629
0.0073375	0.0346908	0.0160767	0.00947234	0.0273891	0.0246114		0.41	0.0140707	0.00743907	0.00363073	0.00243575	0.00192423		0.41	0.00976866	-0.00872518	-0.0150829	0.00313742	0.000726324
0.0074	0.0319804	0.0211159	0.0181577	0.0240706	0.019425		0.42	0.0138928	0.00726634	0.0035314	0.00237674	0.00188534		0.42	0.00705953	-0.00368309	-0.00639126	-0.000171337	-0.00444732
0.0074625	0.0291136	0.0236191	0.0272593	0.0215788	0.0270886		0.43	0.0137185	0.00710068	0.00343867	0.00232268	0.00185018		0.43	0.00419388	-0.00117685	0.00271667	-0.00265344	0.00322904
0.007525	0.0284679	0.0288512	0.0310191	0.0227234	0.0212266		0.44	0.0135477	0.00694181	0.00335212	0.00227314	0.00181839		0.44	0.00354943	0.00405821	0.00648279	-0.0014991	-0.00262014
0.0076	0.0307408	0.0326213	0.031668	0.027038	0.0193049		0.45	0.0133805	0.00678945	0.00327133	0.00222775	0.00178965		0.45	0.00582372	0.00783192	0.00713933	0.00282733	-0.00452653
0.0076625	0.0276804	0.0343039	0.0261468	0.0311918	0.019381		0.46	0.0132168	0.00664335	0.00319592	0.00218617	0.00176367		0.46	0.00276461	0.00951756	0.00162452	0.00699096	-0.00443765
0.007725	0.0373908	0.0296718	0.0300365	0.0292277	0.0212641		0.47	0.0130564	0.00650327	0.00312554	0.00214807	0.00174018		0.47	0.0124762	0.00488853	0.0055206	0.00503667	-0.00254169
0.0078	0.0363011	0.0193539	0.0294963	0.0297609	0.0179402		0.48	0.0128994	0.00636895	0.00305986	0.00211316	0.00171895		0.48	0.011388	-0.00542574	0.00498811	0.00558167	-0.00585024
0.0078625	0.031281	0.0144327	0.0216218	0.0222543	0.0216587		0.49	0.0127456	0.00624017	0.00299855	0.00208118	0.00169975		0.49	0.00636911	-0.0103439	-0.00287989	-0.00191496	-0.00211894
0.0079375	0.029863	0.020705	0.0135821	0.0214179	0.0281636		0.5	0.012595	0.0061167	0.00294134	0.00205189	0.0016824		0.5	0.00495268	-0.00406787	-0.0109118	-0.00273947	0.00440134
0.008	0.0250239	0.0306115	0.0134109	0.0201283	0.0221853		0.51	0.0124476	0.00599834	0.00288795	0.00202505	0.00166671		0.51	0.000114805	0.00584175	-0.0110765	-0.00401921	-0.0015641
0.008075	0.0304201	0.0252441	0.0196664	0.0224538	0.0275179		0.52	0.0123032	0.00588487	0.00283813	0.00200046	0.00165253		0.52	0.00551252	0.000478109	-0.00481318	-0.00168171	0.00378391
0.0081375	0.0441989	0.0324256	0.0260267	0.0174158	0.0326005		0.53	0.0121619	0.00577609	0.00279163	0.00197793	0.00163971		0.53	0.0192926	0.00766277	0.00155371	-0.00670977	0.00887936
0.0082125	0.0331891	0.0255985	0.0236348	0.0246293	0.0306565		0.54	0.0120236	0.00567183	0.00274824	0.0019573	0.00162812		0.54	0.00828435	0.000839376	-0.000830235	0.000515818	0.00695075
0.008275	0.0243255	0.0267642	0.0231533	0.021663	0.0231005		0.55	0.0118881	0.00557189	0.00270775	0.0019384	0.00161765		0.55	-0.000577952	0.0020083	-0.00130515	-0.00244046	-0.000592384
0.00835	0.0172576	0.0311713	0.0229952	0.0231967	0.0330614		0.56	0.0117555	0.0054761	0.00266997	0.00192108	0.00160818		0.56	-0.00764433	0.00641919	-0.00145534	-0.000894711	0.0093839
0.008425	0.0207554	0.0267305	0.027856	0.0257908	0.0342304		0.57	0.0116257	0.00538428	0.00263472	0.00190522	0.00159962		0.57	-0.00414495	0.00198227	0.00341353	0.00171139	0.0105684
0.0085	0.0293049	0.0339686	0.0315544	0.0276364	0.0221945		0.58	0.0114987	0.00529629	0.00260183	0.00189068	0.00159188		0.58	0.00440608	0.00922417	0.00711992	0.00356915	-0.00145209
0.008575	0.0322364	0.0286593	0.0218261	0.0254103	0.0174984		0.59	0.0113743	0.00521195	0.00257113	0.00187737	0.00158488		0.59	0.00733918	0.00391881	-0.00260029	0.00135519	-0.00613285
0.0086375	0.0303446	0.0341599	0.0207104	0.024688	0.0224967		0.6	0.0112526	0.00513113	0.00254249	0.00186518	0.00157856		0.6	0.00544866	0.0094226	-0.00370931	0.000643037	-0.00112162
0.0087125	0.0307848	0.0264419	0.018568	0.022925	0.0183641		0.61	0.0111335	0.00505368	0.00251577	0.00185401	0.00157284		0.61	0.00589047	0.00170858	-0.0058436	-0.00110783	-0.00523879
0.0087875	0.0358321	0.0226577	0.0204729	0.0328571	0.0223185		0.62	0.0110169	0.00497945	0.00249084	0.00184377	0.00156768		0.62	0.0109394	-0.00207172	-0.00393057	0.00883643	-0.00126901
0.0088625	0.0291788	0.0257544	0.0121886	0.0399924	0.01945		0.63	0.0109027	0.00490832	0.00246757	0.0018344	0.00156301		0.63	0.00428771	0.00102897	-0.0122066	0.015984	-0.00412204
0.0089375	0.0192516	0.0281854	0.0146865	0.0257027	0.0159685		0.64	0.010791	0.00484016	0.00244586	0.00182581	0.00155878		0.64	-0.00563784	0.00346392	-0.00970063	0.00170654	-0.00758812
0.0090125	0.0222582	0.0327148	0.0117957	0.0212516	0.0298451		0.65	0.0106817	0.00477484	0.00242561	0.00181795	0.00155497		0.65	-0.00262969	0.00799726	-0.0125832	-0.00273228	0.00630395
0.0090875	0.0271092	0.0277751	0.0220332	0.030781	0.0406804		0.66	0.0105748	0.00471226	0.00240672	0.00181074	0.00155152		0.66	0.00222304	0.00306159	-0.00233742	0.00680935	0.0171547
0.009175	0.0252842	0.0146523	0.0298104	0.0329326	0.0274799		0.67	0.0104701	0.00465229	0.00238909	0.00180414	0.0015484		0.67	0.00039996	-0.0100565	0.00544941	0.00897534	0.0039722
0.00925	0.0253913	0.0214403	0.0290577	0.0327799	0.0316848		0.68	0.0103677	0.00459483	0.00237264	0.0017981	0.00154558		0.68	0.000508684	-0.00326444	0.004705	0.00883495	0.00819253
0.009325	0.0329261	0.0224316	0.0337495	0.027519	0.0311185		0.69	0.0102674	0.00453978	0.00235729	0.00179256	0.00154303		0.69	0.00804513	-0.00226907	0.00940518	0.00358642	0.00764167
0.0094	0.0336467	0.0225034	0.0270033	0.028538	0.0223462		0.7	0.0101694	0.00448703	0.00234298	0.00178749	0.00154073		0.7	0.00876746	-0.00219325	0.00266734	0.00461781	-0.00111517
0.0094875	0.035063	0.0217061	0.0248647	0.0283946	0.0234386		0.71	0.0100734	0.00443649	0.00232962	0.00178284	0.00153865		0.71	0.0101857	-0.00298575	0.000538532	0.00448878	-4.76132e-06
0.0095625	0.029725	0.0272028	0.0301615	0.0313538	0.0232913		0.72	0.00997951	0.00438807	0.00231715	0.00177858	0.00153676		0.72	0.00484938	0.00251512	0.00584368	0.00746042	-0.000136603
0.0096375	0.0324429	0.017843	0.0258283	0.0313054	0.0227		0.73	0.00988764	0.00434167	0.00230553	0.00177469	0.00153506		0.73	0.00756901	-0.00684053	0.00151896	0.00742447	-0.000712469
0.009725	0.0303038	0.010918	0.0227381	0.0252375	0.0265598		0.74	0.00979775	0.00429723	0.00229468	0.00177111	0.00153352		0.74	0.00543187	-0.0137607	-0.00156138	0.00137105	0.00316532
0.0098	0.0263005	0.0284273	0.0149707	0.0238935	0.0224141		0.75	0.00970981	0.00425465	0.00228456	0.00176784	0.00153213		0.75	0.00143033	0.00375274	-0.00932029	3.94838e-05	-0.000964893
0.0098875	0.0227082	0.028687	0.0221876	0.0276375	0.0238782		0.76	0.00962377	0.00421385	0.00227512	0.00176485	0.00153088		0.76	-0.00216005	0.00401741	-0.00209351	0.00379806	0.00051724
0.0099625	0.026194	0.0198126	0.0296767	0.0350946	0.020056		0.77	0.0095396	0.00417477	0.00226631	0.0017621	0.00152974		0.77	0.00132756	-0.00485283	0.00540416	0.0112676	-0.00328961
0.01005	0.0258788	0.028011	0.0302821	0.0273598	0.0276418		0.78	0.00945725	0.00413733	0.00225809	0.00175959	0.00152871		0.78	0.00101438	0.00335047	0.00601958	0.00354742	0.00431425
0.0101375	0.0336614	0.0269898	0.0283234	0.0206467	0.0229315		0.79	0.00937669	0.00410147	0.00225042	0.00175728	0.00152779		0.79	0.00879903	0.00233423	0.0040709	-0.00315102	-0.000378082
0.010225	0.0312	0.0170425	0.0247234	0.0177071	0.0191516		0.8	0.00929788	0.00406711	0.00224327	0.00175517	0.00152695		0.8	0.00633967	-0.00760807	0.000480953	-0.00607606	-0.00413999
0.0103	0.0322359	0.0179675	0.0291229	0.0183636	0.0167174		0.81	0.00922079	0.00403419	0.0022366	0.00175324	0.00152619		0.81	0.00737731	-0.00667879	0.00488904	-0.00540699	-0.00655881
0.0103875	0.044944	0.0317957	0.0336283	0.0185956	0.0238054		0.82	0.00914538	0.00400266	0.00223037	0.00175147	0.0015255		0.82	0.0200875	0.00715449	0.00940458	-0.00516026	0.000547208
0.010475	0.0363484	0.0278822	0.0233316	0.0214478	0.0212636		0.83	0.00907161	0.00397246	0.00222456	0.00174985	0.00152488		0.83	0.011494	0.00324595	-0.000882028	-0.00229341	-0.00197667
0.0105625	0.0294804	0.0200784	0.0216082	0.0265554	0.0113065		0.84	0.00899944	0.00394352	0.00221914	0.00174837	0.00152432		0.84	0.00462813	-0.0045528	-0.00259524	0.00282889	-0.0119158
0.01065	0.0199978	0.0145784	0.0337615	0.0250359	0.0261886		0.85	0.00892886	0.00391581	0.00221409	0.00174701	0.00152382		0.85	-0.00485238	-0.0100477	0.00956821	0.00132404	0.00298425
0.0107375	0.0223913	0.0178197	0.0321886	0.0326234	0.0357951		0.86	0.00885982	0.00388926	0.00220937	0.00174576	0.00152336		0.86	-0.00245678	-0.00680131	0.00800559	0.00892626	0.0126087
0.010825	0.0231478	0.0202789	0.0257821	0.0345076	0.0246016		0.87	0.00879229	0.00386382	0.00220497	0.00174462	0.00152295		0.87	-0.00169814	-0.00433695	0.00160931	0.0108252	0.0014332
0.0109125	0.0273538	0.026293	0.0308827	0.0226446	0.0302342		0.88	0.00872623	0.00383946	0.00220087	0.00174357	0.00152257		0.88	0.00250997	0.00168232	0.00672012	-0.00102305	0.00708374
0.011	0.0413082	0.0241838	0.0257359	0.0284897	0.0297179		0.89	0.00866163	0.00381613	0.00219704	0.00174261	0.00152223		0.89	0.0164665	-0.000421754	0.00158367	0.00483683	0.00658537
0.0110875	0.0413419	0.0217072	0.0162316	0.0327674	0.0231668		0.9	0.00859844	0.00379378	0.00219347	0.00174174	0.00152193		0.9	0.0165023	-0.0028932	-0.00791037	0.00912932	5.22022e-05
0.0111875	0.0312065	0.0136191	0.0159098	0.0297755	0.0293755		0.91	0.00853663	0.00377237	0.00219013	0.00174093	0.00152165		0.91	0.00636946	-0.0109753	-0.00822029	0.00615438	0.00628137
0.011275	0.0289848	0.0234773	0.0240082	0.027813	0.0197397		0.92	0.00847619	0.00375186	0.00218702	0.0017402	0.0015214		0.92	0.0041499	-0.00111193	-0.000111553	0.00420669	-0.00333659
0.0113625	0.0242266	0.0190169	0.0331946	0.0223081	0.0134581		0.93	0.00841707	0.00373221	0.00218412	0.00173952	0.00152117		0.93	-0.000606074	-0.00556701	0.00908525	-0.00128338	-0.00960022
0.0114625	0.0184467	0.0128762	0.0252164	0.0235293	0.0237147		0.94	0.00835925	0.0037134	0.00218142	0.00173891	0.00152097		0.94	-0.00638346	-0.0117018	0.00111889	-4.52398e-05	0.000676745
0.01155	0.0204533	0.0167343	0.0193892	0.0231223	0.0230011		0.95	0.00830271	0.00369538	0.00217889	0.00173834	0.00152079		0.95	-0.00437473	-0.00783832	-0.00469784	-0.000437464	-1.89639e-05
0.01165	0.0240348	0.0254512	0.0237066	0.0159859	0.0233967		0.96	0.00824741	0.00367811	0.00217654	0.00173782	0.00152062		0.96	-0.000790684	0.000884583	-0.000368496	-0.0075569	0.000397109
0.0117375	0.0197196	0.0224702	0.0232756	0.0271321	0.0233576		0.97	0.00819333	0.00366158	0.00217434	0.00173735	0.00152047		0.97	-0.00510368	-0.00209107	-0.000788988	0.00360415	0.000375837
0.0118375	0.0186049	0.0233207	0.0281609	0.0248777	0.0258652		0.98	0.00814044	0.00364574	0.00217229	0.00173691	0.00152033		0.98	-0.0062158	-0.00123443	0.00410835	0.0013668	0.00290384
0.0119375	0.024963	0.0251615	0.0308653	0.0231831	0.0325543		0.99	0.00808872	0.00363057	0.00217038	0.00173651	0.00152021		0.99	0.000144912	0.000612459	0.00682473	-0.000310756	0.00961336
0.012025	0.037737	0.0290724	0.0232723	0.0157353	0.0224706		1	0.00803814	0.00361605	0.0021686	0.00173615	0.0015201		1	0.0129211	0.00452871	-0.000757646	-0.00774369	-0.000452511
0.012125	0.0332723	0.0286126	0.0223593	0.0248174	0.0314451		1.01	0.00798867	0.00360213	0.00216693	0.00173582	0.00152		1.01	0.00845899	0.00407509	-0.0016586	0.0013554	0.00854231
0.012225	0.0307402	0.0309936	0.0289316	0.0244337	0.0228565		1.02	0.00794031	0.0035888	0.00216538	0.00173551	0.00151991		1.02	0.00592952	0.00646226	0.00492579	0.000988741	-2.59323e-05
0.012325	0.0248717	0.0252343	0.0327272	0.019294	0.0171592		1.03	0.00789301	0.00357604	0.00216393	0.00173523	0.00151983		1.03	6.36428e-05	0.000709236	0.00873358	-0.00413389	-0.00570288
0.012425	0.0147984	0.0366887	0.0223419	0.0185978	0.0205636		1.04	0.00784676	0.00356381	0.00216258	0.00173497	0.00151975		1.04	-0.0100071	0.0121698	-0.00163958	-0.00481303	-0.00227821
0.012525	0.0211272	0.0280457	0.0209761	0.0278777	0.0228522		1.05	0.00780153	0.0035521	0.00216132	0.00173474	0.00151968		1.05	-0.00367568	0.00353314	-0.00299315	0.00448392	3.06812e-05
0.012625	0.0251076	0.0192495	0.0185854	0.0282793	0.0150239		1.06	0.0077573	0.00354088	0.00216014	0.00173452	0.00151962		1.06	0.000307397	-0.00525678	-0.0053717	0.00490262	-0.00777729
0.012725	0.0179022	0.0149006	0.0165022	0.0220087	0.00761194		1.07	0.00771406	0.00353014	0.00215905	0.00173432	0.00151957		1.07	-0.00689539	-0.00959939	-0.00744262	-0.00135095	-0.015169
0.012825	0.0218446	0.0205642	0.0215756	0.0189288	0.0195402		1.08	0.00767177	0.00351985	0.00215802	0.00173414	0.00151952		1.08	-0.00295034	-0.00392949	-0.002357	-0.00441376	-0.00322044
0.012925	0.0223505	0.0199463	0.0178821	0.0209304	0.0253685		1.09	0.00763042	0.00350999	0.00215707	0.00173398	0.00151947		1.09	-0.00244169	-0.00454109	-0.0060382	-0.00239505	0.00262807
0.0130375	0.0199125	0.0198039	0.0228723	0.0279353	0.0121994		1.1	0.00758999	0.00350056	0.00215618	0.00173383	0.00151943		1.1	-0.00487672	-0.00467632	-0.00103414	0.00462907	-0.0105182
0.0131375	0.0158995	0.0236012	0.0283229	0.0188516	0.0238859		1.11	0.00755046	0.00349152	0.00215535	0.00173369	0.00151939		1.11	-0.00888707	-0.000872659	0.00442872	-0.00443752	0.00118844
0.0132375	0.0219522	0.0239316	0.0216761	0.0238587	0.0320168		1.12	0.00751181	0.00348286	0.00215457	0.00173356	0.00151936		1.12	-0.00283165	-0.000535824	-0.00220567	0.000586644	0.00933963
0.01335	0.0330832	0.0242762	0.0204479	0.0163266	0.0328978		1.13	0.00747401	0.00347456	0.00215385	0.00173344	0.00151933		1.13	0.00830238	-0.000184035	-0.00342002	-0.00692618	0.0102433
0.01345	0.0381451	0.0276028	0.0189044	0.018269	0.0233663		1.14	0.00743706	0.00346662	0.00215317	0.00173334	0.0015193		1.14	0.0133671	0.00314904	-0.00495111	-0.00496667	0.000731964
0.0135625	0.030069	0.0202979	0.026781	0.0161011	0.0242587		1.15	0.00740093	0.00345902	0.00215254	0.00173324	0.00151928		1.15	0.00529405	-0.00414859	0.00293947	-0.00711536	0.00164703
0.0136625	0.0268076	0.0244582	0.0259511	0.0196864	0.0293978		1.16	0.0073656	0.00345173	0.00215196	0.00173315	0.00151926		1.16	0.00203539	1.82202e-05	0.00212201	-0.00351291	0.0068063
0.013775	0.0246853	0.0226963	0.0200126	0.0146565	0.0286326		1.17	0.00733106	0.00344475	0.00215141	0.00173307	0.00151924		1.17	-8.37965e-05	-0.00173642	-0.00380258	-0.00852355	0.00606372
0.0138875	0.0197207	0.0306735	0.0225495	0.0190565	0.021944		1.18	0.00729729	0.00343807	0.0021509	0.00173299	0.00151922		1.18	-0.00504536	0.00624809	-0.0012516	-0.00410429	-0.000602252
0.014	0.0264049	0.025586	0.0262897	0.0168081	0.0108		1.19	0.00726427	0.00343167	0.00215042	0.00173292	0.0015192		1.19	0.001642	0.00116794	0.00250267	-0.0063334	-0.0117237
0.0141125	0.0236739	0.0270784	0.0277473	0.0177815	0.0177984		1.2	0.00723199	0.00342554	0.00214998	0.00173286	0.00151919		1.2	-0.00108584	0.00266771	0.00397434	-0.00534076	-0.00470273
0.014225	0.020375	0.0264593	0.0254593	0.028438	0.0130576		1.21	0.00720042	0.00341967	0.00214956	0.0017328	0.00151918		1.21	-0.0043816	0.00205609	0.00170038	0.00533502	-0.00942093
0.0143375	0.0227375	0.030061	0.0172805	0.025312	0.0140456		1.22	0.00716957	0.00341405	0.00214918	0.00173275	0.00151916		1.22	-0.00201595	0.00566515	-0.00646431	0.0022282	-0.00841035
0.01445	0.0257766	0.0182354	0.0153827	0.0213984	0.0172049		1.23	0.0071394	0.00340866	0.00214881	0.0017327	0.00151915		1.23	0.00102636	-0.00615295	-0.00834801	-0.00166612	-0.0052286
0.0145625	0.038325	0.0209811	0.0143261	0.0239141	0.0280516		1.24	0.0071099	0.00340351	0.00214848	0.00173266	0.00151914		1.24	0.0135779	-0.00339983	-0.00939039	0.0008689	0.00564064
0.014675	0.0313853	0.0233245	0.0197088	0.0230853	0.0294516		1.25	0.00708107	0.00339857	0.00214816	0.00173262	0.00151913		1.25	0.00664142	-0.00104887	-0.00399362	5.93561e-05	0.00706311
0.0147875	0.0201033	0.0222566	0.0206321	0.0191331	0.0215114		1.26	0.00705287	0.00339384	0.00214787	0.00173258	0.00151913		1.26	-0.00463744	-0.0021093	-0.00305606	-0.00387356	-0.000854653
0.0149	0.0284908	0.0302061	0.032087	0.0182326	0.019544		1.27	0.00702531	0.00338931	0.0021476	0.00173254	0.00151912		1.27	0.00375328	0.00584768	0.00841303	-0.00475484	-0.00279961
0.015025	0.0271794	0.0234936	0.0215245	0.0198696	0.0219913		1.28	0.00699837	0.00338497	0.00214734	0.00173251	0.00151911		1.28	0.00244545	-0.000856432	-0.00213368	-0.00309649	-0.000327426
0.0151375	0.0330913	0.0208262	0.0241859	0.0233277	0.022419		1.29	0.00697202	0.00338081	0.0021471	0.00173248	0.0015191		1.29	0.00836064	-0.00351626	0.00054197	0.000380911	0.00012268
0.0152625	0.0383913	0.0160202	0.0318745	0.0189696	0.0126685		1.3	0.00694627	0.00337683	0.00214688	0.00173246	0.0015191		1.3	0.0136643	-0.00831381	0.00824639	-0.00395586	-0.00960301
0.015375	0.0263429	0.0160631	0.0312626	0.0220565	0.018163		1.31	0.00692109	0.00337302	0.00214668	0.00173243	0.00151909		1.31	0.00161914	-0.00826326	0.0076487	-0.000849654	-0.0040861
0.0155	0.0276864	0.0156648	0.0264104	0.0265804	0.0200891		1.32	0.00689648	0.00336937	0.00214648	0.00173241	0.00151909		1.32	0.00296626	-0.00865316	0.0028124	0.00369564	-0.00213521
0.015625	0.0247038	0.0146784	0.0207354	0.0256636	0.0256994		1.33	0.00687242	0.00336588	0.0021463	0.00173239	0.00151909		1.33	-1.2706e-05	-0.00963108	-0.00284671	0.00280016	0.00349989
0.0157375	0.0267962	0.0181284	0.0282892	0.0258902	0.0234609		1.34	0.00684889	0.00336253	0.00214613	0.00173237	0.00151908		1.34	0.00208298	-0.00617341	0.0047214	0.00304602	0.00128358
0.0158625	0.0257696	0.0279588	0.028218	0.033756	0.0235804		1.35	0.0068259	0.00335932	0.00214598	0.00173236	0.00151908		1.35	0.00106002	0.00366556	0.00466613	0.0109331	0.00142787
0.0159875	0.0268294	0.0220555	0.0248495	0.0269478	0.0251897		1.36	0.00680342	0.00335625	0.00214583	0.00173234	0.00151908		1.36	0.00212348	-0.00222915	0.00131359	0.00414634	0.00306181
0.0161125	0.0209266	0.0173213	0.0172609	0.0231799	0.029182		1.37	0.00678144	0.00335331	0.00214569	0.00173233	0.00151907		1.37	-0.00377554	-0.00695481	-0.00625905	0.000399754	0.00707887
0.0162375	0.0233592	0.0258131	0.0308816	0.0285908	0.0196668		1.38	0.00675995	0.00335049	0.00214557	0.00173231	0.00151907		1.38	-0.00133923	0.00154564	0.00737757	0.00583196	-0.0024117
0.0163625	0.019612	0.027255	0.0214251	0.0175908	0.0226087		1.39	0.00673895	0.00334779	0.00214545	0.0017323	0.00151907		1.39	-0.00508279	0.00299611	-0.00206297	-0.00514671	0.000554769
0.0165	0.0226169	0.0390876	0.0226251	0.0241598	0.0246217		1.4	0.00671842	0.00334521	0.00214534	0.00173229	0.00151907		1.4	-0.0020738	0.0148382	-0.000845378	0.00144577	0.00259486
0.016625	0.0271679	0.0285213	0.018381	0.0166614	0.0257299		1.41	0.00669835	0.00334274	0.00214523	0.00173228	0.00151907		1.41	0.00248103	0.00428058	-0.00507339	-0.00603129	0.00372758
0.01675	0.0241473	0.0221327	0.0279473	0.0155114	0.0203185		1.42	0.00667873	0.00334037	0.00214514	0.00173227	0.00151906		1.42	-0.000535869	-0.00209933	0.00450893	-0.00715999	-0.0016593
0.016875	0.0231152	0.0230713	0.0220354	0.0241826	0.0182978		1.43	0.00665955	0.0033381	0.00214505	0.00173226	0.00151906		1.43	-0.00156417	-0.00115204	-0.00138699	0.0015325	-0.00365544
0.0170125	0.0258326	0.029024	0.0185234	0.0289272	0.0245527		1.44	0.0066408	0.00333592	0.00214496	0.00173225	0.00151906		1.44	0.00115737	0.00481027	-0.00488129	0.00630048	0.00262638
0.01715	0.0223723	0.030199	0.0238376	0.0251598	0.0234337		1.45	0.00662247	0.00333384	0.00214488	0.00173225	0.00151906		1.45	-0.00229879	0.00599488	0.000450499	0.00255648	0.00153426
0.017275	0.0161696	0.0218648	0.0219593	0.0258516	0.0250141		1.46	0.00660456	0.00333185	0.00214481	0.00173224	0.00151906		1.46	-0.0084977	-0.0023306	-0.00141169	0.00326959	0.00313912
0.0174125	0.0294679	0.0219409	0.0256647	0.0299168	0.0283804		1.47	0.00658704	0.00332994	0.00214474	0.00173224	0.00151906		1.47	0.00480486	-0.00224486	0.00231143	0.00735818	0.00653226
0.01755	0.0262745	0.0226447	0.0186191	0.0210799	0.0233989		1.48	0.00656992	0.00332811	0.00214468	0.00173223	0.00151906		1.48	0.00161558	-0.00153138	-0.00471652	-0.00145542	0.00157754
0.017675	0.0263065	0.0233528	0.0244577	0.0182842	0.0179065		1.49	0.00655319	0.00332636	0.00214462	0.00173223	0.00151906		1.49	0.00165148	-0.000814421	0.00113816	-0.00422985	-0.00389051
0.0178125	0.0334603	0.0219131	0.0194707	0.0177815	0.0181956		1.5	0.00653683	0.00332468	0.00214457	0.00173222	0.00151906		1.5	0.00880951	-0.00224438	-0.00383107	-0.00470923	-0.00357464
0.01795	0.0282109	0.0135707	0.0295843	0.0247283	0.0238348		1.51	0.00652084	0.00332308	0.00214451	0.00173222	0.00151906		1.51	0.00356429	-0.010577	0.00630024	0.00226083	0.0020912
0.0180875	0.0322913	0.0260588	0.0343952	0.0282424	0.0202114		1.52	0.00650521	0.00332154	0.00214447	0.00173221	0.00151906		1.52	0.00764898	0.00192075	0.0111289	0.00579826	-0.0015055
0.0182375	0.0274897	0.0203909	0.0210615	0.0374831	0.0206603		1.53	0.00648993	0.00332007	0.00214442	0.00173221	0.00151906		1.53	0.002852	-0.00373652	-0.00218548	0.0150644	-0.00102752
0.018375	0.0302397	0.0244713	0.0176055	0.0301674	0.0153195		1.54	0.00647499	0.00331866	0.00214438	0.00173221	0.00151905		1.54	0.00560627	0.000353701	-0.0056237	0.00777194	-0.00634167
0.0185125	0.0274587	0.0307474	0.0324859	0.0224266	0.0175217		1.55	0.00646039	0.0033173	0.00214434	0.0017322	0.00151905		1.55	0.00282958	0.0066396	0.0092745	5.44283e-05	-0.00411292
0.01865	0.0269848	0.0237702	0.0216446	0.0227674	0.0120076		1.56	0.00644612	0.00331601	0.0021443	0.0017322	0.00151905		1.56	0.00235996	-0.000327752	-0.00154903	0.000418427	-0.00960051
0.0188	0.0269554	0.0207887	0.0258158	0.00980054	0.00932335		1.57	0.00643217	0.00331477	0.00214427	0.0017322	0.00151905		1.57	0.00233532	-0.00329854	0.00264156	-0.0125231	-0.0122558
0.0189375	0.0288614	0.0233485	0.0230723	0.0209609	0.0155907		1.58	0.00641854	0.00331358	0.00214424	0.0017322	0.00151905		1.58	0.00424561	-0.000728891	-8.41363e-05	-0.00133956	-0.00596197
0.0190875	0.0173951	0.0296126	0.0210267	0.0206141	0.0153598		1.59	0.00640521	0.00331245	0.00214421	0.00173219	0.00151905		1.59	-0.00721596	0.00554602	-0.00211038	-0.00166101	-0.0061641
0.0192375	0.026844	0.021087	0.0248843	0.0291168	0.0223793		1.6	0.00639218	0.00331136	0.00214418	0.00173219	0.00151905		1.6	0.00223769	-0.00296873	0.00176665	0.00686698	0.000884268
0.019375	0.0284299	0.022212	0.0168164	0.0247125	0.0257098		1.61	0.00637945	0.00331032	0.00214415	0.00173219	0.00151905		1.61	0.00382791	-0.00183382	-0.00628349	0.00248578	0.00424107
0.019525	0.0229587	0.0230865	0.0207359	0.0269125	0.0210087		1.62	0.006367	0.00330932	0.00214413	0.00173219	0.00151905		1.62	-0.00163852	-0.000948529	-0.0023445	0.00471102	-0.000431284
0.019675	0.0235886	0.0277452	0.0200338	0.0219864	0.0227685		1.63	0.00635483	0.00330836	0.00214411	0.00173219	0.00151905		1.63	-0.00100386	0.00372102	-0.00302724	-0.000189862	0.00135719
0.019825	0.0292196	0.0322947	0.0215022	0.0145891	0.0198837		1.64	0.00634294	0.00330745	0.00214409	0.00173219	0.00151905		1.64	0.0046319	0.00828134	-0.00153933	-0.00756196	-0.00149894
0.019975	0.0245016	0.0189316	0.0223223	0.0174891	0.0194891		1.65	0.00633131	0.00330657	0.00214407	0.00173219	0.00151905		1.65	-8.12326e-05	-0.00507082	-0.000699782	-0.00463679	-0.00186489
0.0201375	0.0187152	0.0207566	0.024131	0.0216598	0.0185853		1.66	0.00631995	0.00330573	0.00214405	0.00173219	0.00151905		1.66	-0.00586244	-0.003234	0.00112998	-0.000438899	-0.00273774
0.0202875	0.0249326	0.0174213	0.0247751	0.0203266	0.0149831		1.67	0.00630884	0.00330493	0.00214403	0.00173219	0.00151905		1.67	0.000359776	-0.00655841	0.00179344	-0.00174693	-0.00631138
0.0204375	0.0298957	0.019543	0.0286386	0.026406	0.00845379		1.68	0.00629798	0.00330416	0.00214402	0.00173219	0.00151905		1.68	0.00532765	-0.00442573	0.00567647	0.00435751	-0.0128122
0.0206	0.028125	0.0189245	0.027893	0.0336723	0.0117212		1.69	0.00628737	0.00330342	0.002144	0.00173219	0.00151905		1.69	0.00356225	-0.00503235	0.00495189	0.011651	-0.00951402
0.02075	0.0273277	0.0231365	0.0225109	0.0301728	0.0188364		1.7	0.006277	0.00330271	0.00214399	0.00173219	0.00151905		1.7	0.00276982	-0.000809422	-0.000410729	0.00817657	-0.00237039
0.0209125	0.0226794	0.0256278	0.0246425	0.0282196	0.0251494		1.71	0.00626686	0.00330203	0.00214397	0.00173219	0.00151905		1.71	-0.00187328	0.00169378	0.00174186	0.00625042	0.0039734
0.021075	0.0173989	0.0152735	0.0198653	0.0190109	0.01885		1.72	0.00625695	0.00330139	0.00214396	0.00173219	0.00151905		1.72	-0.00714843	-0.00864865	-0.00301424	-0.00293119	-0.00229537
0.021225	0.0174158	0.0213909	0.021087	0.0190391	0.020656		1.73	0.00624727	0.00330077	0.00214395	0.00173219	0.00151905		1.73	-0.0071267	-0.00252024	-0.00177305	-0.00287796	-0.000461097
0.0213875	0.0268712	0.0196224	0.0188463	0.0235103	0.0195543		1.74	0.0062378	0.00330017	0.00214394	0.00173218	0.00151905		1.74	0.00233404	-0.00427677	-0.00399275	0.00162026	-0.00153212
0.02155	0.0313625	0.0224387	0.0247196	0.0276587	0.0157087		1.75	0.00622854	0.0032996	0.00214393	0.00173218	0.00151905		1.75	0.00683067	-0.0014485	0.00190169	0.00579563	-0.00534721
0.0217125	0.0279696	0.0163343	0.0146588	0.0208777	0.0226272		1.76	0.0062195	0.00329906	0.00214392	0.00173218	0.00151905		1.76	0.00344306	-0.00754087	-0.00813812	-0.000958375	0.00160178
0.021875	0.0293397	0.0192561	0.0338343	0.0124804	0.0218527		1.77	0.00621066	0.00329854	0.00214391	0.00173218	0.00151905		1.77	0.00481851	-0.00460714	0.0110585	-0.00932872	0.000857795
0.02205	0.0221929	0.0254648	0.023912	0.0188353	0.0255119		1.78	0.00620202	0.00329804	0.00214391	0.00173218	0.00151905		1.78	-0.00232247	0.00161449	0.00115889	-0.00294484	0.0045498
0.0222125	0.0118082	0.0221686	0.0220696	0.0171636	0.0221277		1.79	0.00619357	0.00329756	0.0021439	0.00173218	0.00151905		1.79	-0.0127019	-0.00166968	-0.00066245	-0.0045897	0.00119594
0.022375	0.0214495	0.027074	0.0250511	0.0176815	0.0200147		1.8	0.00618531	0.0032971	0.00214389	0.00173218	0.00151905		1.8	-0.00305521	0.00324779	0.00234012	-0.00404491	-0.000886775
0.02255	0.0222478	0.0281735	0.0213903	0.0163679	0.0257016		1.81	0.00617724	0.00329666	0.00214389	0.00173218	0.00151905		1.81	-0.00225104	0.00436023	-0.00129808	-0.00532962	0.0048328
0.022725	0.0215424	0.0180349	0.0234968	0.0131918	0.0166565		1.82	0.00616936	0.00329624	0.00214388	0.00173218	0.00151905		1.82	-0.00295067	-0.00576536	0.000831103	-0.00847685	-0.00417975
0.0228875	0.0320995	0.0258539	0.0320408	0.0192054	0.0182027		1.83	0.00616165	0.00329584	0.00214387	0.00173218	0.00151905		1.83	0.00761181	0.00206574	0.00939616	-0.00243651	-0.00260336
0.0230625	0.0291984	0.030011	0.0199946	0.0160712	0.0119255		1.84	0.00615411	0.00329545	0.00214387	0.00173218	0.00151905		1.84	0.00471655	0.00623582	-0.00262739	-0.00554197	-0.00884807
0.0232375	0.0313848	0.0230534	0.0264876	0.0287989	0.01615		1.85	0.00614675	0.00329508	0.00214386	0.00173218	0.00151905		1.85	0.00690881	-0.00070875	0.00388819	0.0072145	-0.00459121
0.0234125	0.0228011	0.0233691	0.0240533	0.0239125	0.0247859		1.86	0.00613955	0.00329473	0.00214386	0.00173218	0.00151905		1.86	-0.00166903	-0.00037994	0.00147658	0.0023568	0.00407702
0.0235875	0.0170109	0.014861	0.0193506	0.0174168	0.0194848		1.87	0.00613252	0.00329439	0.00214385	0.00173218	0.00151905		1.87	-0.00745338	-0.00887503	-0.00320351	-0.00411017	-0.00119175
0.0237625	0.0295413	0.0206017	0.0256598	0.0123495	0.0161114		1.88	0.00612564	0.00329406	0.00214385	0.00173218	0.00151905		1.88	0.00508293	-0.00312119	0.00312835	-0.00914892	-0.00453287
0.0239375	0.0296527	0.020712	0.0200957	0.0230842	0.0215935		1.89	0.00611892	0.00329375	0.00214385	0.00173218	0.00151905		1.89	0.00520023	-0.00299778	-0.00241317	0.00161447	0.000981402
0.024125	0.0255277	0.0283001	0.0175175	0.0220049	0.0308435		1.9	0.00611235	0.00329346	0.00214384	0.00173218	0.00151905		1.9	0.00108155	0.0046043	-0.00496722	0.00056573	0.0102659
0.0243	0.0259478	0.030236	0.0184044	0.0178136	0.0158418		1.91	0.00610593	0.00329317	0.00214384	0.00173218	0.00151905		1.91	0.00150756	0.00655328	-0.00405767	-0.00359704	-0.00470368
0.0244875	0.0280337	0.025149	0.023962	0.0268973	0.00917824		1.92	0.00609965	0.0032929	0.00214384	0.00173218	0.00151905		1.92	0.00359977	0.00148038	0.00152413	0.00551719	-0.0113329
0.024675	0.0258087	0.0192066	0.0218142	0.0252538	0.0220424		1.93	0.00609352	0.00329264	0.00214383	0.00173218	0.00151905		1.93	0.00138112	-0.00444794	-0.000599518	0.0039042	0.00156547
0.02485	0.0252609	0.029736	0.0276517	0.0191679	0.0243647		1.94	0.00608752	0.00329239	0.00214383	0.00173217	0.00151905		1.94	0.000839235	0.00609455	0.00526054	-0.00215325	0.00391969
0.0250375	0.0202788	0.0339713	0.026106	0.0207054	0.0335657		1.95	0.00608166	0.00329215	0.00214383	0.00173217	0.00151905		1.95	-0.00413646	0.010344	0.00373904	-0.000585342	0.0131549
0.025225	0.0311685	0.0268044	0.0295702	0.0132826	0.0253435		1.96	0.00607593	0.00329192	0.00214383	0.00173217	0.00151905		1.96	0.0067596	0.00319122	0.00722731	-0.0079778	0.00496676
0.0254125	0.0291538	0.0301175	0.0252376	0.0216571	0.015956		1.97	0.00607051	0.0032917	0.00214383	0.00173217	0.00151905		1.97	0.00475132	0.00651838	0.00291883	0.000426984	-0.0043867
0.0256125	0.0312185	0.0288876	0.0241952	0.0193016	0.0241277		1.98	0.0060651	0.00329149	0.00214382	0.00173217	0.00151905		1.98	0.00682282	0.00530355	0.00190216	-0.00189615	0.00382129
0.0258	0.0254701	0.0243974	0.0281463	0.0107321	0.0290016		1.99	0.0060597	0.00329129	0.00214382	0.00173217	0.00151905		1.99	0.00108086	0.000827467	0.00587735	-0.0104355	0.00872913
0.0259875	0.0278185	0.0257169	0.0232425	0.0165348	0.0193016		2	0.00605429	0.00329109	0.00214382	0.00173217	0.00151905		2	0.00343566	0.00216117	0.000997629	-0.00460256	-0.000937007
0.0261875	0.0285288	0.0182773	0.0301213	0.0200712	0.0144239										0.00415284	-0.00526341	0.00790211	-0.00103398	-0.00577867
0.026375	0.0176745	0.0181387	0.0276381	0.0156342	0.0248223										-0.00669506	-0.00538783	0.00544301	-0.00544082	0.00465345
0.026575	0.0246565	0.0196881	0.0255376	0.026519	0.0135065										0.000293882	-0.00382326	0.0033681	0.00547604	-0.00662638
0.026775	0.0319598	0.0311887	0.0301234	0.0146565	0.0154815										0.00760403	0.0076924	0.00797959	-0.00635444	-0.00461552
0.026975	0.0122065	0.0215034	0.0276528	0.030206	0.0234043										-0.0121423	-0.0019778	0.00553454	0.00922699	0.00334311
0.027175	0.0227141	0.0214794	0.0209229	0.0167038	0.0230842										-0.00162781	-0.00198658	-0.00116977	-0.00424325	0.00305873
0.027375	0.0179647	0.0243843	0.0341973	0.00839999	0.0260761										-0.00637035	0.000933458	0.0121302	-0.0125152	0.00608625
0.0275875	0.0237266	0.0247604	0.0279827	0.018956	0.0214967										-0.000601029	0.00132564	0.00594271	-0.00192537	0.00154473
0.0277875	0.02375	0.0199425	0.0261745	0.0228777	0.0255614										-0.000570723	-0.00347714	0.00416007	0.00202815	0.00564493
0.0279875	0.021694	0.0271528	0.0251457	0.0287592	0.0223179										-0.00261976	0.00374835	0.00315677	0.0079414	0.00243692
0.0282	0.0326005	0.0264115	0.0240435	0.0185799	0.0163706										0.00829416	0.00302316	0.00208167	-0.00220428	-0.00347275
0.0284125	0.0292272	0.0271936	0.0271131	0.0144701	0.0151195										0.00492818	0.00382135	0.00517828	-0.00628045	-0.00468629
0.028625	0.0256544	0.0162262	0.0224327	0.0138011	0.0127152										0.00136276	-0.00712991	0.000524862	-0.00691592	-0.00705318
0.0288375	0.0257772	0.0196142	0.0175251	0.028575	0.0157201										0.00149301	-0.00372573	-0.00435575	0.0078915	-0.00401089
0.02905	0.021106	0.0234773	0.0210789	0.0198038	0.017982										-0.00317077	0.000153445	-0.000774974	-0.00084625	-0.00171162
0.0292625	0.0202163	0.0222539	0.0289006	0.0266554	0.0165195										-0.00405301	-0.00105378	0.00707371	0.00603877	-0.00313687
0.029475	0.024269	0.0267093	0.0319267	0.0177033	0.021707										7.15153e-06	0.0034178	0.0101267	-0.00288006	0.00208781
0.0297	0.0234283	0.015111	0.0310017	0.0138283	0.0149103										-0.000825723	-0.00816347	0.00923019	-0.00671982	-0.00466965
0.0299125	0.0299147	0.0276218	0.0285506	0.0237636	0.010725										0.00566815	0.00436355	0.00680597	0.00324873	-0.00881795
0.0301375	0.0238495	0.020812	0.0212571	0.0144125	0.0183022										-0.000389167	-0.00242913	-0.000459086	-0.00606724	-0.00120166
0.0303625	0.0231386	0.022962	0.019305	0.0224543	0.0122853										-0.00109213	-0.000262023	-0.00238287	0.00200967	-0.00717946
0.0305875	0.030387	0.0217284	0.0151001	0.0312538	0.0159										0.00616416	-0.00147861	-0.00655941	0.0108441	-0.00352583
0.0308125	0.0247152	0.0262778	0.0200702	0.014969	0.0199945										0.00050035	0.00308796	-0.00156097	-0.00540571	0.000607621
0.0310375	0.0217962	0.0200648	0.0256761	0.0129793	0.0195163										-0.00241074	-0.00310797	0.00407331	-0.00736051	0.00016816
0.0312625	0.0297647	0.0161061	0.0214256	0.0215978	0.0276255										0.00556568	-0.00704955	-0.000148971	0.00129279	0.00831612
0.0315	0.0190522	0.0248713	0.0271294	0.0259853	0.0190076										-0.00513843	0.00173373	0.00558464	0.00571697	-0.000261032
0.031725	0.0205071	0.0260669	0.0369886	0.0167337	0.0195234										-0.00367558	0.00294649	0.0154721	-0.00349997	0.000293284
0.0319625	0.0214473	0.0216604	0.0232196	0.0205065	0.0191375										-0.00272696	-0.00144196	0.00173279	0.000309415	-5.19752e-05
0.0322	0.0254136	0.0127778	0.0179658	0.0154918	0.0172337										0.00124775	-0.0103065	-0.00349132	-0.00466877	-0.00191526
0.0324375	0.0245266	0.0156892	0.0205908	0.0146946	0.0155109										0.000369216	-0.00737703	-0.000836656	-0.00542964	-0.00359765
0.032675	0.0222446	0.0196544	0.0199365	0.0185478	0.0134538										-0.00190443	-0.00339375	-0.00146138	-0.00154002	-0.00561437
0.0329125	0.0186174	0.0135436	0.0257897	0.0175027	0.0267315										-0.00552317	-0.00948656	0.00442147	-0.00254885	0.0077036
0.0331625	0.0251484	0.0247164	0.0200479	0.0229956	0.0200935										0.00101669	0.00170527	-0.00128927	0.00298221	0.00110784
0.0334	0.0209592	0.0262159	0.016418	0.0253429	0.0215679										-0.003164	0.00322278	-0.00488964	0.00536564	0.00262237
0.03365	0.0243	0.0231506	0.0215017	0.0236049	0.0262973										0.000185657	0.00017657	0.000225081	0.00366557	0.0073938
0.0339	0.0158837	0.0207735	0.0284147	0.0249995	0.0254831										-0.00822175	-0.0021816	0.00716911	0.00509804	0.00662166
0.0341375	0.0196353	0.0137729	0.0211946	0.0215951	0.011457										-0.00446166	-0.0091641	-2.15964e-05	0.00172963	-0.00736462
0.0344	0.0267299	0.0134425	0.0244218	0.0234484	0.0120103										0.00264226	-0.0094746	0.00323803	0.00362253	-0.00676747
0.03465	0.024	0.0284957	0.02278	0.0209516	0.00562063										-7.87106e-05	0.00559765	0.00162704	0.00116347	-0.0131154
0.0349	0.0293544	0.0197767	0.0159838	0.0155473	0.0162445										0.00528456	-0.00310239	-0.00513833	-0.00420327	-0.00244992
0.03515	0.0208674	0.0240387	0.0172017	0.0284016	0.0190804										-0.00319347	0.00117854	-0.00388962	0.00868861	0.000427456
0.0354125	0.0181978	0.0317686	0.0132202	0.0257397	0.0181619										-0.00585366	0.00892836	-0.00783886	0.00606598	-0.000447541
0.035675	0.0223946	0.0228794	0.0211718	0.0202288	0.0163152										-0.00164754	5.91375e-05	0.000144993	0.000594363	-0.0022509
0.0359375	0.020506	0.0216082	0.0295142	0.0197989	0.0110369										-0.00352674	-0.00119215	0.00851956	0.000203638	-0.0074859
0.0362	0.0316082	0.0167745	0.018468	0.0233821	0.0236663										0.00758483	-0.00600595	-0.0024945	0.00382588	0.00518662
0.0364625	0.0314587	0.0252224	0.0195794	0.0193364	0.0203484										0.00744477	0.00246177	-0.001351	-0.000180771	0.00191174
0.036725	0.0283647	0.0210028	0.020318	0.0123668	0.0173522										0.00436015	-0.00173791	-0.000580373	-0.00711141	-0.0010415
0.037	0.0197897	0.0140588	0.0114571	0.0185071	0.0170179										-0.004205	-0.00866111	-0.00940773	-0.000930502	-0.00133085
0.0372625	0.028737	0.0213436	0.0207767	0.0184054	0.0132337										0.00475169	-0.00135646	-5.62197e-05	-0.000993372	-0.00507234
0.0375375	0.0199533	0.0161447	0.027605	0.0200864	0.0178717										-0.00402214	-0.00653457	0.00680545	0.000728126	-0.000389635
0.0378125	0.018969	0.0129881	0.0272816	0.0235973	0.0125549										-0.00499652	-0.0096703	0.00651544	0.00427943	-0.00566193
0.0380875	0.0220832	0.0178691	0.0198843	0.0200125	0.0224027										-0.00187252	-0.00476854	-0.000848528	0.000734988	0.00423033
0.0383625	0.0217457	0.0155914	0.0164332	0.0154005	0.0189984										-0.00220015	-0.00702549	-0.00426636	-0.00383671	0.000870312
0.03865	0.0216919	0.029212	0.0228805	0.0111288	0.0130293										-0.00224363	0.00661687	0.00221563	-0.00806646	-0.00505249
0.038925	0.0311255	0.0266251	0.020499	0.0108592	0.0197011										0.00719994	0.00405066	-0.000132738	-0.00829595	0.00166334
0.0392125	0.0258669	0.0186468	0.0157984	0.0198799	0.0148429										0.00195157	-0.00390592	-0.00479868	0.000766513	-0.00314883
0.0395	0.0167261	0.0275202	0.0144751	0.0135402	0.0203201										-0.00717886	0.00498912	-0.00608751	-0.00553145	0.0023742
0.0397875	0.0219277	0.0277131	0.0252696	0.0186766	0.0172994										-0.00196689	0.00520371	0.00474154	-0.000353421	-0.00060072
0.040075	0.025512	0.0217305	0.0244533	0.016487	0.0180554										0.00162768	-0.000757261	0.00395966	-0.00250157	0.000200869
0.0403625	0.0207826	0.0161066	0.0214435	0.0186799	0.0208076										-0.00309133	-0.00635955	0.00098425	-0.000267212	0.00299853
0.0406625	0.0249174	0.0233457	0.0270745	0.0220978	0.018082										0.00105424	0.000902136	0.00665103	0.00319385	0.000320327
0.0409625	0.0253669	0.0232142	0.0174892	0.0191527	0.0206087										0.00151449	0.000793152	-0.00289856	0.000291766	0.00289416
0.04125	0.027013	0.0134159	0.0171196	0.0166755	0.0200603										0.00317103	-0.00898363	-0.00323393	-0.00214427	0.00239091
0.04155	0.0175375	0.0142077	0.015574	0.0183239	0.011175										-0.00629372	-0.00816928	-0.00474397	-0.000453079	-0.00644747
0.04185	0.0208342	0.0230039	0.0218582	0.0197179	0.00703313										-0.00298619	0.000649405	0.00157583	0.000983665	-0.0105425
0.0421625	0.0240658	0.0293485	0.0201794	0.0218929	0.0128565										0.000256576	0.00701738	-6.60118e-05	0.00320306	-0.0046705
0.0424625	0.0268223	0.0208539	0.0247136	0.0226902	0.0180717										0.00302389	-0.00145473	0.00450365	0.00404286	0.000591269
0.042775	0.0258946	0.0162006	0.0167441	0.023262	0.011581										0.00210742	-0.00608462	-0.00342908	0.00465878	-0.00585114
0.0430875	0.026269	0.013449	0.0214843	0.0115712	0.0123831										0.00249313	-0.0088129	0.0013479	-0.00698792	-0.00500075
0.0434	0.0257413	0.0246365	0.0170408	0.0219777	0.0171663										0.00197666	0.00239794	-0.00305888	0.00346256	-0.000169528
0.0437125	0.0280592	0.0196642	0.01668	0.0218533	0.0206098										0.00430584	-0.00255103	-0.00338312	0.00338196	0.00332188
0.044025	0.0267707	0.0301669	0.0115028	0.0140212	0.0185994										0.0030285	0.00797499	-0.00852373	-0.00440637	0.00135935
0.04435	0.020862	0.0150577	0.0181234	0.0102831	0.0169516										-0.0028685	-0.00711005	-0.00186513	-0.00809903	-0.00023892
0.044675	0.013488	0.0232289	0.0183821	0.0163228	0.010713										-0.0102307	0.00108534	-0.00156856	-0.0020141	-0.0064281
0.0449875	0.017863	0.0231561	0.0140272	0.017962	0.0188331										-0.00584447	0.00103575	-0.0058871	-0.000331564	0.00173937
0.0453125	0.0173076	0.0297653	0.0150984	0.013444	0.0233538										-0.00638821	0.00766913	-0.00477817	-0.00480447	0.00630914
0.04565	0.0191109	0.0231055	0.0145169	0.0161391	0.021844										-0.0045728	0.00103439	-0.00532059	-0.00206272	0.0048502
0.045975	0.0206489	0.0220409	0.0163713	0.0208956	0.0161364										-0.00302307	-6.18467e-06	-0.00342866	0.00273859	-0.000808596
0.0463125	0.0229815	0.021093	0.0191055	0.0132913	0.0149125										-0.000678318	-0.000929011	-0.000655474	-0.00481937	-0.00198198
0.04665	0.0198837	0.0148539	0.0215957	0.0145652	0.0212674										-0.003764	-0.00714316	0.00187361	-0.00349919	0.00442329
0.0469875	0.0201473	0.020893	0.0185952	0.0129272	0.0183299										-0.00348828	-0.00107908	-0.00108814	-0.00509109	0.001536
0.047325	0.0234092	0.0252093	0.0186685	0.0209038	0.0140212										-0.000214189	0.00326215	-0.000976059	0.00293156	-0.00272264
0.0476625	0.0160609	0.0212055	0.0265365	0.020062	0.00853857										-0.00755042	-0.000716758	0.00693051	0.00213561	-0.00815535
0.0480125	0.023244	0.0198066	0.0243626	0.0144125	0.010088										-0.000354693	-0.00208987	0.00479657	-0.00346639	-0.00655431
0.04835	0.0287255	0.0194349	0.01308	0.0212435	0.0158081										0.00513896	-0.00243676	-0.00644756	0.00341023	-0.000784628
0.0487	0.0160342	0.0243843	0.0192082	0.0186446	0.00892444										-0.00753977	0.00253843	-0.000279491	0.000858521	-0.00761707
0.04905	0.0249332	0.0277544	0.0177696	0.0154679	0.0161929										0.00137171	0.00593426	-0.00167835	-0.00227104	-0.000297515
0.0494125	0.0211935	0.0210707	0.022718	0.0190929	0.016713										-0.00235495	-0.000722837	0.00331108	0.00140258	0.000275324
0.0497625	0.0240794	0.0138409	0.0175696	0.0183875	0.0163456										0.00054349	-0.00792707	-0.00179774	0.000743943	-4.13267e-05
0.050125	0.02475	0.0245599	0.0248223	0.0225109	0.0237217										0.00122715	0.00281849	0.00549586	0.00491565	0.00738714
0.0504875	0.0189239	0.0237104	0.0235876	0.0117723	0.0151891										-0.00458593	0.00199555	0.00430186	-0.00577474	-0.00109327
0.05085	0.0195174	0.0278017	0.0215028	0.00784891	0.0112109										-0.00397945	0.00611334	0.00225778	-0.00965005	-0.00501951
0.0512125	0.0187739	0.0265604	0.0129452	0.00774999	0.0147163										-0.00470993	0.00489849	-0.00625922	-0.00970105	-0.00146222
0.0515875	0.0234245	0.0220479	0.0169468	0.0214875	0.0200891										-4.59424e-05	0.000413317	-0.00221568	0.00408587	0.00396405
0.05195	0.0216582	0.0229887	0.0183088	0.0128511	0.00448477										-0.00179926	0.00138047	-0.000813295	-0.00450291	-0.0115888
0.052325	0.0283815	0.0211066	0.0175044	0.0205467	0.0151565										0.00493754	-0.000474332	-0.00157592	0.00324188	-0.000863985
0.0527	0.0217424	0.0143235	0.0142506	0.0205342	0.00955759										-0.00168816	-0.00723025	-0.00478809	0.00327836	-0.00641
0.0530875	0.0142065	0.0127028	0.0187446	0.0172223	0.0103228										-0.00921016	-0.0088228	-0.000251156	1.6868e-05	-0.00559032
0.0534625	0.0273076	0.0218805	0.014387	0.0180435	0.0176799										0.00390434	0.000382082	-0.00456733	0.000886749	0.00181926
0.05385	0.0207587	0.0188485	0.0131131	0.020037	0.0140407										-0.00263071	-0.00262195	-0.00579853	0.00293038	-0.0017658
0.0542375	0.024688	0.0185599	0.0193658	0.0142505	0.00997009										0.00131249	-0.00288254	0.000496801	-0.00280603	-0.00578257
0.054625	0.0203717	0.0225642	0.0108457	0.0169228	0.0131956										-0.00298997	0.00114977	-0.0079808	-8.39092e-05	-0.00250335
0.055025	0.0202424	0.0213349	0.0155028	0.0171201	0.0156739										-0.00310503	-5.07513e-05	-0.00327995	0.000164662	3.01224e-05
0.0554125	0.0177826	0.02113	0.0163935	0.02115	0.0120619										-0.00555098	-0.000227755	-0.00234689	0.00424408	-0.00352855
0.0558125	0.0191723	0.0211224	0.0141332	0.0161543	0.0144228										-0.00414703	-0.000206615	-0.00456365	-0.000700607	-0.00111288
0.0562125	0.0231402	0.0204985	0.0207973	0.0154092	0.0143772										-0.000164832	-0.000801819	0.00214394	-0.00139492	-0.00110394
0.0566125	0.0207353	0.026643	0.0175071	0.0156223	0.0122674										-0.00255547	0.00537142	-0.00110293	-0.00113124	-0.00315933
0.057025	0.0158842	0.0179316	0.0157283	0.0155451	0.0152054										-0.00739186	-0.00331047	-0.00283714	-0.00115636	-0.000165409
0.0574375	0.0188712	0.0210419	0.0107843	0.0186978	0.0166652										-0.00439021	-0.000170662	-0.00773669	0.00204823	0.00135003
0.05785	0.0169522	0.0122332	0.0166761	0.0146962	0.0175081										-0.00629455	-0.00894992	-0.00180047	-0.00190169	0.00224841
0.0582625	0.0132005	0.017618	0.0116517	0.0108658	0.0147255										-0.0100315	-0.00353573	-0.00678068	-0.0056806	-0.000478972
0.058675	0.0204973	0.0170664	0.0211202	0.0153141	0.0182706										-0.0027201	-0.00405801	0.00273194	-0.00118086	0.00312115
0.0591	0.0195815	0.0253436	0.0155006	0.0104777	0.00729727										-0.00362076	0.00424937	-0.00284227	-0.00596454	-0.00779576
0.059525	0.0177929	0.0228544	0.0137604	0.00939782	0.0237859										-0.00539426	0.0017904	-0.00453724	-0.00699187	0.00874906
0.05995	0.0222277	0.021793	0.0197995	0.01785	0.0195973										-0.000944393	0.0007591	0.00154701	0.00151268	0.00461647
0.060375	0.0208152	0.0236001	0.0215001	0.0149571	0.015213										-0.00234182	0.00259623	0.00329255	-0.00132805	0.000288017
0.0608125	0.018594	0.0224229	0.0176088	0.0147	0.0156109										-0.00454751	0.00144997	-0.00055255	-0.00153157	0.000743032
0.06125	0.0187951	0.0237523	0.01358	0.017187	0.00750542										-0.00433092	0.00281017	-0.00453528	0.00100875	-0.00730545
0.0616875	0.0247337	0.023062	0.0193767	0.0136168	0.0159435										0.00162315	0.00215077	0.00130741	-0.00250819	0.00118931
0.062125	0.0306044	0.0231827	0.0186267	0.013988	0.0107951										0.00750928	0.00230218	0.000603237	-0.00208401	-0.00390257
0.062575	0.0243239	0.0252099	0.025305	0.0163598	0.0131391										0.00124476	0.00436095	0.0073285	0.000342027	-0.0015007
0.0630125	0.0248935	0.0189235	0.0185821	0.0152408	0.0174185										0.00182978	-0.0018948	0.000651252	-0.000724391	0.00283466
0.0634625	0.017275	0.0182479	0.0166598	0.0115859	0.0158315										-0.00577281	-0.00253885	-0.00122428	-0.00432537	0.00130508
0.063925	0.020862	0.0238512	0.0197886	0.00886793	0.0104228										-0.00216953	0.00309673	0.00195243	-0.0069881	-0.00404491
0.064375	0.0251679	0.0169148	0.0172783	0.0127473	0.0205679										0.00215231	-0.00380829	-0.000511416	-0.00305523	0.00615708
0.0648375	0.0143103	0.025411	0.016455	0.0146826	0.0162728										-0.008689	0.00472012	-0.00128715	-0.00106511	0.00192018
0.0653	0.0226109	0.0219963	0.0131566	0.0124984	0.0183657										-0.000372172	0.0013376	-0.00453802	-0.00319475	0.00407106
0.065775	0.0250707	0.0177648	0.0122838	0.0164185	0.0146641										0.00210432	-0.00286095	-0.0053622	0.000781218	0.000428689
0.0662375	0.0256549	0.0166088	0.0185419	0.0148902	0.0124201										0.00270482	-0.00398488	0.000943172	-0.000692861	-0.00175789
0.0667125	0.022937	0.0224751	0.0186865	0.0169995	0.0134538										3.57412e-06	0.00191428	0.00113609	0.00147181	-0.000665468
0.0671875	0.0213033	0.0194267	0.0140452	0.0180429	0.0106728										-0.00161345	-0.00110128	-0.00345699	0.00257051	-0.00338798
0.0676625	0.0211169	0.0189273	0.0166229	0.0178717	0.0093027										-0.0017832	-0.00156799	-0.000831207	0.00245433	-0.00469988
0.06815	0.0256641	0.0203142	0.0111425	0.017113	0.0172804										0.00278117	-0.000147484	-0.00626245	0.00175187	0.0033373
0.0686375	0.0196196	0.016587	0.0142876	0.0269022	0.00925379										-0.00324632	-0.00384117	-0.00306831	0.011597	-0.00463015
0.069125	0.0228016	0.0239615	0.0178626	0.0119152	0.00202498										-4.71953e-05	0.00356672	0.000555584	-0.00333415	-0.0118
0.069625	0.0191429	0.0191305	0.0143539	0.0124223	0.0158973										-0.00368841	-0.00123003	-0.00290312	-0.00277009	0.00213239
0.0701125	0.0184663	0.0162349	0.0183327	0.0114565	0.0150484										-0.00434801	-0.00409237	0.00112427	-0.0036805	0.00134184
0.0706125	0.0206533	0.0161365	0.0175827	0.0163125	0.00638313										-0.0021436	-0.00415663	0.000423949	0.00123202	-0.00726379
0.071125	0.0218076	0.0173887	0.0131539	0.0154696	0.016482										-0.000971372	-0.00286956	-0.00395409	0.000446799	0.0028959
0.071625	0.0208332	0.0143762	0.0175984	0.0119049	0.0160304										-0.0019284	-0.00584808	0.000539836	-0.0030618	0.00250328
0.0721375	0.0163424	0.0228794	0.0132772	0.0140527	0.00974237										-0.00640132	0.00268994	-0.00373092	-0.000856731	-0.00372457
0.07265	0.0196255	0.0210441	0.016074	0.0174234	0.0121375										-0.00310034	0.000889319	-0.000883903	0.00257092	-0.00126956
0.0731625	0.0145571	0.0192582	0.0216213	0.0203446	0.00480216										-0.008151	-0.000861916	0.0047135	0.00554889	-0.00854527
0.0736875	0.0289919	0.0169675	0.0172761	0.0184652	0.0079989										0.00630201	-0.00311726	0.000419559	0.00372744	-0.00528777
0.0742125	0.018925	0.0152887	0.0184267	0.0109636	0.0190011										-0.00374662	-0.00476072	0.00162111	-0.00371653	0.00577487
0.0747375	0.0202712	0.0219979	0.0230669	0.00984456	0.0124174										-0.00238222	0.00198379	0.00631216	-0.00477814	-0.000748665
0.075275	0.0275326	0.0170463	0.0144457	0.0192511	0.0148038										0.00489781	-0.00293179	-0.00225716	0.00468691	0.00169903
0.0758125	0.023531	0.0196947	0.0138946	0.0178706	0.0127364										0.000914777	-0.000247445	-0.00275655	0.00336474	-0.000307394
0.07635	0.020906	0.0225849	0.0110789	0.013756	0.0145897										-0.00169164	0.00267868	-0.00552079	-0.00069192	0.00160652
0.0768875	0.0258082	0.0212425	0.0207229	0.0109418	0.0108445										0.0032291	0.00137212	0.00417458	-0.00344829	-0.00207824
0.0774375	0.0227326	0.0255115	0.0176952	0.0104109	0.0173951										0.000172533	0.00567773	0.00119922	-0.00392043	0.00453374
0.0779875	0.0224962	0.0239305	0.0166522	0.0129364	0.0151424										-4.49197e-05	0.00413327	0.000208471	-0.00133631	0.00234213
0.0785375	0.0211734	0.0177914	0.0129098	0.0109581	0.00692118										-0.0013488	-0.00196941	-0.00348192	-0.00325625	-0.00581828
0.0791	0.0167484	0.0153289	0.0174914	0.0187272	0.0105744										-0.00575445	-0.00439471	0.0011526	0.00457214	-0.00210318
0.0796625	0.0176044	0.0175909	0.0153234	0.019963	0.010106										-0.00487914	-0.00209564	-0.000962523	0.0058671	-0.00251014
0.080225	0.0184973	0.0261653	0.0213685	0.0128174	0.0106956										-0.00396689	0.00651586	0.00513521	-0.00121972	-0.00185929
0.0808	0.0225125	0.0167669	0.0142821	0.0160185	0.00732824										6.80545e-05	-0.00284472	-0.0018976	0.00204122	-0.00516448
0.081375	0.017425	0.0202909	0.0197251	0.0183114	0.00988966										-0.00499974	0.000716899	0.00359874	0.00439372	-0.00254121
0.08195	0.0229223	0.013124	0.0143158	0.014138	0.00818857										0.000517227	-0.00641232	-0.00175729	0.000279647	-0.00418077
0.0825375	0.0267152	0.0197468	0.0180044	0.00704239	0.00935596										0.00433025	0.000248865	0.00198547	-0.00675571	-0.00295087
0.083125	0.0268473	0.0177686	0.0149131	0.00998097	0.0109755										0.00448239	-0.00169112	-0.00105187	-0.00375712	-0.00126915
0.0837125	0.021788	0.0207419	0.0196093	0.0117951	0.0156554										-0.0005568	0.00132045	0.0036981	-0.00188327	0.00347255
0.0843	0.0197033	0.0152088	0.0203435	0.01015	0.0112516										-0.00262155	-0.00417459	0.0044859	-0.00346895	-0.000869789
0.0849	0.029344	0.0148517	0.0121207	0.0127196	0.0142973										0.00703964	-0.00449282	-0.00368242	-0.000838991	0.00223828
0.0855	0.0198283	0.0226044	0.017387	0.0162364	0.0118804										-0.00245571	0.00329864	0.00163818	0.00273796	-0.000116512
0.0861125	0.0193902	0.0167137	0.0147979	0.0155353	0.00833205										-0.00287294	-0.00255265	-0.00089573	0.00209792	-0.0036019
0.086725	0.028575	0.0221099	0.0120772	0.0106891	0.00837879										0.00633263	0.00288292	-0.00356138	-0.00268753	-0.00349254
0.0873375	0.0205223	0.0270387	0.012881	0.00999782	0.0114054										-0.00169932	0.00785102	-0.00270278	-0.0033184	-0.000403667
0.08795	0.017331	0.0157593	0.0168756	0.0135049	0.0153136										-0.00486988	-0.00338913	0.00134636	0.000248803	0.00356637
0.088575	0.023219	0.016118	0.0124376	0.00726956	0.0115994										0.00103931	-0.00299053	-0.00303621	-0.00592547	-8.49904e-05
0.0892125	0.0176239	0.0184952	0.0188588	0.0149728	0.0150413										-0.00453425	-0.000572746	0.00344134	0.00183974	0.0034205
0.0898375	0.0216973	0.012861	0.0141109	0.0124005	0.0042065										-0.000439786	-0.00616727	-0.00125146	-0.000672125	-0.00735227
0.090475	0.0245223	0.0218495	0.0191452	0.013031	0.0104723										0.00240671	0.00286174	0.00383869	1.96185e-05	-0.00102363
0.0911125	0.0217544	0.023462	0.0239104	0.00735869	0.0115489										-0.000339758	0.00451456	0.00865959	-0.00559168	0.000115484
0.0917625	0.023525	0.0192023	0.0140392	0.0107331	0.0141777										0.00145276	0.000295793	-0.00115507	-0.00215537	0.00280761
0.0924125	0.0213103	0.012143	0.019087	0.0166761	0.0156619										-0.000740077	-0.00672253	0.00394907	0.00384909	0.00435478
0.0930625	0.0186679	0.0147941	0.0181609	0.00787499	0.0136147										-0.00336065	-0.00403063	0.00307906	-0.0048908	0.00237003
0.093725	0.016237	0.0201278	0.0196126	0.0146902	0.00832879										-0.00576943	0.00134456	0.0045876	0.00198646	-0.0028525
0.0943875	0.0146049	0.023724	0.0162533	0.013425	0.0165234										-0.00737931	0.00498215	0.00128504	0.000782938	0.00540499
0.0950625	0.021863	0.0154631	0.0126256	0.014681	0.014006										-9.85913e-05	-0.00323664	-0.00228518	0.00210143	0.00295131
0.095725	0.0200413	0.019586	0.0154131	0.0111576	0.0136973										-0.00189821	0.000927371	0.000558517	-0.00136091	0.00270475
0.0964125	0.0252549	0.017268	0.0106305	0.0138234	0.0060065										0.00333831	-0.00134793	-0.00416603	0.00136782	-0.00492196
0.0970875	0.0188044	0.0183414	0.0122577	0.0103418	0.0154206										-0.00308974	-0.000232808	-0.00248209	-0.00205222	0.00455465
0.097775	0.0142984	0.0208544	0.0152147	0.011037	0.00943803										-0.00757285	0.00232265	0.00053254	-0.00129485	-0.00136474
0.0984625	0.0200821	0.0235316	0.013924	0.0129185	0.00834727										-0.00176631	0.00504213	-0.00070091	0.000648589	-0.0023927
0.0991625	0.0212837	0.0196707	0.0109626	0.0109424	0.00715868										-0.000541446	0.00122423	-0.00360423	-0.00126482	-0.00351777
0.0998625	0.0207772	0.0185072	0.0133354	0.0133755	0.00582444										-0.00102477	0.000103494	-0.00117356	0.00123065	-0.00478892
0.100575	0.0265978	0.0212197	0.0135088	0.00714673	0.00855379										0.00481947	0.0028595	-0.000941589	-0.00493509	-0.00199579
0.101287	0.0260821	0.02418	0.0132582	0.0085201	0.00887335										0.00432725	0.00586318	-0.00113383	-0.00349908	-0.00161293
0.102	0.0204527	0.0255811	0.0186772	0.0127946	0.00674618										-0.00127856	0.00730756	0.0043433	0.000837744	-0.00367715
0.102725	0.0215266	0.0188354	0.0143321	0.0124375	0.00762879										-0.000180743	0.000605818	5.7014e-05	0.000543717	-0.00273098
0.10345	0.0234919	0.0195229	0.0153691	0.0111674	0.00513368										0.00180835	0.00133711	0.00115252	-0.00066373	-0.00516296
0.104175	0.0211326	0.0173485	0.0125348	0.00871086	0.00674455										-0.000527052	-0.00079368	-0.00162344	-0.00305797	-0.00348941
0.104912	0.0170196	0.0203006	0.0143886	0.0133413	0.00712879										-0.00461589	0.00220276	0.000289328	0.0016354	-0.0030419
0.10565	0.0180794	0.0204495	0.0156925	0.00880217	0.00857281										-0.00353191	0.00239588	0.0016519	-0.00284109	-0.00153497
0.1064	0.0247386	0.0188392	0.0191495	0.00463369	0.00814509										0.00315189	0.000830358	0.0051684	-0.00694631	-0.00189922
0.10715	0.0180641	0.0186023	0.0178772	0.0114375	0.0085277										-0.00349804	0.000638074	0.00395528	-7.96391e-05	-0.00145359
0.107913	0.0216174	0.0160039	0.0077256	0.00975597	0.00633803										8.0143e-05	-0.00191498	-0.00613647	-0.0016976	-0.00357963
0.108675	0.0204848	0.0139555	0.0138484	0.0129717	0.00970053										-0.00102761	-0.00391822	4.5877e-05	0.00158123	-0.000154047
0.109438	0.0203435	0.0154637	0.0155397	0.00832282	0.0134989										-0.00114407	-0.00236501	0.00179649	-0.00300492	0.00370703
0.110212	0.0203169	0.0141229	0.015231	0.0134223	0.0106038										-0.00114553	-0.0036602	0.00154765	0.00215779	0.000875052
0.110987	0.0200076	0.0144854	0.0119213	0.00984619	0.00911629										-0.0014296	-0.0032522	-0.00170249	-0.00135537	-0.000549704
0.111775	0.0197788	0.0135512	0.0198522	0.0100565	0.00708042										-0.00163286	-0.00414031	0.00628883	-0.00108147	-0.00252226
0.112562	0.0161288	0.0179648	0.00978049	0.00970162	0.00520868										-0.00525737	0.000319205	-0.00372295	-0.00137328	-0.00433125
0.11335	0.017456	0.0155707	0.017024	0.0114022	0.00738477										-0.00390472	-0.00202897	0.00358026	0.000390007	-0.00209281
0.11415	0.0169457	0.0136718	0.0117609	0.0105951	0.0090614										-0.00438922	-0.00388147	-0.00162245	-0.000353777	-0.000353359
0.114963	0.0214413	0.0207202	0.0123696	0.0107956	0.0073315										0.000132638	0.00321392	-0.000952757	-8.93564e-05	-0.00201991
0.115763	0.0249826	0.0235142	0.0127582	0.0151027	0.0104826										0.00369969	0.00605407	-0.000504462	0.00428015	0.00119302
0.116587	0.0224957	0.0165534	0.0102522	0.00775162	0.00341411										0.00123922	-0.000859438	-0.00294926	-0.00300707	-0.00581226
0.117413	0.0188478	0.0183414	0.0116588	0.00799673	0.00617281										-0.0023821	0.000975936	-0.00148174	-0.00269837	-0.00299073
0.118238	0.0222701	0.014468	0.0156973	0.00874836	0.0129462										0.00106661	-0.00285031	0.00261746	-0.00188366	0.00384491
0.119062	0.021037	0.0180202	0.0150734	0.00790978	0.0134598										-0.000140179	0.000748784	0.00205375	-0.00265968	0.00442019
0.119912	0.0209859	0.0155816	0.012668	0.014956	0.00765542										-0.000164116	-0.00164156	-0.000289907	0.00445061	-0.00132104
0.12075	0.0228065	0.0199392	0.0124175	0.00965923	0.0123978										0.00168326	0.00276347	-0.000479878	-0.000783383	0.00348308
0.1216	0.0236864	0.0170707	0.011124	0.00687173	0.0118109										0.00259022	-5.70754e-05	-0.00171225	-0.00350769	0.00295821
0.122463	0.0282315	0.0192419	0.00837506	0.00728369	0.0100592										0.00716276	0.00216263	-0.00439947	-0.00303202	0.0012691
0.123325	0.0218337	0.0142148	0.0124321	0.0117049	0.00765053										0.000792291	-0.00281624	-0.000281117	0.00145235	-0.00107767
0.124187	0.0182467	0.0150822	0.0108582	0.00662608	0.0115141										-0.00276735	-0.00190071	-0.00179409	-0.00356374	0.00284733
0.125062	0.0193967	0.0123512	0.012487	0.0115223	0.00591194										-0.00158967	-0.00458299	-0.000103768	0.00139566	-0.00269304
0.12595	0.0199065	0.0155148	0.0131984	0.00645054	0.00945813										-0.00105184	-0.00137014	0.000669719	-0.00361241	0.000915343
0.126838	0.0194217	0.0204387	0.00866691	0.0101321	0.00665324										-0.00150862	0.00360286	-0.00380009	0.000132316	-0.0018279
0.127725	0.0208734	0.0153637	0.0132642	0.0113924	0.00779074										-2.90719e-05	-0.00142327	0.000858493	0.0014553	-0.000629343
0.128625	0.0234522	0.0169572	0.00793973	0.00741902	0.00929998										0.00257802	0.000219633	-0.00440413	-0.00245496	0.000941305
0.129537	0.0225109	0.0168512	0.0111022	0.00823206	0.0043652										0.00166532	0.000163559	-0.00117934	-0.00157845	-0.0039318
0.130437	0.0198082	0.0154534	0.0105897	0.0145158	0.0087565										-0.00100921	-0.00118519	-0.00163073	0.0047674	0.000519838
0.131362	0.0184897	0.0200099	0.00977397	0.00950923	0.011475										-0.00229876	0.0034216	-0.00238405	-0.000175731	0.00329977
0.132288	0.0220505	0.0145925	0.0150642	0.00438749	0.00691357										0.00129101	-0.00194565	0.0029683	-0.0052345	-0.00120067
0.133213	0.014787	0.0174197	0.0111963	0.00836195	0.00653531										-0.00594376	0.000931432	-0.000837945	-0.00119763	-0.00151858
0.13415	0.0227951	0.019162	0.0139419	0.00782228	0.0101201										0.00209354	0.0027242	0.00196982	-0.00167457	0.00212679
0.1351	0.020337	0.0146289	0.010581	0.00884347	0.0125587										-0.000335119	-0.00175806	-0.00132846	-0.000590268	0.00462624
0.13605	0.0217207	0.0186343	0.0159479	0.00587934	0.00723803										0.00107802	0.00229808	0.0041006	-0.0034918	-0.000634116
0.137	0.0221853	0.0155577	0.0113995	0.00779239	0.00656737										0.00157208	-0.000728029	-0.000385948	-0.00151665	-0.00124503
0.137963	0.0188935	0.0192827	0.00984517	0.013788	0.0109734										-0.00169003	0.003048	-0.00187802	0.00454145	0.00322094
0.138938	0.0199092	0.0217854	0.0122778	0.00816521	0.0105598										-0.00064421	0.00560218	0.000617251	-0.00101867	0.00286752
0.139913	0.0165359	0.0192995	0.0124522	0.00920869	0.00382063										-0.00398758	0.00316759	0.00085397	8.70098e-05	-0.00381202
0.1409	0.0221973	0.0172816	0.0175354	0.00909836	0.00714835										0.00170415	0.00120137	0.00599975	3.9131e-05	-0.000424548
0.141888	0.0215299	0.0132099	0.00933865	0.0113554	0.00638042										0.00106704	-0.00281881	-0.0021347	0.00235819	-0.00113325
0.142888	0.0146902	0.0142327	0.0101088	0.0151005	0.0113277										-0.00574204	-0.00174398	-0.00130196	0.00616552	0.00387341
0.143888	0.0198962	0.0138235	0.01153	0.0106875	0.0084114										-0.000505518	-0.00210143	0.000181468	0.00181418	0.0010159
0.1449	0.0145783	0.0158827	0.0122305	0.00700543	0.00698368										-0.00579261	1.00228e-05	0.000944574	-0.00180598	-0.000352907
0.145925	0.0243783	0.0154827	0.0122653	0.0123027	0.00814074										0.00403858	-0.000337301	0.0010423	0.00355348	0.000863236
0.14695	0.015437	0.0151001	0.0119854	0.0138293	0.010388										-0.0048716	-0.000667441	0.000824939	0.00514175	0.003169
0.147975	0.0185419	0.0136702	0.013199	0.0117576	0.0042989										-0.00173565	-0.00204507	0.00210063	0.00313111	-0.00286223
0.149013	0.0152815	0.0169854	0.0122088	0.011062	0.00377172										-0.00496458	0.00132286	0.00117289	0.0024968	-0.00333136
0.150063	0.0191212	0.0149419	0.0151006	0.0159804	0.00688531										-0.00109321	-0.00066751	0.0041275	0.00747679	-0.000159654
0.151125	0.0188995	0.0161316	0.011962	0.00982445	0.00358694										-0.00128295	0.00057566	0.00105196	0.00138247	-0.00339985
0.152175	0.0186283	0.021086	0.0120213	0.011806	0.00817879										-0.00152258	0.00558268	0.00117311	0.00342441	0.00124892
0.15325	0.0153245	0.0161474	0.0124729	0.015125	0.00675705										-0.00479413	0.000697806	0.00168767	0.00680474	-0.000115149
0.154325	0.0178522	0.0186474	0.0128207	0.0090163	0.00732498										-0.00223422	0.00325129	0.002098	0.000756796	0.000509849
0.155412	0.0192582	0.015862	0.0104202	0.00861086	0.00718531										-0.000795762	0.000519822	-0.000239801	0.00041223	0.000427266
0.1565	0.0212565	0.0135784	0.012093	0.012606	0.0106973										0.00123505	-0.00171019	0.00149538	0.00446771	0.00399576
0.1576	0.0155533	0.0138947	0.0101713	0.0127038	0.00769509										-0.00443547	-0.00133985	-0.000363762	0.004626	0.00105013
0.1587	0.0211794	0.0171436	0.0122207	0.00752228	0.00897879										0.00122328	0.00196288	0.00174784	-0.000495609	0.00238976
0.159825	0.0200549	0.0145811	0.0125838	0.00750217	0.0100467										0.000132163	-0.000544827	0.00217398	-0.000455022	0.00351428
0.160938	0.0153842	0.0143925	0.0134539	0.00851249	0.00377607										-0.00450558	-0.000679437	0.00310605	0.000614786	-0.002701
0.162075	0.0200272	0.0163925	0.00636419	0.0108783	0.00846683										0.00017091	0.00137546	-0.00392079	0.00304073	0.00204569
0.163212	0.0173696	0.0204354	0.00783321	0.00605597	0.00651792										-0.00245322	0.00547306	-0.00238941	-0.00172194	0.000152095
0.16435	0.0166353	0.0169838	0.0139778	0.00815815	0.00391411										-0.00315403	0.00207589	0.00381711	0.000439326	-0.00239696
0.1655	0.0194478	0.0197778	0.0106783	0.00905597	0.00285705										-0.000307811	0.00492471	0.000579792	0.00139629	-0.00339933
0.166662	0.0181065	0.0194952	0.0147968	0.0113103	0.00516194										-0.00161512	0.00469722	0.00476058	0.0037098	-0.00103979
0.167838	0.0179054	0.0133517	0.0116886	0.00585162	0.0079065										-0.00178189	-0.00139073	0.001715	-0.0016896	0.00175944
0.169013	0.0176451	0.0158191	0.00892071	0.00870652	0.00868694										-0.002008	0.00113188	-0.000990891	0.00122394	0.00259387
0.1702	0.0226467	0.0175957	0.00822941	0.00956739	0.00634563										0.00302812	0.00296405	-0.00162001	0.00214347	0.000306475
0.171387	0.0184266	0.0152245	0.0101675	0.00728206	0.00555759										-0.00115757	0.000648131	0.000379738	-8.3786e-05	-0.000428285
0.1726	0.0175957	0.012999	0.0105968	0.00827282	0.00615053										-0.00195347	-0.00152119	0.000871643	0.000965714	0.000218458
0.1738	0.0172614	0.014793	0.0142272	0.00315923	0.00122933										-0.00225308	0.000328193	0.00456347	-0.00409036	-0.00465014
0.175025	0.0179386	0.0171278	0.00708647	0.00494293	0.00659237										-0.00154064	0.00271922	-0.00251512	-0.00224855	0.000765963
0.17625	0.018688	0.0130653	0.0065881	0.00652282	0.00520977										-0.000755997	-0.0012873	-0.00295181	-0.000611149	-0.000564229
0.177487	0.017662	0.0136463	0.0114022	0.0059413	0.0101826										-0.00174664	-0.000650069	0.00192409	-0.0011352	0.00446089
0.178725	0.0167924	0.0161479	0.0105164	0.00547499	0.0138234										-0.00258081	0.00190759	0.00109954	-0.0015446	0.00815335
0.179988	0.0173005	0.00923542	0.00855604	0.00898804	0.00553857										-0.00203664	-0.00494803	-0.000798747	0.00202589	-7.93464e-05
0.18125	0.016863	0.0159941	0.0100925	0.00222717	0.00661792										-0.00243824	0.00186722	0.000799142	-0.0046782	0.00105141
0.182513	0.0171217	0.0116707	0.00941039	0.00665706	0.00616303										-0.0021437	-0.00239983	0.000178087	-0.000192084	0.00064732
0.183787	0.0162755	0.0145561	0.0124995	0.00862445	0.00944183										-0.00295383	0.000542019	0.00332825	0.00183141	0.00397673
0.185075	0.0171995	0.0150474	0.0109316	0.0110462	0.0063364										-0.00199354	0.00109018	0.00182149	0.00430925	0.000921815
0.186375	0.0127755	0.0122082	0.00789463	0.0120136	0.00726411										-0.00638083	-0.00169185	-0.00115425	0.00533264	0.00189987
0.187688	0.018713	0.012093	0.00972615	0.00592608	0.00512607										-0.000406433	-0.00174969	0.00073857	-0.000698928	-0.000187981
0.189	0.0165902	0.0139468	0.00716582	0.00695923	0.00418857										-0.00249248	0.000161153	-0.00176104	0.000389492	-0.00107598
0.190325	0.016288	0.0161365	0.00897995	0.00475543	0.00546629										-0.00275761	0.00240813	0.000113882	-0.00175912	0.000251083
0.19165	0.0197424	0.0161849	0.00894843	0.0083538	0.00646031										0.000733685	0.00251351	0.000142614	0.00189382	0.0012938
0.193	0.0206696	0.0121968	0.00763321	0.00782989	0.00218966										0.00169841	-0.00141676	-0.00111175	0.00142487	-0.00292788
0.19435	0.0158723	0.012968	0.0122544	0.00456195	0.00400705										-0.00306142	-0.000588097	0.00356974	-0.00178873	-0.00106218
0.195713	0.0170886	0.012862	0.00863267	0.00393586	0.00797172										-0.0018074	-0.000636362	8.34372e-06	-0.00236059	0.00295062
0.197075	0.0174299	0.010493	0.0115843	0.0026826	0.00940759										-0.00142851	-0.00294802	0.00301972	-0.00356029	0.00443393
0.198463	0.018262	0.0136631	0.00742778	0.00824021	0.00216629										-0.000558238	0.000280226	-0.00107646	0.00205126	-0.00275968
0.19985	0.0204712	0.0182338	0.0130267	0.00508858	0.007819										0.00168907	0.00490866	0.00458219	-0.0010471	0.00294005
0.20125	0.0190794	0.0161126	0.0133033	0.00774565	0.00442553										0.000335554	0.00284546	0.00491856	0.00166309	-0.000406633
0.202662	0.0178261	0.0151006	0.00601419	0.00791032	0.00430107										-0.000879156	0.00189168	-0.00231088	0.0018807	-0.000484548
0.204075	0.0165147	0.0164925	0.0094881	0.0031788	0.00760868										-0.0021521	0.00334142	0.00122221	-0.00279847	0.00286899
0.2055	0.0191685	0.0170485	0.0122859	0.00388206	0.00618205										0.000540401	0.00395545	0.00407914	-0.00204306	0.00148802
0.20695	0.0178446	0.0138648	0.00765549	0.00856956	0.00304237										-0.00074425	0.000830497	-0.000491714	0.00269685	-0.00160584
0.208387	0.0188641	0.0121642	0.0101626	0.0107315	0.00795813										0.000314117	-0.000812166	0.00207383	0.00491011	0.00335467
0.20985	0.0183033	0.0136159	0.0122289	0.00526086	0.00143259										-0.000207361	0.000698054	0.00419909	-0.000508954	-0.00312597
0.211325	0.0219685	0.00992455	0.0118343	0.00538532	0.00417716										0.00349746	-0.00293452	0.00386339	-0.000333139	-0.000336782
0.2128	0.012987	0.0147332	0.00874191	0.00677282	0.0090565										-0.00544457	0.00193256	0.000829284	0.00110507	0.00458653
0.214288	0.0159946	0.0143001	0.0104973	0.0057951	0.010125										-0.00239724	0.00155796	0.00264294	0.000177869	0.00569872
0.215788	0.0183294	0.0175485	0.0112772	0.00512391	0.00426683										-2.25347e-05	0.004865	0.00348094	-0.000443056	-0.000116024
0.2173	0.0169239	0.0136474	0.0121109	0.00690054	0.00563531										-0.00138784	0.00102271	0.00437262	0.0013836	0.00129556
0.218812	0.0210794	0.011068	0.00702832	0.00528912	0.00510759										0.0028076	-0.0014982	-0.000652594	-0.000178439	0.000810303
0.22035	0.0177446	0.0117017	0.00774517	0.00501956	0.00596357										-0.000486604	-0.000805423	0.000122048	-0.000398434	0.00170882
0.221887	0.0210239	0.0129947	0.00806636	0.00574836	0.00702553										0.00283317	0.000546197	0.000500408	0.000379259	0.00281264
0.223438	0.0161571	0.011737	0.00881745	0.00563315	0.00380161										-0.001993	-0.000652555	0.00130859	0.000312724	-0.000369669
0.225	0.0164245	0.0147365	0.00815386	0.00967282	0.00672172										-0.00168477	0.00240581	0.000701898	0.00440077	0.00259169
0.226575	0.0163451	0.0150191	0.00574354	0.0039413	0.00478096										-0.00172307	0.00274744	-0.00165166	-0.00128262	0.000691879
0.228162	0.0162098	0.0157642	0.00753973	0.00515108	0.00213585										-0.00181715	0.00355166	0.000201141	-2.50039e-05	-0.00191261
0.22975	0.0178967	0.0161914	0.00716147	0.00582391	0.0059989										-8.90624e-05	0.0040376	-0.000121084	0.000695038	0.00199043
0.231363	0.0125734	0.0168523	0.00885006	0.00696902	0.00381194										-0.00537078	0.00475777	0.00162381	0.00188745	-0.000156536
0.232975	0.0191723	0.0131751	0.00745332	0.00902499	0.00229183										0.00126963	0.00113949	0.000282744	0.00399005	-0.00163732
0.234612	0.0118761	0.0114365	0.00915604	0.0066951	0.00539292										-0.00598456	-0.000539675	0.00204138	0.00170685	0.00150306
0.23625	0.0178027	0.0120468	0.00599952	0.00263206	0.00276303										-1.60355e-05	0.000129718	-0.0010598	-0.00231014	-0.00108815
0.2379	0.0186212	0.0129599	0.0108419	0.00781304	0.00704618										0.000844509	0.00110187	0.00383772	0.00291659	0.00323333
0.239562	0.0110919	0.0138707	0.00981147	0.00389402	0.00264727										-0.0066426	0.00207188	0.00286221	-0.000957011	-0.00112761
0.241238	0.0152174	0.0129517	0.00795658	0.0075538	0.0035065										-0.00247461	0.00121211	0.00106208	0.00274792	-0.000230708
0.242925	0.0177	0.0143425	0.00745441	0.00426032	0.0044114										5.05881e-05	0.0026621	0.000614408	-0.000500761	0.000711459
0.244625	0.0164245	0.0161637	0.00791582	0.00893532	0.00687553										-0.00118218	0.00454258	0.00113012	0.00421872	0.00321252
0.246325	0.0186413	0.012643	0.00671473	0.00211847	0.000815201										0.0010773	0.00108081	-1.72858e-05	-0.00255429	-0.00281149
0.24805	0.0136022	0.0115501	0.00738647	0.00821249	0.00269183										-0.00391872	4.7216e-05	0.000708299	0.00358356	-0.000898641
0.249787	0.0141473	0.0116017	0.00727452	0.00290543	0.00260053										-0.00333035	0.000158183	0.000649933	-0.00168002	-0.000954099
0.251525	0.0179353	0.0120343	0.00812506	0.00478206	0.0065402										0.000500838	0.000649749	0.00155347	0.000239461	0.00302082
0.253287	0.0164462	0.0164006	0.00841799	0.00480108	0.00508422										-0.000944705	0.00507541	0.00189951	0.000301278	0.00159996
0.255062	0.0163087	0.00979031	0.00753593	0.00965108	0.0066489										-0.00103845	-0.00147556	0.0010703	0.00519373	0.00319939
0.256837	0.0125891	0.0117365	0.00814299	0.00338043	0.00581792										-0.00471441	0.000529582	0.00172959	-0.00103511	0.00240255
0.258637	0.0146685	0.0134539	0.00933321	0.00425815	0.00793531										-0.00259101	0.00230632	0.00297213	-0.000115641	0.00455395
0.260437	0.0174294	0.0131115	0.00907832	0.00449184	0.0064614										0.000213766	0.00202284	0.00276893	0.000159159	0.00311344
0.262262	0.0186261	0.0134691	0.0102011	0.0035913	0.00405705										0.00145486	0.00243975	0.00394353	-0.000700357	0.000742354
0.264087	0.017419	0.0135669	0.00875278	0.00731032	0.00534509										0.000291987	0.00259643	0.0025463	0.00305905	0.00206305
0.265938	0.0144647	0.0139849	0.00696745	0.00520489	0.0042652										-0.0026177	0.00307363	0.000812202	0.000993927	0.00101568
0.267787	0.0167136	0.0123115	0.00523702	0.0080038	0.0084989										-0.00032434	0.00145901	-0.000867699	0.00383247	0.00528126
0.269662	0.0155011	0.015499	0.00755169	0.00661847	0.00526085										-0.00149193	0.00470564	0.00149758	0.00248669	0.00207495
0.27155	0.0139788	0.00946803	0.00743267	0.0054163	0.00414781										-0.00296917	-0.00126625	0.00142887	0.00132369	0.000993266
0.273438	0.0129837	0.0104631	0.0082381	0.00340434	0.00254618										-0.00391939	-0.000212496	0.00228397	-0.000649729	-0.000577593
0.27535	0.0140016	0.0107284	0.00669463	0.00834836	0.00235759										-0.00285618	0.000111652	0.000790151	0.00433268	-0.000735605
0.277275	0.0146554	0.0134512	0.00512071	0.00611304	0.00612716										-0.00215696	0.00289335	-0.000734412	0.00213537	0.00306416
0.279213	0.0153592	0.0126099	0.00595876	0.00137771	0.00437444										-0.00140761	0.00211085	0.000152668	-0.00256231	0.00134126
0.281163	0.0158478	0.00852455	0.00544463	0.00383315	0.00438803										-0.000873374	-0.00191577	-0.000312767	-6.96429e-05	0.00138427
0.283125	0.0162951	0.00882509	0.00726419	0.00488641	0.00658313										-0.000380338	-0.00155662	0.00155515	0.00102045	0.00360841
0.2851	0.0143734	0.0114392	0.00797234	0.00458641	0.00329129										-0.0022562	0.00111603	0.00231132	0.000756907	0.000345208
0.287088	0.0128114	0.0118615	0.00753539	0.00531739	0.00412498										-0.00377216	0.00159674	0.00192206	0.00152395	0.00120717
0.289088	0.0194109	0.00987129	0.00607778	0.00428804	0.00201303										0.00287338	-0.000335167	0.000511786	0.000530269	-0.000876902
0.291113	0.0124277	0.0111164	0.00451854	0.00241956	0.00364835										-0.00406329	0.000968499	-0.00100018	-0.00130273	0.000786087
0.293137	0.015744	0.0121175	0.0102001	0.00417228	0.00144455										-0.000700724	0.00202763	0.00472795	0.000484839	-0.00139062
0.295188	0.0179902	0.0109506	0.00486093	0.00256956	0.00276357										0.00159216	0.000919122	-0.000564596	-0.00108318	-4.47031e-05
0.29725	0.0129147	0.0116979	0.00712995	0.00223749	0.00355161										-0.00343663	0.00172456	0.00175061	-0.00138099	0.000769832
0.299325	0.0178277	0.0119273	0.00784843	0.00652499	0.00509509										0.00152327	0.00201195	0.00251491	0.00294038	0.00233942
0.301412	0.0158951	0.0124175	0.00563539	0.00327608	0.0041565										-0.000362419	0.00256004	0.000347301	-0.000275085	0.00142655
0.303513	0.0176294	0.0143822	0.00656093	0.00390489	0.00469183										0.00141886	0.00458248	0.00131794	0.000386788	0.00198723
0.305625	0.0144179	0.0114686	0.00433973	0.00799673	0.00450107										-0.00174546	0.00172647	-0.000858566	0.00451127	0.00182142
0.307763	0.0145848	0.0113034	0.00681039	0.00591141	0.00170216										-0.00153115	0.00161903	0.00165667	0.00245838	-0.000952768
0.309913	0.0106766	0.0072327	0.00946473	0.00551684	0.00176792										-0.00539178	-0.00239402	0.00435521	0.00209583	-0.000862673
0.312075	0.0148152	0.00950281	0.00919299	0.00540978	0.00562498										-0.0012056	-6.65045e-05	0.00412726	0.00202036	0.00301834
0.31425	0.0136288	0.011518	0.00519299	0.00339021	0.00523313										-0.00234436	0.00200596	0.000170664	3.19897e-05	0.00265006
0.316438	0.0120707	0.00944411	0.00601093	0.00396575	0.00674672										-0.00385477	-1.08815e-05	0.00103162	0.000638321	0.00418685
0.31865	0.0153022	0.0117653	0.00634028	0.00379619	0.00469129										-0.000575204	0.0023675	0.00140381	0.000499293	0.00215435
0.320875	0.0127788	0.0119115	0.00574354	0.00449836	0.00210922										-0.00305046	0.00257069	0.000849519	0.0012316	-0.000405151
0.323112	0.0183832	0.0121202	0.00734191	0.00350815	0.0039402										0.00260204	0.00283617	0.00248992	0.000271086	0.00144801
0.325363	0.0144859	0.0109974	0.00807832	0.00468532	0.00486085										-0.001247	0.00176996	0.00326799	0.00147758	0.00239049
0.327637	0.0134136	0.0132409	0.00581147	0.0040913	0.00323694										-0.00227078	0.0040701	0.00104257	0.000912595	0.000788128
0.329913	0.0153299	0.0108441	0.00435495	0.00389619	0.00330596										-0.000306146	0.00172955	-0.000373118	0.00074598	0.000878233
0.332213	0.0145505	0.00812346	0.00730821	0.00251032	0.00305324										-0.00103688	-0.00093485	0.00262076	-0.000611664	0.000646336
0.334538	0.0143179	0.0100148	0.00747995	0.00332608	0.000572308										-0.00122058	0.00101278	0.00283292	0.000232062	-0.00181404
0.336863	0.0161033	0.010862	0.00224789	0.00823532	0.00469074										0.000613426	0.00191585	-0.00235936	0.0051687	0.00232449
0.339213	0.0150152	0.0071789	0.00706039	0.00460489	0.00305977										-0.000425647	-0.00171146	0.00249271	0.00156541	0.000713341
0.341588	0.0163364	0.00996911	0.00595223	0.00487989	0.00493368										0.000944803	0.00113465	0.00142391	0.00186728	0.00260683
0.343962	0.0138989	0.0106626	0.00550006	0.00296684	0.00226085										-0.0014437	0.00188346	0.00101044	-1.94535e-05	-4.68974e-05
0.346363	0.0159	0.0104778	0.00627886	0.0024576	0.00461357										0.000606702	0.00175408	0.00182776	-0.000502632	0.00232468
0.348775	0.0137179	0.00714955	0.00641908	0.00316902	0.00145053										-0.00152606	-0.00151907	0.00200603	0.000234417	-0.000819868
0.351213	0.0111109	0.00640335	0.00494571	0.000515211	0.00507335										-0.00408354	-0.00221011	0.00057049	-0.00239402	0.0028212
0.35365	0.0151098	0.00985933	0.00580549	0.00227282	0.00117498										-3.53122e-05	0.00130045	0.00146746	-0.000611582	-0.00105938
0.356125	0.0149005	0.0083827	0.00365984	0.00446902	0.00158205										-0.000194713	-0.000121314	-0.000641051	0.00160929	-0.00063468
0.3586	0.0130359	0.0115805	0.00329082	0.0028038	0.000197809										-0.0020098	0.00313082	-0.000973558	-3.17708e-05	-0.00200172
0.3611	0.0108516	0.01148	0.00327941	0.00278804	0.00435922										-0.00414421	0.00308458	-0.00094871	-2.36588e-05	0.00217663
0.363625	0.0154261	0.0072664	0.00464571	0.00230869	0.00699292										0.000480326	-0.00107473	0.000453594	-0.000479418	0.00482701
0.36615	0.0109929	0.0117115	0.00370549	0.000565754	0.00300813										-0.00390301	0.00342408	-0.000451244	-0.00219928	0.000858488
0.368713	0.0152701	0.00915172	0.00360441	0.00397173	0.00500487										0.000424469	0.00091825	-0.000517038	0.00122961	0.00287132
0.371275	0.0152967	0.00607346	0.00628104	0.00117282	0.00388422										0.000501121	-0.00210665	0.00219426	-0.00154691	0.00176634
0.373863	0.0139967	0.0107409	0.0058381	0.00372771	0.00298368										-0.000748615	0.00261406	0.00178572	0.0010301	0.000881225
0.376462	0.0142201	0.00744466	0.00410713	0.00271249	0.00249346										-0.000475036	-0.000629149	8.86868e-05	3.65934e-05	0.000406103
0.379088	0.0135614	0.0106061	0.00340169	0.00220054	0.00409618										-0.00108327	0.00258522	-0.000583065	-0.000453918	0.00202367
0.381738	0.015506	0.0103316	0.00612126	0.00497771	0.00310868										0.00091194	0.00236362	0.00216988	0.0023444	0.00105077
0.384387	0.0136321	0.0111637	0.00436419	0.00376304	0.00461737										-0.00091162	0.00324794	0.000445583	0.00115039	0.00257368
0.387075	0.0121147	0.00988053	0.00457071	0.00312717	0.00564509										-0.0023782	0.00201723	0.000684751	0.000534995	0.00361543
0.389775	0.0147228	0.00936748	0.00444626	0.000602711	0.00464129										0.000280714	0.00155628	0.000592485	-0.00196937	0.00262534
0.392487	0.0126842	0.00800933	0.0014718	0.00413695	0.00503368										-0.00170717	0.000249867	-0.00235023	0.00158458	0.00303115
0.395225	0.015056	0.00830716	0.00514571	0.00492662	0.0029402										0.00071547	0.000599339	0.00135513	0.00239368	0.00095084
0.397975	0.0130946	0.00823651	0.00395549	0.00323912	0.00231466										-0.00119511	0.000579968	0.000195906	0.000725235	0.000338165
0.40075	0.0143853	0.0113534	0.00446636	0.00352336	0.0024402										0.000146661	0.00374797	0.000737465	0.00102824	0.000476339
0.403538	0.0123533	0.00940607	0.00470549	0.00425652	0.00478748										-0.00183445	0.0018515	0.00100684	0.0017798	0.00283596
0.40635	0.013631	0.00631314	0.00343865	0.00252065	0.000303244										-0.000505639	-0.00119079	-0.000230076	6.20379e-05	-0.00163618
0.409175	0.011894	0.00888814	0.00438104	0.00200543	0.00145977										-0.00219156	0.0014345	0.000741805	-0.000435426	-0.000467847
0.412025	0.0129685	0.00966748	0.00384463	-0.00157664	0.00506085										-0.00106592	0.00226398	0.000234567	-0.00400002	0.00314482
0.4149	0.0153516	0.0121153	0.00772995	0.00362173	0.00351737										0.00136856	0.00476178	0.00414875	0.00121554	0.00161269
0.417787	0.0151821	0.00884194	0.00668973	0.0028413	0.00420379										0.00125023	0.001538	0.00313694	0.000451936	0.00231018
0.4207	0.0155315	0.010412	0.00468593	0.0038201	0.00357607										0.00165107	0.00315753	0.00116123	0.0014473	0.00169331
0.423625	0.0135451	0.00869411	0.00477995	0.000954885	0.00121629										-0.000284055	0.00148863	0.00128291	-0.00140171	-0.000655891
0.426575	0.0148103	0.00763868	0.00356202	0.00323695	0.00392281										0.00103257	0.00048204	9.23035e-05	0.000896284	0.00206099
0.42955	0.0134283	0.00724901	0.00311147	0.00173912	0.000844549										-0.000297963	0.00014102	-0.000331235	-0.000585886	-0.00100713
0.432537	0.010656	0.00843977	0.00351582	0.00208423	0.00197335										-0.00301883	0.00138003	9.96758e-05	-0.000225465	0.000131548
0.43555	0.0104989	0.00975498	0.00755604	0.00251956	0.0027777										-0.00312435	0.0027433	0.00416614	0.000224908	0.000945562
0.438587	0.0137891	0.00738705	0.00499408	0.00352228	0.00355216										0.000217494	0.000423196	0.00163009	0.0012424	0.00172947
0.441637	0.013038	0.00793596	0.00142126	0.00188912	0.00362987										-0.000482072	0.00101954	-0.00191725	-0.000376311	0.00181639
0.444712	0.0109174	0.0101294	0.0053631	0.00247934	0.00346846										-0.00255111	0.00326022	0.00204975	0.000228083	0.00166398
0.447812	0.0110125	0.00728107	0.00308213	0.00483858	0.00197607										-0.00240431	0.000458829	-0.000206407	0.00260123	0.000180377
0.450925	0.0108592	0.00723542	0.00449897	0.0032288	0.00280542										-0.00250599	0.000459741	0.00123484	0.00100505	0.00101828
0.454062	0.011875	0.00837238	0.00456908	0.00333478	0.00240379										-0.00143859	0.00164301	0.00132901	0.00112436	0.000625008
0.457225	0.0161451	0.00856259	0.00180713	0.00354619	0.00535922										0.00288325	0.00187931	-0.0014092	0.00134884	0.0035886
0.460413	0.0118266	0.00813705	0.00715604	0.00413097	0.000962483										-0.00138344	0.0014996	0.00396312	0.00194645	-0.000800169
0.463612	0.0135739	0.0101055	0.00382289	0.00334293	0.000469549										0.000415462	0.00351345	0.000652946	0.00117091	-0.00128536
0.46685	0.0103609	0.00809901	-0.000594506	0.00497228	0.00212987										-0.00274568	0.00155225	-0.0037417	0.00281257	0.000382549
0.4701	0.0128832	0.00880933	0.00452071	-0.00141142	0.00433531										-0.000171659	0.00230744	0.00139585	-0.00355912	0.00259535
0.473363	0.0131772	0.00892998	0.0028218	-0.00175055	0.00112553										0.000173957	0.00247252	-0.000281146	-0.00388654	-0.000607274
0.476662	0.00997718	0.00926803	0.0041218	0.00273315	0.00116194										-0.00297424	0.00285487	0.00104052	0.000608669	-0.000563859
0.479975	0.0105152	0.00529248	0.00474463	0.00329239	0.00461303										-0.00238453	-0.00107679	0.00168461	0.00117914	0.00289403
0.483325	0.0140234	0.00599303	0.00385115	0.00188641	0.00360053										0.0011755	-0.000332497	0.000812144	-0.000215811	0.00188818
0.486688	0.0108044	0.0075289	0.00508049	0.000500537	0.00279781										-0.00199181	0.00124668	0.0020621	-0.00159093	0.00109191
0.490075	0.0133451	0.00794194	0.00472669	0.00262499	0.00573259										0.000600664	0.00170272	0.00172858	0.000544039	0.00403298
0.493488	0.0140163	0.0081952	0.00631582	0.00170489	0.00446846										0.0013236	0.00199869	0.00333767	-0.000365787	0.00277496
0.496925	0.0150984	0.0104512	0.00523321	0.00129619	0.00219998										0.00245739	0.00429707	0.0022747	-0.000764435	0.000512432
0.500375	0.0124462	0.00803814	0.00413267	5.37117e-07	0.00202227										-0.000143235	0.00192597	0.00119339	-0.0020503	0.000340483
0.503863	0.0117217	0.00720661	0.00453158	0.000423906	-0.00124187										-0.000815956	0.00113623	0.0016113	-0.00161733	-0.00291802
0.507362	0.00958098	0.00827944	0.00146256	0.00481575	0.00412824										-0.0029052	0.00225036	-0.00143912	0.00278385	0.00245755
0.5109	0.00943533	0.0067202	0.00136582	0.000395645	0.0042239										-0.00299915	0.000732275	-0.00151751	-0.0016271	0.00255852
0.51445	0.012638	0.00922564	0.00316528	0.00407499	0.00229563										0.000255066	0.00327839	0.000299923	0.00206115	0.00063541
0.518037	0.0112495	0.00382183	0.00486691	0.000959776	0.0035114										-0.00108188	-0.00208493	0.00201927	-0.00104534	0.00185619
0.521637	0.0123772	0.00862074	0.00437071	0.0045413	0.00448966										9.72696e-05	0.002754	0.00154042	0.00254466	0.00283931
0.525262	0.0107821	0.00702944	0.00423158	0.00319673	0.00269563										-0.00144644	0.00120238	0.00141832	0.00120837	0.00105001
0.528925	0.0137522	0.00545064	0.00218321	0.0044538	0.00328857										0.0015752	-0.000336932	-0.000613264	0.00247354	0.00164754
0.5326	0.0108734	0.0113512	0.00332995	0.0025163	0.00262716										-0.0012523	0.00560262	0.000549892	0.000543904	0.000990571
0.536313	0.0117217	0.0078289	0.00482397	0.00492065	0.00268096										-0.0003525	0.00211914	0.00206008	0.00295595	0.0010487
0.540038	0.0118022	0.00591477	0.00542995	0.00216141	0.000503808										-0.000220876	0.000243325	0.00268187	0.000204182	-0.00112427
0.5438	0.0103652	0.00585824	0.00457234	0.000966298	0.00543096										-0.00160654	0.000224892	0.00183982	-0.000983622	0.00380694
0.547575	0.0113375	0.00672835	0.00436636	0.00148423	0.00190813										-0.000583206	0.00113262	0.00164905	-0.000458597	0.000288043
0.551387	0.00885598	0.00829085	0.00256963	0.00100923	0.00281194										-0.00301359	0.00273249	-0.000132731	-0.00092667	0.00119566
0.555225	0.0131239	0.00515498	0.00487071	0.00344782	0.00135542										0.00130542	-0.000366347	0.00218302	0.00151866	-0.000257163
0.559088	0.0107826	0.00735879	0.00425549	0.000603798	0.00258694										-0.0009849	0.00187412	0.00158218	-0.0013188	0.000977938
0.562975	0.0119571	0.00581477	0.00255604	-0.000142942	0.00304727										0.000240435	0.000366392	-0.000103191	-0.00205916	0.00144173
0.566887	0.0101875	0.00741205	0.00303158	0.0012288	0.00545379										-0.00147835	0.0019996	0.000386147	-0.000681207	0.0038516
0.570837	0.0115391	0.00643868	0.00294897	0.000548363	0.000523308										-7.58694e-05	0.0010619	0.000317094	-0.00135559	-0.00107563
0.574812	0.0129663	0.00818053	0.00204517	0.00174836	0.0024027										0.00140204	0.00283905	-0.000573438	-0.0001497	0.000806905
0.5788	0.0127799	0.00629085	0.00124571	0.00134565	0.00129727										0.0012661	0.000984202	-0.00135994	-0.000546715	-0.000295501
0.582825	0.011081	0.00639683	0.00378267	0.00324836	0.00332553										-0.000382307	0.00112473	0.00118973	0.00136156	0.0017357
0.586887	0.0111049	0.00723216	0.00254789	0.000838037	0.00310596										-0.000307864	0.00199433	-3.25739e-05	-0.00104335	0.00151898
0.590963	0.0122516	0.00594357	0.00369734	0.00115162	0.0013902										0.000889141	0.000739551	0.00112906	-0.000724526	-0.000194046
0.595075	0.0111707	0.00607346	0.00370876	0.00415923	1.61382e-06										-0.000141573	0.000902956	0.00115241	0.00228818	-0.00157998
0.599213	0.00914946	0.00703488	0.00163049	0.00132717	0.00159074										-0.00211263	0.00189751	-0.00091418	-0.000538931	1.1709e-05
0.603387	0.0117228	0.00652672	0.00234517	0.00171684	0.00137553										0.000510864	0.0014222	-0.000188064	-0.000144442	-0.000201032
0.607575	0.0115978	0.0073289	0.00242669	-0.000690768	0.0019527										0.000435708	0.00225674	-9.53895e-05	-0.00254739	0.000378523
0.6118	0.0118054	0.00610335	0.00362234	0.00304239	0.00294998										0.000693149	0.00106327	0.00111119	0.00119029	0.00137811
0.616063	0.0107413	0.00647672	0.00377995	0.00122608	0.00365161										-0.000321159	0.00146843	0.00127951	-0.000621615	0.00208196
0.620337	0.00820816	0.00450172	0.00334734	0.00369619	0.00182716										-0.00280482	-0.000475278	0.000857318	0.00185275	0.000259645
0.624663	0.0117098	0.00703705	0.000280494	0.00218097	0.0034565										0.00074645	0.00209115	-0.00219929	0.000341672	0.00189106
0.629	0.00970327	0.00572455	0.00219843	0.00129999	0.0024989										-0.00121077	0.000809254	-0.000271396	-0.000535307	0.000935443
0.633375	0.0102049	0.00692998	0.00196039	0.0024701	0.00374074										-0.000659876	0.002045	-0.000499691	0.000638685	0.00217921
0.637775	0.0107217	0.00420064	0.00147941	0.00201521	0.0010065										-9.39469e-05	-0.000654436	-0.000971158	0.000187552	-0.000553182
0.642213	0.00788261	0.00531422	0.00399897	0.00178858	0.00224727										-0.00288404	0.000488761	0.00155771	-3.54324e-05	0.00068936
0.646675	0.0114717	0.00600988	0.0023968	0.00116304	0.0031027										0.000753917	0.00121362	-3.53919e-05	-0.00065745	0.00154651
0.651175	0.0113272	0.00553379	0.000855494	0.00146684	0.000940201										0.000658123	0.000766438	-0.00156783	-0.000350227	-0.000614343
0.6557	0.00976414	0.00474194	0.00390713	0.00208097	-0.00056306										-0.000856355	3.09787e-06	0.00149244	0.000267208	-0.00211602
0.660263	0.00914348	0.00564466	0.00338539	0.00211575	0.00217607										-0.00142851	0.00093401	0.000979148	0.000305192	0.000624639
0.66485	0.0114625	0.00709085	0.00281963	0.00193478	0.00282879										0.000938776	0.002408	0.000421611	0.000127307	0.00127882
0.669475	0.0119136	0.00551911	0.00460713	-0.000417398	0.00279835										0.00143805	0.000863739	0.00221714	-0.00222187	0.0012498
0.674125	0.0103027	0.00470118	0.000593538	0.00203315	0.00315705										-0.00012486	7.28891e-05	-0.00178863	0.000231561	0.00160985
0.678813	0.00990598	0.00610879	0.00424082	0.000297276	0.00355596										-0.000473735	0.00150726	0.00186629	-0.00150151	0.00201006
0.683537	0.0114636	0.00547727	0.00366256	0.000405972	-0.000505995										0.00113162	0.000902178	0.00129547	-0.00139011	-0.00205064
0.688287	0.00827337	0.0042414	0.00447071	0.00279619	0.0018864										-0.00201109	-0.000307643	0.00211087	0.00100272	0.000342946
0.693075	0.00968153	0.00603324	0.00104789	0.00223912	0.00190813										-0.000555532	0.00150993	-0.0013049	0.000448172	0.000365837
0.697887	0.0103353	0.00547129	0.00165223	-0.000245659	0.000367375										0.000145415	0.000973303	-0.000693685	-0.00203418	-0.00117382
0.702738	0.00950164	0.00710661	0.00296256	0.00200108	0.00404237										-0.000641251	0.00263364	0.000623334	0.000214906	0.00250224
0.707625	0.0105989	0.00728053	0.00251745	0.0015663	0.00177661										0.00050291	0.00283223	0.000184745	-0.000217609	0.000237492
0.71255	0.00988968	0.00414466	0.00148267	0.00217173	0.00353585										-0.000159588	-0.000279284	-0.000843688	0.000390013	0.00199771
0.7175	0.00883261	0.00654629	0.00154191	0.00155597	0.00222118										-0.00117018	0.00214631	-0.000778282	-0.000223641	0.000683963
0.722488	0.0100054	0.00626477	0.000657125	0.000449993	0.000784766										4.89758e-05	0.00188843	-0.00165706	-0.00132759	-0.000751558
0.727512	0.0084375	0.00577727	-0.00253472	0.00348369	0.00110161										-0.0014728	0.00142424	-0.00484307	0.00170807	-0.000433855
0.732562	0.0100033	0.00490009	0.00187343	-0.000980985	0.00160596										0.000138843	0.000569988	-0.000429246	-0.00275472	7.13094e-05
0.737662	0.00940381	0.00650824	0.00121365	0.00138478	0.00180705										-0.000414783	0.00220079	-0.0010835	-0.000387145	0.00027318
0.742787	0.0108364	0.00623216	0.00192669	0.00107554	0.0022489										0.00106337	0.00194698	-0.000365097	-0.000694636	0.000715774
0.74795	0.00975653	0.00586477	0.00339245	0.000295102	0.00128096										2.8844e-05	0.00160154	0.00110588	-0.00147339	-0.000251445
0.75315	0.0116277	0.00453542	0.000673429	0.00243967	0.000617908										0.00194522	0.000293811	-0.00160808	0.000672797	-0.000913816
0.758375	0.00878261	0.00379411	0.00236636	0.00228478	0.00107498										-0.000855012	-0.000426249	8.9758e-05	0.000519461	-0.000456089
0.76365	0.00978587	0.00411096	0.000736472	0.000680428	0.00123966										0.000193039	-8.84316e-05	-0.00153536	-0.00108339	-0.000290792
0.768963	0.00884566	0.00346857	0.00301093	0.000745102	0.000517408										-0.000702586	-0.000710176	0.000743737	-0.00101727	-0.00101245
0.7743	0.00861957	0.00436531	0.00112452	-0.000350007	-0.000368495										-0.000884399	0.000206834	-0.00113819	-0.002111	-0.00189778
0.779688	0.00829294	0.00504901	0.00182017	0.00203858	0.00195868										-0.00116685	0.000910529	-0.000438169	0.000278918	0.000429934
0.7851	0.0101185	0.00456966	5.11465e-05	0.00086195	0.00215705										0.000702537	0.00045081	-0.00220297	-0.000896437	0.00062882
0.79055	0.0117484	0.00493705	0.00260821	0.00155271	0.000815201										0.00237606	0.000837512	0.000358197	-0.000204452	-0.000712537
0.79605	0.00926522	0.00542618	0.000653864	0.000176621	0.000445092										-6.3584e-05	0.00134568	-0.00159217	-0.00157936	-0.00108218
0.801588	0.00977827	0.00490661	0.000239733	-5.43549e-05	0.00106248										0.000492737	0.00084483	-0.00200244	-0.00180921	-0.000464338
0.80715	0.0106375	0.00350661	0.000333212	0.0011288	0.0015815										0.00139491	-0.000536814	-0.00190524	-0.000624977	5.51081e-05
0.812762	0.0102783	0.00360335	0.00114408	0.0011913	0.00247879										0.00107847	-0.000421994	-0.00109075	-0.000561439	0.000952796
0.818412	0.0103669	0.00442564	0.00182397	0.00121304	5.10698e-05										0.00120961	0.000418059	-0.000407358	-0.000538705	-0.00147454
0.8241	0.0105832	0.00341748	0.00149245	0.000529885	0.00177498										0.00146822	-0.000572635	-0.000735488	-0.0012209	0.000249742
0.829825	0.0081	0.00451966	0.00194028	0.000802167	0.000622808										-0.000972878	0.000546685	-0.000284383	-0.000947711	-0.000902085
0.835588	0.00775544	0.00692564	0.00212832	-0.000539681	0.00195379										-0.00127565	0.0029695	-9.31673e-05	-0.00228869	0.000429225
0.841388	0.0110163	0.00560988	-0.00208853	-0.000811963	0.00140107										0.00202676	0.00167027	-0.00430695	-0.00256013	-0.000123179
0.847238	0.0097625	0.00377346	0.00161528	0.00155108	0.002594										0.000814305	-0.00014988	-0.000600172	-0.000196289	0.00107005
0.853125	0.00827827	0.00217455	0.00347723	0.000491841	0.00215324										-0.000628854	-0.00173284	0.00126465	-0.00125476	0.000629576
0.85905	0.00920164	0.00517672	0.000504951	0.00253152	0.0013152										0.000335324	0.00128499	-0.00170485	0.000785643	-0.000208199
0.865025	0.00943533	0.00362401	0.00200876	0.00132065	0.00182987										0.000609635	-0.000252334	-0.000198368	-0.000424528	0.000306729
0.871037	0.00932609	0.00351205	0.00171473	0.00181847	0.0019277										0.000540724	-0.000349199	-0.0004898	7.39676e-05	0.000404796
0.877087	0.00710761	0.00383977	0.00167397	0.00174239	0.00209781										-0.00163771	-6.68484e-06	-0.000528062	-1.48167e-06	0.000575133
0.883175	0.00891305	0.00404738	0.00224191	0.0020538	0.000677708										0.000207485	0.000215431	4.22842e-05	0.00031054	-0.000844752
0.889313	0.00788044	0.00412292	0.00251419	0.000812493	0.00106085										-0.000785579	0.00030522	0.000316897	-0.000930184	-0.000461403
0.895487	0.00937881	0.00360879	0.00160169	0.00169782	0.00207987										0.00075203	-0.000194956	-0.000593357	-4.43041e-05	0.000557813
0.901712	0.0073799	0.00346151	0.00116147	0.000554885	0.00264346										-0.00120786	-0.000328539	-0.00103141	-0.00118671	0.00112158
0.907975	0.0080087	0.00546314	0.000608755	-0.000494572	0.00183911										-0.000540337	0.00168651	-0.00158203	-0.00223566	0.000317409
0.914288	0.00875109	0.00275607	0.0022256	0.000435863	0.0021989										0.000240543	-0.00100739	3.68296e-05	-0.00130475	0.000677355
0.920637	0.00882827	0.00449085	-0.00133907	0.000100031	0.0011489										0.000355884	0.000740273	-0.0035259	-0.00164012	-0.00037249
0.927025	0.00910109	0.00332618	-0.000372767	8.37311e-05	0.0011989										0.000666572	-0.00041179	-0.00255773	-0.00165599	-0.000322344
0.933475	0.0086712	0.00385172	0.00164245	-0.00109077	0.00183259										0.000274369	0.00012614	-0.000540711	-0.00283007	0.00031149
0.93995	0.00895435	0.00248107	0.00120006	0.00147228	-0.000998386										0.000594815	-0.00123242	-0.000981372	-0.000266633	-0.00251936
0.946487	0.0073087	0.00373759	-0.000382006	-6.79419e-05	0.000767918										-0.00101373	3.59736e-05	-0.00256177	-0.00180647	-0.000752931
0.953062	0.00969131	0.00466096	0.000447342	4.83631e-05	0.00196955										0.00140567	0.000970951	-0.00173081	-0.00168981	0.000448816
0.959675	0.00912174	0.00371966	0.00104136	0.0025913	0.00119074										0.000872558	4.09954e-05	-0.00113525	0.00085346	-0.000329881
0.96635	0.00987609	0.00443379	0.000438646	0.000940754	0.000543508										0.00166317	0.000766257	-0.00173648	-0.000796761	-0.000977014
0.973063	0.00920109	0.00418868	0.000798429	-0.000796202	0.000241288										0.00102409	0.000532024	-0.00137527	-0.00253341	-0.00127914
0.979813	0.00779674	0.00456748	-4.01575e-05	0.00176521	0.00153477										-0.000344673	0.000921452	-0.00221249	2.82912e-05	1.44306e-05
0.986625	0.00828424	0.00424466	0.000273429	0.00195923	0.000541808										0.0001782	0.000609038	-0.00189758	0.000222588	-0.000978442
0.993475	0.00856033	0.00421422	-0.000827115	0.00163695	0.00112879										0.000489319	0.00058877	-0.00299686	-9.94336e-05	-0.000391382
1.00038	0.00699783	0.00347564	0.00210495	0.00206575	0.00212987										-0.00103841	-0.000139869	-6.35792e-05	0.000329618	0.00060978
1.00733	0.00756957	0.00398107	0.000854407	0.00135978	0.00106846										-0.000432204	0.000375285	-0.00131296	-0.000376126	-0.000451562
1.01433	0.00840707	0.0037702	-3.20055e-05	0.000929341	0.000666808										0.000439471	0.000173914	-0.00219825	-0.000806339	-0.00085315
1.02136	0.0085174	0.00385824	0.00202723	0.0010076	0.00205379										0.000583584	0.000271212	-0.000137943	-0.000727868	0.000533892
1.02846	0.00755109	0.00360064	0.00180332	0.00081195	0.00109998										-0.000349131	2.26713e-05	-0.000360827	-0.000923321	-0.000419855
1.0356	0.00891903	0.00375553	0.00167126	0.000467385	0.00162661										0.00105205	0.000186405	-0.000491908	-0.0012677	0.000106831
1.04279	0.00872935	0.00454738	0.00239571	-0.00023805	0.000921179										0.000895318	0.000986886	0.000233493	-0.00197295	-0.000598552
1.05004	0.0093625	0.00330064	0.000337559	-0.000299463	0.000697809										0.00156116	-0.000251415	-0.00182376	-0.0020342	-0.000821874
1.05733	0.00805707	0.00217618	-0.000802658	0.00156902	0.00179455										0.000288056	-0.00136765	-0.00296311	-0.000165562	0.000274911
1.06467	0.00730979	0.00502129	0.00209354	0.000829885	0.000629908										-0.000427198	0.00148548	-6.60834e-05	-0.000904542	-0.000889688
1.07206	0.00824185	0.00343488	0.00105332	-0.00119185	0.00168585										0.000536585	-9.3106e-05	-0.00110551	-0.00292614	0.000166297
1.07951	0.00889566	0.00372346	0.00148376	0.000645645	-0.000252734										0.00122184	0.00020312	-0.000674316	-0.00108851	-0.00177225
1.087	0.00791848	0.00116042	6.36465e-05	0.000243431	0.00148585										0.000275754	-0.00235249	-0.0020937	-0.00149059	-3.36318e-05
1.09455	0.00892827	0.00454792	0.00131256	0.000398906	0.000989657										0.00131635	0.00104227	-0.000844096	-0.001335	-0.000529796
1.10215	0.00696196	0.00255716	0.000783755	0.00203423	0.00112009										-0.000619455	-0.00094142	-0.00137224	0.000300437	-0.000399331
1.10981	0.00822772	0.00230064	-0.00127004	-9.67459e-05	0.00138585										0.000676521	-0.00119105	-0.0034254	-0.00183044	-0.000133542
1.11751	0.00655816	0.00335064	-0.000184723	-0.000175007	0.000830418										-0.000963193	-0.000134342	-0.00233948	-0.0019086	-0.000688951
1.12528	0.0070337	0.00341314	0.000190277	0.00114673	-0.000317408										-0.000458044	-6.52976e-05	-0.00196391	-0.000586765	-0.00183675
1.13309	0.007525	0.00407781	0.000488103	0.000648906	0.000696722										6.25012e-05	0.000605737	-0.00166553	-0.0010845	-0.000822601
1.14096	0.0066212	0.00302509	0.00329463	0.000305428	0.000729331										-0.000812353	-0.000440786	0.00114151	-0.0014279	-0.000789971
1.14887	0.00715435	0.00238488	-0.000449397	-0.000260876	0.000507608										-0.000250615	-0.00107498	-0.00260201	-0.00199413	-0.00101168
1.15686	0.00552718	0.00348542	0.000870712	0.000267431	0.000606508										-0.00184943	3.14336e-05	-0.00128143	-0.00146575	-0.000912757
1.16489	0.00868587	0.00428433	0.000248429	0.000328798	0.00285216										0.00133726	0.00083605	-0.00190326	-0.00140431	0.00133291
1.17297	0.00914511	0.00430444	-0.000129288	0.000927711	-0.000773386										0.00182417	0.000861701	-0.00228054	-0.000805333	-0.00229262
1.18113	0.00618859	0.00300172	0.000868538	0.00102771	0.00103694										-0.00110493	-0.000435611	-0.00128231	-0.000705273	-0.000482279
1.18932	0.00617772	0.00551368	0.000509842	0.00121521	0.00128911										-0.00108877	0.00208158	-0.00164061	-0.000517716	-0.000230092
1.19759	0.00783424	0.0026327	0.00112723	0.000380972	0.000322809										0.000594544	-0.000794293	-0.00102285	-0.0013519	-0.00119638
1.2059	0.0064837	0.00278596	0.00165549	0.0015413	0.00167063										-0.000729578	-0.000636085	-0.000494235	-0.000191527	0.000151453
1.21428	0.00692664	0.00352292	-0.000449397	0.000302711	0.00144183										-0.000260496	0.000105683	-0.00259879	-0.00143007	-7.73403e-05
1.2227	0.00788207	0.00287672	-0.000661897	0.00211684	0.001169										0.000720716	-0.000535849	-0.00281097	0.000384106	-0.000350156
1.23119	0.00765761	0.00361694	0.000357125	0.00185271	0.00117063										0.000521761	0.000208902	-0.00179165	0.000120017	-0.000348517
1.23974	0.0067337	0.00204248	-0.00016081	0.00152554	0.00253313										-0.00037696	-0.00136115	-0.0023093	-0.00020712	0.00101399
1.24835	0.00633207	0.00306314	0.000882125	0.000741841	0.000259222										-0.00075371	-0.000336232	-0.00126609	-0.00099078	-0.00125991
1.25701	0.00543696	0.00261803	-2.1145e-06	0.000455428	0.00232063										-0.00162427	-0.000777203	-0.00215007	-0.00127716	0.000801507
1.26574	0.00726848	0.00550607	-0.00099831	0.00117173	0.00199183										0.000231506	0.00211486	-0.00314602	-0.000560826	0.00047271
1.27453	0.00758696	0.00170933	0.0010631	-0.00188533	0.000514108										0.000573932	-0.00167799	-0.00108438	-0.00361786	-0.00100501
1.28338	0.00715707	0.00276531	-0.000257549	0.000488037	0.000869549										0.000167674	-0.000618233	-0.00240481	-0.00124447	-0.00064956
1.29229	0.00736685	0.00254357	-0.000101028	0.000462493	0.00117063										0.000400779	-0.000836315	-0.00224808	-0.00126998	-0.000348468
1.30126	0.00698153	0.00268161	0.00141963	0.000233731	0.000290744										3.84611e-05	-0.000694729	-0.00072723	-0.00149872	-0.00122835
1.31029	0.00807174	0.00327998	-0.000169506	0.00183967	0.00162661										0.00115137	-9.2929e-05	-0.00231617	0.000107234	0.00010752
1.31939	0.00795544	0.00246531	0.000934299	-0.000307615	0.00161248										0.00105748	-0.000904279	-0.00121219	-0.00204003	9.33929e-05
1.32855	0.00821794	0.00301314	-0.000673854	0.000507602	0.000950527										0.00134207	-0.000353236	-0.00282018	-0.00122479	-0.000568559
1.33777	0.00756957	0.00256531	0.000216364	0.00148423	0.00113205										0.000715477	-0.000797951	-0.00192981	-0.000248145	-0.000387034
1.34705	0.00548587	0.00213868	0.00267343	-0.00129566	0.000535808										-0.00134675	-0.00122157	0.000527408	-0.00302802	-0.000983272
1.35641	0.00841196	0.00403596	-0.000922767	-0.000706528	0.000316831										0.00160053	0.000678626	-0.00306865	-0.00243887	-0.00120225
1.36583	0.00777664	0.00298651	0.00288919	7.06451e-05	0.000198353										0.000986094	-0.000368014	0.000743441	-0.00166169	-0.00132072
1.3753	0.0074674	0.00289194	0.000551146	3.96671e-05	0.000483679										0.000697405	-0.00045986	-0.00159448	-0.00169265	-0.00103539
1.38485	0.00684403	0.00135498	0.000648429	0.000627167	0.00163911										9.43184e-05	-0.00199418	-0.00149708	-0.00110514	0.000120044
1.39446	0.00608044	0.00294411	-0.000407549	0.000422819	0.00107227										-0.000649297	-0.000402514	-0.00255295	-0.00130948	-0.000446803
1.40415	0.00591848	0.00159738	0.000897342	0.00116956	0.000507008										-0.000791553	-0.0017468	-0.00124795	-0.000562728	-0.00101206
1.41389	0.00710707	0.0022664	0.00046582	-4.72889e-05	0.000788027										0.000416405	-0.0010754	-0.00167937	-0.00177957	-0.000731038
1.4237	0.00755055	0.00262074	-0.00108255	-0.000652181	0.000639608										0.000878966	-0.000718771	-0.00322765	-0.00238445	-0.000879456
1.43359	0.00758587	0.00335118	-0.00112929	0.000446189	0.00193966										0.000933104	1.38733e-05	-0.0032743	-0.00128607	0.000420594
1.44354	0.00732283	0.00082455	-0.00172929	0.00163804	0.000715744										0.000688565	-0.00251063	-0.00387422	-9.4215e-05	-0.000803318
1.45356	0.00764837	0.00297618	-0.000223854	0.00199891	0.00133313										0.00103233	-0.000356943	-0.00236871	0.000266661	-0.000185926
1.46365	0.00660816	0.00241911	0.00220767	-0.000710333	0.000302157										1.00372e-05	-0.000912028	6.28823e-05	-0.00244257	-0.0012169
1.47381	0.00770381	0.00316205	-0.000485267	4.34112e-06	0.00108694										0.00112333	-0.000167184	-0.00262999	-0.00172789	-0.000432119
1.48404	0.00615272	0.00140335	0.000970712	0.0015788	0.00110487										-0.000410395	-0.00192404	-0.00117394	-0.00015343	-0.000414183
1.49434	0.00703316	0.00166422	-0.000358636	0.000345102	-6.46912e-05										0.000487112	-0.0016614	-0.00250323	-0.00138712	-0.00158375
1.50471	0.00524837	0.00220988	0.000502777	0.00101847	0.000409766										-0.00128088	-0.00111404	-0.00164176	-0.000713747	-0.00110929
1.51515	0.00562283	0.00137727	6.03497e-07	0.000225031	0.00259563										-0.000889915	-0.00194501	-0.00214388	-0.00150718	0.00107658
1.52568	0.00730381	0.000443028	8.42995e-05	0.00159347	0.000535808										0.000807322	-0.00287767	-0.00206014	-0.000138739	-0.000983247
1.53626	0.00674185	0.0024202	0.000147885	-0.000176094	0.000190201										0.000261313	-0.000898974	-0.00199651	-0.0019083	-0.00132885
1.54692	0.00643153	0.000382702	0.00085332	0.00130434	0.00128803										-3.33289e-05	-0.00293501	-0.00129103	-0.000427863	-0.000231028
1.55766	0.00843153	0.00396803	0.00128049	2.82541e-05	0.00122553										0.00198209	0.00065172	-0.000863816	-0.00170395	-0.000293528
1.56848	0.00670761	0.00337346	0.00103213	0.000238031	0.000343462										0.00027334	5.85067e-05	-0.00111215	-0.00149417	-0.00117559
1.57936	0.00662718	0.00114194	-0.000662441	-0.000835876	0.000491288										0.000207777	-0.00217172	-0.00280668	-0.00256807	-0.00102777
1.59031	0.00605218	0.00325933	0.000633755	0.000245631	0.000233135										-0.000352622	-5.30816e-05	-0.00151045	-0.00148656	-0.00128592
1.60135	0.00676305	0.00243542	-0.000194506	9.89311e-05	-0.00014893										0.000372604	-0.000875797	-0.00233868	-0.00163326	-0.00166798
1.61248	0.00715381	0.00221477	0.00104734	0.00141739	0.000345092										0.000777478	-0.0010953	-0.00109681	-0.000314806	-0.00117396
1.62366	0.00596414	0.00229955	7.1255e-06	-0.000796746	-0.000120125										-0.000398377	-0.00100941	-0.002137	-0.00252894	-0.00163918
1.63493	0.00644892	0.00247727	-0.00087168	-0.000494572	-9.02342e-05										9.99848e-05	-0.000830639	-0.00301578	-0.00222676	-0.00160929
1.64628	0.00724403	0.00124357	-0.000426571	0.000565754	0.000395635										0.000908422	-0.00206332	-0.00257064	-0.00116644	-0.00112342
1.6577	0.0056049	0.000464767	0.000621799	0.00152391	0.000273896										-0.000717643	-0.00284115	-0.00152225	-0.000208283	-0.00124516
1.6692	0.00599077	0.00109466	0.000189733	-8.96809e-05	0.000552108										-0.000318955	-0.00221033	-0.0019543	-0.00182187	-0.000966945
1.68079	0.00746142	0.00181911	0.000785385	0.000194031	0.00112607										0.00116428	-0.00148498	-0.00135863	-0.00153816	-0.000392983
1.69245	0.0076375	0.00371911	5.87555e-05	0.000882058	0.000206505										0.0013527	0.000415873	-0.00208524	-0.000850129	-0.00131255
1.7042	0.00717011	0.00152835	-0.00017168	0.000453798	0.000882049										0.0008974	-0.00177407	-0.00231566	-0.00127839	-0.000637004
1.71602	0.00668479	0.00290444	-0.00161081	-0.00146196	-0.00027556										0.000423919	-0.0003972	-0.00375478	-0.00319415	-0.00179461
1.72794	0.0072299	0.00188488	0.000288103	-0.00152066	0.000151614										0.000980653	-0.00141602	-0.00185585	-0.00325284	-0.00136744
1.73993	0.0055799	0.00183216	-0.00104668	-0.000585333	0.000307049										-0.000657968	-0.00146802	-0.00319062	-0.00231752	-0.001212
1.752	0.00641522	0.00276531	-8.79835e-05	-6.08759e-05	0.000957049										0.000188505	-0.000534181	-0.00223191	-0.00179306	-0.000562003
1.76416	0.00814729	0.00134846	0.000680494	-0.000137507	0.00171574										0.00193149	-0.00195037	-0.00146342	-0.00186969	0.000196692
1.7764	0.00675979	0.00294683	-0.00170048	-0.000830985	0.00127335										0.000554683	-0.000351381	-0.00384439	-0.00256317	-0.000245699
1.78873	0.00684566	0.00231585	-0.000461354	0.000366841	0.000853788										0.000651025	-0.000981763	-0.00260525	-0.00136534	-0.000665263
1.80114	0.00634511	0.00226694	-0.000829288	-0.0011837	0.00034944										0.000160729	-0.00103011	-0.00297318	-0.00291588	-0.00116961
1.81364	0.00635653	0.00235064	-0.000216788	0.000557602	0.00114509										0.000182174	-0.000945867	-0.00236067	-0.00117458	-0.000373959
1.82623	0.0063049	0.00137727	-0.00150864	-0.000739681	-7.08218e-06										0.000140361	-0.00191872	-0.00365251	-0.00247186	-0.00152613
1.8389	0.00651359	0.00110933	-0.000765701	0.000715211	0.000123353										0.000358657	-0.00218616	-0.00290957	-0.00101697	-0.0013957
1.85166	0.00619946	0.00206422	0.000197342	0.000716298	0.000157592										5.39188e-05	-0.0012308	-0.00194652	-0.00101588	-0.00136146
1.86451	0.00586522	-0.000153711	-0.000576571	-0.000227181	-0.000782625										-0.000271135	-0.00344828	-0.00272043	-0.00195936	-0.00230168
1.87745	0.00595979	0.00181151	-0.001232	0.000407058	0.000183679										-0.00016759	-0.00148264	-0.00337585	-0.00132512	-0.00133537
1.89048	0.00556522	0.00137509	-0.000894506	-0.000547289	0.000392918										-0.000553376	-0.00191865	-0.00303835	-0.00227947	-0.00112613
1.90359	0.00694457	0.00141042	0.000371255	0.00104293	-0.000571212										0.000834544	-0.00188293	-0.00177259	-0.000689248	-0.00209026
1.9168	0.00739946	0.00390444	-0.000409723	3.69501e-05	0.000741288										0.00129782	0.000611457	-0.00255356	-0.00169523	-0.000777762
1.9301	0.00650816	0.00247998	-0.00117654	0.000366841	0.000346179										0.0004147	-0.000812649	-0.00332038	-0.00136533	-0.00117287
1.9435	0.00561631	0.00091368	-0.00114344	0.000819558	0.00196629										-0.000469146	-0.00237862	-0.00328727	-0.000912616	0.000447239
1.95697	0.0060875	0.00148161	-0.000446136	-0.00081142	0.000634208										9.84864e-06	-0.00181037	-0.00258996	-0.00254359	-0.000884841
1.97056	0.00563261	0.000940854	-0.000962984	-1.14199e-05	0.000730962										-0.000437592	-0.00235083	-0.00310681	-0.00174359	-0.000788087
1.98424	0.00481903	0.00223814	-0.000233636	0.000209231	0.00158748										-0.00124378	-0.00105327	-0.00237746	-0.00152294	6.84344e-05
2	0.0056424	0.00134194	-0.000589615	5.97761e-05	0.000423896										-0.000411895	-0.00194915	-0.00273343	-0.0016724	-0.00109515
