# Supplementary material for: Poly(ADP-ribose) polymerase 1 searches DNA via a ‘monkey bar’ mechanism
Source: eLife. 2018 Aug 8;7:e37818. doi: 10.7554/eLife.37818 (PMC6135609; doi:10.7554/eLife.37818)
Supplement: Figure 4—figure supplement 5—source data 1. [file elife-37818-fig4-figsupp5-data1.xlsx]

## Sheet: Fig4_figsupp5
data	150 nM	400 nM	1000 nM	2000 nM	4000 nM		fits	150 nM	400 nM	1000 nM	2000 nM	4000 nM		residuals	150 nM	400 nM	1000 nM	2000 nM	4000 nM
Time	S1	S1	S1	S1	S1		Time	S1	S1	S1	S1	S1		Time	S1	S1	S1	S1	S1
0.005025	0.0257957	0.0308057	0.0241624	0.0332987	0.0265455			0.025	0.025	0.025	0.025	0.025			0.000814149	0.00585458	-0.000716458	0.00853518	0.00199653
0.005075	0.0280781	0.0287263	0.0246667	0.0308131	0.0246814		0.01	0.0249371	0.024834	0.0245939	0.0242239	0.0235768		0.01	0.00309683	0.00377613	-0.000209903	0.00605384	0.000140319
0.005125	0.0290001	0.0323041	0.0202825	0.0297699	0.0286735		0.02	0.0248069	0.024495	0.0237921	0.0227711	0.0211596		0.02	0.00401918	0.00735475	-0.00459192	0.00501492	0.00414041
0.005175	0.025811	0.0313763	0.0199689	0.0305696	0.0267425		0.03	0.0246529	0.0240998	0.0228877	0.0212119	0.0187711		0.03	0.000830391	0.00642794	-0.00490327	0.00581896	0.00221744
0.005225	0.0247052	0.0265473	0.0213664	0.027075	0.0220767		0.04	0.0244911	0.0236901	0.0219775	0.0197093	0.0166186		0.04	-0.000274968	0.00159978	-0.00350346	0.00232874	-0.00244025
0.005275	0.0264683	0.0260043	0.026805	0.0257427	0.0229496		0.05	0.0243274	0.0232806	0.021093	0.0183062	0.0147244		0.05	0.00148842	0.00105777	0.0019374	0.00100077	-0.00155932
0.005325	0.0273052	0.0310024	0.0274705	0.0247144	0.023164		0.06	0.0241638	0.0228766	0.0202439	0.0170099	0.0130701		0.06	0.00232573	0.0060568	0.00260518	-2.30923e-05	-0.00133676
0.005375	0.0251669	0.031891	0.0256784	0.0241337	0.0237485		0.07	0.0240013	0.0224799	0.0194326	0.0158174	0.0116301		0.07	0.000187771	0.00694632	0.000815359	-0.000599372	-0.000744037
0.005425	0.0268656	0.0294201	0.0219958	0.0270036	0.0221664		0.08	0.02384	0.0220912	0.0186589	0.0147227	0.0103791		0.08	0.00188677	0.00447634	-0.00286493	0.00227492	-0.00231785
0.0054875	0.0318294	0.0269051	0.0234659	0.026687	0.0231137		0.09	0.0236801	0.0217106	0.0179221	0.0137192	0.00929395		0.09	0.00685108	0.00196259	-0.0013919	0.00196395	-0.00136018
0.0055375	0.0316055	0.0265967	0.0231542	0.0248813	0.0234558		0.1	0.0235216	0.0213382	0.017221	0.0128003	0.00835385		0.1	0.00662753	0.00165512	-0.00170124	0.000162766	-0.0010097
0.0055875	0.0287262	0.0290274	0.0259452	0.0280593	0.0219137		0.11	0.0233646	0.0209739	0.0165543	0.0119597	0.0075403		0.11	0.00374854	0.00408679	0.00109216	0.0033453	-0.00254342
0.0056375	0.0279335	0.029035	0.0299159	0.0261313	0.0215357		0.12	0.023209	0.0206178	0.0159208	0.0111914	0.00683689		0.12	0.00295625	0.00409537	0.0050652	0.00142189	-0.00291296
0.0056875	0.0259213	0.0242214	0.0292732	0.0275082	0.0214849		0.13	0.0230549	0.0202697	0.0153191	0.0104898	0.00622921		0.13	0.000944389	-0.000717238	0.00442493	0.00280339	-0.00295528
0.00575	0.0265493	0.0232576	0.0284806	0.0255003	0.020736		0.14	0.0229024	0.0199296	0.0147481	0.00984941	0.00570459		0.14	0.00157284	-0.00167987	0.00363528	0.000801297	-0.00369352
0.0058	0.0282471	0.0269625	0.0293124	0.0280677	0.0268517		0.15	0.0227513	0.0195973	0.0142063	0.00926537	0.00525194		0.15	0.00327105	0.00202602	0.00446951	0.00337335	0.00243084
0.00585	0.0268452	0.0252079	0.0291398	0.0296106	0.0245939		0.16	0.0226017	0.0192729	0.0136926	0.00873303	0.00486159		0.16	0.00186952	0.000272393	0.0042994	0.00492097	0.000181593
0.0059125	0.0257278	0.0258744	0.0264874	0.0243022	0.0250767		0.17	0.0224536	0.0189561	0.0132058	0.00824805	0.00452512		0.17	0.000752604	0.000940225	0.00165003	-0.000381555	0.00067533
0.0059625	0.0273688	0.0290739	0.026461	0.0262131	0.025446		0.18	0.022307	0.018647	0.0127446	0.00780645	0.00423519		0.18	0.00239402	0.00414069	0.00162615	0.00153406	0.00105336
0.0060125	0.0286993	0.0290114	0.0288732	0.023999	0.023952		0.19	0.0221619	0.0183454	0.012308	0.00740452	0.00398545		0.19	0.00372484	0.00407921	0.00404087	-0.000675296	-0.00043189
0.006075	0.0296485	0.0326554	0.0261496	0.0213617	0.0240664		0.2	0.0220183	0.0180511	0.0118947	0.00703884	0.00377039		0.2	0.00467451	0.00772451	0.00132036	-0.00330652	-0.000306459
0.006125	0.0266327	0.0302492	0.022714	0.0224688	0.0235925		0.21	0.0218762	0.0177642	0.0115036	0.00670627	0.00358524		0.21	0.00165914	0.00531929	-0.00211271	-0.00219463	-0.000771503
0.0061875	0.0261607	0.0250369	0.0250654	0.0221881	0.0235735		0.22	0.0217357	0.0174844	0.0111338	0.00640392	0.00342588		0.22	0.00118762	0.000108361	0.000241825	-0.00246926	-0.000779382
0.0062375	0.0261615	0.0223644	0.0235607	0.0231737	0.0230373		0.23	0.0215967	0.0172118	0.0107841	0.00612911	0.00328873		0.23	0.00118883	-0.00256315	-0.00126024	-0.00147877	-0.00130656
0.0063	0.0248384	0.0255945	0.0269917	0.0269943	0.0221482		0.24	0.0214591	0.0169461	0.0104536	0.00587942	0.00317072		0.24	-0.000133772	0.000668328	0.00217395	0.00234803	-0.00218444
0.0063625	0.0256398	0.0288532	0.0276716	0.0294574	0.021283		0.25	0.0213231	0.0166872	0.0101413	0.00565259	0.00306919		0.25	0.000668088	0.00392835	0.00285708	0.00481725	-0.00303833
0.0064125	0.0273974	0.031053	0.0288317	0.0325914	0.0235599		0.26	0.0211886	0.016435	0.00984634	0.00544659	0.00298185		0.26	0.0024261	0.00612914	0.00401974	0.00795619	-0.000752331
0.006475	0.0267903	0.0306511	0.0327099	0.0317199	0.0222955		0.27	0.0210556	0.0161895	0.00956778	0.00525954	0.00290672		0.27	0.00181954	0.00572858	0.00790128	0.00709098	-0.0020053
0.0065375	0.0229493	0.0298043	0.0274784	0.0254022	0.0213235		0.28	0.0209242	0.0159504	0.00930479	0.00508973	0.0028421		0.28	-0.00202098	0.00488319	0.00267305	0.000779607	-0.00296582
0.0065875	0.0217216	0.0293407	0.0250621	0.0254237	0.019543		0.29	0.0207942	0.0157177	0.00905656	0.00493559	0.00278653		0.29	-0.00324829	0.00442068	0.000259399	0.000806135	-0.00473702
0.00665	0.0287841	0.024175	0.0246444	0.0259721	0.0157471		0.3	0.0206657	0.0154912	0.00882232	0.00479571	0.00273874		0.3	0.00381473	-0.000743713	-0.00015493	0.00136086	-0.00852135
0.0067125	0.0333482	0.0241484	0.0189404	0.0251109	0.0178349		0.31	0.0205388	0.0152708	0.00860132	0.00466878	0.00269765		0.31	0.00837938	-0.00076897	-0.00585565	0.000506116	-0.00642193
0.006775	0.0274335	0.0242109	0.0186159	0.0249302	0.0215987		0.32	0.0204133	0.0150565	0.00839287	0.00455361	0.00266231		0.32	0.00246523	-0.000705088	-0.00617673	0.00033184	-0.00264635
0.0068375	0.0280707	0.0258799	0.0227822	0.0230128	0.0245186		0.33	0.0202893	0.014848	0.00819628	0.00444914	0.00263192		0.33	0.00310299	0.000965324	-0.00200703	-0.00157908	0.000285252
0.0068875	0.0305145	0.0266013	0.0264504	0.0231093	0.0248382		0.34	0.0201668	0.0146452	0.00801092	0.00435436	0.0026058		0.34	0.00554716	0.00168791	0.00166391	-0.00147742	0.000614273
0.00695	0.0301952	0.0291223	0.0274895	0.0232223	0.0253142		0.35	0.0200458	0.014448	0.00783617	0.00426841	0.00258334		0.35	0.0052284	0.00421024	0.00270647	-0.00135784	0.00110223
0.0070125	0.0310884	0.0300217	0.0272072	0.026949	0.0261648		0.36	0.0199263	0.0142564	0.00767146	0.00419045	0.00256402		0.36	0.00612214	0.00511111	0.00242758	0.00237536	0.0019647
0.007075	0.0278346	0.0291176	0.0270417	0.0278574	0.0286713		0.37	0.0198083	0.0140701	0.00751622	0.00411975	0.00254742		0.37	0.00286888	0.00420846	0.00226557	0.00329038	0.0044832
0.0071375	0.0252631	0.0260111	0.0268602	0.0268568	0.0314982		0.38	0.0196917	0.0138891	0.00736994	0.00405564	0.00253314		0.38	0.000297954	0.00110337	0.00208754	0.00229648	0.00732214
0.0072	0.0291599	0.023331	0.0257833	0.0230753	0.0307411		0.39	0.0195765	0.0137132	0.00723212	0.00399751	0.00252087		0.39	0.00419524	-0.00157535	0.00101415	-0.00147837	0.00657716
0.007275	0.02963	0.0263758	0.0241879	0.0242188	0.0223539		0.4	0.0194629	0.0135423	0.00710228	0.0039448	0.00251032		0.4	0.00466601	0.00147122	-0.000576995	-0.000326841	-0.0017955
0.0073375	0.0281884	0.0233367	0.0280096	0.0216848	0.0182615		0.41	0.0193506	0.0133763	0.00697998	0.00389702	0.00250125		0.41	0.00322498	-0.00156645	0.0032483	-0.00285406	-0.00587569
0.0074	0.0294599	0.0214179	0.0273018	0.0244574	0.0205362		0.42	0.0192398	0.0132152	0.00686479	0.0038537	0.00249345		0.42	0.00449701	-0.00348373	0.00254399	-7.47265e-05	-0.0035887
0.0074625	0.0337857	0.0228128	0.0247732	0.0263283	0.0247115		0.43	0.0191305	0.0130586	0.00675631	0.00381442	0.00248675		0.43	0.00882338	-0.00208742	1.90496e-05	0.00180301	0.000598871
0.007525	0.0317137	0.0249717	0.0253493	0.0269321	0.0270482		0.44	0.0190225	0.0129066	0.00665416	0.00377882	0.00248098		0.44	0.00675194	7.30292e-05	0.000598747	0.00241366	0.00294791
0.0076	0.030102	0.0280288	0.0268406	0.0292965	0.0219403		0.45	0.018916	0.0127591	0.00655798	0.00374655	0.00247603		0.45	0.00514093	0.00313188	0.00209441	0.00478632	-0.00214508
0.0076625	0.0255533	0.028185	0.027101	0.0289128	0.0182819		0.46	0.0188109	0.0126159	0.00646743	0.00371729	0.00247177		0.46	0.000592858	0.00328963	0.00235839	0.00440955	-0.00579104
0.007725	0.0215452	0.0268147	0.0263284	0.0274715	0.0195873		0.47	0.0187071	0.0124768	0.00638219	0.00369077	0.00246811		0.47	-0.00341472	0.00192076	0.0015895	0.00297519	-0.0044731
0.0078	0.0251743	0.0233013	0.0255613	0.0283329	0.0267928		0.48	0.0186048	0.0123419	0.00630194	0.00366674	0.00246496		0.48	0.000215045	-0.00159073	0.000826811	0.00384499	0.00274741
0.0078625	0.0281887	0.0227839	0.0284548	0.0305935	0.0290868		0.49	0.0185038	0.012211	0.00622641	0.00364495	0.00246225		0.49	0.00323003	-0.0021066	0.003724	0.0061126	0.00505405
0.0079375	0.0333604	0.0230214	0.0265898	0.0306003	0.0237036		0.5	0.0184042	0.0120841	0.00615533	0.00362521	0.00245993		0.5	0.00840247	-0.00186726	0.00186353	0.00612786	-0.000313905
0.008	0.0334354	0.0242109	0.0235721	0.029228	0.0223727		0.51	0.018306	0.0119608	0.00608842	0.00360731	0.00245793		0.51	0.00847805	-0.000676311	-0.00115038	0.00476267	-0.00163217
0.008075	0.0276452	0.0224315	0.0237974	0.031468	0.0232778		0.52	0.0182091	0.0118413	0.00602546	0.00359109	0.00245621		0.52	0.00268854	-0.0024538	-0.000920589	0.00701116	-0.000711686
0.0081375	0.0263642	0.0222263	0.0243708	0.0271354	0.0246901		0.53	0.0181135	0.0117254	0.00596622	0.00357639	0.00245473		0.53	0.00140815	-0.0026574	-0.000343432	0.0026857	0.000713357
0.0082125	0.0255957	0.025263	0.0202512	0.0261666	0.0282911		0.54	0.0180192	0.011613	0.00591047	0.00356307	0.00245346		0.54	0.000640391	0.000381165	-0.00445843	0.00172558	0.00432988
0.008275	0.0290145	0.030766	0.028801	0.0281672	0.0267574		0.55	0.0179263	0.011504	0.00585801	0.00355099	0.00245237		0.55	0.00405974	0.00588573	0.00409513	0.00373334	0.00280909
0.00835	0.029561	0.0320478	0.0333977	0.0283337	0.0262833		0.56	0.0178347	0.0113983	0.00580866	0.00354005	0.00245143		0.56	0.00460693	0.00716943	0.00869648	0.00390862	0.00235046
0.008425	0.029883	0.0292611	0.0290594	0.027375	0.0259968		0.57	0.0177443	0.0112958	0.00576223	0.00353013	0.00245062		0.57	0.00492967	0.00438465	0.0043628	0.00295867	0.00207965
0.0085	0.0289275	0.0259739	0.0280346	0.0277601	0.0224909		0.58	0.0176553	0.0111965	0.00571854	0.00352114	0.00244993		0.58	0.00397496	0.00109935	0.00334274	0.00335251	-0.00141065
0.008575	0.0292365	0.0234826	0.0263279	0.0276299	0.0236993		0.59	0.0175675	0.0111002	0.00567745	0.003513	0.00244933		0.59	0.00428467	-0.00139003	0.00164063	0.00323117	-0.000186501
0.0086375	0.0261161	0.0244557	0.0245515	0.0269245	0.0272947		0.6	0.0174809	0.0110069	0.00563879	0.00350561	0.00244882		0.6	0.0011649	-0.00041531	-0.000131807	0.00253312	0.00342203
0.0087125	0.0225764	0.0270269	0.0225167	0.0291221	0.0279297		0.61	0.0173956	0.0109164	0.00560242	0.00349892	0.00244838		0.61	-0.00237403	0.00215784	-0.00216186	0.00473958	0.00407292
0.0087875	0.0260634	0.0274416	0.0227251	0.0304147	0.0266566		0.62	0.0173116	0.0108287	0.00556821	0.00349286	0.002448		0.62	0.00111367	0.00257447	-0.00194868	0.00604118	0.00281571
0.0088625	0.0245626	0.0232348	0.0205577	0.0302068	0.0276221		0.63	0.0172287	0.0107437	0.00553603	0.00348737	0.00244768		0.63	-0.000386395	-0.00163035	-0.0041113	0.00584228	0.00379715
0.0089375	0.0216835	0.0233511	0.0214238	0.0263791	0.0267746		0.64	0.0171471	0.0106614	0.00550577	0.00348239	0.0024474		0.64	-0.00326472	-0.00151206	-0.00324047	0.00202358	0.0029656
0.0090125	0.0251547	0.023506	0.025889	0.0240229	0.0272982		0.65	0.0170667	0.0105817	0.0054773	0.00347788	0.00244715		0.65	0.000207236	-0.00135518	0.00122957	-0.000323614	0.0035053
0.0090875	0.0272506	0.0289359	0.026399	0.0267593	0.0261781		0.66	0.0169874	0.0105044	0.00545053	0.00347379	0.00244695		0.66	0.00230392	0.00407671	0.00174447	0.00242189	0.0024013
0.009175	0.0278767	0.027978	0.0283018	0.0235202	0.0232257		0.67	0.0169093	0.0104295	0.00542534	0.00347008	0.00244677		0.67	0.0029309	0.00312118	0.00365287	-0.000806581	-0.000532289
0.00925	0.0260694	0.0270263	0.0261276	0.0246837	0.0224987		0.68	0.0168324	0.010357	0.00540166	0.00346673	0.00244662		0.68	0.00112433	0.00217157	0.00148357	0.000366181	-0.00124297
0.009325	0.02968	0.026156	0.024786	0.03024	0.0243936		0.69	0.0167567	0.0102867	0.00537939	0.00346368	0.00244648		0.69	0.00473571	0.00130323	0.000146912	0.00593164	0.00066814
0.0094	0.0292023	0.0241301	0.0227947	0.0306435	0.0264604		0.7	0.016682	0.0102187	0.00535844	0.00346093	0.00244637		0.7	0.00425877	-0.000720547	-0.00183946	0.00634442	0.00275131
0.0094875	0.0291851	0.0218714	0.0235268	0.0270965	0.0255699		0.71	0.0166085	0.0101528	0.00533874	0.00345843	0.00244627		0.71	0.00424256	-0.00297685	-0.00110161	0.00280825	0.00187993
0.0095625	0.0290607	0.02475	0.0279132	0.0260169	0.0257183		0.72	0.0165362	0.010089	0.00532021	0.00345616	0.00244619		0.72	0.00411889	-9.62535e-05	0.00328979	0.00173795	0.00204472
0.0096375	0.0306854	0.0242774	0.0237428	0.0210131	0.026567		0.73	0.0164649	0.0100271	0.00530279	0.00345411	0.00244612		0.73	0.0057444	-0.000566736	-0.00087559	-0.00325649	0.00290984
0.009725	0.0301726	0.0257277	0.0227061	0.020787	0.0266974		0.74	0.0163947	0.00996728	0.00528641	0.00345225	0.00244606		0.74	0.00523256	0.000885964	-0.00190641	-0.00347162	0.00305956
0.0098	0.0334979	0.0264606	0.0267105	0.0241484	0.023046		0.75	0.0163255	0.00990932	0.005271	0.00345057	0.00244601		0.75	0.00855863	0.00162094	0.00210298	-0.00010077	-0.000575226
0.0098875	0.0323889	0.0294891	0.0254474	0.0253946	0.0230509		0.76	0.0162575	0.0098532	0.00525651	0.00344904	0.00244596		0.76	0.00745059	0.00465192	0.000845854	0.00115648	-0.000550939
0.0099625	0.024777	0.0281095	0.023789	0.0256892	0.025293		0.77	0.0161904	0.00979886	0.00524289	0.00344766	0.00244592		0.77	-0.00016056	0.00327441	-0.000807479	0.00146055	0.00170785
0.01005	0.0223593	0.0321171	0.0247982	0.0219405	0.0259564		0.78	0.0161245	0.00974625	0.00523008	0.0034464	0.00244589		0.78	-0.00257728	0.00728449	0.000207726	-0.00227696	0.00239068
0.0101375	0.0262273	0.0316943	0.0273787	0.0211166	0.0275724		0.79	0.0160595	0.00969531	0.00521803	0.00344527	0.00244586		0.79	0.0012916	0.00686416	0.00279415	-0.0030897	0.00402627
0.010225	0.0250474	0.0266685	0.0275846	0.0250995	0.02538		0.8	0.0159955	0.009646	0.0052067	0.00344424	0.00244583		0.8	0.000112663	0.00184084	0.00300615	0.000904403	0.00185351
0.0103	0.0259142	0.0224766	0.0243053	0.0293772	0.0255808		0.81	0.0159326	0.00959827	0.00519605	0.0034433	0.00244581		0.81	0.000980331	-0.00234886	-0.000268019	0.00519177	0.00207119
0.0103875	0.0273982	0.0308717	0.0218452	0.0243979	0.0243365		0.82	0.0158706	0.00955206	0.00518603	0.00344246	0.00244579		0.82	0.00246526	0.00604877	-0.00272201	0.000223726	0.000846618
0.010475	0.0265892	0.0288853	0.0251846	0.0251419	0.024711		0.83	0.0158097	0.00950733	0.00517662	0.00344169	0.00244577		0.83	0.00165726	0.00406489	0.00062349	0.000979089	0.00124086
0.0105625	0.0275721	0.0253687	0.0221121	0.0253946	0.022936		0.84	0.0157496	0.00946404	0.00516776	0.003441	0.00244576		0.84	0.00264111	0.000550856	-0.00244295	0.00124319	-0.000514311
0.01065	0.0300661	0.0255111	0.0259664	0.0260104	0.0228341		0.85	0.0156906	0.00942213	0.00515943	0.00344037	0.00244575		0.85	0.0051361	0.000695801	0.00141755	0.00187038	-0.000596328
0.0107375	0.0219381	0.0258323	0.0259852	0.0213101	0.0218379		0.86	0.0156324	0.00938157	0.00515161	0.0034398	0.00244574		0.86	-0.00299091	0.00101956	0.00144246	-0.00281843	-0.00157259
0.010825	0.0235563	0.0255242	0.0242683	0.0211832	0.0278599		0.87	0.0155752	0.00934232	0.00514424	0.00343928	0.00244573		0.87	-0.00137172	0.000713988	-0.000268189	-0.00293383	0.00446941
0.0109125	0.0214313	0.0260657	0.0271939	0.0228204	0.0261151		0.88	0.015519	0.00930433	0.00513732	0.00343881	0.00244572		0.88	-0.00349573	0.00125815	0.00266357	-0.00128506	0.00274461
0.011	0.0235384	0.0278046	0.0310219	0.0274767	0.0234496		0.89	0.0154636	0.00926756	0.00513081	0.00343839	0.00244572		0.89	-0.00138767	0.00299961	0.0064978	0.00338278	9.9205e-05
0.0110875	0.0234865	0.0291989	0.0267037	0.0276193	0.0207634		0.9	0.0154091	0.00923198	0.00512469	0.003438	0.00244571		0.9	-0.00143858	0.00439651	0.00218586	0.00353706	-0.00256681
0.0111875	0.0253169	0.0258195	0.0273982	0.0252009	0.0258042		0.91	0.0153555	0.00919755	0.00511894	0.00343766	0.00244571		0.91	0.000392999	0.00102016	0.00288762	0.00113191	0.00249702
0.011275	0.0253808	0.0276296	0.0282928	0.023428	0.021542		0.92	0.0153027	0.00916424	0.00511353	0.00343734	0.0024457		0.92	0.000457863	0.00283285	0.0037885	-0.000629214	-0.00174498
0.0113625	0.0253398	0.0285725	0.0244363	0.0216653	0.0229808		0.93	0.0152508	0.009132	0.00510845	0.00343705	0.0024457		0.93	0.00041784	0.00377842	-6.16809e-05	-0.00238025	-0.000285847
0.0114625	0.0269694	0.0277823	0.0263708	0.0181721	0.0240841		0.94	0.0151998	0.0091008	0.00510366	0.00343679	0.0024457		0.94	0.00204862	0.00299124	0.0018801	-0.00586	0.000840636
0.01155	0.028293	0.0248676	0.0252893	0.0167389	0.0245933		0.95	0.0151496	0.00907062	0.00509917	0.00343656	0.00244569		0.95	0.00337328	7.92314e-05	0.00080497	-0.00728133	0.00137024
0.01165	0.02498	0.026585	0.0271004	0.0211022	0.022974		0.96	0.0151002	0.00904141	0.00509494	0.00343635	0.00244569		0.96	6.1402e-05	0.00179968	0.00262344	-0.00290447	-0.000225728
0.0117375	0.025287	0.0288869	0.0295955	0.0296555	0.0222379		0.97	0.0150516	0.00901315	0.00509096	0.00343615	0.00244569		0.97	0.000369494	0.00410427	0.00512498	0.00566068	-0.000941416
0.0118375	0.0245547	0.0285603	0.0249365	0.0299039	0.0187648		0.98	0.0150038	0.00898581	0.00508723	0.00343598	0.00244569		0.98	-0.000361665	0.00378072	0.000473399	0.00592268	-0.00439109
0.0119375	0.0318131	0.0300157	0.0238173	0.0289742	0.020468		0.99	0.0149568	0.00895936	0.00508371	0.00343582	0.00244569		0.99	0.00689794	0.00523925	-0.000638484	0.00500673	-0.00266436
0.012025	0.0293596	0.0273723	0.0228724	0.0253625	0.0247161		1	0.0149106	0.00893376	0.00508041	0.00343568	0.00244568		1	0.00444545	0.00259849	-0.00157681	0.00140705	0.00160432
0.012125	0.0295512	0.0253448	0.0256507	0.0262161	0.0256843		1.01	0.0148651	0.00890901	0.0050773	0.00343555	0.00244568		1.01	0.00463822	0.000574168	0.00120891	0.00227433	0.00259609
0.012225	0.0245229	0.0208473	0.0261349	0.0287979	0.0243979		1.02	0.0148204	0.00888505	0.00507438	0.00343543	0.00244568		1.02	-0.000388845	-0.00392025	0.00170064	0.00486992	0.00133329
0.012325	0.02259	0.0221057	0.0251469	0.0304294	0.0267757		1.03	0.0147765	0.00886188	0.00507164	0.00343532	0.00244568		1.03	-0.00232052	-0.00265869	0.000720108	0.00651528	0.00373467
0.012425	0.0232012	0.0244766	0.0272102	0.0262041	0.021883		1.04	0.0147332	0.00883946	0.00506906	0.00343522	0.00244568		1.04	-0.00170817	-0.000284605	0.00279096	0.00230389	-0.0011343
0.012525	0.022233	0.026216	0.0262249	0.0204052	0.0186371		1.05	0.0146907	0.00881778	0.00506663	0.00343514	0.00244568		1.05	-0.00267517	0.00145797	0.00181321	-0.00348111	-0.00435647
0.012625	0.0229237	0.0279003	0.0258898	0.0194011	0.0168015		1.06	0.0146489	0.0087968	0.00506435	0.00343506	0.00244568		1.06	-0.00198319	0.00314539	0.00148575	-0.00447123	-0.00616828
0.012725	0.0269349	0.0273695	0.0274067	0.0267984	0.0218186		1.07	0.0146078	0.0087765	0.0050622	0.00343499	0.00244568		1.07	0.00202917	0.00261787	0.00301021	0.00294005	-0.00112734
0.012825	0.0286191	0.0242345	0.028273	0.0265704	0.0202713		1.08	0.0145674	0.00875687	0.00506018	0.00343492	0.00244568		1.08	0.00371464	-0.000513978	0.00388416	0.00272609	-0.00265075
0.012925	0.023902	0.0280413	0.0286645	0.0215033	0.0200786		1.09	0.0145277	0.00873789	0.00505829	0.00343486	0.00244568		1.09	-0.00100125	0.00329603	0.00428341	-0.00232696	-0.00281951
0.0130375	0.0236137	0.0269964	0.0216855	0.0183068	0.0232553		1.1	0.0144887	0.00871952	0.0050565	0.00343481	0.00244568		1.1	-0.00128818	0.00225483	-0.00268701	-0.00550755	0.000384064
0.0131375	0.0278702	0.0240924	0.0188798	0.0210549	0.0234061		1.11	0.0144503	0.00870175	0.00505483	0.00343476	0.00244568		1.11	0.00296959	-0.000646011	-0.005485	-0.00274531	0.000558867
0.0132375	0.0246069	0.0264818	0.0194906	0.0252272	0.0210599		1.12	0.0144125	0.00868457	0.00505325	0.00343471	0.00244568		1.12	-0.000292483	0.00174664	-0.00486638	0.00144116	-0.00176331
0.01335	0.0231759	0.0299636	0.0238474	0.0223789	0.0203542		1.13	0.0143754	0.00866795	0.00505177	0.00343467	0.00244568		1.13	-0.00172205	0.00523211	-0.00050085	-0.00139121	-0.00244195
0.01345	0.0210169	0.0293812	0.0223762	0.0265514	0.0250411		1.14	0.014339	0.00865187	0.00505038	0.00343464	0.00244568		1.14	-0.00387977	0.00465304	-0.00196425	0.0027956	0.0022691
0.0135625	0.0217555	0.0276081	0.0217143	0.0278832	0.022902		1.15	0.0143031	0.00863632	0.00504907	0.00343461	0.00244568		1.15	-0.00313976	0.00288364	-0.00261741	0.00414347	0.000157117
0.0136625	0.0227444	0.0232617	0.0211754	0.0245362	0.0194805		1.16	0.0142679	0.00862128	0.00504784	0.00343458	0.00244568		1.16	-0.00214964	-0.00145953	-0.00314843	0.000810783	-0.00324019
0.013775	0.0266207	0.0229704	0.0226167	0.0262169	0.0225822		1.17	0.0142332	0.00860673	0.00504668	0.00343455	0.00244568		1.17	0.00172814	-0.00174711	-0.00169828	0.00250764	-0.000111339
0.0138875	0.0290767	0.0315978	0.0225781	0.0275764	0.0247862		1.18	0.0141992	0.00859266	0.00504559	0.00343452	0.00244568		1.18	0.00418555	0.00688407	-0.00172799	0.00388335	0.00211999
0.014	0.026558	0.0314671	0.0245765	0.0243283	0.0196172		1.19	0.0141657	0.00857905	0.00504457	0.0034345	0.00244568		1.19	0.00166824	0.00675711	0.000279285	0.00065149	-0.00302174
0.0141125	0.023655	0.0265098	0.0211635	0.0236161	0.0186199		1.2	0.0141328	0.00856589	0.0050436	0.00343448	0.00244568		1.2	-0.00123331	0.00180354	-0.00312483	-4.44642e-05	-0.00399169
0.014225	0.0257639	0.0244916	0.0214583	0.0246585	0.0268968		1.21	0.0141005	0.00855316	0.0050427	0.00343446	0.00244568		1.21	0.000877109	-0.000210895	-0.00282103	0.00101424	0.00431257
0.0143375	0.0264235	0.0271057	0.0298857	0.0226028	0.0250216		1.22	0.0140688	0.00854085	0.00504185	0.00343445	0.00244568		1.22	0.00153807	0.00240702	0.00561539	-0.00102512	0.00246469
0.01445	0.0259164	0.0269432	0.0278257	0.0232731	0.0265398		1.23	0.0140375	0.00852895	0.00504105	0.00343443	0.00244568		1.23	0.00103247	0.00224832	0.00356435	-0.000338352	0.00401032
0.0145625	0.0271558	0.0229886	0.0236026	0.0245074	0.0209009		1.24	0.0140069	0.00851743	0.0050403	0.00343442	0.00244568		1.24	0.00227333	-0.00170249	-0.000649715	0.000912308	-0.00160109
0.014675	0.0281596	0.0243356	0.0262069	0.026328	0.0188607		1.25	0.0139767	0.0085063	0.00503959	0.00343441	0.00244568		1.25	0.0032786	-0.000351655	0.00196369	0.00274942	-0.00361383
0.0147875	0.0244235	0.0253951	0.0275588	0.0247859	0.0212034		1.26	0.0139471	0.00849553	0.00503893	0.0034344	0.00244568		1.26	-0.000456068	0.000711691	0.00332468	0.00122379	-0.00124366
0.0149	0.0212974	0.0257435	0.0252808	0.0240332	0.0245507		1.27	0.013918	0.00848511	0.0050383	0.00343439	0.00244568		1.27	-0.00358068	0.00106391	0.00105579	0.000487594	0.00213116
0.015025	0.0252816	0.0260622	0.0230803	0.0270658	0.023683		1.28	0.0138894	0.00847504	0.00503771	0.00343438	0.00244568		1.28	0.000405208	0.00138694	-0.0011346	0.0035386	0.00129412
0.0151375	0.0251754	0.0225255	0.0271947	0.027146	0.0256629		1.29	0.0138613	0.0084653	0.00503716	0.00343437	0.00244568		1.29	0.000300445	-0.00214587	0.00298896	0.00363536	0.00330159
0.0152625	0.0253468	0.0236701	0.0273338	0.0284077	0.0227852		1.3	0.0138337	0.00845588	0.00503664	0.00343436	0.00244568		1.3	0.00047357	-0.00099699	0.00313829	0.00491551	0.000454551
0.015375	0.0276629	0.0250274	0.0209205	0.0277414	0.0196542		1.31	0.0138065	0.00844677	0.00503616	0.00343435	0.00244568		1.31	0.0027911	0.000364242	-0.00326582	0.00426587	-0.0026488
0.0155	0.0206158	0.0227027	0.0208982	0.0224745	0.0272629		1.32	0.0137799	0.00843796	0.0050357	0.00343435	0.00244568		1.32	-0.00425424	-0.00195615	-0.00327785	-0.000982436	0.00499062
0.015625	0.0243264	0.0255041	0.0238327	0.0230229	0.0253596		1.33	0.0137537	0.00842944	0.00503526	0.00343434	0.00244568		1.33	-0.000541972	0.000849566	-0.000333055	-0.000415485	0.00311811
0.0157375	0.022087	0.0252299	0.0243751	0.0240522	0.0237811		1.34	0.013728	0.00842121	0.00503486	0.00343434	0.00244568		1.34	-0.00277986	0.00057931	0.000218613	0.000630614	0.00156727
0.0158625	0.026586	0.0275668	0.0279439	0.0237892	0.0223713		1.35	0.0137027	0.00841324	0.00503448	0.00343433	0.00244568		1.35	0.00172073	0.00292065	0.00379769	0.000386218	0.000188279
0.0159875	0.0276667	0.0295614	0.0292656	0.0218077	0.0248327		1.36	0.0136778	0.00840554	0.00503412	0.00343433	0.00244568		1.36	0.00280313	0.0049196	0.00512979	-0.00157662	0.0026805
0.0161125	0.0230691	0.0250785	0.0272958	0.0252843	0.025168		1.37	0.0136534	0.00839809	0.00503378	0.00343433	0.00244568		1.37	-0.00179273	0.000441125	0.00317034	0.00191872	0.00304665
0.0162375	0.0249642	0.0213619	0.0284227	0.0275596	0.0215028		1.38	0.0136295	0.00839088	0.00503347	0.00343432	0.00244568		1.38	0.000104077	-0.00327103	0.00430765	0.00421274	-0.000587717
0.0163625	0.0205196	0.0271962	0.0298787	0.0267492	0.0230816		1.39	0.0136059	0.00838392	0.00503317	0.00343432	0.00244568		1.39	-0.00433878	0.00256763	0.00577406	0.00342119	0.00102195
0.0165	0.0241865	0.0201796	0.0257379	0.0265987	0.0209936		1.4	0.0135828	0.00837718	0.00503289	0.00343432	0.00244568		1.4	-0.000670055	-0.00444406	0.0016448	0.00329134	-0.00103213
0.016625	0.0251634	0.0228989	0.0226914	0.0186313	0.0204805		1.41	0.0135601	0.00837067	0.00503262	0.00343431	0.00244568		1.41	0.000308561	-0.00172031	-0.00139119	-0.00465722	-0.00151428
0.01675	0.0242335	0.0234073	0.0230086	0.019221	0.026842		1.42	0.0135377	0.00836437	0.00503238	0.00343431	0.00244568		1.42	-0.00061961	-0.00120742	-0.00106356	-0.00404867	0.00487803
0.016875	0.0269153	0.0232519	0.0280569	0.020653	0.0238199		1.43	0.0135158	0.00835828	0.00503214	0.00343431	0.00244568		1.43	0.00206391	-0.00135838	0.00399533	-0.00259771	0.00188693
0.0170125	0.0264539	0.018941	0.0271803	0.0204389	0.0138933		1.44	0.0134943	0.00835239	0.00503192	0.00343431	0.00244568		1.44	0.0016044	-0.00566431	0.00313031	-0.00279102	-0.00800568
0.01715	0.0290262	0.0221019	0.0239765	0.0209223	0.0155727		1.45	0.0134731	0.00834669	0.00503172	0.00343431	0.00244568		1.45	0.00417859	-0.00249849	-6.186e-05	-0.00228675	-0.00629231
0.017275	0.0226898	0.0222497	0.0233738	0.0238164	0.0198066		1.46	0.0134523	0.00834119	0.00503153	0.0034343	0.00244568		1.46	-0.00215609	-0.00234615	-0.00065398	0.000626259	-0.0020274
0.0174125	0.0237528	0.0231744	0.0249433	0.0257615	0.0204591		1.47	0.0134319	0.00833586	0.00503134	0.0034343	0.00244568		1.47	-0.00109112	-0.00141644	0.000927267	0.00259228	-0.00134091
0.01755	0.0226463	0.0232277	0.0278273	0.021156	0.0186534		1.48	0.0134119	0.00833071	0.00503117	0.0034343	0.00244568		1.48	-0.00219572	-0.00135819	0.00382294	-0.00199222	-0.00311257
0.017675	0.0226335	0.0258359	0.0178923	0.0241348	0.022224		1.49	0.0133922	0.00832573	0.00503101	0.0034343	0.00244568		1.49	-0.00220674	0.00125451	-0.00610145	0.00100565	0.000489041
0.0178125	0.0252808	0.0312978	0.02397	0.0227017	0.0192645		1.5	0.0133728	0.00832092	0.00503086	0.0034343	0.00244568		1.5	0.000442476	0.00672148	-1.19785e-05	-0.000406511	-0.00243641
0.01795	0.0263596	0.028953	0.0264213	0.0191365	0.019077		1.51	0.0133538	0.00831626	0.00503072	0.0034343	0.00244568		1.51	0.00152322	0.00438167	0.00245116	-0.00395071	-0.00258985
0.0180875	0.0247218	0.0253087	0.0241572	0.0232729	0.0227629		1.52	0.0133352	0.00831176	0.00503059	0.0034343	0.00244568		1.52	-0.000112607	0.000742419	0.000198826	0.000206752	0.00113008
0.0182375	0.0248077	0.025069	0.0271069	0.0256386	0.0264485		1.53	0.0133169	0.00830741	0.00503046	0.0034343	0.00244568		1.53	-2.46111e-05	0.000508256	0.00316145	0.0025955	0.00485283
0.018375	0.0251436	0.0289234	0.0222523	0.0273924	0.0247281		1.54	0.0132989	0.0083032	0.00503034	0.0034343	0.00244568		1.54	0.000313214	0.00436767	-0.00168132	0.0043704	0.00316651
0.0185125	0.0274229	0.0288579	0.0217751	0.0187359	0.0234526		1.55	0.0132812	0.00829913	0.00503023	0.00343429	0.00244568		1.55	0.00259452	0.00430725	-0.00214663	-0.004265	0.00192502
0.01865	0.0253256	0.0301198	0.0229224	0.019718	0.0216387		1.56	0.0132638	0.0082952	0.00503013	0.00343429	0.00244568		1.56	0.000499203	0.0055743	-0.000987454	-0.00326179	0.000145213
0.0188	0.0257118	0.0266032	0.0282789	0.0205886	0.0237884		1.57	0.0132468	0.00829139	0.00503003	0.00343429	0.00244568		1.57	0.000887492	0.00206329	0.00438206	-0.00236804	0.00233208
0.0189375	0.0207917	0.022191	0.0260694	0.0215161	0.0202607		1.58	0.01323	0.00828771	0.00502994	0.00343429	0.00244568		1.58	-0.00403064	-0.00234383	0.00218448	-0.00141941	-0.00116159
0.0190875	0.0209311	0.0268435	0.0231458	0.0249199	0.0223439		1.59	0.0132136	0.00828416	0.00502985	0.00343429	0.00244568		1.59	-0.00388908	0.0023142	-0.000726119	0.00200753	0.000958684
0.0192375	0.0273468	0.0266114	0.021064	0.0214329	0.0263132		1.6	0.0131975	0.00828072	0.00502977	0.00343429	0.00244568		1.6	0.00252885	0.00208774	-0.00279485	-0.00145626	0.00496509
0.019375	0.0292705	0.028525	0.0240433	0.024996	0.0224411		1.61	0.0131816	0.00827739	0.00502969	0.00343429	0.00244568		1.61	0.00445447	0.00400647	0.000196491	0.00212804	0.0011271
0.019525	0.0254254	0.020107	0.0235287	0.020525	0.0268729		1.62	0.013166	0.00827417	0.00502962	0.00343429	0.00244568		1.62	0.000611541	-0.00440584	-0.000305076	-0.00231968	0.00559598
0.019675	0.026461	0.0189247	0.0237224	0.0272174	0.0220517		1.63	0.0131507	0.00827107	0.00502955	0.00343429	0.00244568		1.63	0.00164932	-0.00558254	-9.81993e-05	0.00439593	0.000811864
0.019825	0.0255077	0.0195038	0.0256651	0.0298047	0.0271083		1.64	0.0131357	0.00826806	0.00502949	0.00343429	0.00244568		1.64	0.000698242	-0.00499782	0.00185761	0.0070064	0.00590545
0.019975	0.0216658	0.0213652	0.0294439	0.0248539	0.02238		1.65	0.013121	0.00826515	0.00502943	0.00343429	0.00244568		1.65	-0.00314142	-0.00313075	0.00564958	0.00207885	0.00121424
0.0201375	0.0216169	0.0208144	0.02152	0.0213574	0.0216882		1.66	0.0131065	0.00826234	0.00502937	0.00343429	0.00244568		1.66	-0.00318795	-0.00367542	-0.00226004	-0.0013924	0.000562501
0.0202875	0.0213968	0.0261655	0.0203542	0.0214392	0.0229743		1.67	0.0130923	0.00825962	0.00502932	0.00343429	0.00244568		1.67	-0.00340586	0.00168135	-0.00341259	-0.0012873	0.00188565
0.0204375	0.0256281	0.0301119	0.0218871	0.0199359	0.0209602		1.68	0.0130783	0.008257	0.00502927	0.00343429	0.00244568		1.68	0.000827595	0.00563351	-0.00186648	-0.00276725	-9.14918e-05
0.0206	0.0237085	0.0232399	0.0245613	0.0219658	0.0271822		1.69	0.0130646	0.00825446	0.00502922	0.00343429	0.00244568		1.69	-0.00108958	-0.00123231	0.000822054	-0.000712083	0.00617056
0.02075	0.0199324	0.02275	0.0249531	0.023396	0.0229387		1.7	0.0130512	0.008252	0.00502918	0.00343429	0.00244568		1.7	-0.00486345	-0.00171654	0.00122717	0.000741426	0.00196403
0.0209125	0.0241957	0.0213812	0.0201526	0.0226123	0.0187349		1.71	0.013038	0.00824962	0.00502914	0.00343429	0.00244568		1.71	-0.00059773	-0.00307909	-0.00355898	-1.69628e-05	-0.00219978
0.021075	0.0249813	0.0207008	0.0251558	0.0229511	0.0216042		1.72	0.013025	0.00824733	0.0050291	0.00343429	0.00244568		1.72	0.000190277	-0.00375331	0.00145869	0.000347217	0.000709477
0.021225	0.0266705	0.0226451	0.0266308	0.0226093	0.0225395		1.73	0.0130122	0.00824511	0.00502906	0.00343429	0.00244568		1.73	0.00188163	-0.00180326	0.00294701	2.87558e-05	0.00168167
0.0213875	0.0271585	0.0241451	0.027517	0.018993	0.0200053		1.74	0.0129997	0.00824296	0.00502903	0.00343429	0.00244568		1.74	0.0023721	-0.000297024	0.0038476	-0.0035622	-0.000812665
0.02155	0.0234713	0.0227878	0.0248382	0.0212223	0.0161727		1.75	0.0129875	0.00824089	0.00502899	0.00343429	0.00244568		1.75	-0.00131271	-0.00164811	0.00118327	-0.00130749	-0.0046054
0.0217125	0.0280308	0.0233231	0.0222534	0.0239155	0.0209827		1.76	0.0129754	0.00823888	0.00502896	0.00343429	0.00244568		1.76	0.00324923	-0.00110652	-0.00138703	0.00141108	0.000244494
0.021875	0.0280343	0.0220867	0.0172023	0.0248082	0.0214501		1.77	0.0129636	0.00823694	0.00502894	0.00343429	0.00244568		1.77	0.0032552	-0.00233666	-0.00642361	0.00232913	0.000751689
0.02205	0.0277262	0.0257054	0.0238716	0.0241278	0.0205868		1.78	0.0129519	0.00823506	0.00502891	0.00343429	0.00244568		1.78	0.00294967	0.00128885	0.000261316	0.00167604	-6.87997e-05
0.0222125	0.0301463	0.022353	0.0291232	0.0205462	0.0221265		1.79	0.0129405	0.00823325	0.00502888	0.00343429	0.00244568		1.79	0.00537222	-0.0020573	0.00552748	-0.00188008	0.0015106
0.022375	0.0252479	0.0215804	0.021655	0.0238519	0.0173251		1.8	0.0129293	0.00823149	0.00502886	0.00343429	0.00244568		1.8	0.000476302	-0.00282355	-0.00192617	0.00145103	-0.00325107
0.02255	0.0249656	0.019816	0.0229409	0.0266778	0.0204862		1.81	0.0129183	0.0082298	0.00502884	0.00343429	0.00244568		1.81	0.000196605	-0.00458115	-0.000624608	0.00430422	-4.72252e-05
0.022725	0.0235716	0.0227872	0.0227458	0.0193125	0.0178949		1.82	0.0129075	0.00822816	0.00502882	0.00343429	0.00244568		1.82	-0.00119477	-0.00160314	-0.000804009	-0.00303362	-0.00259588
0.0228875	0.0276696	0.0265723	0.0239243	0.0202405	0.0176444		1.83	0.0128969	0.00822657	0.0050288	0.00343429	0.00244568		1.83	0.00290579	0.00218825	0.000389125	-0.0020802	-0.00280686
0.0230625	0.0271313	0.0230823	0.0251004	0.0226528	0.0152398		1.84	0.0128865	0.00822504	0.00502878	0.00343429	0.00244568		1.84	0.00237013	-0.00129486	0.00158095	0.000359412	-0.00516892
0.0232375	0.026952	0.0224742	0.0228849	0.0257511	0.0213175		1.85	0.0128763	0.00822356	0.00502876	0.00343429	0.00244568		1.85	0.00219344	-0.00189617	-0.000618783	0.00348517	0.000951305
0.0234125	0.0201762	0.0221905	0.0255393	0.0284155	0.0198099		1.86	0.0128662	0.00822212	0.00502874	0.00343429	0.00244568		1.86	-0.00457971	-0.00217301	0.00205133	0.00617697	-0.000513848
0.0235875	0.0244547	0.0245301	0.0298577	0.0216783	0.0219083		1.87	0.0128564	0.00822074	0.00502873	0.00343429	0.00244568		1.87	-0.000298508	0.000173524	0.0063856	-0.000532857	0.00162693
0.0237625	0.027993	0.0248894	0.0253442	0.025265	0.0174583		1.88	0.0128467	0.0082194	0.00502871	0.00343429	0.00244568		1.88	0.00324248	0.000539637	0.00188781	0.00308123	-0.00278073
0.0239375	0.0199501	0.0247193	0.0249885	0.0248672	0.0222661		1.89	0.0128372	0.0082181	0.0050287	0.00343429	0.00244568		1.89	-0.00479777	0.000376412	0.00154791	0.0027108	0.00206945
0.024125	0.02409	0.0251647	0.0237303	0.0218422	0.0201653		1.9	0.0128279	0.00821691	0.00502869	0.00343429	0.00244568		1.9	-0.000654955	0.000829179	0.000306719	-0.000284837	1.38909e-05
0.0243	0.0244308	0.0250435	0.0226754	0.0211824	0.019018		1.91	0.0128188	0.00821586	0.00502868	0.00343429	0.00244568		1.91	-0.000311507	0.000714887	-0.000732334	-0.00091722	-0.00109121
0.0244875	0.0250196	0.0278905	0.0256885	0.0232433	0.0170724		1.92	0.0128098	0.00821481	0.00502867	0.00343429	0.00244568		1.92	0.000280235	0.0035693	0.00229769	0.00117301	-0.00299174
0.024675	0.0219555	0.0247782	0.0236564	0.024143	0.0234555		1.93	0.012801	0.00821376	0.00502866	0.00343429	0.00244568		1.93	-0.00278101	0.000464493	0.000282623	0.00210209	0.00343648
0.02485	0.0266436	0.0250011	0.0210556	0.017781	0.0217689		1.94	0.0127923	0.00821271	0.00502865	0.00343429	0.00244568		1.94	0.00190974	0.00069425	-0.00230232	-0.00423248	0.00179178
0.0250375	0.0254841	0.0263217	0.0200735	0.0214585	0.019742		1.95	0.0127838	0.00821166	0.00502864	0.00343429	0.00244568		1.95	0.000753123	0.00202234	-0.00326736	-0.000525688	-0.00019019
0.025225	0.0260952	0.0238918	0.0224659	0.0210905	0.0238618		1.96	0.0127755	0.00821061	0.00502863	0.00343429	0.00244568		1.96	0.00136717	-0.000400109	-0.00085794	-0.000864284	0.0039745
0.0254125	0.0250354	0.0276962	0.0257346	0.0212058	0.0255553		1.97	0.0127673	0.00820955	0.00502862	0.00343429	0.00244568		1.97	0.00031029	0.00341169	0.00242785	-0.000719735	0.00571277
0.0256125	0.0238512	0.0249334	0.0244963	0.0209962	0.0173314		1.98	0.0127592	0.0082085	0.00502861	0.00343429	0.00244568		1.98	-0.000870845	0.000656881	0.00120773	-0.000897966	-0.00246345
0.0258	0.0273126	0.0235201	0.0234961	0.0242636	0.0169871		1.99	0.0127513	0.00820745	0.0050286	0.00343429	0.00244568		1.99	0.00259348	-0.000748961	0.000224519	0.00239874	-0.00276311
0.0259875	0.0251264	0.0215875	0.0231846	0.0257177	0.0157376		2	0.0127436	0.0082064	0.00502859	0.00343429	0.00244568		2	0.000410259	-0.00267409	-6.98212e-05	0.00388212	-0.00396801
0.0261875	0.0263446	0.0204152	0.019151	0.0209193	0.0199455										0.00163158	-0.00383838	-0.0040853	-0.000884995	0.000287326
0.026375	0.0261134	0.0272388	0.0229268	0.0186462	0.0210833										0.00140326	0.00299275	-0.000292391	-0.00312881	0.0014695
0.026575	0.0333256	0.0256973	0.0222322	0.0245443	0.0189523										0.00861861	0.00145918	-0.000968717	0.00280052	-0.000614193
0.026775	0.0274531	0.0200484	0.0206569	0.0198715	0.0202107										0.00274919	-0.00418171	-0.00252574	-0.0018411	0.000691425
0.026975	0.0225618	0.0245647	0.0245135	0.0211433	0.0190892										-0.00213898	0.000342613	0.00134903	-0.000538162	-0.000382937
0.027175	0.0234933	0.0202829	0.025823	0.0226517	0.0182463										-0.00120432	-0.00393115	0.00267681	0.00100144	-0.00117886
0.027375	0.0240286	0.0213818	0.0273341	0.0218571	0.0201308										-0.000665852	-0.0028242	0.00420622	0.000238044	0.00075258
0.0275875	0.0218876	0.0256258	0.022473	0.0199082	0.0251952										-0.00280354	0.00142837	-0.000635506	-0.00167778	0.00586674
0.0277875	0.0235974	0.0286111	0.0250645	0.0257979	0.0212237										-0.00109061	0.00442175	0.00197435	0.00424303	0.00194201
0.0279875	0.0245099	0.0225288	0.025164	0.0231541	0.0192795										-0.000174955	-0.00165252	0.00209209	0.00163039	4.43573e-05
0.0282	0.0238441	0.0238098	0.0255268	0.0231992	0.0166846										-0.000837361	-0.000362971	0.0024743	0.00170853	-0.00250102
0.0284125	0.0234751	0.0289144	0.018849	0.0218449	0.0164683										-0.00120302	0.00475023	-0.00418398	0.00038719	-0.00266798
0.028625	0.0257656	0.0246445	0.0211855	0.0199623	0.0175599										0.00109083	0.000488981	-0.00182812	-0.00146243	-0.00152716
0.0288375	0.0245857	0.0247989	0.0206773	0.0190261	0.0208115										-8.56975e-05	0.000651924	-0.00231683	-0.00236561	0.0017736
0.02905	0.0222658	0.0258065	0.0204322	0.017471	0.018327										-0.00240216	0.00166814	-0.00254248	-0.00388784	-0.000661881
0.0292625	0.0235082	0.0240345	0.0245265	0.0201389	0.0179352										-0.0011564	-9.52666e-05	0.00157126	-0.00118699	-0.00100481
0.029475	0.0243577	0.0243636	0.0249947	0.0229462	0.0188632										-0.000303566	0.000242425	0.00205892	0.00165323	-2.80163e-05
0.0297	0.0240933	0.0218543	0.030352	0.0213769	0.0209721										-0.000564389	-0.00225769	0.00743686	0.000118722	0.00213251
0.0299125	0.0247653	0.0201212	0.0256724	0.0208612	0.0180425										0.000111006	-0.00398221	0.0027767	-0.000364213	-0.000748532
0.0301375	0.0248523	0.0243609	0.0213621	0.0189693	0.0216368										0.00020155	0.000266605	-0.00151302	-0.00222134	0.00289708
0.0303625	0.0267879	0.0227345	0.0230183	0.0235547	0.0202477										0.00214074	-0.0013506	0.000163832	0.00239868	0.00155913
0.0305875	0.0253063	0.0217986	0.0225197	0.0220199	0.0179115										0.000662809	-0.00227732	-0.000314205	0.000898556	-0.000725946
0.0308125	0.0238324	0.0246149	0.0216746	0.0166628	0.0216121										-0.000807507	0.000548144	-0.00113871	-0.00442389	0.00302553
0.0310375	0.0235036	0.0257894	0.023824	0.0212805	0.018339										-0.00113271	0.00173177	0.00103135	0.000228364	-0.000196756
0.0312625	0.0176161	0.0184171	0.0264534	0.0213606	0.0185077										-0.00701661	-0.00563135	0.00368129	0.000343078	2.26741e-05
0.0315	0.0225408	0.0233864	0.029527	0.0210155	0.0170515										-0.00208807	-0.000652368	0.00677668	3.44008e-05	-0.00138022
0.031725	0.0233042	0.0225296	0.0256768	0.0247669	0.0182004										-0.00132115	-0.00149998	0.002947	0.00382023	-0.000180891
0.0319625	0.0259498	0.0218595	0.0253825	0.0223077	0.0196341										0.00132832	-0.00216039	0.00267444	0.00139734	0.00130588
0.0322	0.026061	0.0228883	0.0224096	0.0227123	0.017386										0.00144327	-0.00112189	-0.000276653	0.00183827	-0.000889284
0.0324375	0.0231571	0.0198864	0.0229262	0.0188837	0.0162197										-0.00145671	-0.00411408	0.000261649	-0.00195401	-0.0020028
0.032675	0.0231237	0.0213508	0.022349	0.0216897	0.0167526										-0.00148631	-0.00263997	-0.000293803	0.000888188	-0.00141728
0.0329125	0.0219563	0.0248698	0.024526	0.0205606	0.0151305										-0.00264988	0.000888764	0.00190481	-0.000204717	-0.00298679
0.0331625	0.0242672	0.0249391	0.0197194	0.0188283	0.0228444										-0.000334981	0.000968287	-0.00287885	-0.00189903	0.00478217
0.0334	0.0241993	0.0253655	0.0241659	0.0181636	0.0215814										-0.000399086	0.00140437	0.00158932	-0.00252763	0.00357132
0.03365	0.0237379	0.0234676	0.0197863	0.0207036	0.0207439										-0.000856464	-0.00048322	-0.00276747	5.02401e-05	0.0027886
0.0339	0.0257207	0.0206869	0.0191001	0.0197875	0.0187561										0.00113045	-0.00325369	-0.00343078	-0.000827923	0.000855455
0.0341375	0.0275631	0.0205867	0.0227072	0.0207971	0.0186284										0.00297668	-0.00334422	0.000197968	0.000217515	0.000779478
0.0344	0.0233052	0.0244611	0.0221686	0.0180905	0.0186012										-0.00127695	0.000540993	-0.000316667	-0.00244936	0.000809319
0.03465	0.0217974	0.0250087	0.0224531	0.0208452	0.0227572										-0.00278079	0.0010988	-9.35346e-06	0.000342971	0.00501943
0.0349	0.0257082	0.0252717	0.0222917	0.021806	0.0199591										0.00113413	0.0013721	-0.000147974	0.00134149	0.0022753
0.03515	0.0303004	0.0271538	0.0253947	0.0249462	0.0162156										0.0057303	0.00326442	0.0029778	0.0045193	-0.00141437
0.0354125	0.0218335	0.0235622	0.0246825	0.0205544	0.0192132										-0.00273229	-0.000316384	0.00228948	0.000166871	0.0016395
0.035675	0.0228816	0.0267111	0.021758	0.0191995	0.0147892										-0.00167994	0.0028433	-0.000611083	-0.00114867	-0.00272827
0.0359375	0.0214571	0.0240359	0.0205898	0.021065	0.0169536										-0.00310013	0.000178809	-0.00175541	0.000756108	-0.000507912
0.0362	0.0241248	0.0217981	0.027492	0.020768	0.0156632										-0.000428207	-0.00204818	0.00517064	0.000498321	-0.00174262
0.0364625	0.0227857	0.023541	0.0240447	0.0189715	0.0188496										-0.00176307	-0.000294467	0.00174721	-0.00125899	0.00149938
0.036725	0.0265688	0.0203223	0.0236515	0.0217226	0.0169982										0.00202435	-0.00350243	0.00137785	0.00153119	-0.000296562
0.037	0.0263876	0.0226551	0.0239871	0.0165177	0.0213882										0.00184757	-0.00115825	0.00173841	-0.00363281	0.00415124
0.0372625	0.0243506	0.0238359	0.023824	0.0206346	0.0200281										-0.000185119	3.32367e-05	0.00159918	0.000522994	0.00284623
0.0375375	0.0227571	0.0262315	0.0224572	0.0200221	0.0195882										-0.00177412	0.00244019	0.000257258	-4.87635e-05	0.00246376
0.0378125	0.0220466	0.0234399	0.0232958	0.0176786	0.0165558										-0.00248024	-0.000340085	0.00112076	-0.00235157	-0.000511309
0.0380875	0.0248349	0.0233826	0.0228602	0.0191123	0.0215958										0.000312553	-0.000386119	0.000710054	-0.000877281	0.00458571
0.0383625	0.0257841	0.0225956	0.0224488	0.0185702	0.0167561										0.00126622	-0.00116177	0.000323517	-0.00137888	-0.00019709
0.03865	0.0240707	0.0241997	0.0202173	0.0214856	0.018202										-0.000442409	0.000454119	-0.00188202	0.00157889	0.00130808
0.038925	0.0226161	0.0245413	0.026333	0.0221574	0.0174458										-0.00189254	0.000806998	0.00425858	0.002291	0.000608299
0.0392125	0.025377	0.0238334	0.0237564	0.0193664	0.0174797										0.000873016	0.000110935	0.0017079	-0.000457913	0.00070109
0.0395	0.0274362	0.0223209	0.0208251	0.0187403	0.0174267										0.00293695	-0.00138975	-0.00119743	-0.00104196	0.000706709
0.0397875	0.0241566	0.0232011	0.0211015	0.0176905	0.019605										-0.00033798	-0.000497769	-0.000895167	-0.00204974	0.00294336
0.040075	0.0205292	0.0254666	0.0217031	0.0196821	0.020346										-0.00396073	0.00177954	-0.000267657	-1.62894e-05	0.00374257
0.0403625	0.0241919	0.0254617	0.0249988	0.0207473	0.0148142										-0.000293263	0.00178646	0.00305385	0.00109071	-0.00173126
0.0406625	0.0260104	0.021263	0.0235844	0.024318	0.0144305										0.00153012	-0.00239986	0.00166641	0.00470488	-0.00205471
0.0409625	0.0226955	0.0248342	0.0199939	0.0178696	0.0152659										-0.00177993	0.00118367	-0.00189715	-0.00170007	-0.00115937
0.04125	0.0255827	0.0224633	0.019189	0.0201367	0.0181257										0.001112	-0.00117545	-0.00267625	0.000608572	0.00175771
0.04155	0.0205004	0.0197179	0.0255371	0.0201049	0.0185928										-0.00396543	-0.0039085	0.00369873	0.000620016	0.00228439
0.04185	0.0199683	0.0232886	0.0235137	0.024184	0.013202										-0.00449259	-0.00032553	0.00170221	0.00474224	-0.00304704
0.0421625	0.0220639	0.0199641	0.0213643	0.0202142	0.0149118										-0.00239182	-0.00363715	-0.0004193	0.000817241	-0.0012757
0.0424625	0.0231748	0.0209274	0.0223151	0.0217946	0.0158602										-0.00127604	-0.00266152	0.000558316	0.00244063	-0.000268481
0.042775	0.0231832	0.0211157	0.0241893	0.0197144	0.0144822										-0.00126251	-0.00246038	0.00246039	0.000405107	-0.00158541
0.0430875	0.0186544	0.0251274	0.0222224	0.0183802	0.0139865										-0.0057862	0.00156413	0.000521398	-0.000884594	-0.00202025
0.0434	0.0236196	0.0248304	0.0223963	0.0203856	0.014927										-0.000815863	0.00127994	0.000723139	0.00116528	-0.00101921
0.0437125	0.0238373	0.0236239	0.0230306	0.0196927	0.0162941										-0.000593083	8.62395e-05	0.00138517	0.000516674	0.000408224
0.044025	0.0223536	0.0242714	0.0210656	0.0201517	0.0173786										-0.00207166	0.000746609	-0.000552006	0.00101987	0.0015528
0.04435	0.0221857	0.0241869	0.0240477	0.0157799	0.0151705										-0.00223427	0.000675423	0.0024589	-0.00330598	-0.000593155
0.044675	0.0235514	0.0237568	0.0210471	0.0169044	0.0164691										-0.00086319	0.000258581	-0.000512833	-0.00213575	0.000767419
0.0449875	0.0250938	0.0265633	0.0225558	0.0177147	0.0175672										0.000684321	0.00307791	0.00102353	-0.00128151	0.00192482
0.0453125	0.0242148	0.026919	0.0206787	0.0194381	0.0189151										-0.000189431	0.00344693	-0.000824901	0.000487414	0.00333405
0.04565	0.0209718	0.0242589	0.0222912	0.0180702	0.0131395										-0.00342684	0.000800694	0.000817408	-0.000833333	-0.002378
0.045975	0.0225471	0.0257481	0.0228594	0.0182916	0.0163555										-0.00184624	0.00230313	0.00141428	-0.00056654	0.0008989
0.0463125	0.0210389	0.0231897	0.0213857	0.0186905	0.0162699										-0.00334886	-0.000241484	-2.96231e-05	-0.000120678	0.000876233
0.04665	0.0228335	0.0209348	0.0189077	0.0167101	0.0131246										-0.00154877	-0.00248257	-0.00247792	-0.00205429	-0.0022065
0.0469875	0.0231588	0.0262296	0.0244675	0.0181014	0.0162191										-0.00121796	0.00282607	0.00311152	-0.000616278	0.000950429
0.047325	0.0231745	0.0225818	0.0205183	0.0169914	0.0160289										-0.00119667	-0.000807964	-0.000808044	-0.00167975	0.000822294
0.0476625	0.022258	0.0200291	0.0202053	0.0164403	0.015052										-0.00210772	-0.00334689	-0.00109151	-0.00218438	-9.28082e-05
0.0480125	0.0266908	0.022306	0.0222776	0.0182772	0.0196142										0.0023309	-0.00105569	0.00101141	-0.000299369	0.00453321
0.04835	0.0227251	0.0234356	0.019867	0.018378	0.0189061										-0.00162933	8.7703e-05	-0.00136969	-0.000152343	0.00388629
0.0487	0.0266313	0.0212019	0.0172572	0.0172808	0.014267										0.00228265	-0.00213171	-0.00394893	-0.00120183	-0.000689633
0.04905	0.025211	0.0242272	0.0191431	0.0172373	0.0113479										0.000868009	0.000907836	-0.00203255	-0.00119765	-0.00354575
0.0494125	0.0260786	0.0228388	0.0206023	0.0159202	0.0156447										0.00174161	-0.000465701	-0.000541766	-0.00246555	0.00081583
0.0497625	0.0232411	0.025031	0.0203507	0.018281	0.0155004										-0.00109015	0.00174068	-0.000762981	-5.7283e-05	0.00073384
0.050125	0.0249311	0.0246617	0.019801	0.0208221	0.0239708										0.000605732	0.00138615	-0.00128125	0.0025327	0.00926844
0.0504875	0.0219302	0.0239736	0.020077	0.0178843	0.0143466										-0.00238914	0.000712862	-0.000973756	-0.00035627	-0.000291846
0.05085	0.021896	0.0223448	0.022405	0.0135761	0.0159574										-0.00241744	-0.000901193	0.00138559	-0.00461576	0.00138261
0.0512125	0.0261118	0.0199842	0.0217442	0.0189549	0.0141979										0.00180425	-0.00324705	0.00075604	0.000811569	-0.000313627
0.0515875	0.0204517	0.0186394	0.0196088	0.0202791	0.0124998										-0.00384966	-0.00457665	-0.00134694	0.0021858	-0.0019466
0.05195	0.0216129	0.0247918	0.0197898	0.0162723	0.0150596										-0.00268258	0.00159052	-0.00113475	-0.00177276	0.000675827
0.052325	0.0224887	0.0233201	0.019264	0.016112	0.013824										-0.00180062	0.000134007	-0.00162832	-0.00188333	-0.000495295
0.0527	0.0237158	0.0217296	0.020567	0.0201615	0.0142199										-0.000567309	-0.00144127	-0.00029314	0.00221572	-3.52248e-05
0.0530875	0.0238012	0.0176725	0.0218548	0.0200392	0.0153384										-0.000475639	-0.00548262	0.00102784	0.00214454	0.00114919
0.0534625	0.0197406	0.0225138	0.0187542	0.018274	0.0177941										-0.0045301	-0.00062612	-0.00204062	0.000428614	0.00366838
0.05385	0.0282816	0.0260435	0.0196754	0.0165962	0.0157357										0.00401728	0.00291919	-0.00108632	-0.00119832	0.00167521
0.0542375	0.0230506	0.0230144	0.0223523	0.0155973	0.0166944										-0.00120736	-9.42003e-05	0.00162363	-0.00214662	0.00269882
0.054625	0.0235792	0.0226122	0.0215686	0.0171547	0.0169941										-0.000672488	-0.000480701	0.000872919	-0.00053882	0.00306311
0.055025	0.0227544	0.022978	0.0173072	0.0162976	0.0124512										-0.00149067	-9.87718e-05	-0.0033545	-0.00134397	-0.00141354
0.0554125	0.023665	0.0208655	0.0192539	0.0188674	0.0164091										-0.000573737	-0.00219562	-0.00137489	0.00127601	0.00260821
0.0558125	0.0227911	0.0192489	0.02207	0.0149837	0.0168463										-0.00144111	-0.00379605	0.00147502	-0.0025561	0.00311101
0.0562125	0.0229653	0.0230695	0.0201624	0.0208916	0.0135099										-0.00126038	4.07393e-05	-0.000398768	0.00340319	-0.000160188
0.0566125	0.022755	0.021803	0.019852	0.0185362	0.0139066										-0.00146417	-0.00120971	-0.000675338	0.001099	0.000301406
0.057025	0.0232813	0.0243967	0.0182385	0.0203253	0.0140292										-0.000931071	0.00140065	-0.00225418	0.0029408	0.000490467
0.0574375	0.0240566	0.0196399	0.0196458	0.0176582	0.0137278										-0.00014906	-0.00333953	-0.000812155	0.000326177	0.000255238
0.05785	0.0242254	0.0206685	0.0159175	0.0160579	0.0163803										2.64288e-05	-0.00229441	-0.0045058	-0.00122178	0.00297344
0.0582625	0.0220294	0.021132	0.018127	0.0165875	0.0157034										-0.00216276	-0.00181424	-0.00226173	-0.00064003	0.00236191
0.058675	0.0216392	0.0250839	0.0202795	0.0144664	0.00973272										-0.00254624	0.00215423	-7.47921e-05	-0.00270927	-0.00354373
0.0591	0.0227808	0.0228929	0.022148	0.0150134	0.0143028										-0.00139773	-1.97472e-05	0.00182916	-0.00210892	0.00109297
0.059525	0.0218982	0.0212486	0.0207852	0.0215106	0.0188637										-0.0022734	-0.001647	0.000501784	0.00444152	0.00572004
0.05995	0.0244226	0.0213606	0.0203004	0.0186327	0.0152379										0.000257992	-0.00151801	5.23346e-05	0.0016165	0.00216003
0.060375	0.0236357	0.0205695	0.0171529	0.0184514	0.0143784										-0.000522032	-0.00229203	-0.00305996	0.00148803	0.00136594
0.0608125	0.0218721	0.0237641	0.0224656	0.0167302	0.0133042										-0.00227848	0.000920043	0.00228905	-0.000179034	0.000358702
0.06125	0.0228735	0.0224511	0.0180588	0.0171234	0.0143104										-0.00126999	-0.000375511	-0.00208159	0.00026811	0.00143149
0.0616875	0.0248308	0.020478	0.0248708	0.0165528	0.0165308										0.000694474	-0.00233113	0.00476645	-0.000248802	0.00371801
0.062125	0.0235639	0.023257	0.0193276	0.0143264	0.0136996										-0.000565246	0.000465402	-0.000740746	-0.00242162	0.00095249
0.062575	0.0201952	0.0247138	0.0185865	0.0160715	0.0134803										-0.00392667	0.00194014	-0.00144481	-0.000621643	0.00080039
0.0630125	0.0198838	0.025222	0.0185882	0.0142935	0.0132474										-0.00423095	0.00246572	-0.00140732	-0.00234649	0.000632436
0.0634625	0.0224816	0.0243364	0.0196904	0.0169593	0.012083										-0.0016258	0.00159804	-0.000268334	0.000373731	-0.000465598
0.063925	0.0262998	0.0206676	0.0205686	0.018134	0.00882429										0.00219993	-0.00205232	0.000647682	0.00160421	-0.00365652
0.064375	0.0236183	0.023575	0.0175914	0.015896	0.012424										-0.000474272	0.000872903	-0.00229284	-0.00057979	8.74081e-06
0.0648375	0.0210979	0.0202128	0.0234409	0.0150223	0.0162064										-0.00298713	-0.00247096	0.00359422	-0.0013981	0.003858
0.0653	0.0227517	0.0230239	0.0175746	0.019525	0.010539										-0.00132581	0.000358524	-0.00223458	0.00315972	-0.0017429
0.065775	0.0229017	0.0220307	0.0215474	0.0156332	0.0143974										-0.00116809	-0.000615859	0.00177669	-0.000675748	0.00218336
0.0662375	0.0246156	0.0229111	0.016948	0.0160125	0.0160884										0.000553285	0.000282887	-0.00278542	-0.000241727	0.00394001
0.0667125	0.0243754	0.0220187	0.0188436	0.0147976	0.0130963										0.000320781	-0.000590714	-0.00085149	-0.00140074	0.00101485
0.0671875	0.0226661	0.0195788	0.0207088	0.0173063	0.00949821										-0.00138075	-0.00301189	0.00105192	0.00116365	-0.00251674
0.0676625	0.0217862	0.0199584	0.0209537	0.0183582	0.0161468										-0.00225293	-0.00261352	0.00133485	0.00227104	0.00419797
0.06815	0.0225987	0.0206291	0.019327	0.0167851	0.014221										-0.00143252	-0.00192363	-0.000252761	0.000754642	0.0023395
0.0686375	0.0250074	0.0240679	0.0220613	0.0197748	0.0137132										0.000984081	0.00153443	0.0025204	0.00380079	0.00189852
0.069125	0.0243436	0.0256685	0.0177735	0.0180471	0.010893										0.000328125	0.00315417	-0.00172853	0.0021293	-0.00085516
0.069625	0.0230645	0.023756	0.0169398	0.0188484	0.0119232										-0.000942849	0.00126133	-0.00252249	0.00298809	0.000242669
0.0701125	0.0251422	0.0206299	0.0195404	0.0168264	0.0127305										0.00114276	-0.0018456	0.000116708	0.00102185	0.00111552
0.0706125	0.0224259	0.0206217	0.0172466	0.0133528	0.00939223										-0.00156544	-0.00183413	-0.00213749	-0.00239485	-0.00215606
0.071125	0.0212389	0.0214663	0.0171048	0.0166191	0.0170026										-0.00274411	-0.000969472	-0.00223889	0.00092958	0.00552218
0.071625	0.0249137	0.0231994	0.0178626	0.0168587	0.0141278										0.000938712	0.000783264	-0.00144165	0.00122571	0.00271324
0.0721375	0.0218577	0.0233255	0.0179406	0.0172922	0.0110406										-0.00210898	0.000929403	-0.00132342	0.00171675	-0.000307038
0.07265	0.0231077	0.0223541	0.0186779	0.018771	0.0104107										-0.000850695	-2.20332e-05	-0.000546042	0.00325292	-0.00087046
0.0731625	0.0221042	0.0235214	0.0185322	0.0163737	0.012343										-0.00184595	0.00116537	-0.000651644	0.000912752	0.00112787
0.0736875	0.0241044	0.0214416	0.0178194	0.0161585	0.0134164										0.000162804	-0.000894048	-0.00132349	0.000755779	0.00226834
0.0742125	0.0241395	0.0218888	0.0211912	0.015121	0.0145134										0.000206335	-0.000426311	0.00208907	-0.00022374	0.00343196
0.0747375	0.0227903	0.0223193	0.0169412	0.0164397	0.0159455										-0.00113438	2.45543e-05	-0.00212021	0.00115273	0.00493014
0.075275	0.0191292	0.020982	0.0163091	0.0157558	0.0142004										-0.00478685	-0.00129178	-0.0027107	0.000527586	0.00325222
0.0758125	0.022887	0.0210932	0.017508	0.0171683	0.0109697										-0.0010203	-0.00115977	-0.00147031	0.00199864	8.81873e-05
0.07635	0.024921	0.0214956	0.0164762	0.0150071	0.0113314										0.00102233	-0.000736473	-0.00246074	-0.000104225	0.000516041
0.0768875	0.0218764	0.0201128	0.0184265	0.0102894	0.0122066										-0.00201358	-0.00209853	-0.000469213	-0.00476388	0.00145698
0.0774375	0.0227982	0.02166	0.0170273	0.0149087	0.0119721										-0.00108299	-0.000529963	-0.00182629	-8.55077e-05	0.00128915
0.0779875	0.0247764	0.0201682	0.0172327	0.0157835	0.0103009										0.000904125	-0.00200055	-0.00157886	0.000848018	-0.000315892
0.0785375	0.021515	0.0209774	0.0216091	0.0161598	0.0116227										-0.00234844	-0.00117008	0.00283937	0.00128289	0.00107149
0.0791	0.0233688	0.0228945	0.0172075	0.0152191	0.0132142										-0.000485592	0.000768735	-0.00151954	0.000401693	0.00272968
0.0796625	0.0219892	0.0208128	0.0173893	0.0137433	0.0121382										-0.00185617	-0.00129139	-0.00129515	-0.00101485	0.00171967
0.080225	0.0245857	0.0193557	0.017795	0.0151802	0.0121697										0.000749329	-0.00272682	-0.000846956	0.000481082	0.00181674
0.0808	0.0221884	0.0212073	0.0148942	0.0158394	0.0114612										-0.00163872	-0.000853092	-0.00370446	0.00120031	0.00117478
0.081375	0.0235705	0.0231959	0.0187398	0.0130144	0.00929196										-0.00024743	0.00115756	0.000184373	-0.00156499	-0.000928586
0.08195	0.022246	0.0207742	0.0176982	0.0134011	0.0142572										-0.00156266	-0.00124214	-0.000814139	-0.00111891	0.00410202
0.0825375	0.02264	0.0198117	0.0139683	0.014903	0.00941804										-0.00115923	-0.00218214	-0.00450016	0.000443367	-0.000670854
0.083125	0.0224824	0.0219383	0.0179885	0.0106269	0.0127849										-0.00130742	-3.305e-05	-0.000436299	-0.00377265	0.0027617
0.0837125	0.0241702	0.0242318	0.0184173	0.0121188	0.0106085										0.000389758	0.00228286	3.61286e-05	-0.00222104	0.000650497
0.0843	0.0239544	0.0208883	0.0158045	0.0144509	0.0103395										0.0001834	-0.00103821	-0.00253315	0.000170479	0.000446087
0.0849	0.0218101	0.0185682	0.0192118	0.011281	0.010477										-0.0019513	-0.00333546	0.000918483	-0.00293895	0.000649017
0.0855	0.0235482	0.0226125	0.0157404	0.0115185	0.00781261										-0.000203659	0.000731657	-0.00250882	-0.00264136	-0.00195051
0.0861125	0.0220175	0.0204147	0.0177262	0.0144373	0.0078088										-0.00172458	-0.0014429	-0.000478006	0.000338403	-0.00188867
0.086725	0.0255118	0.0209513	0.0189781	0.015953	0.0114971										0.0017795	-0.000882974	0.000818708	0.00191485	0.00186473
0.0873375	0.0252148	0.021178	0.0181599	0.0119832	0.0109797										0.00149226	-0.000633135	4.51779e-05	-0.00199462	0.00141185
0.08795	0.0225248	0.0236253	0.0172031	0.0132452	0.0116015										-0.00118791	0.00183733	-0.000867075	-0.000672624	0.00209753
0.088575	0.0237419	0.0218641	0.018139	0.0125894	0.0124767										3.9174e-05	9.98036e-05	0.000114106	-0.0012674	0.00303748
0.0892125	0.0240604	0.0226035	0.0174496	0.016225	0.0093694										0.000367812	0.000863265	-0.000529224	0.00243001	-4.48198e-06
0.0898375	0.0213705	0.0226878	0.0172542	0.0131612	0.00847321										-0.00231218	0.000971059	-0.000679575	-0.000573592	-0.000837162
0.090475	0.0216552	0.0215888	0.0169249	0.0146177	0.0106167										-0.00201725	-0.000103861	-0.000963138	0.000944052	0.00137052
0.0911125	0.0230055	0.0203747	0.0187257	0.013362	0.0130702										-0.000656837	-0.00129403	0.000883317	-0.000250873	0.00388767
0.0917625	0.023711	0.0190916	0.0181852	0.0105433	0.0131477										5.89321e-05	-0.00255279	0.000389215	-0.003008	0.00402938
0.0924125	0.0229256	0.0194272	0.0169689	0.0129568	0.00848788										-0.000716066	-0.00219283	-0.000780853	-0.000533145	-0.000566732
0.0930625	0.0206164	0.019525	0.0176249	0.0119933	0.0111449										-0.00301498	-0.00207068	-7.87877e-05	-0.00143581	0.00215341
0.093725	0.0217849	0.0212291	0.0171507	0.0145022	0.0107933										-0.00183599	-0.000341844	-0.000506153	0.00113488	0.00186547
0.0943875	0.0246887	0.0178565	0.01912	0.0132337	0.00807511										0.00107832	-0.00368968	0.00150981	-7.22248e-05	-0.000789659
0.0950625	0.0216118	0.0217856	0.0165825	0.0126903	0.00775663										-0.00198788	0.000264552	-0.000980307	-0.000553545	-0.00104448
0.095725	0.0221629	0.0218973	0.0142534	0.0106261	0.00602511										-0.0014263	0.000400886	-0.00326303	-0.00255703	-0.00271412
0.0964125	0.0233129	0.0205815	0.0185615	0.0104889	0.0103455										-0.000265414	-0.000889332	0.00109306	-0.0026317	0.00166985
0.0970875	0.0239012	0.0222168	0.0149026	0.0127835	0.00830092										0.000333582	0.000771034	-0.00251899	-0.000276081	-0.000312893
0.097775	0.0217004	0.0209323	0.0183572	0.0132134	0.0090675										-0.00185636	-0.000488011	0.000983239	0.000215619	0.000516038
0.0984625	0.0213607	0.02066	0.0166118	0.0104677	0.00650908										-0.00218517	-0.000734868	-0.00071469	-0.0024686	-0.00198065
0.0991625	0.0229879	0.0194524	0.0157692	0.0120354	0.00734739										-0.000546944	-0.00191663	-0.00150921	-0.000838777	-0.0010801
0.0998625	0.0225838	0.0194176	0.0151545	0.011728	0.0108873										-0.000939973	-0.0019256	-0.00207591	-0.00108434	0.00252145
0.100575	0.0216669	0.0187005	0.0175406	0.0143604	0.00869821										-0.00184558	-0.00261649	0.000358893	0.00161049	0.000394393
0.101287	0.0216384	0.0192598	0.0172216	0.0124166	0.0103748										-0.00186289	-0.00203108	8.83215e-05	-0.000271217	0.00213242
0.102	0.0243533	0.0216049	0.0170227	0.0140625	0.00683869										0.000863283	0.000340192	-6.22471e-05	0.00143645	-0.00134288
0.102725	0.02083	0.0214815	0.0203936	0.0112346	0.00989359										-0.00264868	0.000243386	0.00335766	-0.00132917	0.00177324
0.10345	0.0237335	0.0210785	0.0165558	0.0111269	0.00705391										0.000266262	-0.000133084	-0.000431315	-0.0013748	-0.00100584
0.104175	0.0234949	0.0214149	0.0138031	0.0105636	0.00829277										3.90711e-05	0.000229807	-0.00313541	-0.00187654	0.000292975
0.104912	0.0217683	0.0194869	0.0172118	0.0116188	0.00953408										-0.00167598	-0.00167131	0.000322531	-0.000759191	0.00159459
0.10565	0.0233044	0.0202551	0.0147667	0.0109843	0.00652293										-0.000128257	-0.000876241	-0.00207345	-0.00133184	-0.00135681
0.1064	0.0217634	0.0189486	0.0161624	0.00893021	0.00779494										-0.00165752	-0.00215551	-0.000628062	-0.00332347	-2.4732e-05
0.10715	0.0230982	0.0205348	0.0141787	0.0108259	0.00770962										-0.000310985	-0.000542158	-0.00256221	-0.00136579	-5.06427e-05
0.107913	0.0212457	0.0171899	0.0151572	0.0101965	0.00993136										-0.00215148	-0.00385936	-0.00153346	-0.00193245	0.00223088
0.108675	0.0232349	0.0199432	0.0186923	0.0136669	0.00768598										-0.00015042	-0.00107855	0.00205155	0.00160009	4.45492e-05
0.109438	0.0209501	0.0189625	0.014036	0.0139894	0.00884549										-0.00242327	-0.00203172	-0.00255488	0.00198448	0.00126253
0.110212	0.0229082	0.0221717	0.0164626	0.014187	0.00799956										-0.000453016	0.00120541	-7.79021e-05	0.00224432	0.000475268
0.110987	0.0236006	0.0201744	0.0148904	0.0107147	0.00810609										0.00025148	-0.000763995	-0.00159997	-0.00116603	0.000639865
0.111775	0.0195555	0.0173492	0.0141599	0.0118348	0.00982728										-0.00378133	-0.00356097	-0.00227956	1.66053e-05	0.00241944
0.112562	0.0204422	0.0193448	0.0148534	0.0112229	0.00998598										-0.00288237	-0.00153711	-0.00153549	-0.000533341	0.00263578
0.11335	0.0229846	0.0192668	0.0168105	0.0083745	0.00887592										-0.000327697	-0.00158691	0.000472014	-0.00332006	0.00158278
0.11415	0.0219563	0.0188201	0.0164094	0.00939624	0.00762375										-0.0013435	-0.00200508	0.00012193	-0.00223618	0.000387867
0.114963	0.0187243	0.0207454	0.0148181	0.0118707	0.00715799										-0.00456291	-5.08235e-05	-0.00141776	0.000300969	-2.03852e-05
0.115763	0.020971	0.0192657	0.0165243	0.0125269	0.00903897										-0.00230373	-0.00150198	0.000339078	0.00101846	0.00191652
0.116587	0.0235653	0.0207763	0.0156673	0.0114465	0.0107797										0.000303362	3.78892e-05	-0.000466103	6.45078e-07	0.00371421
0.117413	0.021961	0.018444	0.0134871	0.00905331	0.00730609										-0.00128816	-0.00226516	-0.00259448	-0.00233026	0.000296948
0.118238	0.0213139	0.0222481	0.014889	0.0114411	0.00692103										-0.00192237	0.0015681	-0.00114107	0.000119279	-3.24689e-05
0.119062	0.0219137	0.0195543	0.0152974	0.00764651	0.00883408										-0.00130987	-0.00109654	-0.000681415	-0.00361405	0.00193548
0.119912	0.0220468	0.0183894	0.0161596	0.0104908	0.00707239										-0.00116356	-0.00223153	0.000233429	-0.000707076	0.000229743
0.12075	0.0243004	0.0193736	0.0153088	0.0092495	0.00753489										0.00110295	-0.0012178	-0.000565738	-0.00188705	0.000746725
0.1216	0.0237012	0.0196293	0.0161561	0.00969896	0.00717158										0.000516906	-0.000932248	0.000333703	-0.00137586	0.000437993
0.122463	0.0214243	0.0224456	0.0139618	0.0127481	0.00824331										-0.00174666	0.0019143	-0.00180787	0.00173551	0.00156446
0.123325	0.0215085	0.0195339	0.0146518	0.00938429	0.00461342										-0.00164912	-0.000967233	-0.00106549	-0.00156671	-0.00201145
0.124187	0.0214781	0.0221	0.0138844	0.010475	0.00700989										-0.00166625	0.00162889	-0.00178069	-0.000414796	0.000438313
0.125062	0.0220357	0.0180041	0.0139874	0.0095438	0.00542946										-0.00109516	-0.00243655	-0.00162496	-0.00128446	-0.0010887
0.12595	0.0195313	0.0202948	0.0156931	0.00735304	0.00573679										-0.00358583	-0.000114914	0.000134031	-0.00341322	-0.000727848
0.126838	0.0218941	0.0189144	0.0159882	0.0110044	0.00741315										-0.0012094	-0.00146454	0.000482176	0.000299641	0.00100133
0.127725	0.0220319	0.0191644	0.013205	0.0119653	0.00746288										-0.00105799	-0.00118382	-0.00224824	0.00132145	0.00110314
0.128625	0.0232463	0.0193198	0.0150053	0.013496	0.00543815										0.000170237	-0.000997289	-0.000394713	0.00291348	-0.000869427
0.129537	0.0224533	0.0164859	0.0152914	0.0132441	0.00584549										-0.000608701	-0.00379981	-5.48576e-05	0.00272321	-0.000409937
0.130437	0.0215936	0.0196565	0.0158803	0.0105873	0.00874793										-0.00145468	-0.000598186	0.000586759	0.00012674	0.00254329
0.131362	0.0237142	0.0184109	0.0131072	0.00776227	0.00577158										0.000680138	-0.00181208	-0.00213237	-0.00263678	-0.000381562
0.132288	0.023108	0.0159081	0.0117425	0.0118454	0.00797076										8.80614e-05	-0.00428306	-0.00344329	0.0015074	0.00186848
0.133213	0.0214512	0.0157282	0.012424	0.00743265	0.00455065										-0.00155459	-0.00443133	-0.00270832	-0.00284492	-0.00150151
0.13415	0.0228536	0.0173981	0.013092	0.0117394	0.00562402										-0.000137826	-0.00272952	-0.00198651	0.00152258	-0.000378062
0.1351	0.021399	0.016863	0.0143629	0.0104337	0.00803244										-0.00157794	-0.00323224	-0.00066123	0.000277901	0.00208043
0.13605	0.0204873	0.0180261	0.016895	0.0100639	0.00567103										-0.00247514	-0.00203693	0.00192492	-3.14423e-05	-0.000231604
0.137	0.0212688	0.0192717	0.0157838	0.0116294	0.00924331										-0.00167915	-0.000759076	0.000867592	0.00159402	0.00338937
0.137963	0.0212558	0.0190418	0.0135148	0.00879081	0.00759114										-0.00167753	-0.000956403	-0.00134715	-0.00118431	0.00178586
0.138938	0.0206262	0.0193301	0.01282	0.00881146	0.00813244										-0.00229232	-0.000635191	-0.00198732	-0.0011032	0.00237573
0.139913	0.0191438	0.0186448	0.0130439	0.0103922	0.00598571										-0.00375985	-0.0012877	-0.00170901	0.000537439	0.000276874
0.1409	0.0222846	0.0181201	0.0157654	0.0079889	0.00594522										-0.000604105	-0.00177928	0.00106724	-0.0018057	0.000284157
0.141888	0.0214854	0.0181579	0.0153379	0.0076389	0.0049925										-0.00138831	-0.0017084	0.000694343	-0.00209607	-0.000621433
0.142888	0.0204946	0.0192763	0.0136931	0.0102245	0.00614739										-0.00236392	-0.000556491	-0.00089557	0.000549339	0.000580463
0.143888	0.0221851	0.0180019	0.0112135	0.00857831	0.00614033										-0.000658299	-0.0017976	-0.00332056	-0.0010376	0.000619713
0.1449	0.0226167	0.0182532	0.0132857	0.0101096	0.00531614										-0.000211477	-0.00151257	-0.00119328	0.000553069	-0.000158292
0.145925	0.0190669	0.0180894	0.0116387	0.0105873	0.00527293										-0.00374572	-0.0016424	-0.00278489	0.0010904	-0.000155425
0.14695	0.0210368	0.015975	0.0140762	0.00974026	0.00717674										-0.00176042	-0.00372287	-0.000292283	0.000302445	0.00179376
0.147975	0.0200775	0.0161772	0.0146395	0.01005	0.00579793										-0.00270421	-0.00348684	0.000325836	0.000670724	0.000459654
0.149013	0.0214365	0.0170035	0.0149833	0.00876064	0.0056675										-0.00132961	-0.00262627	0.000724781	-0.000560002	0.000373799
0.150063	0.019702	0.0195614	0.0118808	0.00850575	0.00583734										-0.00304833	-3.38802e-05	-0.00232214	-0.000756111	0.000588038
0.151125	0.0215716	0.0181777	0.0152529	0.00950929	0.00811451										-0.00116281	-0.00138276	0.00110572	0.000306298	0.00290942
0.152175	0.0215362	0.0176997	0.0134931	0.00841581	0.00894658										-0.00118237	-0.00182641	-0.000599163	-0.000729538	0.00378453
0.15325	0.0201569	0.0189315	0.0127113	0.00933972	0.00548869										-0.0025456	-0.000559542	-0.00132506	0.000252812	0.000370016
0.154325	0.0227721	0.0181263	0.0148743	0.00950548	0.00779413										8.57156e-05	-0.00132973	0.000893554	0.000476429	0.00271814
0.155412	0.0217131	0.0178282	0.0126675	0.00610168	0.00408978										-0.000956989	-0.00159255	-0.00125737	-0.00286946	-0.000943735
0.1565	0.0219324	0.0186473	0.0148836	0.00987804	0.00693163										-0.000721434	-0.000738305	0.00101426	0.000964289	0.00193995
0.1576	0.021733	0.0184394	0.0127034	0.00872423	0.00249875										-0.000904469	-0.00091067	-0.00111002	-0.000132083	-0.00245132
0.1587	0.0208004	0.0171087	0.0126238	0.0115533	0.00539956										-0.00182067	-0.00220595	-0.00113409	0.00275384	0.00049044
0.159825	0.0200982	0.0170345	0.0120268	0.00801717	0.00436804										-0.00250609	-0.00224401	-0.00167462	-0.000724759	-0.000499896
0.160938	0.0209191	0.0179704	0.0126912	0.00900304	0.00562456										-0.00166861	-0.00127249	-0.000954675	0.000317448	0.000796701
0.162075	0.0209699	0.017413	0.0128202	0.00789842	0.00817619										-0.00160089	-0.00179351	-0.000769202	-0.000730221	0.00338859
0.163212	0.0190251	0.0181568	0.0111004	0.00871119	0.00440337										-0.00352885	-0.00101354	-0.00243299	0.0001389	-0.000344648
0.16435	0.0227716	0.0153435	0.0119893	0.00759407	0.00390663										0.000234493	-0.00379071	-0.00148837	-0.000922416	-0.00080243
0.1655	0.0248131	0.0170905	0.0147705	0.00930901	0.00503761										0.0022931	-0.00200726	0.00134888	0.000848322	0.000367251
0.166662	0.021499	0.0180945	0.0112197	0.00744814	0.00536505										-0.00100384	-0.000966476	-0.0021457	-0.00095678	0.000733137
0.167838	0.0211754	0.0175179	0.0132346	0.008587	0.00595364										-0.0013101	-0.00150606	-7.41991e-05	0.000237906	0.00135996
0.169013	0.0219558	0.0181209	0.0124053	0.00748293	0.00674223										-0.000512328	-0.00086616	-0.0008474	-0.000811001	0.00218608
0.1702	0.0224335	0.0192141	0.013161	0.00759081	0.00585527										-1.71127e-05	0.000264226	-3.53335e-05	-0.000648001	0.00133639
0.171387	0.0223729	0.0169035	0.0109558	0.00948836	0.00458081										-6.02348e-05	-0.0020093	-0.0021845	0.00130406	9.85373e-05
0.1726	0.0207455	0.01695	0.0142357	0.00920793	0.00373163										-0.00166984	-0.00192506	0.00115225	0.00107871	-0.000713901
0.1738	0.0209903	0.0177456	0.00945693	0.00708755	0.00475962										-0.00140738	-0.00109214	-0.00357068	-0.000987795	0.000349793
0.175025	0.0191449	0.0167318	0.01233	0.00927776	0.00356913										-0.00323479	-0.00206808	-0.000640916	0.0012568	-0.000804899
0.17625	0.0203101	0.0191774	0.0117705	0.00751064	0.00368815										-0.00205163	0.000415383	-0.00114414	-0.000456565	-0.000650728
0.177487	0.0222816	0.0166954	0.0124925	0.00795276	0.00424902										-6.20654e-05	-0.00202862	-0.000365663	3.92122e-05	-5.50118e-05
0.178725	0.0227368	0.01516	0.0105895	0.00855521	0.00369467										0.000411188	-0.00352596	-0.00221252	0.000694737	-0.000575122
0.179988	0.0196411	0.0171003	0.0131048	0.00750684	0.00482266										-0.00266603	-0.00154711	0.000359568	-0.000300115	0.000587152
0.18125	0.0223751	0.0179119	0.0131564	0.00726961	0.00490962										8.63294e-05	-0.000696951	0.000467636	-0.000484499	0.000707725
0.182513	0.0207422	0.0168464	0.0125838	0.00578646	0.00391478										-0.00152817	-0.00172405	-4.88239e-05	-0.00191539	-0.000254097
0.183787	0.0217457	0.0159785	0.0105409	0.00794244	0.00277429										-0.000506115	-0.00255338	-0.00203557	0.000292677	-0.00136191
0.185075	0.0219664	0.0140744	0.0124719	0.00682369	0.00570908										-0.000266765	-0.00441855	-4.8177e-05	-0.000774044	0.00160529
0.186375	0.0204514	0.0172228	0.0118211	0.00583727	0.00169739										-0.00176286	-0.00123104	-0.000642457	-0.00170858	-0.00237431
0.187688	0.0208531	0.0162049	0.0128042	0.00563374	0.0035031										-0.00134222	-0.00220957	0.000397389	-0.00186036	-0.000536823
0.189	0.0197126	0.0171478	0.0112235	0.00761472	0.0056175										-0.00246374	-0.00122739	-0.00112707	0.000171695	0.00160872
0.190325	0.0210213	0.0183649	0.012017	0.00897858	0.00616614										-0.00113592	2.92394e-05	-0.000277205	0.0015865	0.0021882
0.19165	0.0217341	0.0172807	0.0106781	0.00672831	0.00470011										-0.000404041	-0.00101562	-0.00156008	-0.000613464	0.000752394
0.193	0.0206745	0.017607	0.0127765	0.0066707	0.00356614										-0.00144411	-0.000649278	0.000594906	-0.000620457	-0.000351382
0.19435	0.0193862	0.0177693	0.0101996	0.00768727	0.00478788										-0.00271302	-0.000447198	-0.0019258	0.000446091	0.000899945
0.195713	0.0187063	0.0164459	0.0103515	0.00742668	0.00462456										-0.00337334	-0.00173047	-0.00171758	0.000235302	0.000765902
0.197075	0.0201191	0.0166144	0.0114148	0.00723646	0.00337647										-0.00194104	-0.00152205	-0.000598408	9.4218e-05	-0.000453536
0.198463	0.0200925	0.016631	0.0115001	0.00568972	0.0032569										-0.0019478	-0.00146492	-0.000456592	-0.0014031	-0.000544489
0.19985	0.0191055	0.0182524	0.00990666	0.00605113	0.00509766										-0.00291493	0.000196934	-0.00199405	-0.000992942	0.00132428
0.20125	0.0195743	0.0168429	0.0121803	0.00668646	0.00388353										-0.0024262	-0.00117195	0.000335697	-0.000309063	0.000137828
0.202662	0.0197262	0.0146891	0.0116667	0.00728075	0.00467185										-0.00225417	-0.00328493	-0.000121741	0.00033355	0.000953481
0.204075	0.0217713	0.0161467	0.0102798	0.00549026	0.0063406										-0.000188955	-0.00178661	-0.00145295	-0.00140923	0.00264902
0.2055	0.0204289	0.015507	0.00977704	0.00672994	0.00341152										-0.0015111	-0.00238538	-0.00189988	-0.000122086	-0.000253617
0.20695	0.0199218	0.0167054	0.0108895	0.00548918	0.0026406										-0.00199759	-0.00114553	-0.00073107	-0.0013152	-0.000998207
0.208387	0.0192099	0.0144022	0.0108031	0.00591852	0.00377022										-0.00268919	-0.00340784	-0.000762124	-0.000839276	0.000156953
0.20985	0.0219794	0.0184342	0.0118697	0.00582668	0.00375092										0.000101068	0.000665772	0.00036036	-0.000884356	0.000163102
0.211325	0.0199946	0.0163606	0.00894198	0.00549081	0.00530147										-0.00186288	-0.00136614	-0.00251145	-0.00117373	0.00173874
0.2128	0.0204792	0.0172195	0.0101029	0.00590874	0.00379413										-0.00135758	-0.000465602	-0.00129513	-0.000709946	0.000255944
0.214288	0.0188449	0.0148992	0.0116365	0.00672505	0.0046069										-0.00297087	-0.0027442	0.000294039	0.000151961	0.00109293
0.215788	0.0212555	0.0161747	0.0101425	0.00481771	0.00431261										-0.000539189	-0.0014267	-0.00114452	-0.00171005	0.000822507
0.2173	0.0205995	0.0143541	0.0110925	0.00500657	0.0020906										-0.00117395	-0.00320522	-0.000139091	-0.00147616	-0.00137598
0.218812	0.0172061	0.016569	0.0097428	0.00433863	0.00433217										-0.00454625	-0.000948306	-0.00143385	-0.00209971	0.00088859
0.22035	0.0184677	0.0173046	0.0100279	0.00425657	0.00436234										-0.00326305	-0.000170185	-0.00109336	-0.00213728	0.000941615
0.221887	0.0202517	0.0157503	0.0124643	0.00453564	0.00314984										-0.00145762	-0.0016822	0.00139797	-0.00181439	-0.00024856
0.223438	0.0201732	0.0172766	0.00939823	0.00684869	0.00444956										-0.00151454	-0.000113298	-0.00161311	0.000542228	0.00107318
0.225	0.0214444	0.015253	0.00863111	0.00640086	0.00397375										-0.000221605	-0.00209426	-0.00232538	0.000137633	0.00061902
0.226575	0.0196626	0.0140353	0.0101912	0.00591064	0.00583516										-0.00198152	-0.00326907	-0.000710498	-0.000309644	0.00250176
0.228162	0.0197031	0.0159304	0.00930503	0.00667124	0.00548625										-0.00191902	-0.00133095	-0.00154189	0.000493573	0.00217383
0.22975	0.018946	0.0161614	0.010945	0.00523972	0.00282429										-0.0026541	-0.00105711	0.000152358	-0.000895947	-0.000467619
0.231363	0.0217139	0.0149695	0.0110254	0.00626146	0.00472429										0.000136123	-0.0022056	0.000287451	0.000167806	0.00145271
0.232975	0.0194028	0.0140223	0.00988383	0.005337	0.00232755										-0.00215278	-0.00310973	-0.000799995	-0.000715306	-0.000924194
0.234612	0.0197297	0.0148538	0.00895041	0.00660222	0.00174141										-0.00180334	-0.00223458	-0.00167895	0.000591247	-0.00149068
0.23625	0.0199778	0.0167511	0.00906943	0.00510304	0.00379685										-0.00153272	-0.000293819	-0.00150593	-0.00086722	0.000583941
0.2379	0.020652	0.0175234	0.00989198	0.00653646	0.00107918										-0.000835897	0.00052207	-0.000629488	0.000606576	-0.00211487
0.239562	0.0201501	0.0161448	0.00885856	0.00403347	0.00287185										-0.00131504	-0.000812726	-0.00160914	-0.00185639	-0.000303677
0.241238	0.0196028	0.0157329	0.00929742	0.00762749	0.00241967										-0.00183941	-0.00118077	-0.00111656	0.00177735	-0.000737631
0.242925	0.0214786	0.015941	0.00935965	0.0050601	0.00420119										5.94274e-05	-0.000928613	-0.00100078	-0.000750697	0.00106177
0.244625	0.0208971	0.0153247	0.0105849	0.00454488	0.00300092										-0.00049894	-0.00150077	0.000277949	-0.00122691	-0.000120936
0.246325	0.0211724	0.0143187	0.00866128	0.00652342	0.0037675										-0.00020056	-0.00246279	-0.00159275	0.000789991	0.000662763
0.24805	0.0210686	0.0146823	0.00960231	0.00517151	0.0036675										-0.000280959	-0.0020548	-0.000598525	-0.000523612	0.000579694
0.249787	0.0192963	0.0167421	0.0116213	0.00560874	0.00261831										-0.00202972	4.94847e-05	0.00147354	-4.84566e-05	-0.00045288
0.251525	0.0185865	0.0155155	0.0110238	0.00593347	0.0034675										-0.00271601	-0.00113282	0.000928531	0.000313591	0.000412496
0.253287	0.0190735	0.0154261	0.00939959	0.00550602	0.00391342										-0.00220529	-0.00117748	-0.000642909	-7.66512e-05	0.000874407
0.255062	0.0206417	0.0147236	0.0101806	0.00625684	0.00256098										-0.000613186	-0.00183508	0.00019067	0.000711008	-0.000462355
0.256837	0.0201629	0.0165331	0.00983764	0.00633945	0.00200609										-0.00106814	1.90799e-05	-0.000100195	0.000829835	-0.00100198
0.258637	0.0199707	0.0158323	0.00907106	0.00557124	0.00208408										-0.00123613	-0.000636675	-0.000814505	9.77292e-05	-0.000908916
0.260437	0.0205338	0.0153236	0.0105175	0.00633483	0.00328217										-0.000648998	-0.00110053	0.000683692	0.000896796	0.000303851
0.262262	0.0199599	0.0157641	0.0104694	0.00627559	0.00188109										-0.00119854	-0.000614787	0.000687502	0.000872905	-0.00108276
0.264087	0.0209351	0.0149038	0.00815312	0.00504488	0.00343734										-0.000198948	-0.00143008	-0.00157744	-0.000323071	0.000487568
0.265938	0.0188118	0.0163467	0.0108629	0.00436282	0.00189658										-0.0022977	5.83024e-05	0.0011839	-0.000970529	-0.0010393
0.267787	0.0192275	0.0150454	0.00900503	0.00638075	0.00430527										-0.00185741	-0.00119788	-0.000623029	0.00108136	0.00138289
0.269662	0.0197582	0.0175527	0.00929307	0.00587804	0.0035194										-0.00130187	0.00135504	-0.000283867	0.000612465	0.000610323
0.27155	0.0210071	0.0157462	0.00990068	0.00654597	0.00308869										-2.80078e-05	-0.000405808	0.00037466	0.00131384	0.000192639
0.273438	0.0192025	0.0153679	0.00866726	0.00579896	0.004655										-0.00180773	-0.000738628	-0.000808394	0.000599663	0.0017716
0.27535	0.0208384	0.0148462	0.0086178	0.00361662	0.00318924										-0.000146708	-0.00121458	-0.000807397	-0.00155003	0.000318298
0.277275	0.0193256	0.0168022	0.00958546	0.00360548	0.00342321										-0.00163421	0.000787253	0.000210504	-0.0015289	0.000564449
0.279213	0.020124	0.0153312	0.00939062	0.00462749	0.0018175										-0.000810454	-0.000637742	6.56832e-05	-0.000475013	-0.00102934
0.281163	0.0194726	0.0156543	0.0096428	0.00684461	0.00226098										-0.00143633	-0.000268672	0.000367622	0.00177359	-0.000574224
0.283125	0.0199754	0.0144399	0.00923302	0.00301037	0.00283815										-0.000908026	-0.00143706	7.34623e-06	-0.00202957	1.43223e-05
0.2851	0.0191406	0.0154296	0.00870747	0.00506418	0.00268706										-0.00171711	-0.000401319	-0.000468925	5.49228e-05	-0.000125652
0.287088	0.0184419	0.0148329	0.00996209	0.00521092	0.00354467										-0.00238995	-0.000951933	0.000834724	0.000231969	0.000742813
0.289088	0.0192069	0.0154812	0.0101148	0.00483918	0.0037281										-0.0015991	-0.000257409	0.0010362	-0.000109863	0.000936836
0.291113	0.0197764	0.0153133	0.00851508	0.00435901	0.00353679										-0.00100337	-0.000378868	-0.00051473	-0.000560331	0.000755942
0.293137	0.0198865	0.0161435	0.00864878	0.0027563	0.00134576										-0.000867231	0.000497494	-0.000332832	-0.00213395	-0.001425
0.295188	0.0207642	0.0159269	0.00623899	0.00506255	0.00311451										3.68597e-05	0.000327473	-0.00269434	0.000201217	0.000353669
0.29725	0.0198509	0.0156742	0.00792867	0.00485086	0.00269196										-0.000850004	0.0001213	-0.000956716	1.8027e-05	-5.92189e-05
0.299325	0.0199716	0.0135753	0.00844959	0.00557287	0.00224739										-0.000702798	-0.00193104	-0.000388114	0.000768141	-0.000494356
0.301412	0.0205093	0.0147157	0.00916209	0.00535032	0.00289766										-0.000138384	-0.000743974	0.000371763	0.000573287	0.000165105
0.303513	0.0181993	0.0150076	0.00894198	0.00408673	0.00234522										-0.00242168	-0.000405506	0.000198772	-0.000662976	-0.000378378
0.305625	0.0186607	0.0140171	0.00813519	0.00543537	0.00353136										-0.00193344	-0.0013494	-0.000561236	0.000712576	0.000816491
0.307763	0.018486	0.015222	0.00892867	0.0051563	0.00247701										-0.00208108	-9.76146e-05	0.000279021	0.000460184	-0.0002293
0.309913	0.0183476	0.0141777	0.0106569	0.00676635	0.00149413										-0.00219222	-0.00109503	0.00205374	0.00209652	-0.00120385
0.312075	0.0196202	0.0147157	0.00888573	0.00480358	0.00339929										-0.000892412	-0.000510122	0.000328671	0.000159627	0.000709422
0.31425	0.0195278	0.0132318	0.00905421	0.00357423	0.00189712										-0.000957455	-0.00194723	0.000542972	-0.00104423	-0.000784857
0.316438	0.0176941	0.0137421	0.00893818	0.0031957	0.00241913										-0.00276371	-0.00139004	0.000472452	-0.00139766	-0.000255161
0.31865	0.0191786	0.0142481	0.00808437	0.00376255	0.00153408										-0.00125153	-0.000836977	-0.00033593	-0.000805968	-0.0011327
0.320875	0.0184479	0.0147701	0.00733166	0.00592532	0.0020175										-0.00195448	-0.000267894	-0.00104355	0.00138126	-0.000641965
0.323112	0.0192357	0.0142253	0.00857024	0.00481173	0.00295908										-0.00113887	-0.000765697	0.000239793	0.000291729	0.000306717
0.325363	0.0189566	0.0136041	0.00872187	0.00603619	0.00381315										-0.00139002	-0.00133986	0.000435868	0.00153987	0.00116771
0.327637	0.021493	0.0142546	0.00812704	0.00470276	0.00264603										0.00117454	-0.0006421	-0.000114663	0.000229851	7.335e-06
0.329913	0.0189017	0.0141011	0.00754633	0.0045832	0.00388734										-0.00138868	-0.000748673	-0.000651613	0.000133197	0.00125517
0.332213	0.0189615	0.0139584	0.00733111	0.00424543	0.00252973										-0.00130059	-0.000844184	-0.000823204	-0.000181933	-9.60713e-05
0.334538	0.0184827	0.0123899	0.00663628	0.00273836	0.00320201										-0.00175086	-0.00236531	-0.00147454	-0.00166662	0.00058243
0.336863	0.0188077	0.0138859	0.00656101	0.00528918	0.00199114										-0.00139741	-0.000822333	-0.00150689	0.000906072	-0.000622434
0.339213	0.0197794	0.0141269	0.00694552	0.00515793	0.00340283										-0.000396992	-0.000534055	-0.0010796	0.000796434	0.00079511
0.341588	0.018246	0.0139935	0.00783057	0.00354896	0.00348516										-0.00190152	-0.000620048	-0.000151906	-0.000791189	0.00088316
0.343962	0.0188194	0.0134926	0.0076178	0.00439787	0.00257647										-0.00129934	-0.00107377	-0.00032265	7.85721e-05	-2.00259e-05
0.346363	0.0191607	0.0154984	0.00843927	0.00439733	0.00120581										-0.000928992	0.000979251	0.000540728	9.86263e-05	-0.0013853
0.348775	0.020133	0.0135894	0.00849878	0.00267505	0.00324223										7.23846e-05	-0.000882508	0.000641749	-0.00160344	0.000656317
0.351213	0.0179702	0.0149454	0.00787758	0.00518945	0.00228924										-0.00206107	0.00052086	6.19132e-05	0.00093091	-0.000291598
0.35365	0.0189699	0.0135532	0.0079803	0.00351608	0.000152553										-0.00103212	-0.000824214	0.000205381	-0.000722986	-0.00242339
0.356125	0.0197061	0.0119282	0.00621481	0.00351418	0.00344929										-0.000266391	-0.00240177	-0.00151932	-0.000705579	0.000878129
0.3586	0.018649	0.0131804	0.00681454	0.00409189	0.00142456										-0.00129396	-0.00110248	-0.000879395	-0.000109014	-0.00114199
0.3611	0.0193593	0.0134176	0.00766753	0.0045207	0.00269359										-0.000553932	-0.000817993	1.36011e-05	0.000338371	0.000131514
0.363625	0.0194256	0.0129799	0.00729715	0.00255765	0.00129956										-0.000457722	-0.00120838	-0.000316969	-0.00160636	-0.00125815
0.36615	0.0167735	0.0131584	0.00702269	0.00390059	0.00259386										-0.00308008	-0.000982796	-0.000552208	-0.000245562	4.034e-05
0.368713	0.0200118	0.0131859	0.00659171	0.00359488	0.00117158										0.000188396	-0.00090794	-0.000943974	-0.000533582	-0.00137784
0.371275	0.0198449	0.0133291	0.00586562	0.00417559	0.00164875										5.16062e-05	-0.000717686	-0.00163146	6.43679e-05	-0.000896728
0.373863	0.0183849	0.0128992	0.00664769	0.00370901	0.00181125										-0.00137818	-0.0011004	-0.000810988	-0.000385224	-0.000730399
0.376462	0.0195004	0.0149478	0.00756345	0.00327912	0.00241804										-0.000232401	0.000995263	0.000142749	-0.000798485	-0.000119908
0.379088	0.0177707	0.0130628	0.00652079	0.00287858	0.00193027										-0.00193151	-0.000842633	-0.000862135	-0.00118265	-0.000604089
0.381738	0.01784	0.0129388	0.00696671	0.00401173	0.00240826										-0.00183153	-0.000919317	-0.00037868	-3.33932e-05	-0.000122617
0.384387	0.0180362	0.0142638	0.00681128	0.00435304	0.00302076										-0.00160476	0.000452536	-0.000497187	0.0003236	0.000493228
0.387075	0.0195563	0.0137812	0.00646399	0.00388836	0.000802553										-5.37379e-05	1.7105e-05	-0.000807588	-0.000125566	-0.00172172
0.389775	0.0192014	0.0134467	0.00722758	0.00264515	0.00147266										-0.00037768	-0.000270385	-7.54625e-06	-0.0013536	-0.00104847
0.392487	0.0180561	0.013857	0.00662894	0.00394271	0.00102918										-0.00149208	0.000186804	-0.000570158	-4.12065e-05	-0.00148891
0.395225	0.0201821	0.0125763	0.00858302	0.0025313	0.00125446										0.000665177	-0.00104696	0.00141971	-0.00143803	-0.0012607
0.397975	0.0196775	0.0144359	0.00739769	0.00430548	0.00107185										0.000191754	0.000859319	0.000269742	0.000350417	-0.00144048
0.40075	0.0174482	0.0128839	0.00640285	0.00379244	0.00123										-0.00200622	-0.000645763	-0.000689997	-0.000148617	-0.00127959
0.403538	0.0180381	0.0118867	0.00774878	0.00422369	0.00208516										-0.00138487	-0.00159639	0.000690608	0.000296329	-0.000421791
0.40635	0.0178221	0.0112497	0.00628329	0.00231119	0.000705814										-0.00156934	-0.00218666	-0.000740483	-0.00160273	-0.00179859
0.409175	0.0181558	0.0135155	0.00754008	0.0051764	0.00364956										-0.00120406	0.00012561	0.000550289	0.00127562	0.00114762
0.412025	0.0184243	0.0131994	0.00766861	0.00282939	0.00207891										-0.000903823	-0.000143887	0.000712523	-0.00105851	-0.000420662
0.4149	0.0170555	0.0125679	0.0082409	0.0014101	0.00332946										-0.00224066	-0.000728856	0.00131822	-0.00246516	0.000832174
0.417787	0.0182183	0.0138304	0.00690448	0.00286852	0.00188326										-0.00104595	0.000579998	1.47956e-05	-0.000994396	-0.000611818
0.4207	0.0174835	0.012732	0.00808084	0.00532396	0.00168326										-0.00174864	-0.000471996	0.00122386	0.00147314	-0.00080969
0.423625	0.0169995	0.012938	0.00695883	0.00413456	0.00142076										-0.0022005	-0.000219849	0.000134121	0.000295545	-0.00107014
0.426575	0.0189403	0.0130834	0.00711318	0.00427831	0.00276831										-0.00022748	-2.83045e-05	0.000320446	0.000450865	0.000279384
0.42955	0.0184305	0.0127589	0.00878437	0.00361119	-0.000321904										-0.000704857	-0.000306611	0.00202332	-0.00020492	-0.00280893
0.432537	0.0171408	0.0115253	0.00701128	0.00280276	0.0026319										-0.00196212	-0.00149438	0.000281466	-0.00100229	0.0001467
0.43555	0.0189563	0.012607	0.00637677	0.00265575	0.00203462										-0.000114067	-0.000366661	-0.000322094	-0.00113848	-0.000448823
0.438587	0.01744	0.012285	0.00580068	0.00308456	0.00165772										-0.00159768	-0.000642796	-0.000867547	-0.000699084	-0.00082403
0.441637	0.0182577	0.0125994	0.00649579	0.00312314	0.000598749										-0.000747313	-0.000282735	-0.00014223	-0.000650173	-0.00188137
0.444712	0.0176634	0.0129587	0.00660883	0.00281472	0.00349196										-0.00130877	0.000122121	7.11947e-07	-0.000948497	0.0010134
0.447812	0.0175729	0.0123497	0.00785285	0.00203347	0.00182728										-0.00136629	-0.000441279	0.00127432	-0.00171987	-0.00064977
0.450925	0.0206207	0.0120734	0.00715149	0.00393456	0.00252619										0.00171451	-0.000672299	0.000602119	0.000190839	5.05858e-05
0.454062	0.0185729	0.0106954	0.00651372	0.00275901	0.00154413										-0.000300227	-0.00200502	-6.81787e-06	-0.000975301	-0.000930093
0.457225	0.0192042	0.0125293	0.00599796	0.00380929	0.000863966										0.000364246	-0.000125841	-0.000494052	8.41625e-05	-0.00160892
0.460413	0.018752	0.0124375	0.00651943	0.00409108	0.00202103										-5.45832e-05	-0.000172548	5.56205e-05	0.000374935	-0.000450577
0.463612	0.0177485	0.0116587	0.00644769	0.00301907	0.00233706										-0.0010248	-0.000906485	1.16442e-05	-0.000688343	-0.00013332
0.46685	0.0184577	0.0119269	0.00619035	0.00372722	0.000321303										-0.000281981	-0.000593301	-0.000218133	2.83724e-05	-0.0021479
0.4701	0.0193626	0.0124668	0.00684606	0.00366092	0.00176424										0.000656467	-8.64675e-06	0.000464699	-2.96058e-05	-0.000703837
0.473363	0.0191906	0.0113568	0.00691454	0.00393157	0.00156641										0.000518	-0.00107425	0.00055988	0.000249142	-0.000900584
0.476662	0.0182517	0.0117244	0.00741236	0.0044745	0.00178435										-0.000387095	-0.000662088	0.00108417	0.000800003	-0.000681613
0.479975	0.018237	0.0117524	0.00621889	0.00430738	0.00186043										-0.000368012	-0.000589851	-8.32531e-05	0.000640588	-0.000604535
0.483325	0.0176441	0.0125	0.0047822	0.00326988	0.00265636										-0.000926967	0.000201998	-0.00149412	-0.000389373	0.000192342
0.486688	0.0168751	0.0108464	0.0063034	0.00413374	0.00139522										-0.00166203	-0.00140752	5.24715e-05	0.00048181	-0.00106789
0.490075	0.0174449	0.0115464	0.00663546	0.00298238	0.0015675										-0.00105815	-0.000663634	0.000409596	-0.000662414	-0.000894737
0.493488	0.0169006	0.0111429	0.00615258	0.00423809	0.00153761										-0.0015683	-0.0010234	-4.85468e-05	0.000600246	-0.000923796
0.496925	0.0183379	0.0121456	0.00635503	0.00331064	0.00219331										-9.68454e-05	2.294e-05	0.000178297	-0.000320429	-0.000267293
0.500375	0.0174411	0.0122157	0.0062803	0.00259054	0.000637607										-0.000959391	0.00013638	0.000127554	-0.00103397	-0.00182224
0.503863	0.0174411	0.011916	0.00647867	0.00253238	0.000880542										-0.000924984	-0.000119999	0.000349668	-0.0010857	-0.00157858
0.507362	0.0185427	0.0120565	0.00641617	0.0028639	0.00148489										0.000210996	6.35181e-05	0.000310488	-0.000747957	-0.000973538
0.5109	0.0170873	0.0113954	0.00715856	0.00310113	0.000635705										-0.00120987	-0.00055458	0.00107596	-0.000504651	-0.00182206
0.51445	0.0180281	0.0114089	0.00612351	0.00285358	0.000897118										-0.0002346	-0.000498268	6.35712e-05	-0.000746316	-0.00156001
0.518037	0.01848	0.0128128	0.00691128	0.00466608	0.00233054										0.000252003	0.000948241	0.000873753	0.00107193	-0.000125985
0.521637	0.0180278	0.0128462	0.00659035	0.00421309	0.00310283										-0.000165517	0.00102406	0.000574835	0.000624507	0.000646873
0.525262	0.018087	0.0119312	0.00597323	0.00327967	0.00209549										-7.1558e-05	0.000151326	-2.06063e-05	-0.000303508	-0.000359916
0.528925	0.0188588	0.0104869	0.00698465	0.00351472	0.00198543										0.000735088	-0.00125078	0.00101223	-6.31808e-05	-0.000469447
0.5326	0.0186946	0.01336	0.00620774	0.00369217	0.00219005										0.0006058	0.00166417	0.00025635	0.000119368	-0.00026433
0.536313	0.0182137	0.0125079	0.00682622	0.00326064	0.00231913										0.000159843	0.0008538	0.000895593	-0.000307182	-0.000134778
0.540038	0.0172648	0.0115508	0.00697079	0.00166689	0.000235705										-0.000754118	-6.17996e-05	0.00106052	-0.00189612	-0.00221775
0.5438	0.0172414	0.0112685	0.00749932	0.00403836	0.00214494										-0.000742374	-0.000302739	0.00160916	0.000480025	-0.000308083
0.547575	0.0173718	0.011238	0.00585829	0.00341092	0.00191152										-0.000576889	-0.000292112	-1.2154e-05	-0.000142895	-0.000541099
0.551387	0.0177476	0.0112948	0.00699334	0.00320276	0.00395853										-0.00016587	-0.000194335	0.00114235	-0.000346644	0.0015063
0.555225	0.01673	0.010919	0.00620937	0.0040207	0.00218761										-0.00114828	-0.000529373	0.000377524	0.00047556	-0.000264254
0.559088	0.0172425	0.0114291	0.0055409	0.00289081	0.00336071										-0.000600489	2.12388e-05	-0.00027214	-0.000650194	0.000909194
0.562975	0.016712	0.0124823	0.0051928	0.00373537	0.000274836										-0.00109561	0.00111482	-0.00060175	0.000198379	-0.00217634
0.566887	0.0172338	0.0113027	0.00728791	0.0031207	0.00117266										-0.000538525	-2.4701e-05	0.00151153	-0.000412414	-0.0012782
0.570837	0.0176017	0.0108206	0.00552948	0.0036188	0.00148869										-0.0001351	-0.000466771	-0.000228983	8.9453e-05	-0.000961868
0.574812	0.0169302	0.0103291	0.00459932	0.00371173	0.00150446										-0.000771054	-0.000918591	-0.00114155	0.000186037	-0.000945822
0.5788	0.0189482	0.0119709	0.0057178	0.00238238	0.00185038										0.00128231	0.000762652	-5.84524e-06	-0.00113979	-0.000599629
0.582825	0.0173444	0.0112524	0.00628247	0.00333456	0.00165092										-0.000285947	8.34425e-05	0.000575796	-0.000184202	-0.00079883
0.586887	0.0174115	0.0121342	0.00478927	0.00244923	0.00199141										-0.000183158	0.00100437	-0.000900705	-0.00106622	-0.000458097
0.590963	0.0159879	0.0118753	0.00557731	0.00208673	0.000807988										-0.00157122	0.000784175	-9.63091e-05	-0.00142552	-0.00164129
0.595075	0.0171129	0.0114663	0.00565421	0.00282015	0.000695488										-0.00041053	0.000413827	-3.31865e-06	-0.000689004	-0.00175357
0.599213	0.0167311	0.0104035	0.00610068	0.0035351	0.00143353										-0.000756624	-0.000610579	0.000458935	2.89314e-05	-0.00101533
0.603387	0.0173191	0.0105753	0.00665992	0.0029813	0.00168842										-0.000132788	-0.00040064	0.0010337	-0.000521979	-0.000760241
0.607575	0.0175229	0.0113171	0.00544851	0.0029332	0.00174984										0.000106713	0.000379037	-0.000162529	-0.000567288	-0.000698644
0.6118	0.0172653	0.0111342	0.00692758	0.0033957	0.000759618										-0.000115105	0.000233821	0.00133148	-0.00010209	-0.00168869
0.616063	0.0178876	0.0107179	0.00619035	0.00286282	0.0015031										0.000543069	-0.000144983	0.000608923	-0.00063236	-0.000945047
0.620337	0.0167968	0.0113435	0.00662948	0.00285168	0.00214005										-0.000511933	0.000517656	0.00106239	-0.000640991	-0.000307936
0.624663	0.0171224	0.0114426	0.00683193	0.00347314	0.00158217										-0.000150423	0.000653884	0.00127897	-1.70893e-05	-0.000865671
0.629	0.0164403	0.0110141	0.00627323	0.00356662	0.0013819										-0.000796657	0.000261985	0.00073407	7.8729e-05	-0.0010658
0.633375	0.0175006	0.0111519	0.00584715	0.00230494	0.00247402										0.000299583	0.000436209	0.000321536	-0.0011807	2.6444e-05
0.637775	0.0168324	0.0108755	0.00553573	0.00352912	0.00154033										-0.000332737	0.000196006	2.33911e-05	4.56673e-05	-0.000907129
0.642213	0.0173153	0.00976058	0.00521698	0.00349081	0.00234196										0.000186103	-0.000882975	-0.000282333	9.45415e-06	-0.000105384
0.646675	0.0165476	0.011544	0.00647187	0.00302804	0.00230744										-0.000545642	0.000936102	0.000985301	-0.000451293	-0.000139787
0.651175	0.0171566	0.0110842	0.00553057	0.00330113	0.00115636										9.93095e-05	0.000511769	5.65014e-05	-0.000176243	-0.00129077
0.6557	0.0164436	0.0110701	0.0044841	0.00376037	0.00072864										-0.000577791	0.000532781	-0.000977736	0.000284875	-0.00171839
0.660263	0.0162267	0.0103831	0.00554144	0.00307776	0.00101206										-0.00075864	-0.000119245	9.15953e-05	-0.000395923	-0.00143488
0.66485	0.017718	0.010597	0.00537812	0.0031101	0.00239087										0.000768607	0.000129222	-5.99958e-05	-0.000361845	-5.59897e-05
0.669475	0.0172971	0.0111201	0.00600992	0.00283456	0.000852553										0.000383676	0.000686708	0.00058329	-0.000635712	-0.00159422
0.674125	0.0178281	0.0112641	0.00552459	0.00283755	0.00171967										0.00095059	0.000864797	0.000109193	-0.000631113	-0.000727031
0.678813	0.0171028	0.0112367	0.00668166	0.00223265	0.00163815										0.000261295	0.000871192	0.00127726	-0.00123445	-0.000808482
0.683537	0.0169063	0.00964373	0.00523437	0.00293809	0.00151831										0.000100826	-0.00068815	-0.000159252	-0.000527526	-0.000928253
0.688287	0.0171403	0.0100244	0.00498139	0.00315983	0.00150663										0.000370731	-0.000274172	-0.000401721	-0.000304355	-0.000939876
0.693075	0.0175289	0.0100598	0.00560068	0.00339108	0.00195989										0.000795283	-0.000205814	0.00022787	-7.17276e-05	-0.000486557
0.697887	0.0177153	0.0107685	0.00550856	0.00324407	0.000499836										0.00101758	0.000535574	0.0001458	-0.000217418	-0.00194656
0.702738	0.0176134	0.0106505	0.00476046	0.00243048	0.00144793										0.000951589	0.000450092	-0.000592463	-0.00102974	-0.00099841
0.707625	0.0169275	0.0118619	0.00547269	0.00302532	0.000440868										0.00030163	0.00169369	0.00012938	-0.000433681	-0.00200543
0.71255	0.0167232	0.0113984	0.00526644	0.00258075	0.00189494										0.000133203	0.00126204	-6.74673e-05	-0.000877075	-0.000551307
0.7175	0.0165446	0.0109592	0.00492296	0.00306499	0.00182647										-9.49665e-06	0.0008545	-0.000401777	-0.000391716	-0.000619744
0.722488	0.0156137	0.010431	0.00508166	0.00329271	0.00154929										-0.000904641	0.000357569	-0.000234121	-0.000162924	-0.00089688
0.727512	0.0162373	0.010681	0.00538573	0.00333075	0.00151777										-0.000245183	0.000638623	7.87074e-05	-0.00012385	-0.000928366
0.732562	0.0171593	0.0102994	0.00537948	0.00267994	0.000426194										0.000712554	0.000287814	8.09865e-05	-0.000773679	-0.00201991
0.737662	0.0172259	0.0109185	0.00577378	0.003412	0.000480542										0.000814928	0.000937352	0.000483629	-4.06669e-05	-0.00196553
0.742787	0.0177762	0.0108763	0.00492622	0.00240412	0.00138842										0.00140089	0.000925398	-0.000355795	-0.00104764	-0.00105762
0.74795	0.0158789	0.0109388	0.00578492	0.00268483	0.0010819										-0.000460719	0.00101779	0.000510837	-0.00076607	-0.00136411
0.75315	0.0166085	0.0121195	0.00527187	0.00210358	0.0023406										0.000304541	0.0022281	5.53478e-06	-0.00134649	-0.000105394
0.758375	0.0159243	0.0111054	0.00594253	0.00331526	-0.000141469										-0.000344175	0.00124322	0.000683721	-0.000134014	-0.00258744
0.76365	0.0169542	0.0116429	0.00626101	0.00282858	0.00211614										0.00072129	0.00180975	0.00100956	-0.00061994	-0.000329804
0.768963	0.0161517	0.0111782	0.00550476	0.00238809	0.00131967										-4.56214e-05	0.00137383	0.000260494	-0.0010597	-0.00112625
0.7743	0.0171341	0.0105565	0.00554715	0.00154135	0.00175065										0.000972116	0.000780476	0.000309864	-0.00190575	-0.000695253
0.779688	0.0164604	0.0105695	0.00509497	0.00215521	0.000660162										0.000333915	0.000821682	-0.000135492	-0.00129123	-0.00178572
0.7851	0.0158509	0.010956	0.00532894	0.00245602	0.00239114										-0.000240297	0.00123589	0.0001051	-0.000989783	-5.47299e-05
0.79055	0.0161281	0.0104579	0.00475448	0.0028082	0.0013906										7.21222e-05	0.000765302	-0.000462905	-0.000637007	-0.00105526
0.79605	0.016999	0.00947634	0.00482948	0.00330738	0.00180663										0.00097831	-0.000188949	-0.00038161	-0.000137247	-0.000639211
0.801588	0.0158115	0.0106119	0.00442296	0.00189869	0.00200853										-0.00017399	0.000973619	-0.000782005	-0.00154539	-0.000437296
0.80715	0.0161101	0.0105535	0.00441889	0.00290331	0.00149549										0.000159696	0.000941799	-0.000780134	-0.000540252	-0.000950327
0.812762	0.015483	0.0107383	0.00480394	0.00294869	0.00239413										-0.000432429	0.00115294	-0.000389282	-0.000494373	-5.16742e-05
0.818412	0.0161142	0.0103611	0.00534334	0.00213184	0.00138217										0.000233794	0.000801825	0.000155758	-0.00131075	-0.00106362
0.8241	0.0164289	0.010132	0.00559443	0.00289434	0.00142783										0.000583361	0.000598502	0.000412326	-0.000547794	-0.00101796
0.829825	0.0167305	0.00976167	0.00595802	0.00192912	0.000343314										0.000919795	0.000253565	0.000781239	-0.00151258	-0.00210246
0.835588	0.0157849	0.0101557	0.00463247	0.00258945	0.00188027										8.85785e-06	0.000672723	-0.000539128	-0.000851846	-0.000565496
0.841388	0.0160998	0.0105959	0.00516209	0.00214842	0.00085527										0.000358421	0.00113777	-4.48282e-06	-0.00129249	-0.00159049
0.847238	0.0161487	0.00885406	0.00631753	0.00255602	0.00169005										0.000441927	-0.000579512	0.00115584	-0.00088451	-0.000755699
0.853125	0.0161368	0.0105508	0.00636399	0.00234733	0.0011531										0.000464455	0.00114148	0.00120706	-0.00109285	-0.00129265
0.85905	0.0169577	0.010107	0.00457976	0.0031351	0.0014944										0.00131976	0.000721677	-0.000572573	-0.000304748	-0.000951339
0.865025	0.0158542	0.00958721	0.00577079	0.00259923	0.00136043										0.000250569	0.000225522	0.000622938	-0.0008403	-0.0010853
0.871037	0.0169691	0.0101709	0.00585476	0.00301363	0.0017906										0.00139974	0.000832584	0.00071125	-0.000425596	-0.000655134
0.877087	0.0160892	0.00966927	0.00486889	0.00276608	0.000665596										0.00055395	0.000354007	-0.000270409	-0.000672865	-0.00178013
0.883175	0.0162637	0.01035	0.00481889	0.00216961	0.00150011										0.000762392	0.00105746	-0.000316327	-0.00126906	-0.000945615
0.889313	0.0161702	0.0105793	0.00499008	0.0027851	0.00139033										0.000702839	0.00130928	-0.000141167	-0.000653315	-0.00105539
0.895487	0.016624	0.0105087	0.00508356	0.00276771	0.000574564										0.00119043	0.00126078	-4.38501e-05	-0.000670463	-0.00187115
0.901712	0.0162618	0.0104804	0.00494552	0.00242342	0.00154359										0.000861925	0.00125441	-0.000178169	-0.00101453	-0.000902126
0.907975	0.0164656	0.0102883	0.00471182	0.00255276	0.00123163										0.00109932	0.00108386	-0.000408257	-0.000884959	-0.00121408
0.914288	0.0158033	0.0100174	0.00605802	0.00218673	0.000169401										0.000470599	0.000834239	0.000941435	-0.00125078	-0.00227631
0.920637	0.0159468	0.00992716	0.00506427	0.00339706	0.00103462										0.000647431	0.000765004	-4.89325e-05	-4.02634e-05	-0.00141109
0.927025	0.0167085	0.0103557	0.00473872	0.00168347	0.000495759										0.00144233	0.00121421	-0.000371203	-0.00175367	-0.00194994
0.933475	0.0157186	0.00976085	0.00572921	0.00290304	0.00151315										0.000485564	0.000639811	0.000622462	-0.000533924	-0.000932548
0.93995	0.0158642	0.00999889	0.00539769	0.00263945	0.00160337										0.000664176	0.00089794	0.000294003	-0.000797346	-0.000842329
0.946487	0.0165001	0.0107016	0.00482541	0.00171526	0.000868314										0.00133297	0.0016205	-0.000275307	-0.00172138	-0.00157738
0.953062	0.0154468	0.00958857	0.00521726	0.0034264	0.00101206										0.000312464	0.000526998	0.000119411	-1.00864e-05	-0.00143363
0.959675	0.0166148	0.0095777	0.00483302	0.00256309	0.00148										0.00151299	0.000535355	-0.000262057	-0.000873262	-0.000965692
0.96635	0.0167683	0.00958123	0.00572921	0.00265086	0.00145554										0.00169906	0.000557875	0.000636825	-0.000785359	-0.000990148
0.973063	0.0160523	0.00987879	0.00530883	0.00293918	0.000952009										0.00101539	0.000874106	0.000219037	-0.00049692	-0.00149368
0.979813	0.0166014	0.00926302	0.00542378	0.00302885	0.00132103										0.00159675	0.000276712	0.000336482	-0.00040713	-0.00112466
0.986625	0.015708	0.00904754	0.00506889	0.00404706	0.00164712										0.000735381	7.93483e-05	-1.59892e-05	0.000611186	-0.000798568
0.993475	0.0155819	0.00996737	0.00505394	0.00231445	0.000444129										0.000641219	0.001017	-2.86023e-05	-0.00112132	-0.00200156
1.00038	0.015111	0.0101611	0.00484171	0.00225439	0.0018694										0.000202109	0.00122831	-0.000238576	-0.00118128	-0.000576283
1.00733	0.0146995	0.00877824	0.00532622	0.0026995	0.00116206										-0.000177651	-0.000137294	0.000248109	-0.000736077	-0.00128362
1.01433	0.0171033	0.00955243	0.00398057	0.00285765	0.0017156										0.00225767	0.000653891	-0.00109545	-0.000577839	-0.000730086
1.02136	0.016043	0.00993177	0.00352351	0.00258537	0.0011694										0.00122862	0.00104992	-0.00155049	-0.00085004	-0.00127628
1.02846	0.016352	0.0104394	0.00537867	0.00290439	0.00112565										0.0015688	0.00157399	0.000306619	-0.000530943	-0.00132003
1.0356	0.0162783	0.00925596	0.00530937	0.0027245	0.00161261										0.00152618	0.000406725	0.000239203	-0.000710763	-0.000833073
1.04279	0.0155381	0.0101837	0.00443682	0.00262613	0.00147864										0.000816822	0.00135034	-0.000631543	-0.000809066	-0.00096704
1.05004	0.015499	0.00975976	0.00496644	0.00259434	0.000459346										0.000808435	0.000942073	-0.00010018	-0.000840797	-0.00198633
1.05733	0.016433	0.00999156	0.00564715	0.00316635	0.0016463										0.00177294	0.00118923	0.000582204	-0.000268727	-0.000799376
1.06467	0.0161036	0.00940596	0.00509253	0.00229217	0.00120255										0.00147396	0.000618722	2.91982e-05	-0.00114286	-0.00124313
1.07206	0.0157172	0.00987389	0.00505937	0.00299407	0.000787064										0.00111774	0.00110149	-2.40103e-06	-0.000440903	-0.00165861
1.07951	0.0153517	0.00963857	0.00485639	0.00260657	0.00193136										0.000782311	0.000880747	-0.000203895	-0.000828355	-0.000514322
1.087	0.0159115	0.00960868	0.00518601	0.00236499	0.00149467										0.00137193	0.000865161	0.000127161	-0.00106989	-0.000951006
1.09455	0.0149835	0.00988395	0.00454579	0.00272613	0.00171315										0.000473643	0.00115449	-0.000511675	-0.000708702	-0.000732527
1.10215	0.0164316	0.00991493	0.00539687	0.00213836	0.00186831										0.00195125	0.00119928	0.000340739	-0.00129643	-0.000577364
1.10981	0.0154213	0.0101834	0.00574389	0.0028014	0.00141342										0.000970285	0.00148132	0.000689026	-0.000633354	-0.00103226
1.11751	0.0150069	0.00938232	0.00454226	0.00288401	0.00156831										0.000585011	0.000693525	-0.00051138	-0.000550711	-0.000877364
1.12528	0.0154582	0.00931656	0.00474851	0.00285412	0.00167946										0.00106538	0.000640835	-0.000303953	-0.00058057	-0.000766223
1.13309	0.0157786	0.00945677	0.00498872	0.00261418	0.00144277										0.00141453	0.000793854	-6.26082e-05	-0.000820486	-0.00100291
1.14096	0.0158216	0.00944889	0.00537921	0.0023957	0.00117185										0.00148606	0.000798541	0.000328963	-0.00103894	-0.00127383
1.14887	0.0150938	0.00887906	0.00517677	0.00254298	0.00117158										0.000786708	0.000241008	0.000127554	-0.000891628	-0.0012741
1.15686	0.0149732	0.00931683	0.00518764	0.00338564	0.00151369										0.000694315	0.000690883	0.000139421	-4.8941e-05	-0.000931984
1.16489	0.0156129	0.00975976	0.00443003	0.00316825	0.00156152										0.001362	0.00114566	-0.000617235	-0.00026631	-0.000884158
1.17297	0.0160457	0.00931955	0.00464715	0.00273918	0.00129168										0.00182268	0.000717043	-0.000399202	-0.000695365	-0.00115399
1.18113	0.0159854	0.00875243	0.00493166	0.00180222	0.000769672										0.00179003	0.000161327	-0.000113813	-0.0016323	-0.00167601
1.18932	0.0156232	0.00968476	0.00438057	0.00292749	0.00199196										0.0014552	0.0011048	-0.000664064	-0.000507012	-0.000453723
1.19759	0.0161471	0.00953558	0.00585258	0.00242939	0.00162293										0.00200638	0.000966555	0.000808751	-0.00100509	-0.000822745
1.2059	0.0150705	0.0104201	0.00513274	0.00330929	0.00129956										0.000956759	0.00186176	8.96807e-05	-0.000125186	-0.00114611
1.21428	0.0155398	0.00902797	0.00556101	0.00293945	0.00076152										0.0014529	0.000480126	0.000518676	-0.000495008	-0.00168416
1.2227	0.0148846	0.00976384	0.00543954	0.00218782	0.00133081										0.000824317	0.00122624	0.000397909	-0.00124663	-0.00111486
1.23119	0.0152528	0.00894427	0.00557351	0.00219977	0.00147348										0.00121893	0.000416717	0.000532548	-0.00123466	-0.0009722
1.23974	0.0160427	0.00952118	0.00437541	0.00308918	0.0017194										0.00203509	0.00100345	-0.000664909	-0.000345243	-0.000726276
1.24835	0.0153544	0.00913395	0.00461644	0.00248727	0.000491683										0.00137277	0.000625839	-0.000423265	-0.000947134	-0.00195399
1.25701	0.0154457	0.00904237	0.00462106	0.00255793	0.00194793										0.00148983	0.000543661	-0.000418062	-0.000876472	-0.000497744
1.26574	0.0147063	0.00881004	0.00530774	0.00216961	0.00129956										0.000776001	0.000320527	0.000269181	-0.00126478	-0.00114611
1.27453	0.0156653	0.00889536	0.00532269	0.00210684	0.00094739										0.00176032	0.000414852	0.000284658	-0.00132754	-0.00149829
1.28338	0.014221	0.00961982	0.00531427	0.00317994	0.00159386										0.000341169	0.00114811	0.000276741	-0.000254435	-0.00085182
1.29229	0.0155716	0.00973042	0.00544986	0.00278021	0.00128462										0.00171663	0.0012673	0.000412823	-0.000654157	-0.00116106
1.30126	0.015162	0.00895433	0.00576318	0.00256608	0.000351194										0.00133181	0.000499612	0.000726598	-0.000868281	-0.00209448
1.31029	0.0159683	0.00983667	0.0047284	0.0025832	0.00144793										0.00216253	0.00139015	-0.000307745	-0.000851155	-0.000997744
1.31939	0.0157968	0.00882145	0.00437269	0.00320358	0.000940325										0.00201533	0.000382956	-0.000663034	-0.000230769	-0.00150535
1.32855	0.0152368	0.00903721	0.00475503	0.00248727	0.00106533										0.00147931	0.000606547	-0.000280299	-0.000947068	-0.00138035
1.33777	0.0156824	0.00926139	0.00488954	0.00239679	0.000247933										0.00194876	0.000838374	-0.00014541	-0.00103755	-0.00219774
1.34705	0.0150012	0.00866493	0.00483329	0.00302695	0.00158435										0.00129108	0.000249364	-0.000201301	-0.000407385	-0.000861331
1.35641	0.015636	0.00894889	0.00500639	0.0026139	0.000938966										0.00194925	0.000540622	-2.78603e-05	-0.000820425	-0.00150671
1.36583	0.0155908	0.0086027	0.00532405	0.00162151	0.000525651										0.00192728	0.000201535	0.000290128	-0.00181281	-0.00192003
1.3753	0.0155001	0.00879455	0.00429986	0.00234135	0.000674292										0.0018594	0.000400307	-0.000733749	-0.00109297	-0.00177139
1.38485	0.0146235	0.00899754	0.00523845	0.00276662	0.00104386										0.00100546	0.00061006	0.000205132	-0.000667697	-0.00140182
1.39446	0.0149661	0.00917254	0.00515258	0.00256064	0.00121043										0.00137056	0.00079165	0.000119541	-0.000873674	-0.00123524
1.40415	0.0150466	0.00896955	0.00522867	0.00311173	0.00199223										0.00147324	0.000595095	0.000195892	-0.000322584	-0.000453451
1.41389	0.014827	0.00855949	0.00581834	0.00212939	0.000709075										0.00127566	0.0001913	0.000785816	-0.00130492	-0.0017366
1.4237	0.0151422	0.00880895	0.00469905	0.00214407	0.00217891										0.00161262	0.000446857	-0.00033324	-0.00129024	-0.000266766
1.43359	0.0152618	0.0090633	0.00466128	0.00248429	0.00103054										0.00175373	0.000707156	-0.000370787	-0.000950022	-0.00141514
1.44354	0.0153316	0.00913531	0.00432948	0.00216825	0.000438422										0.00184487	0.000784957	-0.000702367	-0.00126605	-0.00200726
1.45356	0.0158938	0.00883966	0.00412215	0.00229624	0.000606901										0.00242816	0.000494944	-0.000909502	-0.00113806	-0.00183878
1.46365	0.0159232	0.00908748	0.00473492	0.00244896	0.000707172										0.00247834	0.00074826	-0.00029654	-0.000985344	-0.00173851
1.47381	0.0156069	0.008244	0.00489334	0.00261608	0.00181859										0.00218264	-8.98752e-05	-0.000137936	-0.000818223	-0.000627092
1.48404	0.0148093	0.00899699	0.00452215	0.00260358	0.00148435										0.00140545	0.000668312	-0.00050896	-0.000830721	-0.000961332
1.49434	0.0152927	0.00845052	0.00464606	0.00251825	0.00142837										0.00190901	0.000126901	-0.000384886	-0.000916046	-0.00101731
1.50471	0.0148118	0.00933449	0.0048053	0.00245874	0.00181505										0.00144792	0.00101579	-0.000225495	-0.000975556	-0.000630625
1.51515	0.0147164	0.00853585	0.00459198	0.00284162	0.00114467										0.0013722	0.000221924	-0.000438666	-0.000592674	-0.00130101
1.52568	0.0149474	0.00965433	0.00457296	0.00285032	0.000843857										0.00162263	0.00134506	-0.000457552	-0.000583978	-0.00160182
1.53626	0.0147618	0.00929781	0.00408628	0.00292722	0.00171859										0.00145622	0.000993049	-0.000944108	-0.000507076	-0.000727092
1.54692	0.0141933	0.00831167	0.00430584	0.00220847	0.00075527										0.000906696	1.12965e-05	-0.000724423	-0.00122582	-0.00169041
1.55766	0.014983	0.00842118	0.00384117	0.00210765	0.000277009										0.0017151	0.000125072	-0.00118898	-0.00132664	-0.00216867
1.56848	0.0151438	0.00866058	0.00424715	0.00264733	0.000906086										0.00189448	0.000368618	-0.000782896	-0.000786965	-0.00153959
1.57936	0.0147455	0.00863802	0.00450476	0.00215086	0.00158244										0.00151436	0.00035008	-0.000525186	-0.00128343	-0.000863234
1.59031	0.0145941	0.00950324	0.00451481	0.00251119	0.000922118										0.00138101	0.0012192	-0.000515037	-0.000923105	-0.00152356
1.60135	0.0154705	0.00859754	0.00546101	0.00235412	0.00155853										0.00227517	0.000317275	0.000431248	-0.00108017	-0.000887147
1.61248	0.0157898	0.00876004	0.00469715	0.00240304	0.000863151										0.00261205	0.000483453	-0.000332526	-0.00103126	-0.00158253
1.62366	0.0152188	0.00832091	0.0050159	0.00261554	0.00132755										0.00205843	4.78808e-05	-1.36973e-05	-0.000818756	-0.00111813
1.63493	0.0147004	0.00878449	0.00407677	0.00286717	0.000849292										0.00155705	0.000514922	-0.000952754	-0.000567125	-0.00159639
1.64628	0.014596	0.00832743	0.00529742	0.00224733	0.00165962										0.00146957	6.1205e-05	0.000267969	-0.00118696	-0.00078606
1.6577	0.0152523	0.00841764	0.00370829	0.00312233	0.00107293										0.00214244	0.000154664	-0.0013211	-0.000311962	-0.00137274
1.6692	0.0150126	0.00876982	0.00421427	0.00281662	0.00106804										0.00191916	0.00050998	-0.000815057	-0.000617668	-0.00137764
1.68079	0.0146186	0.00847933	0.0039803	0.00269434	0.000697118										0.00154132	0.000222536	-0.00104897	-0.000739951	-0.00174856
1.69245	0.0143762	0.00935351	0.00457079	0.00295901	0.00160473										0.00131486	0.00109967	-0.000458423	-0.000475276	-0.000840951
1.7042	0.0143471	0.00912444	0.00462024	0.00277206	0.000960162										0.0013015	0.000873445	-0.000408916	-0.000662233	-0.00148552
1.71602	0.0151058	0.00892063	0.00376209	0.00219787	0.00122266										0.00207567	0.0006724	-0.00126702	-0.00123642	-0.00122302
1.72794	0.0146925	0.00850243	0.00491617	0.00278347	0.00119956										0.00167763	0.000256868	-0.0001129	-0.00065082	-0.00124611
1.73993	0.0146422	0.00847634	0.00491454	0.00284461	0.000964509										0.00164238	0.000233365	-0.000114489	-0.000589678	-0.00148117
1.752	0.0147922	0.00852824	0.00439361	0.0031938	0.00124494										0.00180718	0.000287764	-0.000635375	-0.000240494	-0.00120073
1.76416	0.0156569	0.00839591	0.00426508	0.00227532	0.000944672										0.00268643	0.000157842	-0.00076387	-0.00115897	-0.00150101
1.7764	0.0145846	0.008869	0.00340095	0.00204244	0.00156533										0.0016285	0.000633274	-0.00162797	-0.00139185	-0.000880352
1.78873	0.0141832	0.00930868	0.00503383	0.00247967	0.00163978										0.00124128	0.0010752	4.9449e-06	-0.000954623	-0.000805896
1.80114	0.0148381	0.00913069	0.00401726	0.00257776	0.00144685										0.00191008	0.00089939	-0.0010116	-0.000856525	-0.000998831
1.81364	0.0148457	0.0089296	0.00419851	0.00255602	0.00146288										0.00193138	0.000700406	-0.000830324	-0.000878264	-0.000982798
1.82623	0.0149449	0.00927933	0.00438274	0.00239298	0.00108										0.00204404	0.00105217	-0.00064606	-0.00104131	-0.00136568
1.8389	0.0145311	0.00843177	0.00490177	0.00196092	0.000456629										0.00164343	0.000206569	-0.000127015	-0.00147337	-0.00198905
1.85166	0.0147971	0.00883775	0.00468329	0.00190467	0.00119522										0.0019225	0.000614437	-0.00034547	-0.00152962	-0.00125046
1.86451	0.0147531	0.00870216	0.00442785	0.00290738	0.00197592										0.0018913	0.000480661	-0.000600885	-0.000526906	-0.000469755
1.87745	0.0147137	0.00881058	0.00368709	0.00305983	0.00163217										0.0018645	0.000590842	-0.00134163	-0.000374459	-0.000813505
1.89048	0.0146169	0.00909672	0.00427595	0.00181309	0.00126886										0.00178016	0.000878677	-0.000752751	-0.0016212	-0.00117682
1.90359	0.0145601	0.0091777	0.00486943	0.00217015	0.00138462										0.00173554	0.000961162	-0.00015926	-0.00126413	-0.00106106
1.9168	0.0143925	0.00851792	0.0042697	0.00276961	0.00166696										0.00157985	0.000302769	-0.000758975	-0.000664676	-0.000778722
1.9301	0.0147726	0.00876927	0.00489932	0.00277586	0.000765325										0.00197177	0.000555525	-0.000129342	-0.000658426	-0.00168035
1.9435	0.0147764	0.00899699	0.00415992	0.0026226	0.00132022										0.00198714	0.000784652	-0.000868731	-0.000811687	-0.00112546
1.95697	0.0144438	0.00849971	0.0048572	0.00345494	0.000738966										0.00166587	0.000288785	-0.000171436	2.06499e-05	-0.00170671
1.97056	0.0145014	0.00865705	0.00406943	0.00235113	0.00130799										0.00173463	0.000447551	-0.000959195	-0.00108316	-0.00113769
1.98424	0.0148235	0.00883911	0.00457052	0.00261798	0.00183163										0.00206759	0.000631054	-0.000458095	-0.000816307	-0.000614048
2	0.0145745	0.00836411	0.00448139	0.00218809	0.000946846										0.00183095	0.000157711	-0.000547209	-0.0012462	-0.00149883
