# Supplementary material for: Poly(ADP-ribose) polymerase 1 searches DNA via a ‘monkey bar’ mechanism
Source: eLife. 2018 Aug 8;7:e37818. doi: 10.7554/eLife.37818 (PMC6135609; doi:10.7554/eLife.37818)
Supplement: Figure 5—source data 1. [file elife-37818-fig5-data1.xlsx]

## Sheet: Fig 5A
data	0.4 uM	1.3 uM	4 uM		fits	0.4 uM	1.3 uM	4 uM		residuals	0.4 uM	1.3 uM	4 uM
Time	S1	S1	S1		Time	S1	S1	S1		Time	S1	S1	S1
0.005025	0.0188807	0.024244	0.0218259		0.000438885	0.0248296	0.0248292	0.0248288		0.005025	-0.00425148	0.00113377	-0.00128102
0.005075	0.0169781	0.023961	0.0216335		0.000457767	0.0248224	0.0248219	0.0248214		0.005075	-0.00613612	0.000868864	-0.00145532
0.005125	0.0180444	0.0219374	0.0264618		0.000477462	0.0248148	0.0248143	0.0248138		0.005125	-0.00505193	-0.00113664	0.00339102
0.005175	0.019268	0.0182041	0.0242219		0.000498004	0.0248069	0.0248063	0.0248058		0.005175	-0.0038105	-0.00485194	0.00116922
0.005225	0.0196875	0.0258726	0.0221466		0.000519429	0.0247987	0.024798	0.0247974		0.005225	-0.00337308	0.00283455	-0.000888091
0.005275	0.0214803	0.02494	0.0260705		0.000541777	0.0247901	0.0247894	0.0247888		0.005275	-0.00156248	0.00191995	0.00305386
0.005325	0.0185883	0.0203382	0.0245332		0.000565085	0.0247811	0.0247804	0.0247797		0.005325	-0.00443668	-0.00266387	0.00153456
0.005375	0.0185995	0.0175617	0.0197745		0.000589397	0.0247718	0.024771	0.0247703		0.005375	-0.00440763	-0.00542235	-0.00320613
0.005425	0.0230752	0.0139469	0.0215118		0.000614755	0.0247621	0.0247612	0.0247604		0.005425	8.59018e-05	-0.00901924	-0.00145082
0.0054875	0.0239317	0.0182842	0.02561		0.000641203	0.024752	0.024751	0.0247502		0.0054875	0.000964659	-0.0046595	0.00266983
0.0055375	0.0199125	0.0249066	0.021977		0.00066879	0.0247414	0.0247403	0.0247395		0.0055375	-0.00303677	0.00198089	-0.000945177
0.0055875	0.0188908	0.0258693	0.0258296		0.000697563	0.0247304	0.0247292	0.0247283		0.0055875	-0.00404075	0.00296149	0.0029253
0.0056375	0.0200999	0.0205085	0.0277107		0.000727574	0.024719	0.0247176	0.0247167		0.0056375	-0.00281395	-0.00238149	0.00482439
0.0056875	0.018739	0.0208856	0.0290104		0.000758877	0.024707	0.0247055	0.0247045		0.0056875	-0.00415709	-0.00198643	0.00614195
0.00575	0.0176477	0.0205849	0.0256462		0.000791526	0.0246946	0.0246929	0.0246919		0.00575	-0.00522625	-0.00226482	0.00280019
0.0058	0.0242053	0.0252827	0.0273477		0.00082558	0.0246816	0.0246798	0.0246787		0.0058	0.00134905	0.00245086	0.00451953
0.00585	0.0247828	0.020899	0.0230114		0.000861099	0.0246681	0.0246661	0.024665		0.00585	0.00194427	-0.001915	0.000201165
0.0059125	0.0241756	0.0216976	0.0216122		0.000898146	0.024654	0.0246518	0.0246507		0.0059125	0.00135911	-0.00109417	-0.00117579
0.0059625	0.024556	0.0245266	0.0217154		0.000936786	0.0246393	0.024637	0.0246357		0.0059625	0.0017572	0.00175261	-0.00105469
0.0060125	0.026048	0.0204161	0.018868		0.00097709	0.024624	0.0246214	0.0246202		0.0060125	0.00326687	-0.0023401	-0.00388433
0.006075	0.0248549	0.0178545	0.0188502		0.00101913	0.024608	0.0246053	0.024604		0.006075	0.00209578	-0.00487948	-0.00387983
0.006125	0.0220683	0.0204994	0.026398		0.00106297	0.0245914	0.0245884	0.0245871		0.006125	-0.000673212	-0.0022168	0.00368579
0.0061875	0.0220676	0.0194838	0.0289361		0.00110871	0.0245741	0.0245708	0.0245694		0.0061875	-0.00065195	-0.0032102	0.00624606
0.0062375	0.0243546	0.0245371	0.0255466		0.0011564	0.0245561	0.0245525	0.0245511		0.0062375	0.00165258	0.00186079	0.00287433
0.0063	0.0250502	0.0218277	0.0238129		0.00120616	0.0245372	0.0245334	0.0245319		0.0063	0.00237018	-0.000826499	0.00116281
0.0063625	0.0271538	0.0230302	0.0255694		0.00125805	0.0245176	0.0245135	0.024512		0.0063625	0.00449573	0.000398151	0.00294149
0.0064125	0.0219854	0.0253019	0.0269618		0.00131217	0.0244972	0.0244928	0.0244912		0.0064125	-0.000655229	0.00268756	0.0043516
0.006475	0.0186441	0.0252831	0.0228875		0.00136863	0.0244759	0.0244711	0.0244695		0.006475	-0.00397465	0.0026908	0.000299441
0.0065375	0.0193694	0.0246273	0.0222165		0.00142751	0.0244538	0.0244486	0.024447		0.0065375	-0.00322743	0.00205705	-0.000349475
0.0065875	0.0176462	0.0233588	0.0213799		0.00148893	0.0244306	0.0244251	0.0244234		0.0065875	-0.00493314	0.000806198	-0.00116841
0.00665	0.0128843	0.0237396	0.0204328		0.00155298	0.0244066	0.0244006	0.0243989		0.00665	-0.00967328	0.00120901	-0.00209345
0.0067125	0.0202049	0.0213672	0.0164075		0.0016198	0.0243815	0.0243751	0.0243734		0.0067125	-0.00233083	-0.00114147	-0.00609677
0.006775	0.0256325	0.0164711	0.01816		0.00168949	0.0243553	0.0243486	0.0243468		0.006775	0.00311848	-0.00601552	-0.00432222
0.0068375	0.0214535	0.0195476	0.0219955		0.00176217	0.0243281	0.0243209	0.0243191		0.0068375	-0.00103875	-0.00291712	-0.000464723
0.0068875	0.0240278	0.0228077	0.0275042		0.00183799	0.0242997	0.024292	0.0242902		0.0068875	0.00155291	0.00036056	0.00506155
0.00695	0.0286654	0.0230693	0.0272451		0.00191706	0.0242701	0.024262	0.0242601		0.00695	0.00621231	0.000644058	0.00482445
0.0070125	0.0237778	0.0246537	0.0221636		0.00199954	0.0242393	0.0242307	0.0242287		0.0070125	0.00134632	0.00225036	-0.000235142
0.007075	0.0192071	0.0241374	0.021843		0.00208557	0.0242072	0.0241981	0.0241961		0.007075	-0.00320267	0.00175592	-0.000533883
0.0071375	0.0208915	0.0160516	0.0219991		0.00217529	0.0241738	0.0241641	0.0241621		0.0071375	-0.0014966	-0.00630812	-0.000355835
0.0072	0.012689	0.0175204	0.017031		0.00226888	0.0241389	0.0241287	0.0241267		0.0072	-0.00967752	-0.00481746	-0.00530208
0.007275	0.0148035	0.0255769	0.0192361		0.0023665	0.0241026	0.0240919	0.0240898		0.007275	-0.00753711	0.00326521	-0.0030708
0.0073375	0.0183933	0.0183182	0.0232828		0.00246831	0.0240648	0.0240535	0.0240514		0.0073375	-0.00392568	-0.00397172	0.00099776
0.0074	0.0235122	0.0136599	0.0211567		0.0025745	0.0240255	0.0240135	0.0240114		0.0074	0.00121471	-0.00860831	-0.00110653
0.0074625	0.0234296	0.0194932	0.0126854		0.00268527	0.0239844	0.0239719	0.0239698		0.0074625	0.00115363	-0.00275325	-0.00955613
0.007525	0.021202	0.0194027	0.0182241		0.00280079	0.0239417	0.0239286	0.0239264		0.007525	-0.00105241	-0.00282213	-0.00399561
0.0076	0.0249705	0.0207907	0.0248136		0.00292129	0.0238972	0.0238835	0.0238813		0.0076	0.00274185	-0.00140807	0.00261996
0.0076625	0.0269752	0.0218143	0.0260419		0.00304698	0.0238509	0.0238366	0.0238343		0.0076625	0.00476801	-0.000362867	0.00386993
0.007725	0.029402	0.0215856	0.0215158		0.00317807	0.0238026	0.0237877	0.0237854		0.007725	0.00721625	-0.00056986	-0.000634468
0.0078	0.0269785	0.0223197	0.0222654		0.0033148	0.0237524	0.0237369	0.0237345		0.0078	0.00481839	0.000190126	0.000141165
0.0078625	0.0215125	0.0204422	0.0267893		0.00345741	0.0237001	0.0236839	0.0236815		0.0078625	-0.000626171	-0.00166583	0.00468672
0.0079375	0.0176712	0.0205773	0.0240263		0.00360616	0.0236457	0.0236289	0.0236263		0.0079375	-0.00444185	-0.00150481	0.00194961
0.008	0.0175006	0.019128	0.0235002		0.0037613	0.023589	0.0235716	0.023569		0.008	-0.00459117	-0.00293255	0.00144512
0.008075	0.0223546	0.0200559	0.0255216		0.00392313	0.02353	0.023512	0.0235093		0.008075	0.000288385	-0.00197884	0.00349238
0.0081375	0.0270825	0.0115679	0.028998		0.00409191	0.0234687	0.0234499	0.0234472		0.0081375	0.00503756	-0.0104454	0.00699037
0.0082125	0.0238705	0.0174998	0.0246299		0.00426796	0.0234048	0.0233855	0.0233826		0.0082125	0.00185112	-0.00448776	0.00264808
0.008275	0.0159977	0.02034	0.0185611		0.00445158	0.0233384	0.0233184	0.0233155		0.008275	-0.00600048	-0.0016261	-0.00339926
0.00835	0.0216426	0.0224744	0.0211364		0.0046431	0.0232693	0.0232486	0.0232456		0.00835	-0.000330103	0.000534019	-0.000798132
0.008425	0.0169129	0.0214639	0.0173017		0.00484286	0.0231975	0.0231761	0.023173		0.008425	-0.0050344	-0.000450821	-0.00460718
0.0085	0.0220901	0.0207168	0.0211187		0.00505121	0.0231228	0.0231007	0.0230975		0.0085	0.000168159	-0.00117229	-0.000764438
0.008575	0.0224636	0.0208008	0.0231161		0.00526853	0.0230451	0.0230224	0.023019		0.008575	0.000567061	-0.00106262	0.0012587
0.0086375	0.0269053	0.0206693	0.0281723		0.0054952	0.0229644	0.0229409	0.0229374		0.0086375	0.00502983	-0.00117283	0.00633624
0.0087125	0.0275792	0.0225005	0.0220879		0.00573162	0.0228805	0.0228563	0.0228526		0.0087125	0.00572903	0.000683876	0.000277439
0.0087875	0.0220462	0.0254023	0.021019		0.00597821	0.0227933	0.0227684	0.0227645		0.0087875	0.000221318	0.00361121	-0.000765811
0.0088625	0.0241741	0.0281077	0.0207716		0.00623541	0.0227027	0.022677	0.022673		0.0088625	0.00237444	0.00634213	-0.000987714
0.0089375	0.0252604	0.0272099	0.0226245		0.00650367	0.0226087	0.0225822	0.0225779		0.0089375	0.00348587	0.00546976	0.000890716
0.0090125	0.0308589	0.0311005	0.0283466		0.00678348	0.022511	0.0224837	0.0224792		0.0090125	0.00910958	0.00938576	0.00663832
0.0090875	0.0269198	0.0212893	0.0248904		0.00707533	0.0224097	0.0223814	0.0223767		0.0090875	0.00519558	-0.000400078	0.00320763
0.009175	0.018223	0.020165	0.0216571		0.00737973	0.0223045	0.0222753	0.0222703		0.009175	-0.00347189	-0.00149477	3.97099e-06
0.00925	0.0152281	0.0273255	0.0213248		0.00769723	0.0221953	0.0221651	0.0221599		0.00925	-0.00644176	0.00569107	-0.000302871
0.009325	0.0192912	0.0302936	0.0232861		0.00802838	0.0220821	0.0220508	0.0220453		0.009325	-0.00235369	0.00868448	0.00168374
0.0094	0.0227944	0.0255527	0.0324926		0.00837379	0.0219647	0.0219322	0.0219264		0.0094	0.00117457	0.0039688	0.0109156
0.0094875	0.0251009	0.019744	0.0230397		0.00873405	0.0218429	0.0218093	0.0218031		0.0094875	0.00351021	-0.00181045	0.00149223
0.0095625	0.0234926	0.0204432	0.0134973		0.00910982	0.0217167	0.0216818	0.0216752		0.0095625	0.0019268	-0.00108598	-0.00802488
0.0096375	0.021493	0.0145726	0.0155488		0.00950175	0.021586	0.0215496	0.0215427		0.0096375	-4.79494e-05	-0.00693146	-0.00594818
0.009725	0.0198781	0.0164704	0.0167517		0.00991054	0.0214506	0.0214127	0.0214053		0.009725	-0.00163381	-0.00500431	-0.00471586
0.0098	0.0236796	0.0182153	0.0198959		0.0103369	0.0213103	0.0212708	0.0212629		0.0098	0.00219246	-0.00323428	-0.00154648
0.0098875	0.0243191	0.0153762	0.0189614		0.0107816	0.0211652	0.0211239	0.0211155		0.0098875	0.00286088	-0.00604417	-0.00245155
0.0099625	0.020406	0.0179523	0.0185433		0.0112455	0.021015	0.0209717	0.0209628		0.0099625	-0.00102742	-0.00344304	-0.00284455
0.01005	0.0217122	0.0217882	0.0195777		0.0117293	0.0208596	0.0208143	0.0208047		0.01005	0.000307579	0.000421998	-0.00178086
0.0101375	0.0208241	0.0242418	0.0265368		0.012234	0.0206989	0.0206513	0.0206411		0.0101375	-0.000551672	0.00290475	0.00520742
0.010225	0.0186169	0.0222414	0.0220567		0.0127603	0.0205327	0.0204828	0.0204718		0.010225	-0.00273017	0.000933475	0.000756538
0.0103	0.0261622	0.0220277	0.0189651		0.0133093	0.0203611	0.0203085	0.0202968		0.0103	0.00483973	0.000744607	-0.00231014
0.0103875	0.0255745	0.0231893	0.0246995		0.0138819	0.0201838	0.0201284	0.0201159		0.0103875	0.00428072	0.00193521	0.00345339
0.010475	0.0218535	0.023399	0.0288093		0.0144791	0.0200007	0.0199423	0.0199289		0.010475	0.000588327	0.00217397	0.00759224
0.0105625	0.0162756	0.0193498	0.0176375		0.0151021	0.0198118	0.0197501	0.0197357		0.0105625	-0.00496099	-0.00184638	-0.00355046
0.01065	0.0185408	0.0240922	0.0189238		0.0157518	0.0196169	0.0195517	0.0195363		0.01065	-0.00266723	0.0029249	-0.00223524
0.0107375	0.0133466	0.019707	0.0197705		0.0164295	0.019416	0.0193469	0.0193304		0.0107375	-0.00783294	-0.0014314	-0.00135955
0.010825	0.0179937	0.0228987	0.0224375		0.0171363	0.0192089	0.0191358	0.0191181		0.010825	-0.00315739	0.00178908	0.00133639
0.0109125	0.0216346	0.0254755	0.0200777		0.0178736	0.0189957	0.0189181	0.0188991		0.0109125	0.000511962	0.00439466	-0.000994523
0.011	0.0209676	0.0228849	0.0209969		0.0186426	0.0187761	0.0186938	0.0186734		0.011	-0.000126702	0.0018328	-4.64892e-05
0.0110875	0.0201234	0.0197574	0.0189321		0.0194446	0.0185503	0.0184628	0.0184409		0.0110875	-0.000942582	-0.00126605	-0.00208255
0.0111875	0.0181549	0.0179965	0.0258125		0.0202812	0.018318	0.018225	0.0182016		0.0111875	-0.00287874	-0.00299419	0.00483074
0.011275	0.0186209	0.0211313	0.0270937		0.0211537	0.0180793	0.0179804	0.0179553		0.011275	-0.00238457	0.000169196	0.0061406
0.0113625	0.0180644	0.0237599	0.0238643		0.0220638	0.0178342	0.017729	0.017702		0.0113625	-0.00291291	0.00282638	0.00293992
0.0114625	0.0204553	0.019815	0.0189622		0.0230131	0.0175827	0.0174706	0.0174417		0.0114625	-0.000489802	-0.00108596	-0.00192954
0.01155	0.0194901	0.0170566	0.0148133		0.0240032	0.0173247	0.0172053	0.0171743		0.01155	-0.00142692	-0.00381583	-0.00604988
0.01165	0.0205488	0.0164222	0.0217549		0.0250359	0.0170603	0.0169331	0.0168998		0.01165	-0.000336169	-0.00441776	0.000924406
0.0117375	0.0103495	0.0230411	0.0193321		0.026113	0.0167896	0.016654	0.0166183		0.0117375	-0.0105074	0.00222947	-0.00146993
0.0118375	0.0149314	0.0235374	0.0205872		0.0272364	0.0165125	0.0163681	0.0163298		0.0118375	-0.0058936	0.00275823	-0.000182334
0.0119375	0.0199528	0.0222255	0.0214672		0.0284082	0.0162293	0.0160753	0.0160342		0.0119375	-0.000840328	0.00147862	0.000730204
0.012025	0.0186455	0.0198074	0.0181944		0.0296304	0.01594	0.0157758	0.0157317		0.012025	-0.00211971	-0.000911247	-0.00251426
0.012125	0.0151256	0.0242907	0.015648		0.0309052	0.0156447	0.0154696	0.0154224		0.012125	-0.00560784	0.00360433	-0.00502826
0.012225	0.0253644	0.0221871	0.0225524		0.0322349	0.0153436	0.0151569	0.0151064		0.012225	0.00466266	0.00153289	0.00190841
0.012325	0.0200817	0.0239382	0.0228796		0.0336217	0.0150369	0.0148379	0.0147838		0.012325	-0.000588261	0.00331611	0.00226785
0.012425	0.0188502	0.0255588	0.0291201		0.0350682	0.0147248	0.0145127	0.0144548		0.012425	-0.00178815	0.00496885	0.00854064
0.012525	0.0174966	0.0190802	0.0223672		0.0365769	0.0144076	0.0141815	0.0141196		0.012525	-0.0031102	-0.00147774	0.00181991
0.012625	0.0162828	0.0181233	0.022102		0.0381506	0.0140854	0.0138446	0.0137784		0.012625	-0.00429245	-0.00240265	0.00158681
0.012725	0.01356	0.0248161	0.0213886		0.0397919	0.0137587	0.0135022	0.0134315		0.012725	-0.00698381	0.00432204	0.000905467
0.012825	0.0180865	0.0209074	0.0184694		0.0415039	0.0134277	0.0131547	0.0130791		0.012825	-0.00242596	0.000445218	-0.00198172
0.012925	0.0140086	0.0164599	0.0209205		0.0432895	0.0130928	0.0128023	0.0127216		0.012925	-0.0064725	-0.00397042	0.000501327
0.0130375	0.0161821	0.0221356	0.0196625		0.045152	0.0127545	0.0124454	0.0123594		0.0130375	-0.00426374	0.00174105	-0.000720747
0.0131375	0.013777	0.0211172	0.0189451		0.0470946	0.0124131	0.0120845	0.0119928		0.0131375	-0.00663757	0.000754284	-0.00140628
0.0132375	0.0122716	0.0159443	0.0208238		0.0491207	0.0120691	0.0117199	0.0116222		0.0132375	-0.00811182	-0.00438688	0.000504145
0.01335	0.0255441	0.0226273	0.0177578		0.051234	0.0117229	0.0113522	0.0112482		0.01335	0.00519566	0.00233166	-0.00252608
0.01345	0.0307314	0.0208838	0.0224248		0.0534383	0.0113752	0.0109818	0.0108712		0.01345	0.010414	0.000619733	0.00217265
0.0135625	0.0209785	0.0131164	0.0265006		0.0557373	0.0110265	0.0106094	0.0104918		0.0135625	0.000696037	-0.00711222	0.00628397
0.0136625	0.0177147	0.0169574	0.0202549		0.0581353	0.0106774	0.0102353	0.0101105		0.0136625	-0.00253678	-0.00323983	6.99136e-05
0.013775	0.0155803	0.0130715	0.0158908		0.0606365	0.0103284	0.00986041	0.00972793		0.013775	-0.00463644	-0.00709038	-0.00425874
0.0138875	0.0147252	0.0215523	0.0197314		0.0632452	0.00998031	0.00948518	0.00934474		0.0138875	-0.00545682	0.00142567	-0.00038274
0.014	0.0187444	0.0200809	0.0224064		0.0659662	0.00963366	0.00911034	0.0089616		0.014	-0.00140299	-1.05183e-05	0.00232761
0.0141125	0.0211843	0.0227998	0.0230071		0.0688043	0.00928918	0.00873656	0.00857919		0.0141125	0.00107142	0.00274345	0.00296363
0.014225	0.0219317	0.0243566	0.0204158		0.0717645	0.00894756	0.00836458	0.00819823		0.014225	0.00185337	0.00433539	0.000407553
0.0143375	0.0260448	0.020694	0.0234567		0.074852	0.00860952	0.00799512	0.00781948		0.0143375	0.00600084	0.00070771	0.00348366
0.01445	0.0264509	0.0253552	0.0206343		0.0780723	0.00827576	0.00762895	0.00744368		0.01445	0.00644135	0.00540388	0.000696299
0.0145625	0.0192154	0.0238632	0.0189419		0.0814312	0.00794703	0.00726682	0.00707163		0.0145625	-0.000759868	0.00394672	-0.000961051
0.014675	0.0185064	0.0225965	0.0151977		0.0849346	0.00762403	0.00690952	0.0067041		0.014675	-0.00143471	0.00271486	-0.00467028
0.0147875	0.020223	0.0218063	0.0105488		0.0885888	0.00730749	0.00655781	0.00634189		0.0147875	0.000316114	0.00195938	-0.00928427
0.0149	0.0214839	0.0187878	0.0190122		0.0924001	0.0069981	0.00621249	0.0059858		0.0149	0.00161107	-0.00102442	-0.000786015
0.015025	0.0182379	0.0194331	0.0192879		0.0963755	0.00669654	0.00587429	0.0056366		0.015025	-0.00159715	-0.000340665	-0.000471637
0.0151375	0.0162832	0.0249856	0.0171542		0.100522	0.00640348	0.00554399	0.00529508		0.0151375	-0.00351791	0.00524642	-0.00257061
0.0152625	0.019623	0.0181204	0.0234854		0.104847	0.00611954	0.0052223	0.00496198		0.0152625	-0.00014042	-0.00158049	0.00379906
0.015375	0.017918	0.0160175	0.0252368		0.109357	0.0058453	0.00490992	0.00463804		0.015375	-0.00181169	-0.00364897	0.0055851
0.0155	0.0186274	0.0141856	0.0199027		0.114062	0.00558131	0.00460752	0.00432395		0.0155	-0.00106478	-0.00544269	0.000289404
0.015625	0.0173854	0.0165226	0.0192426		0.11897	0.00532806	0.00431571	0.00402037		0.015625	-0.00226941	-0.00306765	-0.000332454
0.0157375	0.014593	0.0196849	0.015464		0.124088	0.00508599	0.00403506	0.0037279		0.0157375	-0.00502821	0.000128887	-0.00407668
0.0158625	0.0217886	0.0175737	0.0198386		0.129427	0.00485547	0.00376608	0.0034471		0.0158625	0.00220469	-0.0019444	0.000336097
0.0159875	0.0170057	0.0238019	0.0157024		0.134995	0.0046368	0.00350923	0.00317846		0.0159875	-0.00254111	0.00432172	-0.00376207
0.0161125	0.0201883	0.0205686	0.0149038		0.140803	0.00443023	0.00326489	0.00292241		0.0161125	0.000678583	0.00112618	-0.00452262
0.0162375	0.0227836	0.0225374	0.0217234		0.146861	0.0042359	0.00303337	0.0026793		0.0162375	0.00331088	0.00313273	0.00233486
0.0163625	0.0208013	0.0218512	0.0190973		0.153179	0.00405392	0.00281489	0.0024494		0.0163625	0.00136556	0.00248413	-0.000253386
0.0165	0.0200941	0.0161791	0.0180629		0.159769	0.00388427	0.00260962	0.00223293		0.0165	0.000698837	-0.00314665	-0.00124627
0.016625	0.0192991	0.0218994	0.0182893		0.166643	0.00372689	0.00241761	0.00202998		0.016625	-5.93345e-05	0.00261111	-0.000982132
0.01675	0.0186778	0.0209925	0.0240459		0.173812	0.00358163	0.00223885	0.00184058		0.01675	-0.000644035	0.00174163	0.004812
0.016875	0.0267321	0.0204371	0.0210335		0.18129	0.00344824	0.00207324	0.00166468		0.016875	0.00744691	0.00122352	0.00183722
0.0170125	0.0197901	0.0210878	0.0179053		0.18909	0.00332644	0.00192058	0.00150211		0.0170125	0.000545047	0.00191521	-0.00124984
0.01715	0.0189673	0.0163679	0.0147973		0.197225	0.00321584	0.00178062	0.00135266		0.01715	-0.00023771	-0.00276383	-0.0043167
0.017275	0.0164962	0.0239998	0.0194893		0.20571	0.00311602	0.001653	0.001216		0.017275	-0.00267238	0.00490513	0.000412633
0.0174125	0.0147075	0.0262581	0.0182959		0.214561	0.00302649	0.00153731	0.00109175		0.0174125	-0.00442126	0.00720417	-0.000739901
0.01755	0.0230622	0.0202951	0.0208245		0.223792	0.00294669	0.00143306	0.00097945		0.01755	0.00397324	0.00128174	0.00182958
0.017675	0.020552	0.0192882	0.0188408		0.23342	0.00287606	0.00133971	0.000878564		0.017675	0.00149918	0.000311706	-0.000117056
0.0178125	0.0170383	0.0193795	0.0143723		0.243462	0.00281398	0.00125667	0.000788518		0.0178125	-0.00197498	0.000443453	-0.00454485
0.01795	0.0173375	0.0154074	0.0186234		0.253937	0.00275982	0.0011833	0.000708683		0.01795	-0.00163618	-0.0034883	-0.000253166
0.0180875	0.0205339	0.0161998	0.0169969		0.264862	0.00271292	0.00111894	0.000638394		0.0180875	0.00159961	-0.00265564	-0.00183911
0.0182375	0.0266057	0.0211353	0.0195868		0.276257	0.00267264	0.0010629	0.000576958		0.0182375	0.00771425	0.00232369	0.000794838
0.018375	0.015406	0.0207867	0.0205535		0.288142	0.00263833	0.00101448	0.000523667		0.018375	-0.00344617	0.00201521	0.00180183
0.0185125	0.0146173	0.0234762	0.0183777		0.300539	0.00260935	0.00097298	0.000477806		0.0185125	-0.0041958	0.00474469	-0.000333659
0.01865	0.0190151	0.0181092	0.0155042		0.313469	0.00258511	0.000937714	0.000438664		0.01865	0.000241057	-0.000582435	-0.00316706
0.0188	0.0162408	0.0145331	0.0136861		0.326956	0.00256501	0.000908007	0.000405544		0.0188	-0.00249074	-0.0041151	-0.00494148
0.0189375	0.0213658	0.0193164	0.022477		0.341022	0.00254852	0.000883211	0.00037777		0.0189375	0.0026731	0.000707949	0.00388943
0.0190875	0.0162662	0.0149498	0.0187209		0.355694	0.00253512	0.000862712	0.000354696		0.0190875	-0.00238427	-0.00361549	0.00017677
0.0192375	0.0193767	0.0136335	0.0229248		0.370997	0.00252436	0.000845934	0.000335714		0.0192375	0.000768393	-0.00488868	0.00442415
0.019375	0.0217024	0.0172614	0.0192408		0.386958	0.0025158	0.000832343	0.000320256		0.019375	0.00313266	-0.00122135	0.000779784
0.019525	0.0209198	0.0174787	0.0168205		0.403607	0.00250908	0.000821453	0.000307802		0.019525	0.002392	-0.00096104	-0.00159731
0.019675	0.0165817	0.0162063	0.0239321		0.420971	0.00250387	0.000812826	0.000297877		0.019675	-0.00190421	-0.00219069	0.00555738
0.019825	0.0155404	0.015736	0.0249741		0.439082	0.00249987	0.000806072	0.000290061		0.019825	-0.00290378	-0.00261827	0.00664241
0.019975	0.0189629	0.0144447	0.019693		0.457973	0.00249685	0.000800848	0.000283978		0.019975	0.000560298	-0.00386697	0.00140414
0.0201375	0.0203263	0.0128309	0.0151234		0.477676	0.0024946	0.00079686	0.000279303		0.0201375	0.00196867	-0.0054347	-0.00311907
0.0202875	0.020252	0.0159864	0.0124607		0.498227	0.00249294	0.000793857	0.000275759		0.0202875	0.00193578	-0.00223687	-0.00573907
0.0204375	0.0185553	0.0157063	0.0184009		0.519663	0.00249174	0.000791625	0.000273106		0.0204375	0.000280329	-0.00247465	0.000243726
0.0206	0.011402	0.0161168	0.0155172		0.54202	0.00249089	0.000789992	0.000271149		0.0206	-0.00682833	-0.00201845	-0.00259396
0.02075	0.0128267	0.0182172	0.0230846		0.565339	0.00249029	0.000788814	0.000269729		0.02075	-0.00536263	0.000123989	0.0050158
0.0209125	0.0240596	0.017648	0.0185459		0.589662	0.00248988	0.000787978	0.000268711		0.0209125	0.0059147	-0.000399748	0.000522823
0.021075	0.0230202	0.0173132	0.0246328		0.615031	0.0024896	0.000787395	0.000267995		0.021075	0.00491944	-0.000689183	0.00665545
0.021225	0.0179303	0.0200733	0.0134556		0.641491	0.00248941	0.000786994	0.0002675		0.021225	-0.000129689	0.00211271	-0.00447968
0.0213875	0.0215535	0.0203037	0.0187585		0.66909	0.00248929	0.000786725	0.000267162		0.0213875	0.0035375	0.00238827	0.000868666
0.02155	0.018118	0.0162737	0.0217111		0.697876	0.00248921	0.000786546	0.000266936		0.02155	0.000145861	-0.00159681	0.00386653
0.0217125	0.0154586	0.0192599	0.0232212		0.727901	0.00248917	0.00078643	0.000266789		0.0217125	-0.00246981	0.00143431	0.00542188
0.021875	0.0138633	0.0175574	0.0170883		0.759218	0.00248914	0.000786357	0.000266696		0.021875	-0.00402148	-0.000223465	-0.000665995
0.02205	0.0149941	0.0136219	0.00783173		0.791881	0.00248912	0.000786311	0.000266635		0.02205	-0.00284384	-0.0041109	-0.00987408
0.0222125	0.011706	0.0171795	0.0113049		0.82595	0.00248911	0.000786283	0.000266597		0.0222125	-0.00608852	-0.000508768	-0.00635604
0.022375	0.0175571	0.0202508	0.0195535		0.861485	0.0024891	0.000786266	0.000266575		0.022375	-0.000194183	0.00260701	0.00193724
0.02255	0.02011	0.0183932	0.0146343		0.898549	0.0024891	0.000786257	0.000266563		0.02255	0.00240515	0.00079709	-0.00293391
0.022725	0.0181607	0.0173508	0.0162629		0.937207	0.0024891	0.000786251	0.000266556		0.022725	0.00050217	-0.000197748	-0.00125737
0.0228875	0.0228191	0.0113153	0.0105984		0.977529	0.0024891	0.000786248	0.000266551		0.0228875	0.00520337	-0.00618922	-0.00687749
0.0230625	0.0199832	0.0150291	0.0160705		1.01958	0.0024891	0.000786246	0.000266548		0.0230625	0.00241352	-0.00242816	-0.00135772
0.0232375	0.0125183	0.0143005	0.0139669		1.06345	0.0024891	0.000786245	0.000266546		0.0232375	-0.00500545	-0.00310962	-0.00341382
0.0234125	0.0188017	0.0142798	0.015631		1.1092	0.0024891	0.000786245	0.000266546		0.0234125	0.00132362	-0.00308325	-0.00170229
0.0235875	0.0168423	0.00984324	0.0182698		1.15692	0.0024891	0.000786245	0.000266546		0.0235875	-0.000590192	-0.00747295	0.000983746
0.0237625	0.0115499	0.0219907	0.0185245		1.2067	0.0024891	0.000786245	0.000266546		0.0237625	-0.00583712	0.00472128	0.00128559
0.0239375	0.0193437	0.01624	0.0127462		1.25861	0.0024891	0.000786245	0.000266546		0.0239375	0.00200205	-0.000982819	-0.00444566
0.024125	0.0159872	0.02084	0.0148926		1.31276	0.0024891	0.000786245	0.000266546		0.024125	-0.00130606	0.00366699	-0.00224907
0.0243	0.0107937	0.0131273	0.0187745		1.36924	0.0024891	0.000786245	0.000266546		0.0243	-0.0064545	-0.00399933	0.00167955
0.0244875	0.0132278	0.00928962	0.00876724		1.42815	0.0024891	0.000786245	0.000266546		0.0244875	-0.00397233	-0.00778749	-0.00827777
0.024675	0.0132991	0.0177907	0.012618		1.48959	0.0024891	0.000786245	0.000266546		0.024675	-0.003853	0.000762968	-0.00437726
0.02485	0.0125009	0.0205045	0.017743		1.55368	0.0024891	0.000786245	0.000266546		0.02485	-0.00460658	0.00352268	0.000794071
0.0250375	0.0152162	0.016949	0.0170241		1.62053	0.0024891	0.000786245	0.000266546		0.0250375	-0.00184371	1.63281e-05	0.000124727
0.025225	0.0127865	0.0178867	0.0162056		1.69025	0.0024891	0.000786245	0.000266546		0.025225	-0.00422593	0.00100294	-0.000644401
0.0254125	0.0185183	0.01514	0.0120332		1.76296	0.0024891	0.000786245	0.000266546		0.0254125	0.00155329	-0.00169501	-0.00476766
0.0256125	0.0141259	0.0112643	0.0181118		1.83881	0.0024891	0.000786245	0.000266545		0.0256125	-0.00278877	-0.00551886	0.00136329
0.0258	0.0140133	0.0143193	0.0172582		1.91792	0.0024891	0.000786245	0.000266545		0.0258	-0.00285444	-0.00241531	0.000558565
0.0259875	0.0209162	0.0202255	0.0132788		2.00044	0.0024891	0.000786245	0.000266545		0.0259875	0.00409533	0.00353918	-0.00337203
0.0261875	0.0168836	0.0147845	0.0144201							0.0261875	0.000112544	-0.00185036	-0.00217887
0.026375	0.0175477	0.0101255	0.0204321							0.026375	0.000823227	-0.00646139	0.00388154
0.026575	0.0184535	0.0122864	0.0168031							0.026575	0.00177851	-0.00424945	0.000304088
0.026775	0.0188259	0.0099407	0.013219							0.026775	0.00220029	-0.00654419	-0.0032286
0.026975	0.012089	0.0124095	0.0130843							0.026975	-0.00448752	-0.00402461	-0.00331218
0.027175	0.0129379	0.0184385	0.0181296							0.027175	-0.00358963	0.00205496	0.00178415
0.027375	0.0145086	0.0146519	0.0153143							0.027375	-0.00197018	-0.00168122	-0.000980181
0.0275875	0.0129017	0.0229164	0.0145611							0.0275875	-0.00352539	0.00663666	-0.00167956
0.0277875	0.0171013	0.0212095	0.0119085							0.0277875	0.000722698	0.00497986	-0.00428154
0.0279875	0.0144473	0.0144864	0.0134017							0.0279875	-0.001883	-0.00169341	-0.00273804
0.0282	0.0162278	0.0180114	0.016452							0.0282	-5.14481e-05	0.00188445	0.000365691
0.0284125	0.00987776	0.0131672	0.0153698							0.0284125	-0.00635052	-0.00290708	-0.000663369
0.028625	0.0131542	0.0166313	0.014306							0.028625	-0.00302333	0.000609554	-0.00167413
0.0288375	0.0140038	0.0157769	0.0159306							0.0288375	-0.00212313	-0.000192475	3.33501e-06
0.02905	0.0214162	0.0155534	0.0137618							0.02905	0.00533956	-0.000363887	-0.00211285
0.0292625	0.0168821	0.0191114	0.0149411							0.0292625	0.00085568	0.00324604	-0.000881033
0.029475	0.0138067	0.019161	0.0176227							0.029475	-0.00216968	0.00334746	0.00185279
0.0297	0.018627	0.0155266	0.0149886							0.0297	0.00270334	-0.000232324	-0.000726089
0.0299125	0.0184459	0.0180411	0.0223469							0.0299125	0.0025718	0.00233359	0.00668418
0.0301375	0.0166919	0.0186737	0.0172835							0.0301375	0.000870152	0.00302044	0.00167558
0.0303625	0.0179738	0.0117059	0.0129296							0.0303625	0.00220417	-0.00389326	-0.0026238
0.0305875	0.0147578	0.0128577	0.0156125							0.0305875	-0.000959845	-0.00268759	0.000113579
0.0308125	0.0123988	0.0215074	0.0154991							0.0308125	-0.00326718	0.0060157	5.43904e-05
0.0310375	0.010447	0.0173835	0.00706977							0.0310375	-0.00516747	0.00194525	-0.00832093
0.0312625	0.0132234	0.0145795	0.0102933							0.0312625	-0.0023397	-0.000805464	-0.00504355
0.0315	0.0118071	0.0171164	0.0136774							0.0315	-0.00370205	0.00178751	-0.00160288
0.031725	0.0146307	0.0151106	0.00816108							0.031725	-0.000827584	-0.000165415	-0.00706574
0.0319625	0.0176781	0.016794	0.0133647							0.0319625	0.0022734	0.00157352	-0.00180592
0.0322	0.0130919	0.0127273	0.0147364							0.0322	-0.00225953	-0.00243776	-0.000378185
0.0324375	0.0167466	0.016899	0.0109661							0.0324375	0.00144826	0.00178915	-0.00409269
0.032675	0.0184995	0.0132287	0.0125509							0.032675	0.00325402	-0.00182617	-0.00245234
0.0329125	0.0168564	0.0117262	0.0155937							0.0329125	0.00166355	-0.00327396	0.000645775
0.0331625	0.0167093	0.0146976	0.00948209							0.0331625	0.00157163	-0.000245173	-0.00540777
0.0334	0.0134669	0.0201345	0.0148212							0.0334	-0.00161856	0.00524611	-1.37011e-05
0.03365	0.00836146	0.017453	0.0130281							0.03365	-0.00666928	0.00262154	-0.00174921
0.0339	0.0143923	0.0181617	0.00834803							0.0339	-0.000584008	0.00338696	-0.00637191
0.0341375	0.0148528	0.0128342	0.012856							0.0341375	-7.19681e-05	-0.0018869	-0.00180964
0.0344	0.0164002	0.0101864	0.009656							0.0344	0.00153221	-0.00447564	-0.00494986
0.03465	0.0197144	0.0151664	0.0125245							0.03465	0.00490011	0.000560476	-0.00202469
0.0349	0.0133336	0.0170389	0.0138469							0.0349	-0.00142716	0.00248875	-0.000645747
0.03515	0.0168035	0.00819578	0.00858209							0.03515	0.00209608	-0.00629877	-0.00585435
0.0354125	0.0162296	0.0170878	0.0142535							0.0354125	0.00157788	0.00265138	-0.000124151
0.035675	0.016298	0.0171172	0.0151922							0.035675	0.00170183	0.00273861	0.000873198
0.0359375	0.0204299	0.0184856	0.0112872							0.0359375	0.00588892	0.00416473	-0.00297354
0.0362	0.0136872	0.0158827	0.0117864							0.0362	-0.000798872	0.00161922	-0.00241617
0.0364625	0.0188567	0.0138864	0.0130814							0.0364625	0.0044254	-0.00032001	-0.00106339
0.036725	0.00761979	0.0175599	0.0119542							0.036725	-0.00675709	0.00341045	-0.00213295
0.037	0.0133057	0.0146139	0.0127937							0.037	-0.00101443	0.000523787	-0.00123335
0.0372625	0.0126821	0.0119342	0.0139328							0.0372625	-0.00158403	-0.00209951	-3.7097e-05
0.0375375	0.0145691	0.0137744	0.0109538							0.0375375	0.000359183	-0.000200452	-0.00295649
0.0378125	0.0148212	0.00899433	0.0154433							0.0378125	0.000667345	-0.00492194	0.00159233
0.0380875	0.0143089	0.00657694	0.0114006							0.0380875	0.00021075	-0.00728101	-0.00239135
0.0383625	0.0134176	0.0124614	0.0151513							0.0383625	-0.000625099	-0.00133853	0.00141819
0.03865	0.0168694	0.018286	0.0124459							0.03865	0.00288441	0.00454653	-0.00122602
0.038925	0.0159499	0.0132614	0.0112553							0.038925	0.00201976	-0.000420573	-0.00235831
0.0392125	0.0157249	0.0126559	0.00885238							0.0392125	0.00185189	-0.000966131	-0.00470053
0.0395	0.0138575	0.013928	0.00879695							0.0395	4.13417e-05	0.00036557	-0.00469557
0.0397875	0.0176716	0.0172758	0.015152							0.0397875	0.00391203	0.00377272	0.00171963
0.040075	0.012885	0.0122559	0.0139368							0.040075	-0.00081828	-0.00118816	0.000564258
0.0403625	0.0170064	0.0153182	0.0103857							0.0403625	0.00335909	0.00193293	-0.00292725
0.0406625	0.0104198	0.00786027	0.00384405							0.0406625	-0.00316936	-0.005464	-0.00940704
0.0409625	0.0123147	0.0120867	0.0142694							0.0409625	-0.0012166	-0.00117681	0.00107991
0.04125	0.0131912	0.0128117	0.0125147							0.04125	-0.000285015	-0.00039388	-0.000616055
0.04155	0.0185397	0.0118588	0.0109669							0.04155	0.00512078	-0.00128661	-0.00210287
0.04185	0.013456	0.0128751	0.00862992							0.04185	9.40293e-05	-0.000210432	-0.0043791
0.0421625	0.0144002	0.0160777	0.0162825							0.0421625	0.00109724	0.00305417	0.00333639
0.0424625	0.0128941	0.0125639	0.0133299							0.0424625	-0.000352583	-0.000400319	0.000443993
0.042775	0.0123596	0.0106244	0.0086147							0.042775	-0.000828627	-0.00227836	-0.00420888
0.0430875	0.0132883	0.00881063	0.00987231							0.0430875	0.000158056	-0.00403099	-0.00288924
0.0434	0.0202571	0.0144896	0.00710093							0.0434	0.00718464	0.00170882	-0.00559889
0.0437125	0.0141778	0.0117197	0.0124517							0.0437125	0.00116273	-0.00100058	-0.000186743
0.044025	0.0122854	0.00811317	0.0118078							0.044025	-0.000672545	-0.00454688	-0.000769465
0.04435	0.0152031	0.0162407	0.0104944							0.04435	0.00230428	0.00364296	-0.00201963
0.044675	0.0142629	0.0171476	0.0116335							0.044675	0.00142281	0.00461182	-0.000817578
0.0449875	0.00960602	0.00718744	0.00865274							0.0449875	-0.0031779	-0.00528904	-0.00373818
0.0453125	0.0131923	0.0140099	0.00880274							0.0453125	0.000466422	0.00159477	-0.0035259
0.04565	0.011697	0.0124211	0.00882666							0.04565	-0.000968887	6.93593e-05	-0.00343764
0.045975	0.00716109	0.00992621	0.0141542							0.045975	-0.00544733	-0.00236488	0.00195153
0.0463125	0.00925711	0.010865	0.0144647							0.0463125	-0.00329202	-0.00136343	0.00232571
0.04665	0.0104484	0.00764505	0.00899187							0.04665	-0.00204177	-0.00452101	-0.00308378
0.0469875	0.0153781	0.0118816	0.0123817							0.0469875	0.00294654	-0.000222417	0.000369064
0.047325	0.0138549	0.00850846	0.0119122							0.047325	0.00148161	-0.00353394	-3.78434e-05
0.0476625	0.0123611	0.0106001	0.00546253							0.0476625	4.56859e-05	-0.00138095	-0.00642516
0.0480125	0.0150912	0.00911027	0.0081734							0.0480125	0.00283546	-0.00280755	-0.00365001
0.04835	0.00918573	0.014457	0.0121676							0.04835	-0.00301275	0.00259984	0.000405843
0.0487	0.0112281	0.0102012	0.00736108							0.0487	-0.000911363	-0.00159341	-0.00433709
0.04905	0.00933247	0.00726498	0.00602774							0.04905	-0.00274838	-0.00446745	-0.0056072
0.0494125	0.00790747	0.0134505	0.00781144							0.0494125	-0.00411303	0.0017821	-0.00375838
0.0497625	0.0136799	0.0149769	0.0111238							0.0497625	0.00171734	0.00337003	-0.000383538
0.050125	0.0109278	0.00998346	0.0106546							0.050125	-0.000975221	-0.00156014	-0.00078835
0.0504875	0.0136618	0.00860991	0.0147303							0.0504875	0.00181807	-0.00287075	0.0033514
0.05085	0.0121176	0.011599	0.0138857							0.05085	0.000332727	0.000180957	0.00257049
0.0512125	0.0126125	0.013707	0.00955093							0.0512125	0.000886145	0.00235113	-0.00170101
0.0515875	0.0130636	0.014449	0.00563028							0.0515875	0.00139735	0.00315713	-0.00555657
0.05195	0.0155408	0.0121813	0.00922774							0.05195	0.00393227	0.000950845	-0.00189655
0.052325	0.0124057	0.00563454	0.0153564							0.052325	0.000856478	-0.00553269	0.00429641
0.0527	0.00878754	0.0080907	0.010085							0.0527	-0.00270267	-0.0030137	-0.000911013
0.0530875	0.0118158	0.0143617	0.00569296							0.0530875	0.000386118	0.00332183	-0.00523736
0.0534625	0.0172089	0.0123508	0.00706542							0.0534625	0.00583742	0.00137302	-0.00380171
0.05385	0.0133658	0.0150208	0.0121857							0.05385	0.00205404	0.00410668	0.00138348
0.0542375	0.0107984	0.00866607	0.0079868							0.0542375	-0.000454027	-0.0021847	-0.00275093
0.054625	0.0138346	0.011782	0.00696289							0.054625	0.00264114	0.000994176	-0.00371074
0.055025	0.0129162	0.00715085	0.00871724							0.055025	0.00178307	-0.00357243	-0.00189063
0.0554125	0.0126654	0.011432	0.0122832							0.0554125	0.00159047	0.000770866	0.00173863
0.0558125	0.0116227	0.0125219	0.00845818							0.0558125	0.000607314	0.00192446	-0.00202143
0.0562125	0.0137734	0.0150845	0.00659912							0.0562125	0.00281722	0.00455046	-0.00381595
0.0566125	0.0125013	0.0114998	0.00709586							0.0566125	0.00160388	0.00102859	-0.00325508
0.057025	0.0104894	0.0124668	0.00794876							0.057025	-0.000347896	0.00206008	-0.00233647
0.0574375	0.0137031	0.015894	0.00651397							0.0574375	0.00292562	0.00555128	-0.00370598
0.05785	0.0114973	0.00702875	0.00905238							0.05785	0.000779141	-0.00325034	-0.00110271
0.0582625	0.0097129	0.00695665	0.00490999							0.0582625	-0.000946385	-0.00325926	-0.00518067
0.058675	0.0132567	0.00943563	0.00603137							0.058675	0.00265593	-0.000717523	-0.00399528
0.0591	0.014185	0.00826643	0.0070089							0.0591	0.003644	-0.0018225	-0.00295223
0.059525	0.0128673	0.0101324	0.00319332							0.059525	0.00238561	0.000107219	-0.00670274
0.05995	0.00856254	0.0101523	0.00436434							0.05995	-0.00186017	0.000190491	-0.00546708
0.060375	0.00653754	0.00529578	0.00647593							0.060375	-0.00382668	-0.00460312	-0.00329128
0.0608125	0.0133698	0.0123516	0.00945166							0.0608125	0.00306533	0.00251699	-0.000249913
0.06125	0.0108788	0.0120766	0.0082589							0.06125	0.000633701	0.00230584	-0.00137748
0.0616875	0.0129426	0.0105878	0.00866977							0.0616875	0.00275633	0.000880478	-0.000901867
0.062125	0.0132307	0.00969143	0.0083118							0.062125	0.00310279	4.7058e-05	-0.00119555
0.062575	0.0124756	0.0103248	0.00689296							0.062575	0.00240733	0.000744685	-0.00254872
0.0630125	0.00948464	0.0105668	0.00887883							0.0630125	-0.00052609	0.00104877	-0.000499456
0.0634625	0.0136361	0.012394	0.00930274							0.0634625	0.00368407	0.00293932	-1.07942e-05
0.063925	0.00980131	0.0105983	0.00786397							0.063925	-9.08576e-05	0.00120833	-0.0013835
0.064375	0.00515493	0.00691063	0.00920455							0.064375	-0.00467945	-0.00241691	2.09039e-05
0.0648375	0.00846979	0.0120215	0.00412992							0.0648375	-0.00130568	0.00275767	-0.00498861
0.0653	0.00745928	0.00856462	0.00501542							0.0653	-0.00225775	-0.00063598	-0.00403846
0.065775	0.0107118	0.00884179	0.00839803							0.065775	0.00105432	-0.000294354	-0.000589955
0.0662375	0.0123836	0.00830737	0.00900166							0.0662375	0.00278356	-0.000766494	7.73594e-05
0.0667125	0.0121408	0.00398817	0.0107303							0.0667125	0.00259938	-0.00502221	0.00187091
0.0671875	0.0132423	0.00919252	0.00539876							0.0671875	0.00375891	0.000245127	-0.00339617
0.0676625	0.00784479	0.0105095	0.00607013							0.0676625	-0.00158094	0.00162467	-0.00266084
0.06815	0.0124361	0.00833128	0.00612448							0.06815	0.003069	-0.000489933	-0.00254135
0.0686375	0.0125901	0.00624868	0.0063984							0.0686375	0.00328112	-0.00250938	-0.00220279
0.069125	0.0111006	0.0074494	0.00440854							0.069125	0.00184927	-0.001246	-0.0041285
0.069625	0.0080553	0.00620991	0.00852484							0.069625	-0.0011374	-0.00242173	5.30749e-05
0.0701125	0.0132745	0.00865737	0.0023618							0.0701125	0.00413847	8.74012e-05	-0.00604682
0.0706125	0.0115952	0.00699143	0.00683753							0.0706125	0.00251674	-0.00151579	-0.00150684
0.071125	0.0109419	0.00748889	0.00577484							0.071125	0.00192202	-0.00095454	-0.00250417
0.071625	0.0118665	0.0101766	0.00669984							0.071625	0.00290327	0.00179487	-0.00151594
0.0721375	0.0141557	0.00839143	0.005181							0.0721375	0.00524991	7.24756e-05	-0.00297048
0.07265	0.011514	0.0108197	0.00999731							0.07265	0.00266525	0.00256297	0.00190961
0.0731625	0.0122528	0.00899397	0.00461905							0.0731625	0.00346052	0.000798968	-0.00340538
0.0736875	0.00858972	0.00884578	0.00706144							0.0736875	-0.000145165	0.000713476	-0.000898715
0.0742125	0.00867124	0.00749469	0.0115017							0.0742125	-6.80798e-06	-0.000575444	0.00360525
0.0747375	0.00618863	0.0100878	0.00731941							0.0747375	-0.0024331	0.00207931	-0.000513781
0.075275	0.0124908	0.0117911	0.00324912							0.075275	0.0039262	0.00384514	-0.00451989
0.0758125	0.0124509	0.00787223	0.00651361							0.0758125	0.00394295	-1.16727e-05	-0.00119176
0.07635	0.0113738	0.00878201	0.00879405							0.07635	0.00292184	0.000959598	0.00115177
0.0768875	0.00970095	0.00226534	0.00938282							0.0768875	0.00130456	-0.00549611	0.0018031
0.0774375	0.00652921	0.00817621	0.004181							0.0774375	-0.00181088	0.000476583	-0.00333525
0.0779875	0.0122792	0.0113331	0.00383245							0.0779875	0.00399489	0.00369475	-0.00362088
0.0785375	0.0108727	0.00945483	0.0072455							0.0785375	0.0026436	0.00187722	-0.000145471
0.0791	0.012089	0.0095773	0.00429912							0.0791	0.00391585	0.00206124	-0.00302862
0.0796625	0.00999805	0.00538165	0.00280745							0.0796625	0.00188031	-0.00207341	-0.00445762
0.080225	0.00883283	0.00862983	0.00494658							0.080225	0.000769956	0.00123523	-0.00225638
0.0808	0.00547812	0.00747839	0.00664477							0.0808	-0.00252923	0.000145005	-0.000495272
0.081375	0.00897957	0.00871897	0.00270057							0.081375	0.0010272	0.00144624	-0.00437713
0.08195	0.0120792	0.0048802	0.00700782							0.08195	0.00418126	-0.00233243	-8.09491e-06
0.0825375	0.0101082	0.00432041	0.00264803							0.0825375	0.00226529	-0.00283138	-0.00430533
0.083125	0.0132883	0.00724433	0.0109422							0.083125	0.00549986	0.00015278	0.00405084
0.0837125	0.0111448	0.00956752	0.00880238							0.0837125	0.00341031	0.00253565	0.00197238
0.0843	0.00857414	0.00941099	0.00471724							0.0843	0.000893045	0.00243825	-0.00205194
0.0849	0.00731109	0.00516643	0.007131							0.0849	-0.000316037	-0.00174652	0.000423368
0.0855	0.00961146	0.00405918	0.00740021							0.0855	0.00203772	-0.00279455	0.000753526
0.0861125	0.00966472	0.0137222	0.00462847							0.0861125	0.00214493	0.00692835	-0.00195658
0.086725	0.00903138	0.00594541	0.00588644							0.086725	0.00156496	-0.000789186	-0.000637576
0.0873375	0.0026024	0.0052552	0.00419622							0.0873375	-0.00481122	-0.00142072	-0.00226735
0.08795	0.0120897	0.00791027	0.00560166							0.08795	0.00472834	0.00129246	-0.000802051
0.088575	0.00748501	0.00533853	0.00606941							0.088575	0.000176362	-0.00122057	-0.000273811
0.0892125	0.00781761	0.00535918	0.00649695							0.0892125	0.000562173	-0.00114065	0.000214809
0.0898375	0.011823	0.0064407	0.00660129							0.0898375	0.0046192	-1.61515e-06	0.000378445
0.090475	0.00308501	0.00886099	0.00689079							0.090475	-0.0040668	0.00247674	0.000727811
0.0911125	0.00646399	0.00442911	0.00876397							0.0911125	-0.000636343	-0.00189767	0.00266027
0.0917625	0.0112763	0.00772114	0.0047618							0.0917625	0.00422787	0.00145235	-0.00128208
0.0924125	0.0101781	0.00458853	0.0061705							0.0924125	0.003181	-0.00162287	0.000185819
0.0930625	0.00700022	0.00758636	0.00695455							0.0930625	5.38317e-05	0.00143174	0.00102848
0.093725	0.0106752	0.00724179	0.00348499							0.093725	0.00377995	0.00114444	-0.00238198
0.0943875	0.0119549	0.00930411	0.00288861							0.0943875	0.0051102	0.00326341	-0.00291986
0.0950625	0.00825385	0.00269759	0.00571941							0.0950625	0.00146001	-0.00328601	-3.00998e-05
0.095725	0.0093966	0.0024523	0.00694006							0.095725	0.00265213	-0.00347585	0.00124782
0.0964125	0.00703175	0.00794107	0.0082955							0.0964125	0.000337916	0.00206982	0.00266205
0.0970875	0.00900493	0.00680085	0.00420383							0.0970875	0.00236023	0.000984864	-0.00137252
0.097775	0.00967559	0.0108726	0.00296108							0.097775	0.00308034	0.00511227	-0.00255773
0.0984625	0.0122209	0.00397694	0.00407267							0.0984625	0.00567449	-0.00172833	-0.00138922
0.0991625	0.00737776	0.00619686	0.00474441							0.0991625	0.000880525	0.00054702	-0.000660169
0.0998625	0.0110473	0.00742875	0.0038897							0.0998625	0.00459865	0.0018337	-0.0014582
0.100575	0.011068	0.00160773	0.00653209							0.100575	0.00466812	-0.00393216	0.00124125
0.101287	0.0103187	0.0086686	0.00563064							0.101287	0.00396703	0.00318318	0.000396172
0.102	0.00597051	0.0032686	0.00333861							0.102	-0.000333501	-0.0021629	-0.00184004
0.102725	0.00621544	-4.29914e-05	0.00111542							0.102725	-4.07171e-05	-0.00542029	-0.00400711
0.10345	0.00874008	0.00425882	0.00426434							0.10345	0.00253118	-0.00106491	-0.000802724
0.104175	0.00881435	0.00811969	0.00849151							0.104175	0.00265212	0.0028489	0.00347929
0.104912	0.00799805	0.00751752	0.0058455							0.104912	0.00188265	0.00229991	0.000888381
0.10565	0.00922595	0.00410592	0.00514767							0.10565	0.00315685	-0.00105906	0.000245094
0.1064	0.00862414	0.00479904	0.00275202							0.1064	0.00260148	-0.000313104	-0.00209578
0.10715	0.00799261	0.00405375	0.00331832							0.10715	0.00201581	-0.00100619	-0.00147535
0.107913	0.0057216	0.00547585	0.0028676							0.107913	-0.000209176	0.000468372	-0.00187166
0.108675	0.00574117	0.00598128	0.00187666							0.108675	-0.000144248	0.00102556	-0.00280892
0.109438	0.00860348	0.00697114	0.00512992							0.109438	0.0027629	0.00206659	0.000497458
0.110212	0.00810167	0.00359034	0.00502013							0.110212	0.00230595	-0.00126293	0.0004409
0.110987	0.0059053	0.00306353	0.00494767							0.110987	0.000153894	-0.00173903	0.000421081
0.111775	0.00899225	0.00459904	0.00248753							0.111775	0.00328531	-0.00015262	-0.0019862
0.112562	0.0093803	7.73365e-06	0.00281071							0.112562	0.00371714	-0.00469373	-0.00161086
0.11335	0.00562921	0.00559614	0.0053984							0.11335	9.31149e-06	0.000944306	0.00102839
0.11415	0.00890638	0.00324614	0.009556							0.11415	0.00332979	-0.00135596	0.00523769
0.114963	0.00443899	0.00777005	0.00336724							0.114963	-0.0010942	0.00321785	-0.00089921
0.115763	0.00566363	0.00630737	0.00305419							0.115763	0.000172551	0.00180362	-0.00116186
0.116587	0.00975421	0.0049052	8.86011e-05							0.116587	0.00430589	0.000450705	-0.00407621
0.117413	0.00792522	0.0033773	0.00475926							0.117413	0.00251917	-0.00102847	0.000645146
0.118238	0.0103437	0.00344831	0.00688825							0.118238	0.00497925	-0.00090944	0.00282411
0.119062	0.00682595	0.00485483	0.00444332							0.119062	0.00150245	0.000544405	0.00042845
0.119912	0.0123198	0.00599868	0.00393499							0.119912	0.00703794	0.00173641	-2.97298e-05
0.12075	0.00560493	0.00365773	0.00499658							0.12075	0.000363536	-0.000557701	0.00108065
0.1216	0.00600022	0.00573491	0.00461687							0.1216	0.000799262	0.00156633	0.000749772
0.122463	0.00616182	0.00495773	0.00544441							0.122463	0.0010013	0.000836083	0.00162622
0.123325	0.00424588	0.00409541	0.00222774							0.123325	-0.000874843	1.99825e-05	-0.00154226
0.124187	0.00779008	0.00314252	0.0046089							0.124187	0.00270856	-0.000887338	0.000886431
0.125062	0.00322631	0.00217512	0.00397847							0.125062	-0.00181601	-0.00180911	0.000303588
0.12595	0.00612704	0.00444868	0.0044618							0.12595	0.00112389	0.000510083	0.00083455
0.126838	0.00509261	0.00631244	0.00571289							0.126838	0.000128047	0.00241884	0.0021326
0.127725	0.00773066	0.0085023	0.00432992							0.127725	0.00280403	0.00465299	0.000795884
0.128625	0.00849515	0.00246172	0.00506941							0.128625	0.00360642	-0.00134328	0.00158165
0.129537	0.0081466	0.00331498	0.00319151							0.129537	0.00329568	-0.000445783	-0.000250027
0.130437	0.00780204	0.0010552	0.00371071							0.130437	0.00298784	-0.00266254	0.000314139
0.131362	0.00525675	0.0072831	0.00649441							0.131362	0.000479697	0.00360892	0.00314338
0.132288	0.0070495	0.00676244	0.00541542							0.132288	0.00230904	0.00313124	0.00210933
0.133213	0.00453319	0.00552295	0.00239332							0.133213	-0.000171288	0.00193403	-0.000868538
0.13415	0.00489732	0.00726426	0.00247412							0.13415	0.000228693	0.00371752	-0.000743591
0.1351	0.00682885	0.00394723	0.00620057							0.1351	0.00219597	0.000442621	0.00302696
0.13605	0.0050408	0.00566208	0.0038339							0.13605	0.000443099	0.00219896	0.000703728
0.137	0.00483935	0.00423418	0.00291506							0.137	0.000276242	0.000811913	-0.000172323
0.137963	0.00294406	0.00532114	0.00313028							0.137963	-0.00158456	0.00193964	8.56179e-05
0.138938	0.00620385	0.00322512	0.00511832							0.138938	0.00170956	-0.000115732	0.00211626
0.139913	0.00471182	0.00622549	0.00560673							0.139913	0.000251282	0.00292463	0.00264661
0.1409	0.00699261	0.00516897	0.00173426							0.1409	0.00256567	0.00190797	-0.00118405
0.141888	0.00702088	0.00294179	0.00272811							0.141888	0.00262698	-0.000279939	-0.000149016
0.142888	0.00496544	0.00468962	0.00302992							0.142888	0.000604429	0.001507	0.000193841
0.143888	0.00671653	0.00289686	0.00354586							0.143888	0.00238783	-0.000247279	0.000750183
0.1449	0.00426906	-6.69044e-05	0.0044176							0.1449	-2.75026e-05	-0.00317273	0.00166216
0.145925	0.00390928	0.00324143	0.00237231							0.145925	-0.000355313	0.000173769	-0.000343027
0.14695	0.00761363	0.00321172	0.00154477							0.14695	0.00338044	0.000181601	-0.00113111
0.147975	0.00763428	0.00375375	0.004456							0.147975	0.00343195	0.000760554	0.00181895
0.149013	0.00609588	0.00433889	0.00287847							0.149013	0.00192423	0.00138247	0.000280085
0.150063	0.00508501	0.0040186	0.00632955							0.150063	0.000943841	0.00109876	0.00376965
0.151125	0.00659008	0.00282186	0.00593282							0.151125	0.00247918	-6.1615e-05	0.00341119
0.152175	0.00722414	0.000146864	0.00307847							0.152175	0.00314262	-0.00270127	0.000594054
0.15325	0.00733501	0.00172585	0.00497774							0.15325	0.00328302	-0.00108671	0.00253079
0.154325	0.00610711	0.00134868	0.00087738							0.154325	0.00208411	-0.00142893	-0.00153274
0.155412	0.00757885	0.0032465	0.00327448							0.155412	0.0035846	0.00050363	0.000900974
0.1565	0.00435421	0.00299976	0.00203571							0.1565	0.000388213	0.00029105	-0.000301776
0.1576	0.00680022	0.00603563	0.00505129							0.1576	0.00286225	0.00336085	0.00274959
0.1587	0.00641798	0.00518273	0.0047147							0.1587	0.00250749	0.00254128	0.00244817
0.159825	0.00410167	0.00402005	0.00199622							0.159825	0.000218755	0.00141208	-0.000234969
0.160938	0.00383573	0.00317585	0.00311506							0.160938	-2.04345e-05	0.000600405	0.00091822
0.162075	0.00556472	0.00127476	0.00288463							0.162075	0.00173535	-0.00126805	0.000722256
0.163212	0.00891689	0.0037157	0.00278571							0.163212	0.0051138	0.00120493	0.000657198
0.16435	0.00533972	0.00210882	0.00367158							0.16435	0.0015624	-0.00037048	0.00157635
0.1655	0.00872993	0.00392295	0.00355021							0.1655	0.00497816	0.00147488	0.00148799
0.166662	0.0054774	0.00428599	0.000112901							0.166662	0.00175092	0.00186889	-0.00191655
0.167838	0.0040466	0.00443926	0.00135347							0.167838	0.000345199	0.0020529	-0.000643429
0.169013	0.00328935	0.00309433	0.00436832							0.169013	-0.000387497	0.000738121	0.00240335
0.1702	0.00742667	0.000378386	0.00514912							0.1702	0.00377412	-0.00194794	0.0032158
0.171387	0.0057937	0.00160918	0.00357158							0.171387	0.00216495	-0.000687836	0.00166932
0.1726	0.00661761	0.00226897	0.00102484							0.1726	0.00301268	1.32324e-06	-0.000846275
0.1738	0.00582305	0.00298817	0.00374079							0.1738	0.00224119	0.000749025	0.00189989
0.175025	0.00488501	-0.00228828	0.00113245							0.175025	0.00132621	-0.0044989	-0.000678171
0.17625	0.00792921	0.00148128	0.00465274							0.17625	0.00439298	-0.000701364	0.00287181
0.177487	0.0054774	0.000746864	0.00676832							0.177487	0.00196349	-0.0014081	0.00501678
0.178725	0.00589334	0.00374723	0.00281579							0.178725	0.00240128	0.00161942	0.0010931
0.179988	0.00540675	0.00171317	0.00342666							0.179988	0.00193651	-0.000387489	0.00173282
0.18125	0.00425204	0.00454215	0.00322847							0.18125	0.000803121	0.00246808	0.0015629
0.182513	0.00663066	0.00288056	0.00148753							0.182513	0.00320262	0.000832544	-0.000150322
0.183787	0.00557088	0.00262657	0.00540564							0.183787	0.00216344	0.000604313	0.0037952
0.185075	0.00750059	0.0040831	0.000915061							0.185075	0.00411351	0.00208634	-0.000668224
0.186375	0.00513609	0.00223998	0.00101035							0.186375	0.00176912	0.000268431	-0.000546084
0.187688	0.0034629	0.00188273	0.00445637							0.187688	0.000115775	-6.38874e-05	0.00292649
0.189	0.00565892	0.00263636	0.00381941							0.189	0.00233117	0.00071412	0.00231553
0.190325	0.00562885	-0.000325962	0.00378282							0.190325	0.00232022	-0.00222409	0.00230465
0.19165	0.00436653	0.00288273	0.000429917							0.19165	0.0010766	0.0010082	-0.00102307
0.193	0.00461472	0.00265194	0.00200057							0.193	0.00134339	0.000800926	0.000572694
0.19435	0.00592885	0.0036157	0.00149912							0.19435	0.00267569	0.00178771	9.58255e-05
0.195713	0.00698428	0.00356244	0.00159477							0.195713	0.00374905	0.00175718	0.000215769
0.197075	0.00376906	0.00237983	0.00371615							0.197075	0.000551319	0.000596795	0.0023609
0.198463	0.0038466	-0.000735744	0.00130057							0.198463	0.000646254	-0.00249664	-3.09932e-05
0.19985	0.00398609	0.00212766	0.00320455							0.19985	0.000802718	0.000388408	0.00189615
0.20125	0.00317088	0.00399868	0.00179513							0.20125	4.22051e-06	0.00228078	0.000509587
0.202662	0.00500022	0.00159288	0.00225926							0.202662	0.00185002	-0.000103966	0.000996266
0.204075	0.00387414	0.000703748	-0.000188199							0.204075	0.000740004	-0.000972505	-0.00142913
0.2055	0.000450949	0.00271136	0.00053354							0.2055	-0.00266738	0.0010554	-0.000685635
0.20695	0.00555276	0.00257766	-0.000413562							0.20695	0.00245012	0.00094188	-0.0016111
0.208387	0.000858195	0.000420053	-0.000340736							0.208387	-0.00222928	-0.00119619	-0.00151731
0.20985	0.00711906	0.00266136	0.00296615							0.20985	0.00404664	0.00106454	0.00181043
0.211325	0.00343754	0.00137947	0.00471687							0.211325	0.000379909	-0.000198224	0.0035817
0.2128	0.00470819	0.000937444	0.00100745							0.2128	0.00166498	-0.000621579	-0.00010765
0.214288	0.00422921	0.00053056	0.00159079							0.214288	0.00120016	-0.00101007	0.000495458
0.215788	0.0027716	0.00113672	0.00207122							0.215788	-0.000243524	-0.000385815	0.000995362
0.2173	0.00507993	0.00118092	-0.00148892							0.2173	0.00207848	-0.000323809	-0.00254562
0.218812	0.00384515	0.0031215	0.00349006							0.218812	0.000857007	0.00163414	0.00245207
0.22035	0.00491653	0.00163418	0.00449405							0.22035	0.00194157	0.000164064	0.00347463
0.221887	0.00314877	0.00345085	-0.000103417							0.221887	0.000186649	0.00199754	-0.00110471
0.223438	0.00396435	0.00414723	0.00394369							0.223438	0.00101483	0.00271045	0.00296023
0.225	0.00343972	0.00104868	0.00343753							0.225	0.000502549	-0.000371855	0.0024716
0.226575	0.00461254	0.00282005	0.00188535							0.226575	0.0016875	0.00141549	0.000936664
0.228162	0.00354008	0.00418636	0.00205637							0.228162	0.000626914	0.00279748	0.00112462
0.22975	0.00401327	0.00318273	7.19461e-05							0.22975	0.00111167	0.00180915	-0.000843268
0.231363	0.00261218	-0.00050426	0.000181361							0.231363	-0.000277995	-0.00186271	-0.000717482
0.232975	0.00369805	0.00275483	0.00312774							0.232975	0.000818976	0.00141112	0.00224485
0.234612	0.00508247	0.00177295	0.00193173							0.234612	0.00221436	0.000443818	0.00106462
0.23625	0.00321109	0.000924763	0.000844409							0.23625	0.000353637	-0.000390164	-7.31255e-06
0.2379	0.00418646	0.00226027	0.00202448							0.2379	0.00133943	0.000959277	0.00118786
0.239562	0.00457015	0.00218962	0.003756							0.239562	0.00173334	0.000902289	0.0029342
0.241238	0.00502414	0.00119723	0.00209296							0.241238	0.00219732	-7.66902e-05	0.00128571
0.242925	0.00317921	0.000919328	0.000554192							0.242925	0.000362171	-0.000341452	-0.00023879
0.244625	0.00410312	0.00266244	0.00176506							0.244625	0.00129565	0.00141455	0.000986073
0.246325	0.00172269	0.00137802	0.000746221							0.246325	-0.0010755	0.000142656	-1.9146e-05
0.24805	0.00207885	0.000903386	0.00182376							0.24805	-0.000710194	-0.000319614	0.00107184
0.249787	0.00198175	0.00190302	0.000940786							0.249787	-0.000798359	0.000692134	0.000202049
0.251525	0.00426544	0.00115302	0.00152158							0.251525	0.00149401	-4.60856e-05	0.000795674
0.253287	0.00347921	0.000477661	0.00178173							0.253287	0.00071631	-0.000709839	0.00106847
0.255062	0.00453356	0.0028273	0.00383535							0.255062	0.00177899	0.00165116	0.00313448
0.256837	0.00212269	0.00259215	0.00334695							0.256837	-0.000623799	0.00142706	0.00265812
0.258637	0.000706746	0.00105991	0.00272811							0.258637	-0.0020318	-9.43037e-05	0.00205116
0.260437	0.00381544	0.00111208	0.00154513							0.260437	0.00108459	-3.15626e-05	0.000879729
0.262262	0.00473319	-0.000409658	0.00221325							0.262262	0.00200991	-0.0015429	0.00155922
0.264087	0.00302667	0.000443966	0.00104586							0.264087	0.000310712	-0.000679173	0.000402871
0.265938	0.00236218	0.00242657	0.00172267							0.265938	-0.000346586	0.00131338	0.00109056
0.267787	0.00299406	0.00349179	0.00129115							0.267787	0.000292259	0.00238824	0.000669599
0.269662	0.00306182	-0.000324513	0.00178354							0.269662	0.000366844	-0.00141858	0.00117238
0.27155	0.00174877	0.00197802	0.000956366							0.27155	-0.000939541	0.000893222	0.000355368
0.273438	0.00217232	1.38926e-05	0.00160999							0.273438	-0.000509548	-0.00106192	0.00101885
0.27535	0.00298501	0.00359505	0.00225564							0.27535	0.000309447	0.00252806	0.00167419
0.277275	0.00207631	0.00144034	0.00359695							0.277275	-0.000593103	0.000381966	0.00302496
0.279213	0.00411109	0.00165121	0.000175571							0.279213	0.00144766	0.00060124	-0.000387181
0.281163	0.00148211	0.00180375	0.0038647							0.281163	-0.0011755	0.000761971	0.00331096
0.283125	0.00338537	6.24436e-05	-0.000633127							0.283125	0.000733418	-0.000971345	-0.00117807
0.2851	0.00306001	-4.55274e-05	0.00305202							0.2851	0.000413561	-0.00107153	0.00251565
0.287088	0.0050716	0.00322368	0.00189948							0.287088	0.00243051	0.00220527	0.00137148
0.289088	0.00253102	0.00253092	0.00136361							0.289088	-0.000104869	0.00151991	0.000843769
0.291113	0.00371906	0.000851212	0.000615061							0.291113	0.00108826	-0.000152551	0.000103218
0.293137	0.00136725	0.00182875	0.000902101							0.293137	-0.00125864	0.000831997	0.000398001
0.295188	0.0035658	0.00159107	-0.00113458							0.295188	0.000944706	0.00060119	-0.00163108
0.29725	0.00304225	0.00118128	0.00111579							0.29725	0.000425811	0.000198093	0.000626676
0.299325	0.00420131	0.000812082	-0.000258852							0.299325	0.00158939	-0.000164605	-0.000740762
0.301412	0.00258827	-0.00102995	0.00462666							0.301412	-1.92728e-05	-0.00200031	0.00415175
0.303513	0.00251073	0.00260339	0.00298861							0.303513	-9.2554e-05	0.00163918	0.00252053
0.305625	0.00281109	0.00260339	0.00217919							0.305625	0.000211932	0.00164516	0.00171774
0.307763	0.00400348	0.0033023	0.00111397							0.307763	0.00140835	0.00234993	0.00065902
0.309913	0.00330819	0.00100157	0.00138716							0.309913	0.000716952	5.48841e-05	0.00093852
0.312075	0.00491653	0.00320918	0.000563974							0.312075	0.00232906	0.00226801	0.000121464
0.31425	0.00293247	0.00272295	0.000958177							0.31425	0.000348657	0.00178714	0.000521629
0.316438	0.00227414	0.0033186	-9.57595e-06							0.316438	-0.000306136	0.002388	-0.00044033
0.31865	0.000675949	0.000981647	8.43011e-05							0.31865	-0.00190088	5.61174e-05	-0.000340797
0.320875	0.00259515	0.00100918	0.0029118							0.320875	2.16572e-05	8.85809e-05	0.0024922
0.323112	0.00404298	0.00100628	0.00130854							0.323112	0.00147271	9.04612e-05	0.000894267
0.325363	0.00212015	0.00086498	0.00216579							0.325363	-0.000446998	-4.62071e-05	0.00175669
0.327637	0.0018937	0.000413893	-0.00052262							0.327637	-0.000670417	-0.000492779	-0.000926671
0.329913	0.00249914	0.00206462	0.00215129							0.329913	-6.20672e-05	0.0011623	0.00175211
0.332213	-8.05732e-05	0.00239397	0.000706728							0.332213	-0.00263895	0.00149589	0.000312295
0.334538	0.00320204	0.00168273	0.0014791							0.334538	0.000646411	0.000788791	0.00108929
0.336863	0.00397486	0.000486719	-0.000845808							0.336863	0.00142188	-0.000403246	-0.00123116
0.339213	0.00192196	-0.000101324	-0.000226243							0.339213	-0.000628461	-0.000987417	-0.000607248
0.341588	0.00358501	0.00121389	0.00222122							0.341588	0.00103707	0.000331565	0.00184444
0.343962	0.00199914	0.000535632	0.000555279							0.343962	-0.000546419	-0.000343073	0.000182572
0.346363	0.0010466	0.00170882	0.000433101							0.346363	-0.00149664	0.000833641	6.43576e-05
0.348775	0.00261146	-0.00105531	-0.000255591							0.348775	7.04384e-05	-0.00192708	-0.000620502
0.351213	0.00276834	0.00125592	0.000590424							0.351213	0.00022948	0.000387457	0.000229241
0.35365	0.00389443	0.0011302	0.00190709							0.35365	0.00135763	0.000264913	0.00154949
0.356125	0.000817253	0.00159179	0.0011484							0.356125	-0.00171753	0.000729611	0.000794299
0.3586	0.00175747	0.00197005	0.00214767							0.3586	-0.000775383	0.00111085	0.00179694
0.3611	0.00223247	0.000902661	3.93371e-05							0.3611	-0.000298519	4.63557e-05	-0.000308121
0.363625	0.00226834	0.0014331	0.0012491							0.363625	-0.000260847	0.000579597	0.000904816
0.36615	0.00304841	0.00115882	0.00141796							0.36615	0.000520949	0.000308015	0.00107672
0.368713	0.0035303	0.00248853	0.00205057							0.368713	0.00100451	0.00164035	0.00171231
0.371275	0.00428247	0.000765705	0.00283934							0.371275	0.00175828	-7.9961e-05	0.00250393
0.373863	0.000686456	0.0013773	0.00100166							0.373863	-0.00183619	0.000534071	0.000669013
0.376462	0.00241653	0.00144252	0.000525206							0.376462	-0.000104629	0.000601636	0.00019523
0.379088	0.0024274	0.000182371	0.00238463							0.379088	-9.23258e-05	-0.000656236	0.00205724
0.381738	0.00348646	0.00226353	0.00134984							0.381738	0.000968113	0.00142712	0.00102496
0.384387	0.00113537	0.00136172	0.000206401							0.384387	-0.00138166	0.000527416	-0.000116088
0.387075	0.00215819	0.000139256	0.00379006							0.387075	-0.000357552	-0.000693	0.0034699
0.389775	0.0029158	0.000196502	-0.000489649							0.389775	0.000401281	-0.000633787	-0.00080756
0.392487	0.00269261	0.00169288	0.00262992							0.392487	0.000179265	0.000864482	0.00231417
0.395225	0.00309914	0.00174469	0.0011991							0.395225	0.000586916	0.00091812	0.00088544
0.397975	0.00470095	0.000562082	0.000852743							0.397975	0.00218981	-0.000262732	0.000541091
0.40075	0.00264696	-0.000186469	0.0014891							0.40075	0.000136863	-0.00100959	0.00117939
0.403538	0.000627036	0.00159397	0.00104658							0.403538	-0.00188207	0.000772474	0.000738737
0.40635	0.000578847	0.00168744	0.00255383							0.40635	-0.0019293	0.00086752	0.00224778
0.409175	0.00039805	0.000360995	0.00218137							0.409175	-0.00210918	-0.000457424	0.00187705
0.412025	0.000803847	0.000935995	0.00085383							0.412025	-0.00170251	0.000119027	0.000551181
0.4149	0.0016629	0.00151281	0.00161216							0.4149	-0.000842608	0.000697235	0.00131112
0.417787	0.00344261	0.0004994	0.00118028							0.417787	0.000937907	-0.000314832	0.00088078
0.4207	0.00143573	0.00187766	0.000854554							0.4207	-0.00106821	0.00106472	0.000556542
0.423625	0.00201617	0.0027081	0.00270093							0.423625	-0.000487033	0.00189639	0.00240434
0.426575	0.00255747	-0.000642266	0.0010147							0.426575	5.49769e-05	-0.00145279	0.000719484
0.42955	0.0021187	0.00202621	0.00325274							0.42955	-0.000383115	0.00121683	0.00295885
0.432537	0.00366653	0.000343241	4.33221e-05							0.432537	0.00116536	-0.000465047	-0.000249308
0.43555	0.00376435	0.00119976	0.00189513							0.43555	0.0012638	0.000392524	0.00160372
0.438587	0.00186037	-0.000420165	0.00134586							0.438587	-0.000639596	-0.0012264	0.00105561
0.441637	0.000675224	0.00150954	-0.000898344							0.441637	-0.00182418	0.000704276	-0.00118747
0.444712	0.00127305	0.00308744	-0.000144359							0.444712	-0.00122582	0.0022831	-0.000432413
0.447812	0.00128646	0.00236933	0.00162593							0.447812	-0.0012119	0.00156587	0.00133891
0.450925	0.00111761	0.000392879	0.00219477							0.450925	-0.00138025	-0.000409734	0.00190873
0.454062	0.00078863	-0.000332121	-0.000129866							0.454062	-0.00170877	-0.00113392	-0.000414959
0.457225	0.00293211	0.00125302	0.00114151							0.457225	0.000435156	0.000451997	0.000857325
0.460413	-0.000260283	0.00214541	-0.000193634							0.460413	-0.00275681	0.00134513	-0.000476951
0.463612	0.00319986	0.00138672	0.00157303							0.463612	0.000703736	0.000587144	0.00129054
0.46685	0.00350385	0.00253056	0.00380347							0.46685	0.00100811	0.00173167	0.00352178
0.4701	0.00181109	0.000892879	-0.000358127							0.4701	-0.000684281	9.46333e-05	-0.000639057
0.473363	0.000929572	0.00114469	0.00286506							0.473363	-0.00156546	0.000347062	0.00258486
0.476662	0.00167522	0.000297589	0.00137883							0.476662	-0.000819473	-0.000499447	0.00109932
0.479975	0.00214732	0.000618966	0.00227666							0.479975	-0.000347058	-0.000177507	0.00199781
0.483325	0.00151798	0.00251353	0.00277195							0.483325	-0.000976105	0.0017176	0.00249373
0.486688	0.00147522	9.72266e-05	-0.000628054							0.486688	-0.00101858	-0.000698193	-0.00090566
0.490075	0.00131218	-0.00102959	0.00148245							0.490075	-0.00118135	-0.00182452	0.00120542
0.493488	0.00112993	-1.87154e-05	0.00124695							0.493488	-0.00136334	-0.000813179	0.000970469
0.496925	0.000898775	0.00313201	0.001556							0.496925	-0.00159426	0.00233799	0.00128005
0.500375	0.00267124	0.00157947	0.00307811							0.500375	0.000178436	0.000785876	0.00280265
0.503863	0.00070747	0.00178636	0.00257702							0.503863	-0.00178511	0.000993164	0.00230205
0.507362	0.00250385	0.00104723	0.00059767							0.507362	1.14695e-05	0.000254416	0.000323153
0.5109	0.00233609	0.00256897	0.00190129							0.5109	-0.000156087	0.00177652	0.00162721
0.51445	0.0026216	0.00146715	0.00124695							0.51445	0.000129605	0.000675055	0.000973275
0.518037	0.000128123	-0.000230672	0.000915061							0.518037	-0.0023637	-0.00102244	0.000641784
0.521637	0.000565804	-0.000354223	0.00107992							0.521637	-0.00192585	-0.00114568	0.000807013
0.525262	0.00177232	0.000138893	0.00224042							0.525262	-0.000719174	-0.000652266	0.00196788
0.528925	0.000798412	0.00106389	0.000195101							0.528925	-0.00169294	0.000273016	-7.71091e-05
0.5326	0.00249841	-0.000792991	0.00235926							0.5326	7.20159e-06	-0.0015836	0.00208737
0.536313	0.000849137	0.000898676	0.00229658							0.536313	-0.00164194	0.000108321	0.002025
0.540038	0.00205204	0.000220415	0.0016391							0.540038	-0.000438918	-0.000569699	0.00136781
0.5438	0.00106979	0.00123201	0.001731							0.5438	-0.00142105	0.000442123	0.00145998
0.547575	0.00211544	0.00105302	0.00195926							0.547575	-0.000375284	0.000263354	0.0016885
0.551387	0.000797325	0.00164215	0.00128571							0.551387	-0.0016933	0.000852689	0.0010152
0.555225	0.00221979	0.00113563	0.00224513							0.555225	-0.000270733	0.000346361	0.00197485
0.559088	0.000708195	0.00288382	5.20181e-05							0.559088	-0.00178223	0.00209473	-0.000218042
0.562975	0.00280819	0.000937444	0.00112593							0.562975	0.000317853	0.00014853	0.000856081
0.566887	0.0021716	0.00121426	0.000980641							0.566887	-0.000318659	0.000425505	0.000710989
0.570837	0.000846238	0.000628748	5.10105e-06							0.570837	-0.00164394	-0.000159847	-0.000264362
0.574812	0.00121182	0.000675125	0.00186579							0.574812	-0.00127829	-0.000113324	0.0015965
0.5788	0.00321037	0.00106679	0.000692598							0.5788	0.000720327	0.000278481	0.000423481
0.582825	0.00104588	0.00109179	0.000849844							0.582825	-0.0014441	0.000303611	0.000580886
0.586887	0.00210566	0.000493603	0.000529917							0.586887	-0.000384258	-0.000294455	0.000261109
0.590963	-0.000895066	-0.00047456	0.000555279							0.590963	-0.00338493	-0.0012625	0.000286613
0.595075	0.000130659	0.000983821	0.00192702							0.595075	-0.00235915	0.000195988	0.00165849
0.599213	0.00202595	0.00170194	0.00132231							0.599213	-0.00046381	0.000914207	0.0010539
0.603387	0.00317885	0.000989256	5.74531e-05							0.603387	0.000689135	0.000201623	-0.000210835
0.607575	0.00247885	0.0014215	0.00137376							0.607575	-1.08219e-05	0.00063396	0.00110558
0.6118	0.00335819	0.0013273	0.00218137							0.6118	0.000868567	0.000539842	0.0019133
0.616063	0.00227015	0.000252299	0.0022589							0.616063	-0.000219439	-0.000535077	0.00199093
0.620337	0.00215711	0.00156389	0.000659989							0.620337	-0.000332447	0.000776593	0.000392111
0.624663	0.00216943	8.09216e-05	0.000815786							0.624663	-0.000320094	-0.000706307	0.000547996
0.629	0.00234696	0.00100302	0.000891873							0.629	-0.000142527	0.000215862	0.000624165
0.633375	0.00191725	0.00201426	0.00146941							0.633375	-0.000572208	0.00122716	0.00120178
0.637775	0.00232196	0.000930922	-5.12429e-05							0.637775	-0.000167471	0.000143881	-0.000318801
0.642213	0.000942253	0.00146788	0.00165455							0.642213	-0.00154716	0.000680893	0.00138706
0.646675	0.00175276	0.00121063	0.0017426							0.646675	-0.000736626	0.000423698	0.00147517
0.651175	0.00273102	0.000413531	0.000839337							0.651175	0.000241657	-0.000373355	0.000571972
0.6557	0.00182993	0.00180773	-0.00023675							0.6557	-0.00065941	0.00102089	-0.000504058
0.660263	0.000614717	0.00113817	-0.000983127							0.660263	-0.00187461	0.00035137	-0.00125038
0.66485	0.00150204	0.000659908	0.00128209							0.66485	-0.000987271	-0.000126851	0.00101488
0.669475	0.00068247	-0.000226687	0.00260782							0.669475	-0.00180682	-0.00101341	0.00234066
0.674125	0.00292232	0.00019614	0.000165101							0.674125	0.000433049	-0.000590548	-0.000102014
0.678813	0.00125421	-0.00116908	0.000787888							0.678813	-0.00123505	-0.00195573	0.000520814
0.683537	0.00131834	0.000913531	0.000995134							0.683537	-0.00117091	0.000126906	0.000728098
0.688287	0.00137559	-0.000369802	-0.000232402							0.688287	-0.00111365	-0.0011564	-0.000499402
0.693075	0.00138609	0.0016802	0.001781							0.693075	-0.00110313	0.000893627	0.00151404
0.697887	0.00221725	-0.000180672	0.000765786							0.697887	-0.000271961	-0.000967218	0.00049885
0.702738	0.00166218	0.00204215	0.00170202							0.702738	-0.000827025	0.00125563	0.00143511
0.707625	0.00126653	0.000582371	0.00266941							0.707625	-0.00122267	-0.000204131	0.00240253
0.71255	0.00186979	0.00136824	0.0014618							0.71255	-0.000619399	0.000581758	0.00119495
0.7175	0.00133319	0.00117078	0.000908902							0.7175	-0.00115599	0.000384313	0.00064207
0.722488	0.00240276	0.00147404	0.00155926							0.722488	-8.64131e-05	0.000687591	0.00129245
0.727512	0.00025747	0.00240773	0.00146506							0.727512	-0.0022317	0.0016213	0.00119827
0.732562	0.00128935	0.000152299	0.00209731							0.732562	-0.00119981	-0.000634118	0.00183054
0.737662	0.00167885	0.000504111	0.00187738							0.737662	-0.000810308	-0.000282292	0.00161063
0.742787	0.00257124	0.0021186	0.00149948							0.742787	8.20879e-05	0.00133221	0.00123274
0.74795	0.00305095	0.00113636	0.00231832							0.74795	0.000561804	0.000349978	0.0020516
0.75315	0.00146327	0.000352661	0.000475101							0.75315	-0.00102587	-0.000433708	0.000208391
0.758375	0.00123138	0.000803748	0.00175129							0.758375	-0.00125775	1.73892e-05	0.0014846
0.76365	0.00217776	0.00137621	0.00173644							0.76365	-0.000311373	0.000589862	0.00146975
0.768963	0.00141761	0.000781285	0.000766101							0.768963	-0.00107151	-5.05606e-06	0.000499427
0.7743	0.0016879	0.00159831	-0.000459214							0.7743	-0.000801222	0.00081198	-0.000725878
0.779688	0.000294789	0.000613893	-0.000216098							0.779688	-0.00219434	-0.000172433	-0.000482752
0.7851	0.00178682	0.000955922	0.00103644							0.7851	-0.000702303	0.000169603	0.000769793
0.79055	0.00373247	0.00190991	0.000183901							0.79055	0.00124335	0.0011236	-8.27359e-05
0.79605	0.00199841	0.000320053	0.000154601							0.79605	-0.000490705	-0.000466254	-0.000112028
0.801588	0.00153319	0.00137911	0.002106							0.801588	-0.00095592	0.000592809	0.00183938
0.80715	0.000923412	0.00056027	0.00174006							0.80715	-0.0015657	-0.000226027	0.00147345
0.812762	0.00259443	-0.00148538	0.000815424							0.812762	0.000105315	-0.00227167	0.000548815
0.818412	0.00184624	0.00016498	0.00215673							0.818412	-0.000642872	-0.000621308	0.00189012
0.8241	-7.15152e-05	0.00244469	0.00210564							0.8241	-0.00256062	0.00165841	0.00183904
0.829825	0.00254551	0.00179344	0.0024991							0.829825	5.64065e-05	0.00100716	0.00223251
0.835588	0.00113899	0.00123962	0.00106035							0.835588	-0.00135011	0.000453341	0.000793762
0.841388	0.000427398	0.00237344	0.000574482							0.841388	-0.00206171	0.00158717	0.000307896
0.847238	0.0020553	0.00133636	0.00116035							0.847238	-0.000433808	0.000550085	0.000893769
0.853125	0.00167559	0.000552661	0.00181289							0.853125	-0.000813518	-0.000233608	0.00154631
0.85905	0.00248827	0.00171933	0.000265401							0.85905	-8.3575e-07	0.000933061	-1.17484e-06
0.865025	0.00187595	0.000668603	0.0014091							0.865025	-0.000613153	-0.000117662	0.00114253
0.871037	0.00198392	-0.000338643	0.000620134							0.871037	-0.000505181	-0.00112491	0.000353563
0.877087	0.00249334	0.000337806	-0.000672257							0.877087	4.23926e-06	-0.000448456	-0.000938826
0.883175	0.00238175	0.00188201	0.000647101							0.883175	-0.000107354	0.00109575	0.000380534
0.889313	0.000433195	0.00189397	0.00132376							0.889313	-0.0020559	0.00110771	0.00105719
0.895487	0.0017553	0.0001244	0.000927743							0.895487	-0.000733803	-0.000661858	0.00066118
0.901712	0.000816528	0.000114256	-0.000208852							0.901712	-0.00167257	-0.000672001	-0.000475414
0.907975	0.00053247	0.000846502	0.0010761							0.907975	-0.00195663	6.02464e-05	0.00080954
0.914288	0.000617253	0.00187404	0.000124101							0.914288	-0.00187185	0.00108778	-0.000142459
0.920637	0.00160348	0.000789618	0.000830279							0.920637	-0.000885613	3.36419e-06	0.000563721
0.927025	0.00145421	0.00138165	0.000947308							0.927025	-0.00103489	0.000595394	0.000680751
0.933475	0.00213138	0.000145415	-0.000262837							0.933475	-0.000357714	-0.000640837	-0.000529393
0.93995	0.000635731	0.000886719	0.000629917							0.93995	-0.00185337	0.000100467	0.000363361
0.946487	0.00104479	0.00167694	0.00203571							0.946487	-0.00144431	0.000890686	0.00176916
0.953062	0.000495514	0.000383458	0.00145274							0.953062	-0.00199358	-0.000402792	0.00118619
0.959675	0.000807108	0.000579111	0.00193245							0.959675	-0.00168199	-0.000207139	0.0016659
0.96635	0.00390457	0.00121244	0.0024391							0.96635	0.00141548	0.000426195	0.00217255
0.973063	0.000853123	0.00115954	0.00131796							0.973063	-0.00163597	0.000373296	0.00105141
0.979813	0.00128935	0.00180991	0.0012091							0.979813	-0.00119974	0.00102366	0.00094255
0.986625	0.00136653	0.000826937	0.0014391							0.986625	-0.00112257	4.06892e-05	0.00117255
0.993475	0.0021216	0.00180991	0.00043209							0.993475	-0.000367495	0.00102366	0.00016554
1.00038	0.00147848	0.000774763	4.87571e-05							1.00038	-0.00101061	-1.14841e-05	-0.000217792
1.00733	0.000754572	0.00139034	-0.000709214							1.00733	-0.00173452	0.000604095	-0.000975763
1.01433	0.000935731	-0.000162194	0.000469101							1.01433	-0.00155336	-0.000948441	0.000202553
1.02136	0.00166508	0.00142875	0.00143245							1.02136	-0.000824017	0.000642502	0.00116591
1.02846	0.00134008	0.0012157	0.00102738							1.02846	-0.00114902	0.000429459	0.000760833
1.0356	0.00152124	0.00141752	-3.24019e-05							1.0356	-0.000967858	0.00063127	-0.000298949
1.04279	0.00108283	0.0010994	-0.000464649							1.04279	-0.00140626	0.000313154	-0.000731196
1.05004	0.000565804	0.000180198	0.00123137							1.05004	-0.00192329	-0.000606048	0.000964819
1.05733	0.00206906	0.00150447	0.000957815							1.05733	-0.000420031	0.000718227	0.000691269
1.06467	0.00167269	-0.000767266	0.0016091							1.06467	-0.000816408	-0.00155351	0.00134255
1.07206	0.00112704	0.00156353	-0.000514286							1.07206	-0.00136206	0.000777286	-0.000780832
1.07951	0.00142885	0.0022657	-0.000180591							1.07951	-0.00106025	0.00147946	-0.000447137
1.087	0.00158464	0.000516067	0.00075238							1.087	-0.000904451	-0.000270178	0.000485834
1.09455	0.00189406	0.00117694	0.00155709							1.09455	-0.00059503	0.000390692	0.00129054
1.10215	0.00236943	-0.000398426	0.00111615							1.10215	-0.000119668	-0.00118467	0.000849602
1.10981	0.00156544	0.000557734	0.000322308							1.10981	-0.000923654	-0.000228511	5.57624e-05
1.11751	0.00122812	0.000843603	0.00080709							1.11751	-0.00126097	5.73577e-05	0.000540544
1.12528	0.00168138	-0.00049696	-0.000338199							1.12528	-0.000807712	-0.00128321	-0.000604745
1.13309	0.00172414	0.00120483	0.000308177							1.13309	-0.000764958	0.00041859	4.16315e-05
1.14096	0.000948412	0.00142694	9.15011e-05							1.14096	-0.00154068	0.000640692	-0.000175045
1.14887	0.00197088	-6.47304e-05	0.0019391							1.14887	-0.000518219	-0.000850975	0.00167256
1.15686	0.00224189	0.000542516	0.000547101							1.15686	-0.000247204	-0.000243729	0.000280555
1.16489	0.00132051	0.000131285	0.0010426							1.16489	-0.00116858	-0.00065496	0.000776052
1.17297	0.0012129	0.000697227	0.000252701							1.17297	-0.00127619	-8.90183e-05	-1.38447e-05
1.18113	0.000458557	0.00152621	0.00040709							1.18113	-0.00203054	0.000739967	0.000140544
1.18932	0.00214406	0.000950487	0.000582815							1.18932	-0.00034503	0.000164242	0.000316269
1.19759	0.00125928	0.00164288	0.000642598							1.19759	-0.00122981	0.000856634	0.000376052
1.2059	0.0022879	0.000706647	0.000278801							1.2059	-0.00020119	-7.95983e-05	1.22552e-05
1.21428	0.00156689	0.000253386	0.0016618							1.21428	-0.000922204	-0.000532859	0.00139526
1.2227	0.00130348	0.00146063	0.000334101							1.2227	-0.00118561	0.000674387	6.75551e-05
1.23119	0.000540441	0.000792516	0.000190801							1.23119	-0.00194865	6.27087e-06	-7.57449e-05
1.23974	0.000957108	0.0005744	0.00140202							1.23974	-0.00153199	-0.000211845	0.00113547
1.24835	0.00200964	0.00102947	0.000407815							1.24835	-0.000479451	0.000243228	0.000141269
1.25701	0.00225783	0.00080344	-0.000884576							1.25701	-0.000231262	1.71949e-05	-0.00115112
1.26574	0.00287704	0.000872951	0.000339101							1.26574	0.000387941	8.6706e-05	7.2555e-05
1.27453	0.00214406	0.000743603	0.000885101							1.27453	-0.00034503	-4.2642e-05	0.000618555
1.28338	0.0010187	0.000843241	0.00137883							1.28338	-0.00147039	5.6996e-05	0.00111228
1.29229	0.000542615	0.000685995	0.000120901							1.29229	-0.00194648	-0.00010025	-0.000145645
1.30126	0.00120711	0.000922227	0.000995134							1.30126	-0.00128199	0.000135982	0.000728588
1.31029	0.000740804	0.000436357	-0.000111388							1.31029	-0.00174829	-0.000349888	-0.000377934
1.31939	0.00098392	5.26606e-05	0.000646583							1.31939	-0.00150518	-0.000733584	0.000380037
1.32855	0.0015629	0.000954111	0.000550569							1.32855	-0.00092619	0.000167866	0.000284023
1.33777	0.0015879	-4.15424e-05	0.000430641							1.33777	-0.00090119	-0.000827787	0.000164095
1.34705	0.00171146	0.000535632	-9.98989e-05							1.34705	-0.000777639	-0.000250613	-0.000366445
1.35641	0.000841891	0.000430198	0.000769409							1.35641	-0.0016472	-0.000356047	0.000502863
1.36583	0.00152088	0.000507371	0.00154695							1.36583	-0.000968219	-0.000278874	0.0012804
1.3753	0.000383557	0.00138853	-4.83439e-05							1.3753	-0.00210554	0.000602286	-0.00031489
1.38485	0.0018908	-0.000145165	0.000941148							1.38485	-0.000598291	-0.00093141	0.000674602
1.39446	0.000661094	0.00117476	0.000143701							1.39446	-0.001828	0.000388518	-0.000122845
1.40415	0.00132631	0.000303024	0.000294101							1.40415	-0.00116278	-0.000483221	2.75553e-05
1.41389	0.00137377	0.00140773	0.00118934							1.41389	-0.00111532	0.000621489	0.000922791
1.4237	0.0014553	0.00126426	0.0011581							1.4237	-0.0010338	0.000478011	0.000891555
1.43359	0.0013658	0.000137444	0.000221601							1.43359	-0.00112329	-0.000648801	-4.49447e-05
1.44354	0.00234298	0.00060085	0.000800931							1.44354	-0.000146117	-0.000185395	0.000534385
1.45356	0.00198718	0.000723676	0.000174481							1.45356	-0.000501915	-6.25693e-05	-9.20647e-05
1.46365	0.00170964	0.000240705	-5.66779e-05							1.46365	-0.000779451	-0.00054554	-0.000323224
1.47381	0.00190819	0.000458458	-6.64599e-05							1.47381	-0.0005809	-0.000327787	-0.000333006
1.48404	0.00113718	-2.99474e-05	0.000815424							1.48404	-0.00135192	-0.000816192	0.000548878
1.49434	0.00212486	0.00088527	0.000954917							1.49434	-0.000364233	9.90247e-05	0.000688371
1.50471	0.00183319	0.000452299	0.00112195							1.50471	-0.0006559	-0.000333946	0.0008554
1.51515	0.000718702	0.00017585	0.00115637							1.51515	-0.00177039	-0.000610395	0.00088982
1.52568	0.00166254	0.00162766	-0.0010809							1.52568	-0.000826552	0.000841416	-0.00134744
1.53626	0.000978485	0.000877661	0.00132448							1.53626	-0.00151061	9.14157e-05	0.00105794
1.54692	0.00221798	0.000138169	0.00109477							1.54692	-0.000271117	-0.000648076	0.000828226
1.55766	0.00146689	0.0016802	0.000125201							1.55766	-0.0010222	0.000893953	-0.000141345
1.56848	0.000520514	5.88206e-05	-0.000244721							1.56848	-0.00196858	-0.000727424	-0.000511267
1.57936	0.000473412	0.00117549	0.00153463							1.57936	-0.00201568	0.000389242	0.00126808
1.59031	0.00120204	0.00077585	0.00128753							1.59031	-0.00128706	-1.03953e-05	0.00102098
1.60135	0.00210856	0.000213169	0.00073209							1.60135	-0.000380538	-0.000573076	0.000465544
1.61248	0.000899499	0.00094614	3.46271e-05							1.61248	-0.0015896	0.000159895	-0.000231919
1.62366	0.00150022	0.000574763	0.000732101							1.62366	-0.000988871	-0.000211482	0.000465555
1.63493	0.00233211	0.000804111	0.000374119							1.63493	-0.000156987	1.78657e-05	0.000107573
1.64628	0.000931021	-0.000191542	0.00102702							1.64628	-0.00155807	-0.000977787	0.000760472
1.6577	0.00158428	0.00142404	0.000491873							1.6577	-0.000904813	0.000637793	0.000225327
1.6692	0.00108392	0.000784908	-0.000704899							1.6692	-0.00140518	-1.33726e-06	-0.000971445
1.68079	0.00182595	0.000213893	-0.000233127							1.68079	-0.000663146	-0.000572352	-0.000499673
1.69245	0.0015495	0.00073344	5.56411e-05							1.69245	-0.000939596	-5.28052e-05	-0.000210905
1.7042	0.000386094	0.00020544	0.000153101							1.7042	-0.002103	-0.000580805	-0.000113445
1.71602	0.0015774	0.000163531	0.000735101							1.71602	-0.000911697	-0.000622714	0.000468556
1.72794	0.00227631	0.000534545	0.000427101							1.72794	-0.000212784	-0.0002517	0.000160556
1.73993	0.0012553	-2.12524e-05	0.000491873							1.73993	-0.0012338	-0.000807497	0.000225328
1.752	0.00111725	-0.000281759	0.000658101							1.752	-0.00137184	-0.001068	0.000391556
1.76416	0.000664717	0.000660632	-0.000432765							1.76416	-0.00182438	-0.000125613	-0.00069931
1.7764	0.00177377	0.000458096	0.000411438							1.7764	-0.00071532	-0.000328149	0.000144893
1.78873	0.00277885	0.00050556	0.000426656							1.78873	0.000289752	-0.000280685	0.000160111
1.80114	0.00164914	0.00104034	0.000598395							1.80114	-0.000839958	0.000254097	0.00033185
1.81364	0.00187414	0.00100556	0.000181361							1.81364	-0.000614958	0.000219315	-8.51844e-05
1.82623	0.00119877	0.00146897	-0.000470083							1.82623	-0.00129032	0.000682721	-0.000736628
1.8389	0.000761456	0.000820777	0.000325931							1.8389	-0.00172764	3.4532e-05	5.93856e-05
1.85166	0.00111001	0.000336357	-0.000406899							1.85166	-0.00137909	-0.000449888	-0.000673444
1.86451	0.000914354	0.00046498	0.000255301							1.86451	-0.00157474	-0.000321265	-1.12444e-05
1.87745	0.00151001	0.000196864	0.00105274							1.87745	-0.000979088	-0.000589381	0.000786198
1.89048	0.000157108	0.000824763	0.000320101							1.89048	-0.00233199	3.85181e-05	5.35556e-05
1.90359	0.00126399	0.000539256	-0.000292547							1.90359	-0.0012251	-0.000246989	-0.000559092
1.9168	0.00119334	0.000425125	-0.000182765							1.9168	-0.00129576	-0.00036112	-0.00044931
1.9301	0.0016937	-0.00061216	0.000848395							1.9301	-0.000795393	-0.0013984	0.00058185
1.9435	0.000642253	0.000622589	-0.000110899							1.9435	-0.00184684	-0.000163656	-0.000377444
1.95697	0.00121363	6.06316e-05	0.0011011							1.95697	-0.00127547	-0.000725613	0.000834556
1.97056	0.00105421	0.000682734	0.000583101							1.97056	-0.00143489	-0.000103511	0.000316556
1.98424	0.00128283	0.000466067	-1.10259e-05							1.98424	-0.00120626	-0.000320178	-0.000277571
2	0.00104841	0.00140483	0.000279917							2	-0.00144068	0.00061859	1.33717e-05
