# Supplementary material for: Poly(ADP-ribose) polymerase 1 searches DNA via a ‘monkey bar’ mechanism
Source: eLife. 2018 Aug 8;7:e37818. doi: 10.7554/eLife.37818 (PMC6135609; doi:10.7554/eLife.37818)
Supplement: Figure 5—source data 2. [file elife-37818-fig5-data2.xlsx]

## Sheet: Fig 5B
data	0.4 uM	1.3 uM	4 uM		fits	0.4 uM	1.3 uM	4 uM		residuals	0.4 uM	1.3 uM	4 uM
Time	S1	S1	S1		Time	S1	S1	S1		Time	S1	S1	S1
0.005025	0.0196354	0.0192084	0.0186228		0.000438885	0.0249207	0.0249207	0.0249206		0.005025	-0.00284406	-0.00324705	-0.0038257
0.005075	0.0229241	0.020616	0.015148		0.000457767	0.0249169	0.0249168	0.0249168		0.005075	0.00046248	-0.00182156	-0.00728241
0.005125	0.0221445	0.0201802	0.0143663		0.000477462	0.0249128	0.0249128	0.0249127		0.005125	-0.000293344	-0.00223338	-0.00804013
0.005175	0.0206098	0.0218028	0.0165386		0.000498004	0.0249086	0.0249086	0.0249085		0.005175	-0.00181023	-0.000592867	-0.00584983
0.005225	0.0199531	0.0215558	0.0165827		0.000519429	0.0249042	0.0249041	0.024904		0.005225	-0.00244325	-0.000816026	-0.00578179
0.005275	0.0191622	0.0191318	0.0184876		0.000541777	0.0248995	0.0248995	0.0248994		0.005275	-0.00321635	-0.00322205	-0.003859
0.005325	0.0185079	0.0165961	0.0185322		0.000565085	0.0248947	0.0248946	0.0248945		0.005325	-0.00385291	-0.00573993	-0.00379644
0.005375	0.0196292	0.015648	0.0191333		0.000589397	0.0248896	0.0248895	0.0248893		0.005375	-0.00270804	-0.00666423	-0.00317148
0.005425	0.0221542	0.0127496	0.0182451		0.000614755	0.0248842	0.0248841	0.024884		0.005425	-0.000165327	-0.00954477	-0.00404175
0.0054875	0.0225165	0.0169687	0.0158642		0.000641203	0.0248786	0.0248785	0.0248783		0.0054875	0.000220626	-0.00530191	-0.00639882
0.0055375	0.0205219	0.0202343	0.0191604		0.00066879	0.0248727	0.0248726	0.0248724		0.0055375	-0.00175043	-0.00201257	-0.00307876
0.0055875	0.0215931	0.0209063	0.0188131		0.000697563	0.0248666	0.0248665	0.0248662		0.0055875	-0.000661544	-0.00132274	-0.00340822
0.0056375	0.0212399	0.0243154	0.0183932		0.000727574	0.0248601	0.02486	0.0248597		0.0056375	-0.000991253	0.0021101	-0.00380434
0.0056875	0.0183692	0.0260929	0.0179545		0.000758877	0.0248533	0.0248532	0.0248529		0.0056875	-0.00384433	0.00390528	-0.00422524
0.00575	0.0193569	0.0270015	0.0220806		0.000791526	0.0248462	0.0248461	0.0248458		0.00575	-0.00283323	0.00483753	-7.54304e-05
0.0058	0.0203872	0.027277	0.0215591		0.00082558	0.0248388	0.0248386	0.0248383		0.0058	-0.00177941	0.0051367	-0.000573231
0.00585	0.0197706	0.0255638	0.0212222		0.000861099	0.024831	0.0248308	0.0248304		0.00585	-0.00237851	0.00344123	-0.000892298
0.0059125	0.0178179	0.02093	0.0216989		0.000898146	0.0248229	0.0248226	0.0248222		0.0059125	-0.0043078	-0.00116906	-0.000392027
0.0059625	0.0147265	0.0208912	0.0174722		0.000936786	0.0248143	0.0248141	0.0248136		0.0059625	-0.00737583	-0.00118422	-0.004595
0.0060125	0.0158819	0.0171477	0.0202472		0.00097709	0.0248053	0.0248051	0.0248045		0.0060125	-0.00619711	-0.00490424	-0.0017964
0.006075	0.0205125	0.0170507	0.0240384		0.00101913	0.0247959	0.0247956	0.0247951		0.006075	-0.00154897	-0.00498365	0.00201242
0.006125	0.0222953	0.0169412	0.0215932		0.00106297	0.0247861	0.0247857	0.0247851		0.006125	0.000257125	-0.00506957	-0.000409177
0.0061875	0.0226571	0.015313	0.0206381		0.00110871	0.0247758	0.0247754	0.0247747		0.0061875	0.000642225	-0.00667434	-0.00134075
0.0062375	0.0230604	0.0189377	0.0176661		0.0011564	0.024765	0.0247645	0.0247638		0.0062375	0.0010687	-0.00302618	-0.00428928
0.0063	0.0231257	0.0177929	0.0128526		0.00120616	0.0247536	0.0247531	0.0247523		0.0063	0.00115724	-0.00414767	-0.00907923
0.0063625	0.0213321	0.0150345	0.0132572		0.00125805	0.0247417	0.0247412	0.0247403		0.0063625	-0.000613118	-0.00688263	-0.0086512
0.0064125	0.021198	0.0181716	0.0112319		0.00131217	0.0247293	0.0247287	0.0247277		0.0064125	-0.000724092	-0.00372218	-0.010653
0.006475	0.0163953	0.0173084	0.0109771		0.00136863	0.0247163	0.0247156	0.0247146		0.006475	-0.00550364	-0.00456202	-0.0108845
0.0065375	0.0160649	0.0140738	0.0169642		0.00142751	0.0247026	0.0247018	0.0247007		0.0065375	-0.0058109	-0.0077734	-0.00487398
0.0065875	0.0201023	0.0129921	0.021036		0.00148893	0.0246883	0.0246874	0.0246863		0.0065875	-0.00175045	-0.00883185	-0.000778845
0.00665	0.0189305	0.0145063	0.0229932		0.00155298	0.0246733	0.0246723	0.0246711		0.00665	-0.00289916	-0.00729435	0.00120175
0.0067125	0.013077	0.0200649	0.0215997		0.0016198	0.0246576	0.0246565	0.0246552		0.0067125	-0.00872963	-0.00171253	-0.000168491
0.006775	0.015805	0.0220711	0.0228271		0.00168949	0.0246411	0.0246399	0.0246385		0.006775	-0.00597866	0.000316853	0.00108221
0.0068375	0.0190152	0.0205447	0.0300144		0.00176217	0.0246239	0.0246225	0.024621		0.0068375	-0.00274546	-0.00118632	0.00829284
0.0068875	0.0213391	0.021652	0.0296739		0.00183799	0.0246058	0.0246043	0.0246027		0.0068875	-0.00039285	-5.01349e-05	0.00798128
0.00695	0.015259	0.0208641	0.0196674		0.00191706	0.0245869	0.0245852	0.0245835		0.00695	-0.00645003	-0.000814925	-0.00200196
0.0070125	0.0172219	0.023073	0.0151908		0.00199954	0.0245671	0.0245652	0.0245634		0.0070125	-0.00446424	0.00141703	-0.0064554
0.007075	0.0184289	0.0239144	0.0167529		0.00208557	0.0245463	0.0245443	0.0245423		0.007075	-0.00323438	0.00228149	-0.00487015
0.0071375	0.0190061	0.0244353	0.0167287		0.00217529	0.0245246	0.0245223	0.0245202		0.0071375	-0.00262868	0.00283125	-0.00486544
0.0072	0.0171534	0.024241	0.0147053		0.00226888	0.0245018	0.0244993	0.0244971		0.0072	-0.00445856	0.0026599	-0.00686573
0.007275	0.0138948	0.0238767	0.0158806		0.0023665	0.0244779	0.0244751	0.0244728		0.007275	-0.00769437	0.00231863	-0.00566739
0.0073375	0.0171929	0.0237351	0.0201851		0.00246831	0.0244529	0.0244498	0.0244475		0.0073375	-0.00436781	0.00220565	-0.00133402
0.0074	0.018934	0.0258617	0.021686		0.0025745	0.0244267	0.0244234	0.0244209		0.0074	-0.00260396	0.00435518	0.000189801
0.0074625	0.0212233	0.0250818	0.0218712		0.00268527	0.0243993	0.0243956	0.024393		0.0074625	-0.000286344	0.00360396	0.00040375
0.007525	0.0187227	0.0248988	0.0194284		0.00280079	0.0243706	0.0243665	0.0243638		0.007525	-0.00276422	0.00344376	-0.00201603
0.0076	0.0204136	0.0253915	0.0155177		0.00292129	0.0243405	0.0243361	0.0243332		0.0076	-0.00104506	0.00396504	-0.00589812
0.0076625	0.0224254	0.0260343	0.0171972		0.00304698	0.024309	0.0243042	0.0243012		0.0076625	0.000989373	0.00463059	-0.00419565
0.007725	0.0241587	0.0231461	0.0193378		0.00317807	0.024276	0.0242707	0.0242677		0.007725	0.00275093	0.00177089	-0.00202647
0.0078	0.0198335	0.0243289	0.018519		0.0033148	0.0242414	0.0242357	0.0242326		0.0078	-0.00154616	0.00298212	-0.00281673
0.0078625	0.0181942	0.0255595	0.0218454		0.00345741	0.0242053	0.0241991	0.0241958		0.0078625	-0.00316289	0.00423548	0.000532432
0.0079375	0.0170093	0.0233757	0.0187026		0.00360616	0.0241674	0.0241607	0.0241573		0.0079375	-0.00431973	0.00207997	-0.00258183
0.008	0.0182087	0.0183109	0.0144588		0.0037613	0.0241277	0.0241205	0.024117		0.008	-0.0030922	-0.00295649	-0.0067972
0.008075	0.0149878	0.017505	0.0143566		0.00392313	0.0240862	0.0240784	0.0240748		0.008075	-0.00629075	-0.00373978	-0.00687662
0.0081375	0.0111724	0.016223	0.016598		0.00409191	0.0240427	0.0240343	0.0240307		0.0081375	-0.0100781	-0.00499351	-0.00460684
0.0082125	0.01588	0.0115644	0.0198107		0.00426796	0.0239971	0.0239882	0.0239845		0.0082125	-0.0053426	-0.0096239	-0.00136587
0.008275	0.0172767	0.0133625	0.0220497		0.00445158	0.0239495	0.0239399	0.0239361		0.008275	-0.00391791	-0.00779761	0.00090141
0.00835	0.0177499	0.0174606	0.0165749		0.0046431	0.0238996	0.0238894	0.0238855		0.00835	-0.00341692	-0.00367136	-0.00454506
0.008425	0.0174399	0.0165864	0.0106429		0.00484286	0.0238474	0.0238365	0.0238325		0.008425	-0.00369904	-0.00451746	-0.0104488
0.0085	0.0182224	0.021484	0.0124773		0.00505121	0.0237927	0.0237812	0.023777		0.0085	-0.00288873	0.000408173	-0.00858623
0.008575	0.0199394	0.0210248	0.0191669		0.00526853	0.0237355	0.0237233	0.0237191		0.008575	-0.00114404	-2.29513e-05	-0.00186857
0.0086375	0.0211805	0.0192719	0.0197171		0.0054952	0.0236757	0.0236627	0.0236584		0.0086375	0.000124798	-0.00174793	-0.00129019
0.0087125	0.0198106	0.0243297	0.0181636		0.00573162	0.0236131	0.0235994	0.023595		0.0087125	-0.00121743	0.0033378	-0.00281561
0.0087875	0.0205222	0.0233415	0.0160771		0.00597821	0.0235476	0.0235332	0.0235286		0.0087875	-0.000478239	0.00237753	-0.00487414
0.0088625	0.0239593	0.0224824	0.0176897		0.00623541	0.0234791	0.0234639	0.0234592		0.0088625	0.00298644	0.00154625	-0.00323351
0.0089375	0.0260977	0.0208681	0.0227032		0.00650367	0.0234074	0.0233915	0.0233867		0.0089375	0.00515243	-4.01771e-05	0.00180789
0.0090125	0.0205894	0.0173582	0.0169198		0.00678348	0.0233325	0.0233159	0.0233109		0.0090125	-0.000328393	-0.00352234	-0.00394752
0.0090875	0.0164039	0.0182488	0.0140085		0.00707533	0.0232542	0.0232368	0.0232316		0.0090875	-0.00448641	-0.002604	-0.00683093
0.009175	0.0184614	0.0196638	0.0131228		0.00737973	0.0231723	0.0231541	0.0231488		0.009175	-0.00239598	-0.00115571	-0.00768327
0.00925	0.0186026	0.0222326	0.0149927		0.00769723	0.0230867	0.0230678	0.0230623		0.00925	-0.00222747	0.00144077	-0.00578558
0.009325	0.0188628	0.0251383	0.0172507		0.00802838	0.0229973	0.0229776	0.0229719		0.009325	-0.00193991	0.00437403	-0.00349976
0.0094	0.018288	0.0203552	0.0181236		0.00837379	0.022904	0.0228835	0.0228776		0.0094	-0.00248189	-0.000375937	-0.00259364
0.0094875	0.0183259	0.017773	0.014558		0.00873405	0.0228064	0.0227851	0.022779		0.0094875	-0.00241674	-0.00293066	-0.00613156
0.0095625	0.016741	0.0201146	0.0168604		0.00910982	0.0227046	0.0226825	0.0226761		0.0095625	-0.00396904	-0.000555999	-0.00379597
0.0096375	0.0193254	0.0242563	0.0236083		0.00950175	0.0225983	0.0225754	0.0225687		0.0096375	-0.00135746	0.00361312	0.00297948
0.009725	0.0195953	0.0234614	0.0222179		0.00991054	0.0224874	0.0224636	0.0224566		0.009725	-0.00105503	0.00285112	0.00162222
0.0098	0.0185759	0.0226824	0.0161919		0.0103369	0.0223717	0.022347	0.0223396		0.0098	-0.00204731	0.00209946	-0.00437634
0.0098875	0.0214845	0.021527	0.0214712		0.0107816	0.0222511	0.0222254	0.0222177		0.0098875	0.000893734	0.00097687	0.000935927
0.0099625	0.0239746	0.0192533	0.0225273		0.0112455	0.0221253	0.0220986	0.0220905		0.0099625	0.00341617	-0.00126405	0.00202502
0.01005	0.0254625	0.0239114	0.0211838		0.0117293	0.0219942	0.0219665	0.0219579		0.01005	0.00493101	0.00342125	0.000708865
0.0101375	0.0233517	0.0254961	0.0164179		0.012234	0.0218576	0.0218288	0.0218197		0.0101375	0.00285254	0.00503857	-0.00402418
0.010225	0.0154517	0.0241598	0.0178392		0.0127603	0.0217154	0.0216854	0.0216758		0.010225	-0.00501524	0.00373486	-0.00257018
0.0103	0.0131251	0.0237058	0.0244478		0.0133093	0.0215673	0.0215361	0.0215258		0.0103	-0.00730969	0.00331336	0.00407113
0.0103875	0.0155813	0.0188781	0.0266956		0.0138819	0.0214132	0.0213806	0.0213697		0.0103875	-0.00482675	-0.00148727	0.0063462
0.010475	0.0187472	0.0194552	0.0216929		0.0144791	0.0212529	0.0212188	0.0212073		0.010475	-0.00162883	-0.000877689	0.00137612
0.0105625	0.0183601	0.0197966	0.0196072		0.0151021	0.0210862	0.0210506	0.0210382		0.0105625	-0.00198392	-0.000503917	-0.000677068
0.01065	0.0187958	0.0211783	0.0174316		0.0157518	0.0209129	0.0208756	0.0208624		0.01065	-0.00151622	0.000910124	-0.0028201
0.0107375	0.0233063	0.020084	0.0154523		0.0164295	0.0207329	0.0206938	0.0206797		0.0107375	0.00302616	-0.000151964	-0.00476695
0.010825	0.0208012	0.020159	0.0126808		0.0171363	0.020546	0.0205049	0.0204897		0.010825	0.000552884	-4.4752e-05	-0.00750605
0.0109125	0.0185345	0.0258267	0.0173502		0.0178736	0.0203521	0.0203087	0.0202925		0.0109125	-0.001682	0.00565515	-0.00280435
0.011	0.0232292	0.0261189	0.0152112		0.0186426	0.0201509	0.0201051	0.0200877		0.011	0.00304434	0.00597946	-0.00491103
0.0110875	0.0181902	0.0248122	0.0149779		0.0194446	0.0199422	0.0198939	0.0198751		0.0110875	-0.0019577	0.00471012	-0.00510675
0.0111875	0.0183082	0.0191808	0.0146134		0.0202812	0.0197261	0.0196749	0.0196547		0.0111875	-0.00180808	-0.000889338	-0.00543908
0.011275	0.0184937	0.0161227	0.0142655		0.0211537	0.0195022	0.0194479	0.0194262		0.011275	-0.00159105	-0.00391547	-0.0057548
0.0113625	0.0194749	0.0170176	0.0160338		0.0220638	0.0192705	0.0192129	0.0191895		0.0113625	-0.000578377	-0.00298869	-0.00395444
0.0114625	0.0172407	0.0137593	0.0164397		0.0230131	0.0190309	0.0189696	0.0189443		0.0114625	-0.00277585	-0.0062099	-0.00351117
0.01155	0.0207582	0.0184423	0.0144198		0.0240032	0.0187832	0.0187179	0.0186907		0.01155	0.000772997	-0.00149507	-0.0054991
0.01165	0.0225934	0.0177127	0.0151868		0.0250359	0.0185274	0.0184578	0.0184284		0.01165	0.00264474	-0.00218764	-0.00469493
0.0117375	0.0229362	0.0241052	0.0206128		0.026113	0.0182633	0.0181891	0.0181574		0.0117375	0.00301874	0.00423648	0.000762994
0.0118375	0.0195601	0.0245461	0.0136615		0.0272364	0.0179911	0.0179117	0.0178775		0.0118375	-0.000320949	0.00471421	-0.00615125
0.0119375	0.0208257	0.0177595	0.0143669		0.0284082	0.0177105	0.0176256	0.0175886		0.0119375	0.000975774	-0.00204082	-0.00541414
0.012025	0.0216294	0.0203738	0.0175881		0.0296304	0.0174216	0.0173308	0.0172908		0.012025	0.00181579	0.00061016	-0.00215593
0.012125	0.0184547	0.0157652	0.017483		0.0309052	0.0171244	0.0170272	0.016984		0.012125	-0.00132793	-0.00396702	-0.00222941
0.012225	0.0206848	0.0149219	0.0227854		0.0322349	0.0168191	0.0167148	0.0166682		0.012225	0.000938293	-0.0047737	0.00310985
0.012325	0.0199061	0.0226208	0.0178771		0.0336217	0.0165055	0.0163938	0.0163435		0.012325	0.00019557	0.00296175	-0.00176172
0.012425	0.0163644	0.0170708	0.00862923		0.0350682	0.016184	0.0160642	0.0160098		0.012425	-0.00331013	-0.0025518	-0.0109729
0.012525	0.0182286	0.0119012	0.0119868		0.0365769	0.0158545	0.015726	0.0156673		0.012525	-0.00140999	-0.00768504	-0.00757872
0.012625	0.0219082	0.0176582	0.0166088		0.0381506	0.0155174	0.0153795	0.0153161		0.012625	0.00230539	-0.00189174	-0.00292012
0.012725	0.0210622	0.023223	0.0137139		0.0397919	0.0151729	0.0150249	0.0149565		0.012725	0.00149007	0.00370411	-0.00578373
0.012825	0.0238477	0.021684	0.0168677		0.0415039	0.0148211	0.0146623	0.0145886		0.012825	0.00431123	0.00220131	-0.00259354
0.012925	0.0221095	0.0214826	0.0202112		0.0432895	0.0144625	0.0142921	0.0142126		0.012925	0.00261375	0.00204123	0.000791559
0.0130375	0.0222292	0.0159377	0.0164429		0.045152	0.0140974	0.0139146	0.0138289		0.0130375	0.0027689	-0.00346764	-0.00294044
0.0131375	0.0222066	0.0158447	0.014069		0.0470946	0.0137262	0.0135302	0.0134379		0.0131375	0.00278177	-0.00352469	-0.00527815
0.0132375	0.0215622	0.0165394	0.0115443		0.0491207	0.0133494	0.0131393	0.01304		0.0132375	0.00217279	-0.00279418	-0.00776674
0.01335	0.0231421	0.0182205	0.0151018		0.051234	0.0129675	0.0127424	0.0126356		0.01335	0.00378793	-0.00107718	-0.00417313
0.01345	0.0215797	0.0179055	0.0150623		0.0534383	0.0125811	0.01234	0.0122252		0.01345	0.0022608	-0.00135648	-0.00417664
0.0135625	0.0201577	0.0204133	0.0152351		0.0557373	0.0121909	0.0119327	0.0118095		0.0135625	0.000878933	0.00119209	-0.00396273
0.0136625	0.0157991	0.021309	0.0146107		0.0581353	0.0117974	0.0115213	0.0113891		0.0136625	-0.00344459	0.00212339	-0.00455133
0.013775	0.016698	0.0221257	0.0107685		0.0606365	0.0114014	0.0111063	0.0109647		0.013775	-0.00250567	0.00298065	-0.00835263
0.0138875	0.0183512	0.0177283	0.0142499		0.0632452	0.0110038	0.0106887	0.0105369		0.0138875	-0.000817517	-0.00138121	-0.00483546
0.014	0.0149281	0.0149611	0.0178548		0.0659662	0.0106053	0.010269	0.0101067		0.014	-0.00420081	-0.00410798	-0.00118989
0.0141125	0.0185622	0.0133469	0.0120806		0.0688043	0.0102068	0.00984839	0.00967493		0.0141125	-0.000531903	-0.00568692	-0.00692851
0.014225	0.018605	0.0195313	0.0171639		0.0717645	0.00980933	0.00942761	0.00924245		0.014225	-0.000449512	0.000537747	-0.00180461
0.0143375	0.0163359	0.018098	0.0216462		0.074852	0.00941373	0.00900767	0.00881026		0.0143375	-0.00267904	-0.000855412	0.00271813
0.01445	0.0236456	0.0196695	0.0201615		0.0780723	0.00902103	0.00858958	0.00837937		0.01445	0.00466517	0.000751172	0.00126881
0.0145625	0.0237864	0.0150517	0.0161222		0.0814312	0.00863224	0.00817438	0.00795082		0.0145625	0.00484541	-0.00382656	-0.00273012
0.014675	0.0191571	0.0196482	0.0141583		0.0849346	0.00824842	0.00776315	0.00752571		0.014675	0.000255399	0.000809858	-0.00465387
0.0147875	0.0160754	0.020699	0.012648		0.0885888	0.00787061	0.00735698	0.00710515		0.0147875	-0.00278713	0.00190049	-0.00612394
0.0149	0.0175735	0.0209859	0.00749912		0.0924001	0.00749985	0.00695697	0.00669026		0.0149	-0.0012499	0.00222706	-0.0112328
0.015025	0.0174604	0.017748	0.0151136		0.0963755	0.0071372	0.00656423	0.00628219		0.015025	-0.00132406	-0.000971192	-0.00357832
0.0151375	0.0174813	0.0245614	0.0151177		0.100522	0.00678366	0.00617987	0.00588208		0.0151375	-0.00126417	0.00588181	-0.0035344
0.0152625	0.0212595	0.0191316	0.0199991		0.104847	0.00644025	0.00580497	0.00549104		0.0152625	0.00255288	0.000491448	0.00138685
0.015375	0.0163743	0.018184	0.0143556		0.109357	0.0061079	0.00544058	0.00511019		0.015375	-0.0022936	-0.000416745	-0.00421699
0.0155	0.0164114	0.019495	0.0123714		0.114062	0.00578752	0.00508773	0.00474059		0.0155	-0.00221303	0.000938482	-0.00615656
0.015625	0.0124759	0.0195595	0.0131876		0.11897	0.00547993	0.00474735	0.00438327		0.015625	-0.00610997	0.0010422	-0.0053009
0.0157375	0.0136837	0.0176329	0.0135787		0.124088	0.0051859	0.00442036	0.00403916		0.0157375	-0.00486372	-0.0008453	-0.00487033
0.0158625	0.013369	0.0171937	0.0157655		0.129427	0.00490609	0.00410755	0.00370917		0.0158625	-0.00513535	-0.00124065	-0.00263923
0.0159875	0.0194254	0.0177689	0.0165072		0.134995	0.00464106	0.00380964	0.00339408		0.0159875	0.000959362	-0.000626449	-0.0018583
0.0161125	0.0203706	0.0195566	0.0165911		0.140803	0.00439129	0.00352727	0.0030946		0.0161125	0.00194746	0.00120488	-0.00173036
0.0162375	0.0214902	0.0198824	0.0163069		0.146861	0.0041571	0.00326092	0.0028113		0.0162375	0.00310991	0.00157427	-0.00197054
0.0163625	0.0172329	0.0191907	0.015711		0.153179	0.00393873	0.00301098	0.00254465		0.0163625	-0.00110938	0.000921248	-0.00252752
0.0165	0.0171953	0.0160361	0.0113776		0.159769	0.00373625	0.0027777	0.002295		0.0165	-0.0011044	-0.00218995	-0.00681709
0.016625	0.0171531	0.0134052	0.0153507		0.166643	0.00354965	0.00256121	0.00206254		0.016625	-0.00110411	-0.00477759	-0.00280032
0.01675	0.0149507	0.0171117	0.0165892		0.173812	0.00337874	0.00236149	0.00184735		0.01675	-0.00326414	-0.00102798	-0.00151834
0.016875	0.0155496	0.0187377	0.0118241		0.18129	0.00322325	0.00217839	0.00164933		0.016875	-0.00262764	0.000636369	-0.00624477
0.0170125	0.0154224	0.0190383	0.0148903		0.18909	0.00308274	0.00201161	0.00146828		0.0170125	-0.00271262	0.000979863	-0.0031353
0.01715	0.0189996	0.0168627	0.0151419		0.197225	0.00295671	0.00186074	0.00130385		0.01715	0.000906598	-0.00115283	-0.00284044
0.017275	0.0138561	0.0161921	0.0151381		0.20571	0.0028445	0.00172524	0.00115555		0.017275	-0.00419035	-0.00177604	-0.00279628
0.0174125	0.0127773	0.0181533	0.0148416		0.214561	0.0027454	0.00160446	0.00102277		0.0174125	-0.00522728	0.000227872	-0.00304977
0.01755	0.013748	0.016945	0.0168161		0.223792	0.0026586	0.00149765	0.000904805		0.01755	-0.00421487	-0.000937946	-0.00103239
0.017675	0.0185657	0.0177041	0.011762		0.23342	0.00258324	0.00140397	0.000800842		0.017675	0.000644483	-0.000136397	-0.00604362
0.0178125	0.019727	0.0179041	0.0164314		0.243462	0.00251841	0.00132252	0.000709989		0.0178125	0.00185187	0.0001106	-0.00132682
0.01795	0.0185289	0.0189727	0.0161134		0.253937	0.00246318	0.00125234	0.000631296		0.01795	0.00069513	0.00122133	-0.00160224
0.0180875	0.0183434	0.0169377	0.0158787		0.264862	0.00241659	0.00119245	0.000563766		0.0180875	0.000550912	-0.000771532	-0.00179443
0.0182375	0.0221587	0.0171055	0.0150198		0.276257	0.00237771	0.00114186	0.000506378		0.0182375	0.00441196	-0.000557158	-0.00260622
0.018375	0.0204762	0.0137958	0.017826		0.288142	0.00234562	0.00109956	0.000458105		0.018375	0.00277502	-0.00382033	0.000246923
0.0185125	0.0227343	0.0115068	0.0213994		0.300539	0.00231944	0.00106458	0.000417932		0.0185125	0.005074	-0.00606757	0.00386246
0.01865	0.0220647	0.0211012	0.0183553		0.313469	0.00229834	0.001036	0.000384875		0.01865	0.00444971	0.00357304	0.000865095
0.0188	0.0208708	0.0124789	0.0179913		0.326956	0.00228155	0.00101291	0.000357991		0.0188	0.00330109	-0.00500314	0.000547707
0.0189375	0.0220319	0.0135157	0.0157209		0.341022	0.00226838	0.000994505	0.000336397		0.0189375	0.00450718	-0.00392031	-0.00167626
0.0190875	0.0195711	0.0179152	0.015533		0.355694	0.00225818	0.000980025	0.000319275		0.0190875	0.00209136	0.000525021	-0.00181782
0.0192375	0.0214345	0.0132243	0.0114351		0.370997	0.0022504	0.00096879	0.000305883		0.0192375	0.00399961	-0.00412009	-0.00586946
0.019375	0.0167579	0.0152079	0.0170147		0.386958	0.00224456	0.000960201	0.000295556		0.019375	-0.000632334	-0.00209087	-0.000243801
0.019525	0.0143233	0.0185187	0.0220696		0.403607	0.00224024	0.000953735	0.000287711		0.019525	-0.00302247	0.00126537	0.004857
0.019675	0.0205388	0.018774	0.0182927		0.420971	0.00223711	0.000948943	0.000281844		0.019675	0.00323753	0.00156611	0.00112596
0.019825	0.0166762	0.0207703	0.0180537		0.439082	0.00223487	0.000945454	0.000277527		0.019825	-0.000576404	0.0036121	0.00093726
0.019975	0.0194878	0.0158498	0.0163876		0.457973	0.0022333	0.000942956	0.000274407		0.019975	0.00227929	-0.00126323	-0.00068329
0.0201375	0.0164036	0.0169778	0.0144077		0.477676	0.00223223	0.000941201	0.000272189		0.0201375	-0.000760843	-9.02975e-05	-0.00261767
0.0202875	0.0197071	0.0155302	0.0161956		0.498227	0.0022315	0.000939993	0.000270645		0.0202875	0.00259091	-0.00148855	-0.000779909
0.0204375	0.0176671	0.0157619	0.0148015		0.519663	0.00223103	0.000939177	0.00026959		0.0204375	0.000594592	-0.00121212	-0.0021288
0.0206	0.0126566	0.0175421	0.0144822		0.54202	0.00223072	0.000938637	0.000268883		0.0206	-0.00436793	0.000617029	-0.00239858
0.02075	0.0130663	0.0137214	0.013748		0.565339	0.00223053	0.000938289	0.000268422		0.02075	-0.00391045	-0.00315478	-0.00308329
0.0209125	0.0163031	0.0188821	0.013815		0.589662	0.00223041	0.000938069	0.000268126		0.0209125	-0.000625969	0.00205471	-0.00296707
0.021075	0.021998	0.0180705	0.0146284		0.615031	0.00223034	0.000937934	0.00026794		0.021075	0.00511642	0.00129175	-0.00210449
0.021225	0.0190528	0.0174052	0.0111335		0.641491	0.0022303	0.000937853	0.000267828		0.021225	0.0022186	0.000674865	-0.00555039
0.0213875	0.0177098	0.0181394	0.0140698		0.66909	0.00223027	0.000937805	0.000267762		0.0213875	0.000922782	0.0014573	-0.00256526
0.02155	0.0127184	0.0157439	0.0157007		0.697876	0.00223026	0.000937778	0.000267722		0.02155	-0.00402158	-0.000889983	-0.000885649
0.0217125	0.0163448	0.0137681	0.0087252		0.727901	0.00223025	0.000937764	0.000267699		0.0217125	-0.000348348	-0.00281779	-0.00781263
0.021875	0.021762	0.0103856	0.0168489		0.759218	0.00223025	0.000937755	0.000267688		0.021875	0.00511559	-0.00615246	0.000359431
0.02205	0.0152305	0.0166359	0.0182679		0.791881	0.00223025	0.000937751	0.000267683		0.02205	-0.00136505	0.000149841	0.00183116
0.0222125	0.0144036	0.0228869	0.0101443		0.82595	0.00223025	0.000937749	0.00026768		0.0222125	-0.00214551	0.00644846	-0.00624438
0.022375	0.0119426	0.0161157	0.0143623		0.861485	0.00223025	0.000937748	0.000267677		0.022375	-0.00456026	-0.000275371	-0.00197841
0.02255	0.0163321	0.0175431	0.0186903		0.898549	0.00223025	0.000937748	0.000267676		0.02255	-0.000120442	0.00120359	0.00240171
0.022725	0.0172819	0.0175765	0.0144841		0.937207	0.00223025	0.000937747	0.000267675		0.022725	0.000879417	0.0012883	-0.00175248
0.0228875	0.0200254	0.0135555	0.0143959		0.977529	0.00223025	0.000937747	0.000267675		0.0228875	0.00366876	-0.00268572	-0.00179314
0.0230625	0.019494	0.0171394	0.0113206		1.01958	0.00223025	0.000937747	0.000267676		0.0230625	0.0031871	0.000949193	-0.00481674
0.0232375	0.0113423	0.0192297	0.0115228		1.06345	0.00223025	0.000937747	0.000267676		0.0232375	-0.0049149	0.00309039	-0.00456308
0.0234125	0.0155461	0.013556	0.0130126		1.1092	0.00223025	0.000937747	0.000267676		0.0234125	-0.000661697	-0.00253256	-0.00302196
0.0235875	0.01162	0.0109426	0.0135241		1.15692	0.00223025	0.000937747	0.000267676		0.0235875	-0.00453851	-0.00509546	-0.00245923
0.0237625	0.013852	0.0136703	0.0128814		1.2067	0.00223025	0.000937747	0.000267676		0.0237625	-0.00225743	-0.00231741	-0.00305097
0.0239375	0.0183348	0.0182055	0.0150354		1.25861	0.00223025	0.000937747	0.000267676		0.0239375	0.00227836	0.00227219	-0.000841873
0.024125	0.0192647	0.0226445	0.015097		1.31276	0.00223025	0.000937747	0.000267676		0.024125	0.00325693	0.00676118	-0.000729655
0.0243	0.0169098	0.0201377	0.0128623		1.36924	0.00223025	0.000937747	0.000267676		0.0243	0.000950649	0.00430432	-0.00291384
0.0244875	0.0115991	0.0200552	0.012623		1.42815	0.00223025	0.000937747	0.000267676		0.0244875	-0.00430769	0.00427561	-0.00309857
0.024675	0.0127144	0.0155923	0.0126091		1.48959	0.00223025	0.000937747	0.000267676		0.024675	-0.00314416	-0.00013779	-0.00306239
0.02485	0.0139173	0.0155466	0.0157056		1.55368	0.00223025	0.000937747	0.000267676		0.02485	-0.00188918	-0.000130043	8.82622e-05
0.0250375	0.0138937	0.0151891	0.0135263		1.62053	0.00223025	0.000937747	0.000267676		0.0250375	-0.001861	-0.000434318	-0.00203708
0.025225	0.0174512	0.0097235	0.0108548		1.69025	0.00223025	0.000937747	0.000267676		0.025225	0.00174816	-0.00584685	-0.00465482
0.0254125	0.0171171	0.0142359	0.0154021		1.76296	0.00223025	0.000937747	0.000267676		0.0254125	0.00146545	-0.00128162	-5.39238e-05
0.0256125	0.0177469	0.0194162	0.00972466		1.83881	0.00223025	0.000937747	0.000267676		0.0256125	0.00214653	0.00395144	-0.00567795
0.0258	0.0212708	0.0138595	0.014308		1.91792	0.00223025	0.000937747	0.000267676		0.0258	0.0057215	-0.00155279	-0.00104141
0.0259875	0.0239055	0.0181993	0.0132066		2.00044	0.00223025	0.000937747	0.000267676		0.0259875	0.00840703	0.00283929	-0.00208974
0.0261875	0.0168741	0.0181671	0.0136849							0.0261875	0.00142623	0.00285914	-0.00155868
0.026375	0.0154907	0.014224	0.0139868							0.026375	9.72323e-05	-0.00102797	-0.00120011
0.026575	0.0180474	0.0194676	0.0168037							0.026575	0.00270421	0.0042673	0.00166927
0.026775	0.0149802	0.0172681	0.0137558							0.026775	-0.000309092	0.00212332	-0.00132231
0.026975	0.0149897	0.0130291	0.00760531							0.026975	-0.000246	-0.00206038	-0.00741678
0.027175	0.0152421	0.0164168	0.0138462							0.027175	5.60705e-05	0.00137838	-0.00112406
0.027375	0.0124918	0.0178595	0.0160459							0.027375	-0.00264094	0.00287598	0.00113133
0.0275875	0.0144528	0.013531	0.0151497							0.0275875	-0.000626878	-0.00139787	0.000290532
0.0277875	0.0181542	0.0138372	0.0125475							0.0277875	0.00312729	-0.00103725	-0.00225639
0.0279875	0.0172526	0.016474	0.0167268							0.0279875	0.00227828	0.0016538	0.00197794
0.0282	0.015263	0.0150571	0.0088174							0.0282	0.000344886	0.000294719	-0.00587275
0.0284125	0.0141179	0.0168001	0.0092924							0.0284125	-0.000748118	0.00209151	-0.00534316
0.028625	0.0111133	0.0209617	0.0133954							0.028625	-0.00370074	0.00630665	-0.00118581
0.0288375	0.0114093	0.0164259	0.0133475							0.0288375	-0.00334936	0.00182806	-0.00117562
0.02905	0.0170332	0.0144523	0.0115908							0.02905	0.00232974	-8.86592e-05	-0.00287454
0.0292625	0.0145856	0.0125512	0.0121803							0.0292625	-6.65688e-05	-0.00193681	-0.00223128
0.029475	0.0132561	0.0144826	0.012886							0.029475	-0.00134143	5.11141e-05	-0.00146828
0.0297	0.0120784	0.0153068	0.01304							0.0297	-0.00246466	0.000931546	-0.00125712
0.0299125	0.0123633	0.0126313	0.0100878							0.0299125	-0.00212549	-0.00168799	-0.00415238
0.0301375	0.0128388	0.00844743	0.014619							0.0301375	-0.00159597	-0.00581609	0.000435458
0.0303625	0.0160727	0.0139015	0.0130239							0.0303625	0.00169522	-0.000302822	-0.00109952
0.0305875	0.010469	0.0141039	0.00867574							0.0305875	-0.00385505	-4.51118e-05	-0.00539145
0.0308125	0.0115708	0.0125743	0.00946821							0.0308125	-0.00269636	-0.00151596	-0.0045393
0.0310375	0.0110991	0.0106883	0.0112623							0.0310375	-0.00311513	-0.00334716	-0.0026895
0.0312625	0.0109966	0.011649	0.0120588							0.0312625	-0.00316126	-0.00232819	-0.00183381
0.0315	0.0133859	0.0108754	0.0146674							0.0315	-0.000715996	-0.00304389	0.000833717
0.031725	0.0151069	0.0149181	0.0159397							0.031725	0.00106073	0.00105656	0.0021647
0.0319625	0.0135918	0.0153818	0.011911							0.0319625	-0.000398829	0.00157771	-0.00180565
0.0322	0.010362	0.01792	0.0106454							0.0322	-0.00357343	0.00417308	-0.00301308
0.0324375	0.015819	0.0142367	0.0142491							0.0324375	0.00193853	0.00054668	0.0006486
0.032675	0.0145426	0.0177665	0.0163725							0.032675	0.000716906	0.0041332	0.00282965
0.0329125	0.0134278	0.014559	0.00856149							0.0329125	-0.000340023	0.000985625	-0.00492038
0.0331625	0.0147055	0.0139313	0.00989025							0.0331625	0.000991853	0.000414101	-0.00353447
0.0334	0.0102687	0.0144356	0.0146069							0.0334	-0.00338768	0.000977805	0.00124265
0.03365	0.0158778	0.0125001	0.011415							0.03365	0.00227847	-0.000898558	-0.00188911
0.0339	0.01428	0.00944017	0.00730208							0.0339	0.000737349	-0.00389966	-0.00594212
0.0341375	0.0135329	0.0144953	0.0105405							0.0341375	4.67493e-05	0.00121401	-0.00264406
0.0344	0.013509	0.0131184	0.0108897							0.0344	7.89869e-05	-0.000104585	-0.00223552
0.03465	0.00992809	0.0134609	0.0123701							0.03465	-0.00344605	0.000295901	-0.000696069
0.0349	0.0125227	0.0133031	0.0124045							0.0349	-0.000792558	0.000199232	-0.000599407
0.03515	0.0181101	0.0142084	0.011565							0.03515	0.00485012	0.00116206	-0.00138041
0.0354125	0.0133321	0.0136496	0.0123749							0.0354125	0.000130421	0.000663721	-0.000508795
0.035675	0.00958697	0.0139189	0.0115752							0.035675	-0.00355679	0.000993307	-0.00124716
0.0359375	0.0109773	0.0160001	0.015833							0.0359375	-0.00210882	0.00313442	0.0030717
0.0362	0.0169507	0.0145996	0.0162325							0.0362	0.00392191	0.00179351	0.00353193
0.0364625	0.0164474	0.0136012	0.0138636							0.0364625	0.00347573	0.000854457	0.00122359
0.036725	0.0165023	0.0100114	0.0114037							0.036725	0.00358731	-0.00267629	-0.00117617
0.037	0.0149751	0.016631	0.0180811							0.037	0.00211972	0.00400533	0.00556445
0.0372625	0.0123628	0.0113009	0.0143806							0.0372625	-0.000436519	-0.00126635	0.00192349
0.0375375	0.0114894	0.00862081	0.0107228							0.0375375	-0.00125099	-0.0038851	-0.00167173
0.0378125	0.0131845	0.0110915	0.0132462							0.0378125	0.000502769	-0.00135336	0.000913916
0.0380875	0.0145574	0.0121617	0.0158876							0.0380875	0.00193083	-0.000225675	0.003614
0.0383625	0.0161983	0.0139627	0.00992117							0.0383625	0.00363269	0.00163898	-0.00228753
0.03865	0.0144663	0.0121464	0.0140771							0.03865	0.00195831	-0.000117342	0.00192968
0.038925	0.0110117	0.0100066	0.0135209							0.038925	-0.00143896	-0.00219737	0.00143449
0.0392125	0.0127173	0.0169743	0.01033							0.0392125	0.000323664	0.00482982	-0.0016957
0.0395	0.0130375	0.0134044	0.0109322							0.0395	0.000703458	0.00132216	-0.00103002
0.0397875	0.0132289	0.0138633	0.00905477							0.0397875	0.000954139	0.00184291	-0.00284425
0.040075	0.019038	0.013631	0.012769							0.040075	0.00682221	0.0016722	0.000932839
0.0403625	0.0159036	0.009827	0.00987117							0.0403625	0.0037464	-0.00207063	-0.00190251
0.0406625	0.00985202	0.0128458	0.0120816							0.0406625	-0.00224697	0.00100905	0.000370147
0.0409625	0.0119265	0.0127079	0.0127655							0.0409625	-0.000114605	0.000931668	0.00111585
0.04125	0.0151055	0.00933748	0.0122776							0.04125	0.00312199	-0.00237857	0.000689444
0.04155	0.012234	0.0103109	0.0126368							0.04155	0.000310566	-0.00134235	0.0011128
0.04185	0.0075875	0.00958936	0.0136623							0.04185	-0.00427623	-0.00200138	0.00220219
0.0421625	0.016109	0.00925253	0.0128217							0.0421625	0.00430462	-0.00227611	0.00142509
0.0424625	0.00980229	0.0102738	0.0103136							0.0424625	-0.00194313	-0.00119312	-0.00101985
0.042775	0.011334	0.0102606	0.0140279							0.042775	-0.000352796	-0.00114491	0.00275717
0.0430875	0.0141112	0.0150117	0.0117061							0.0430875	0.00248261	0.00366719	0.000497808
0.0434	0.0118305	0.0143781	0.00662278							0.0434	0.000259853	0.00309426	-0.00452347
0.0437125	0.0114816	0.00906947	0.00958568							0.0437125	-2.88051e-05	-0.00215116	-0.00149592
0.044025	0.0101335	0.0096071	0.0126177							0.044025	-0.00131705	-0.00155073	0.00160032
0.04435	0.0120259	0.0133184	0.0136424							0.04435	0.00063492	0.00222297	0.00268892
0.044675	0.0132851	0.00976114	0.00885826							0.044675	0.00195317	-0.00127226	-0.00203172
0.0449875	0.0175437	0.00731947	0.00601821							0.0449875	0.0062705	-0.00365227	-0.00480866
0.0453125	0.0108601	0.00867108	0.0125704							0.0453125	-0.000354759	-0.00223939	0.00180623
0.04565	0.013059	0.00983157	0.0106268							0.04565	0.00190476	-0.00101524	-7.21263e-05
0.045975	0.011691	0.0163552	0.0103572							0.045975	0.000594332	0.00556893	-0.000279769
0.0463125	0.0132749	0.00751033	0.00989805							0.0463125	0.002238	-0.0032131	-0.000674505
0.04665	0.0104856	0.0111579	0.0139505							0.04665	-0.000491848	0.000496948	0.00344192
0.0469875	0.012612	0.00855845	0.0120212							0.0469875	0.00169349	-0.00204045	0.00157622
0.047325	0.013662	0.0109453	0.00922332							0.047325	0.00280209	0.000408053	-0.00115841
0.0476625	0.0108845	0.0083278	0.0124755							0.0476625	8.53965e-05	-0.00214549	0.00215928
0.0480125	0.0152052	0.0137351	0.0096002							0.0480125	0.00446389	0.00332264	-0.00065358
0.04835	0.0158956	0.0101671	0.008776							0.04835	0.0052141	-0.000182269	-0.00141306
0.0487	0.00955256	0.00915227	0.0113386							0.0487	-0.00106944	-0.00113437	0.00121386
0.04905	0.00992514	0.00887565	0.011115							0.04905	-0.000637807	-0.00134872	0.00105408
0.0494125	0.0093996	0.0102343	0.00704079							0.0494125	-0.00110471	7.17305e-05	-0.00295665
0.0497625	0.0110348	0.0136601	0.0100427							0.0497625	0.000591145	0.00356153	0.000110904
0.050125	0.0114958	0.0105466	0.0140368							0.050125	0.00110996	0.000509096	0.00416762
0.0504875	0.0121069	0.0133305	0.00540074							0.0504875	0.00178076	0.00335609	-0.0044036
0.05085	0.00667433	0.0122805	0.00926418							0.05085	-0.00359244	0.00236877	-0.000475797
0.0512125	0.00853213	0.00761382	0.00860772							0.0512125	-0.00167574	-0.00223565	-0.00106832
0.0515875	0.00645067	0.00680334	0.00723246							0.0515875	-0.0036964	-0.00298185	-0.00237755
0.05195	0.00861653	0.0150469	0.00676821							0.05195	-0.00147252	0.00532307	-0.00277875
0.052325	0.00668186	0.012249	0.0110287							0.052325	-0.0033473	0.0025886	0.00154686
0.0527	0.00844369	0.0106235	0.00723084							0.0527	-0.00152604	0.00102598	-0.00218632
0.0530875	0.00906438	0.0107173	0.00900907							0.0530875	-0.000846358	0.00118226	-0.000343881
0.0534625	0.00962299	0.008452	0.0146921							0.0534625	-0.000229224	-0.00102105	0.00540295
0.05385	0.0106165	0.0116829	0.00845584							0.05385	0.000822411	0.00227143	-0.000770028
0.0542375	0.0133657	0.00869985	0.0141446							0.0542375	0.00363146	-0.000648175	0.00498396
0.054625	0.00717809	0.00505549	0.00798084							0.054625	-0.00249899	-0.00423187	-0.00111733
0.055025	0.00812917	0.00735791	0.00762923							0.055025	-0.00148899	-0.00186691	-0.0014046
0.0554125	0.00822863	0.0082106	0.00986149							0.0554125	-0.00133107	-0.000952159	0.000891543
0.0558125	0.00984879	0.00737512	0.00703971							0.0558125	0.00034923	-0.00172377	-0.00186448
0.0562125	0.0105542	0.00791786	0.00663971							0.0562125	0.00111213	-0.00111991	-0.00220154
0.0566125	0.00829234	0.00685334	0.00583595							0.0566125	-0.00109053	-0.00212152	-0.00294052
0.057025	0.00636895	0.00584555	0.0126978							0.057025	-0.00295523	-0.0030669	0.0039856
0.0574375	0.0110582	0.00561033	0.0102908							0.0574375	0.00179222	-0.00324019	0.00164242
0.05785	0.00810955	0.00710119	0.00812681							0.05785	-0.00109871	-0.00168788	-0.000458233
0.0582625	0.0114883	0.00748237	0.00934536							0.0582625	0.00233731	-0.00124572	0.000823163
0.058675	0.0105273	0.00671705	0.0101075							0.058675	0.00143509	-0.0019484	0.00164985
0.0591	0.0120684	0.00916141	0.0120201							0.0591	0.00303452	0.000558104	0.00362657
0.059525	0.00666089	0.00905764	0.0103292							0.059525	-0.0023152	0.000515988	0.0019993
0.05995	0.00960659	0.00638721	0.00948891							0.05995	0.000687815	-0.00209329	0.00122206
0.060375	0.0076668	0.00813345	0.0109451							0.060375	-0.00119319	-0.000284314	0.00274298
0.0608125	0.00987433	0.007777	0.00759482							0.0608125	0.00107067	-0.000580612	-0.000545198
0.06125	0.0100517	0.00978909	0.00897332							0.06125	0.00130585	0.0014932	0.000897013
0.0616875	0.00853562	0.0110216	0.00782278							0.0616875	-0.000153013	0.00278694	-0.000190324
0.062125	0.00956492	0.00777055	0.0109056							0.062125	0.000933046	-0.000403441	0.00295516
0.062575	0.0113055	0.00802538	0.00879778							0.062575	0.00273176	-8.64126e-05	0.00091161
0.0630125	0.00686922	0.0117563	0.00844617							0.0630125	-0.00164878	0.00370417	0.000621659
0.0634625	0.0105031	0.00541651	0.013115							0.0634625	0.00204218	-0.00257447	0.00535367
0.063925	0.00964691	0.00914098	0.00748165							0.063925	0.00124257	0.00121061	-0.000217
0.064375	0.0121308	0.00713157	0.0100437							0.064375	0.0037843	-0.000736771	0.00240923
0.0648375	0.00913401	0.00722108	0.00888568							0.0648375	0.000843065	-0.000587692	0.00131277
0.0653	0.00664449	0.0100302	0.00715127							0.0653	-0.00158966	0.0022824	-0.000358585
0.065775	0.0100512	0.0101329	0.00896767							0.065775	0.00187333	0.00244549	0.00152032
0.0662375	0.0118531	0.0088192	0.0077588							0.0662375	0.00373095	0.00119165	0.000373415
0.0667125	0.0104633	0.00839743	0.00782143							0.0667125	0.0023981	0.000831064	0.000499393
0.0671875	0.00715928	0.0109214	0.00473891							0.0671875	-0.000851255	0.00341378	-0.00252225
0.0676625	0.0126539	0.00689904	0.0073166							0.0676625	0.00469922	-0.000548439	0.000117678
0.06815	0.00809395	0.00474259	0.0109255							0.06815	0.000194591	-0.00264535	0.00378823
0.0686375	0.0101147	0.01018	0.00691525							0.0686375	0.00227172	0.00285279	-0.000159003
0.069125	0.0062703	0.00914232	0.00869697							0.069125	-0.0015184	0.00187359	0.00168329
0.069625	0.00694422	0.00998425	0.00651364							0.069625	-0.000789146	0.00277518	-0.000438195
0.0701125	0.00907003	0.00435227	0.00808138							0.0701125	0.00139144	-0.00279772	0.00119083
0.0706125	0.00917729	0.00864904	0.0103206							0.0706125	0.00155293	0.00155758	0.00349079
0.071125	0.00782675	0.01092	0.0090131							0.071125	0.000257657	0.00388823	0.00224519
0.071625	0.00828024	0.00742942	0.0060795							0.071625	0.000765851	0.000456734	-0.000627077
0.0721375	0.0122375	0.00551356	0.0106494							0.0721375	0.00477725	-0.0014006	0.00400357
0.07265	0.00643186	0.00648399	0.00606149							0.07265	-0.000974814	-0.000372213	-0.000524143
0.0731625	0.0114711	0.00892296	0.00962251							0.0731625	0.00411747	0.00212416	0.0030965
0.0736875	0.0099617	0.0111324	0.00765396							0.0736875	0.00266204	0.00439202	0.00118868
0.0742125	0.00787783	0.00704259	0.011751							0.0742125	0.000631585	0.000360111	0.00534587
0.0747375	0.00764073	0.0049571	0.00885074							0.0747375	0.000447339	-0.00166808	0.00250516
0.075275	0.0094867	0.0080977	0.0104327							0.075275	0.00234705	0.0015308	0.00414776
0.0758125	0.00756304	0.00706356	0.0109946							0.0758125	0.000475119	0.000552807	0.00476799
0.07635	0.00882756	0.00606732	0.010726							0.07635	0.00179223	-0.000386312	0.00455887
0.0768875	0.00964315	0.00443694	0.0083881							0.0768875	0.00266125	-0.00195864	0.00228138
0.0774375	0.00573777	0.00888157	0.00971337							0.0774375	-0.00119268	0.00254192	0.00366488
0.0779875	0.00826412	0.00858882	0.00597789							0.0779875	0.00138593	0.00230604	-1.14051e-05
0.0785375	0.007141	0.00972108	0.00841176							0.0785375	0.000314487	0.00349455	0.00248106
0.0791	0.00710229	0.00639581	0.00575127							0.0791	0.000326882	0.000224942	-0.000121429
0.0796625	0.00661546	0.0100536	0.0075467							0.0796625	-0.000108088	0.00393925	0.0017329
0.080225	0.00784772	0.00491947	0.00583891							0.080225	0.00117544	-0.00113898	8.33921e-05
0.0808	0.0109098	0.00437162	0.00894697							0.0808	0.00428822	-0.00163152	0.00324913
0.081375	0.00871223	0.00544581	0.00643272							0.081375	0.00214074	-0.000502622	0.000791946
0.08195	0.0058824	0.00708291	0.0047795							0.08195	-0.000638306	0.00118997	-0.000803373
0.0825375	0.00652406	0.00356141	0.00774751							0.0825375	5.23127e-05	-0.00227802	0.00222049
0.083125	0.00946062	0.00832001	0.00774267							0.083125	0.00303973	0.00253622	0.00227375
0.0837125	0.0062168	0.00375012	0.00732305							0.0837125	-0.000155052	-0.00198	0.00191017
0.0843	0.00860928	0.0060649	0.008251							0.0843	0.00228708	0.000389182	0.00289496
0.0849	0.00809557	0.00568667	0.00582708							0.0849	0.00182244	6.47354e-05	0.000527235
0.0855	0.0070039	0.00484259	0.00672466							0.0855	0.000779253	-0.000726182	0.0014804
0.0861125	0.00619019	0.0058563	0.00613434							0.0861125	1.46019e-05	0.000341368	0.000946372
0.086725	0.00838616	0.00471839	0.00796552							0.086725	0.00225903	-0.000743321	0.00283322
0.0873375	0.005341	0.00596974	0.00847251							0.0873375	-0.000738274	0.000560618	0.00339524
0.08795	0.00625094	0.00650684	0.00771848							0.08795	0.000218945	0.0011497	0.00269562
0.088575	0.0075789	0.00573103	0.00702036							0.088575	0.0015947	0.000426489	0.00205257
0.0892125	0.00938186	0.0054442	0.00517627							0.0892125	0.00344485	0.000191631	0.00026291
0.0898375	0.00761358	0.00382189	0.00624025							0.0898375	0.00172318	-0.00137933	0.00138069
0.090475	0.00956385	0.00861839	0.00512009							0.090475	0.00372052	0.00346909	0.000314933
0.0911125	0.0103179	0.0050399	0.00669751							0.0911125	0.00452103	-5.81255e-05	0.00194611
0.0917625	0.00765524	0.00819904	0.00408891							0.0917625	0.00190427	0.00315167	-0.000609365
0.0924125	0.0076574	0.00412458	0.0067088							0.0924125	0.00195273	-0.000871622	0.00206421
0.0930625	0.0089453	0.00570737	0.00449294							0.0930625	0.00328634	0.000761706	-9.86217e-05
0.093725	0.00745417	0.00606006	0.0057166							0.093725	0.00184031	0.0011643	0.00117742
0.0943875	0.00728589	0.000196352	0.00816337							0.0943875	0.00171653	-0.00465013	0.00367595
0.0950625	0.00456949	0.00167565	0.00857412							0.0950625	-0.000954975	-0.00312109	0.00413896
0.095725	0.00524046	0.00381813	0.00731928							0.095725	-0.000239721	-0.000929503	0.00293573
0.0964125	0.00499879	0.00502081	0.00670638							0.0964125	-0.000436754	0.000322718	0.00237489
0.0970875	0.00892164	0.001752	0.00528864							0.0970875	0.00352919	-0.00289825	0.00100747
0.097775	0.00989933	0.0066149	0.00837412							0.097775	0.00455122	0.00201394	0.00414481
0.0984625	0.00704476	0.00648184	0.00752117							0.0984625	0.00173947	0.00192851	0.00334197
0.0991625	0.00782675	0.00813829	0.00664133							0.0991625	0.00256459	0.00363296	0.00251266
0.0998625	0.00575766	0.00524904	0.00766794							0.0998625	0.000538019	0.000791071	0.00358915
0.100575	0.00661358	0.00752296	0.0040752							0.100575	0.00143586	0.00311173	4.56432e-05
0.101287	0.00748159	0.0054563	0.00958084							0.101287	0.00234606	0.00109213	0.00560089
0.102	0.0061496	0.00629044	0.00656203							0.102	0.00105566	0.0019727	0.00263102
0.102725	0.00852541	0.0050321	0.00677735							0.102725	0.00347245	0.000760167	0.00289465
0.10345	0.00425148	0.00271167	0.00699025							0.10345	-0.000760248	-0.00151417	0.00315619
0.104175	0.00619664	0.00377995	0.00509402							0.104175	0.00122553	-0.000400431	0.00130793
0.104912	0.00660309	0.00273909	0.00528649							0.104912	0.00167281	-0.00139557	0.00154867
0.10565	0.00711573	0.00332243	0.00377197							0.10565	0.00222566	-0.000767162	8.17692e-05
0.1064	0.00773455	0.00613694	0.00610961							0.1064	0.00288409	0.00209179	0.00246636
0.10715	0.00688938	0.00578479	0.00646525							0.10715	0.00207795	0.00178346	0.00286832
0.107913	0.00530901	0.00509689	0.00406229							0.107913	0.000536769	0.00113959	0.00051193
0.108675	0.00801116	0.000836406	0.00650719							0.108675	0.00327752	-0.00307749	0.00300274
0.109438	0.00715175	0.00291167	0.0058967							0.109438	0.00245684	-0.000958626	0.00243839
0.110212	0.00666627	0.00390227	0.00434052							0.110212	0.0020095	7.49221e-05	0.000927691
0.110987	0.00368159	0.00657861	0.00683084							0.110987	-0.000937634	0.00279359	0.00346285
0.111775	0.00667541	0.00352485	0.00547412							0.111775	0.00209384	-0.00021768	0.00215115
0.112562	0.00537971	0.00219259	0.00769106							0.112562	0.000835206	-0.00150808	0.00441245
0.11335	0.00681895	0.00450657	0.00683783							0.11335	0.00231093	0.000847126	0.00360295
0.11415	0.00467783	0.0027192	0.00553676							0.11415	0.00020637	-0.000898877	0.00234575
0.114963	0.00486035	0.00488157	0.00590047							0.114963	0.000424874	0.00130422	0.00275269
0.115763	0.00747299	0.00564528	0.006176							0.115763	0.00307355	0.00210877	0.00307159
0.116587	0.00692917	0.00142028	0.00329536							0.116587	0.00256518	-0.00207603	0.000233653
0.117413	0.00619127	0.00296302	0.00272896							0.117413	0.00186215	-0.0004937	-0.000290681
0.118238	0.00314234	0.00411759	0.00705853							0.118238	-0.0011519	0.000700504	0.00408103
0.119062	0.00598024	0.00467296	0.00291283							0.119062	0.00172036	0.00129495	-2.31249e-05
0.119912	0.00801465	0.00630012	0.00630692							0.119912	0.00378911	0.00296119	0.00341256
0.12075	0.00633589	0.00318157	0.00403192							0.12075	0.00214411	-0.000118896	0.0011785
0.1216	0.00435094	0.0032106	0.00327466							0.1216	0.000192353	-5.20144e-05	0.000461553
0.122463	0.00366546	0.0047977	0.00365423							0.122463	-0.000459922	0.00157299	0.000881508
0.123325	0.0069617	0.00684098	0.00541203							0.123325	0.00286891	0.0036535	0.002679
0.124187	0.00503481	0.00218184	0.00451821							0.124187	0.000974103	-0.000968957	0.00182429
0.125062	0.00547514	0.00148425	0.00390584							0.125062	0.00144642	-0.00162992	0.00125099
0.12595	0.005141	0.00276732	0.00407332							0.12595	0.00114429	-0.000310181	0.00145761
0.126838	0.00772998	0.00310791	0.00462708							0.126838	0.00376467	6.6422e-05	0.00204983
0.127725	0.00443374	0.00350818	0.00361283							0.127725	0.000499315	0.000502143	0.00107346
0.128625	0.00588186	0.00246006	0.00299751							0.128625	0.00197824	-0.000510577	0.000495969
0.129537	0.00426035	0.00675576	0.00605584							0.129537	0.000386985	0.00381991	0.00359151
0.130437	0.00662084	0.00388349	0.00628219							0.130437	0.00277717	0.000981839	0.00385444
0.131362	0.0040496	0.00349796	0.00548057							0.131362	0.000235586	0.000630484	0.0030894
0.132288	0.0072625	0.00158049	0.00607869							0.132288	0.00347756	-0.00125346	0.00372342
0.133213	0.00513535	0.00419528	0.00470369							0.133213	0.00137941	0.00139482	0.0023843
0.13415	0.00449852	0.00262888	0.00577332							0.13415	0.000771044	-0.00013868	0.00348919
0.1351	0.00512756	0.00180012	0.00618622							0.1351	0.00142846	-0.000934605	0.00393731
0.13605	0.00470498	0.00241839	0.00370961							0.13605	0.00103368	-0.000284116	0.00149526
0.137	0.00665605	0.00347216	0.00142493							0.137	0.00301247	0.000801782	-0.000754927
0.137963	0.003241	0.00324635	0.00340262							0.137963	-0.000375398	0.000607523	0.00125664
0.138938	0.00442191	0.00433103	0.00463595							0.138938	0.000832558	0.00172362	0.00252374
0.139913	0.00524879	0.000929417	0.00571552							0.139913	0.00168561	-0.00164755	0.00363603
0.1409	0.0038746	0.00233399	0.00419832							0.1409	0.000337821	-0.000212239	0.0021519
0.141888	0.00509476	0.0051606	0.00476283							0.141888	0.00158386	0.00264454	0.00274888
0.142888	0.0070824	0.0028106	0.00503353							0.142888	0.00359687	0.000324143	0.00305145
0.143888	0.00390229	0.00282512	0.00360746							0.143888	0.000441972	0.000368112	0.0016571
0.1449	0.00343213	0.0041899	0.00394213							0.1449	-3.4534e-06	0.00176182	0.00202296
0.145925	0.0032324	0.00360442	0.000864445							0.145925	-0.000178613	0.0012051	-0.00102371
0.14695	0.0042996	0.00299931	0.00394455							0.14695	0.000912989	0.000628589	0.00208725
0.147975	0.00423562	0.000888557	0.000406649							0.147975	0.000872583	-0.0014545	-0.0014208
0.149013	0.00382487	0.00214044	0.00407654							0.149013	0.000485577	-0.000174732	0.00227922
0.150063	0.00321842	0.00243936	0.0033545							0.150063	-9.7934e-05	0.00015117	0.00158634
0.151125	0.00516304	0.00372458	0.00278729							0.151125	0.00186976	0.00146354	0.00104849
0.152175	0.00304745	0.00310872	0.00240853							0.152175	-0.000223551	0.000873946	0.000698146
0.15325	0.00353589	0.00080349	0.00395235							0.15325	0.000287306	-0.00140483	0.0022706
0.154325	0.00370175	0.00530038	0.00798729							0.154325	0.000474794	0.00311761	0.00633321
0.155412	0.00306949	0.00186598	0.00381875							0.155412	-0.000135699	-0.000291053	0.00219256
0.1565	0.00193589	-0.000763863	0.00346606							0.1565	-0.00124803	-0.00289571	0.00186718
0.1576	0.00395148	0.00291006	0.00639832							0.1576	0.000788385	0.000802907	0.00482623
0.1587	0.00358508	0.00214232	0.00209079							0.1587	0.000442616	5.96507e-05	0.00054528
0.159825	0.00315981	0.00577807	0.00420235							0.159825	3.75193e-05	0.00371938	0.00268288
0.160938	0.00456519	0.00242001	0.00305235							0.160938	0.00146287	0.000385076	0.0015587
0.162075	0.00279449	0.00112108	0.00229106							0.162075	-0.000288285	-0.000890565	0.000822734
0.163212	0.00439584	0.00355657	0.0021795							0.163212	0.0013324	0.00156799	0.000736277
0.16435	0.00393428	0.00400065	0.00720235							0.16435	0.000889996	0.00203495	0.00578403
0.1655	0.00305632	0.00343506	0.0035674							0.1655	3.07335e-05	0.00149171	0.00217343
0.166662	0.00416573	0.00149958	0.00390369							0.166662	0.00115865	-0.000421621	0.00253387
0.167838	0.00355498	0.00154662	0.000725466							0.167838	0.000565964	-0.000352915	-0.000620731
0.169013	0.00248428	0.00299877	0.00273246							0.169013	-0.000487082	0.00112042	0.00140938
0.1702	0.00495713	0.00137512	0.00129186							0.1702	0.00200343	-0.000482002	-8.02732e-06
0.171387	0.0037039	0.00215307	0.00140611							0.171387	0.000767238	0.000316448	0.000128612
0.1726	0.00362487	0.000632643	0.00216552							0.1726	0.000705257	-0.00118344	0.000910481
0.1738	0.002791	0.000502804	0.00380235							0.1738	-0.00011199	-0.00129322	0.00256925
0.175025	0.00247191	0.00226248	0.0026916							0.175025	-0.000414839	0.000486072	0.00147997
0.17625	0.00530175	0.000801191	0.00510396							0.17625	0.00243122	-0.000955593	0.00391383
0.177487	0.00443643	0.00159259	0.00178084							0.177487	0.00158152	-0.00014528	0.000611449
0.178725	0.00296627	0.00307888	0.00314563							0.178725	0.000126964	0.00135994	0.001997
0.179988	0.00515363	0.00431409	0.00462735							0.179988	0.00232938	0.00261344	0.00349878
0.18125	0.00241331	-0.00129558	0.00445692							0.18125	-0.000395937	-0.00297799	0.00334839
0.182513	0.00469852	0.00373157	0.00365772							0.182513	0.00190392	0.00206699	0.00256879
0.183787	0.00194718	0.00197001	0.00342708							0.183787	-0.000833	0.000323022	0.00235749
0.185075	0.00462433	0.00393936	0.00314213							0.185075	0.00185821	0.00230954	0.00209144
0.186375	0.0037246	0.00357162	0.00182412							0.186375	0.00097232	0.00195873	0.000792069
0.187688	0.00235094	0.00384635	0.00248407							0.187688	-0.000387837	0.00225	0.00147023
0.189	0.00583347	0.000815438	0.0013967							0.189	0.00310812	-0.000764448	0.000401026
0.190325	0.00354422	0.00328614	0.00232332							0.190325	0.000831823	0.00172216	0.00134519
0.19165	0.00526573	-0.000489669	0.00112923							0.19165	0.0025662	-0.00203781	0.000168589
0.193	0.00109007	0.000618395	0.00300396							0.193	-0.00159693	-0.000914324	0.00206036
0.19435	0.00285524	0.000992051	0.00388407							0.19435	0.000180441	-0.000525621	0.00295711
0.195713	0.00293266	0.00119232	0.000134606							0.195713	0.000269987	-0.000310371	-0.000775781
0.197075	0.0030453	0.00251302	0.00216203							0.197075	0.000394418	0.00102492	0.0012678
0.198463	0.00358186	0.0020778	0.00384402							0.198463	0.000942452	0.000603924	0.00296554
0.19985	0.00584019	0.00214474	0.0017709							0.19985	0.00321219	0.000685011	0.000908113
0.20125	0.00230766	0.00266382	0.0028131							0.20125	-0.000309377	0.00121772	0.00196543
0.202662	0.002616	0.00286786	0.00376821							0.202662	9.83551e-06	0.00143529	0.00293557
0.204075	0.00235283	0.00295253	0.0041217							0.204075	-0.000242755	0.00153316	0.00330373
0.2055	0.00552648	0.000647428	0.00077923							0.2055	0.00294129	-0.000758985	-2.43313e-05
0.20695	0.00326035	-0.000106067	0.00465853							0.20695	0.000685342	-0.00149974	0.00386914
0.208387	0.00369987	0.00243882	0.00267627							0.208387	0.00113476	0.00105755	0.0019007
0.20985	0.00234933	0.000924578	0.00054966							0.20985	-0.000206069	-0.000444518	-0.000212343
0.211325	0.00206277	0.00131732	0.00376041							0.211325	-0.000483111	-3.98196e-05	0.00301175
0.2128	0.00235041	0.00348103	0.00139079							0.2128	-0.000186231	0.00213552	0.000655109
0.214288	0.00250578	0.00159635	0.000887026							0.214288	-2.17957e-05	0.000262264	0.0001641
0.215788	0.00310713	0.000136944	0.0034381							0.215788	0.000588428	-0.00118593	0.00272771
0.2173	0.00318885	0.0017278	0.00269859							0.2173	0.000678834	0.000415909	0.00200048
0.218812	0.00459503	0.000764901	0.00414294							0.218812	0.00209345	-0.000536307	0.0034568
0.22035	0.00258401	0.00144662	0.00292036							0.22035	9.06848e-05	0.000155881	0.00224595
0.221887	0.00323481	0.0031278	0.00576095							0.221887	0.000749498	0.00184724	0.00509795
0.223438	0.000829706	0.00227001	0.0019674							0.223438	-0.00164771	0.000999501	0.00131569
0.225	0.00368186	0.00145925	0.00091095							0.225	0.00121211	0.000198519	0.000270215
0.226575	0.00237137	0.00134931	0.000857993							0.226575	-9.08866e-05	9.81407e-05	0.000228014
0.228162	0.00322594	0.00283721	0.00165531							0.228162	0.00077094	0.00159533	0.00103577
0.22975	0.00385928	0.0020063	0.00293514							0.22975	0.00141143	0.000773581	0.00232593
0.231363	0.00265202	0.00207753	0.000721703							0.231363	0.000211098	0.000853715	0.000122519
0.232975	0.00225363	0.00316678	0.00099052							0.232975	-0.000180517	0.00195167	0.000401159
0.234612	0.00293213	0.00282619	0.00090423							0.234612	0.000504528	0.00161952	0.000324394
0.23625	0.00231412	0.00264071	0.0027795							0.23625	-0.000107027	0.00144237	0.00220908
0.2379	0.00258938	0.00245952	0.00325557							0.2379	0.000174486	0.00126926	0.00269428
0.239562	0.00391277	0.00302458	0.00370988							0.239562	0.00150396	0.0018422	0.00315751
0.241238	0.00269503	0.00127377	0.00209697							0.241238	0.000292161	9.91011e-05	0.00155334
0.242925	0.0024625	0.00233345	0.00147036							0.242925	6.5427e-05	0.00116631	0.00093526
0.244625	0.00377944	0.0034856	0.00298084							0.244625	0.00138796	0.00232575	0.00245402
0.246325	0.00369584	0.00211409	0.00271498							0.246325	0.00130981	0.00096136	0.00219624
0.24805	0.00232917	0.000699578	0.00197224							0.24805	-5.15348e-05	-0.000446203	0.0014614
0.249787	0.00324288	0.00160522	0.00248434							0.249787	0.000867349	0.00046622	0.00198121
0.251525	0.00398428	0.00262216	0.00153407							0.251525	0.00161379	0.00148977	0.00103847
0.253287	0.00384933	0.00150764	0.000990251							0.253287	0.00148371	0.000381649	0.000501941
0.255062	0.00385632	0.000187212	0.00190692							0.255062	0.00149543	-0.000932548	0.00142572
0.256837	0.00201223	0.00088349	0.00140181							0.256837	-0.000344012	-0.00023014	0.000927612
0.258637	0.00426895	0.000127804	0.00100692							0.258637	0.00191719	-0.000979903	0.000539489
0.260437	0.00145901	0.00184349	0.00098837							0.260437	-0.000888439	0.000741503	0.000527485
0.262262	0.00311277	0.000803342	0.000618477							0.262262	0.000769555	-0.000293029	0.000164022
0.264087	0.00275229	0.00141651	0.00172305							0.264087	0.000413185	0.000325615	0.00127486
0.265938	0.00240014	0.00213349	0.00178703							0.265938	6.49944e-05	0.00104787	0.0013449
0.267787	0.00252003	-0.000241013	0.00307009							0.267787	0.000188765	-0.00132146	0.0026339
0.269662	0.00376358	0.000327535	0.00392036							0.269662	0.00143605	-0.000747911	0.00348992
0.27155	0.004216	0.00195522	0.00367117							0.27155	0.00189209	0.000884633	0.00324631
0.273438	0.00244906	0.00425818	0.00235396							0.273438	0.000128669	0.00319231	0.00193455
0.27535	0.00256062	0.00382834	0.000248853							0.27535	0.000243636	0.00276706	-0.000165271
0.277275	0.000258201	0.000379417	0.00270799							0.277275	-0.00205548	-0.000677403	0.00229902
0.279213	0.00277514	0.00227619	0.00208891							0.279213	0.000464635	0.00122367	0.00168489
0.281163	0.00362137	0.00179349	0.00265477							0.281163	0.00131398	0.00074517	0.00225561
0.283125	0.00239261	0.00241678	0.00121391							0.283125	8.81934e-05	0.00137251	0.000819437
0.2851	0.00201815	-0.000506067	0.00383756							0.2851	-0.00028336	-0.00154638	0.00344768
0.287088	0.00320041	0.000981567	0.0020588							0.287088	0.000901693	-5.49362e-05	0.00167334
0.289088	0.00273213	0.00053775	0.00283488							0.289088	0.000436138	-0.000495031	0.00245373
0.291113	0.00238455	0.00258452	0.0016295							0.291113	9.11733e-05	0.00155533	0.00125252
0.293137	0.00297756	0.00104796	0.000576542							0.293137	0.000686715	2.22391e-05	0.000203603
0.295188	0.00362191	0.00025349	0.00223595							0.295188	0.00133353	-0.000768848	0.00186696
0.29725	0.0030996	0.000840707	0.00198353							0.29725	0.000813583	-0.000178375	0.00161833
0.299325	0.00253508	0.000938019	0.00225907							0.299325	0.000251348	-7.79103e-05	0.00189755
0.301412	0.00346842	0.00148349	0.00340154							0.301412	0.00118688	0.000470611	0.00304359
0.303513	0.00116358	0.00135872	0.00201579							0.303513	-0.00111583	0.000348792	0.00166129
0.305625	0.00223831	0.00116705	0.00179428							0.305625	-3.90275e-05	0.00016	0.00144315
0.307763	0.00154987	0.000920546	0.00447547							0.307763	-0.000725487	-8.37426e-05	0.00412757
0.309913	0.00158132	0.00227055	0.000565251							0.309913	-0.000692127	0.00126893	0.000220487
0.312075	0.00200094	0.0025485	0.00178461							0.312075	-0.000270663	0.00154946	0.00144287
0.31425	0.00197379	0.0023528	0.00254939							0.31425	-0.000296028	0.00135627	0.0022106
0.316438	0.000951212	0.000900653	0.00173004							0.316438	-0.0013169	-9.34774e-05	0.00139408
0.31865	0.00293885	0.0034813	0.00255746							0.31865	0.00067238	0.00248949	0.00222424
0.320875	0.00331385	0.00264474	0.00175746							0.320875	0.00104897	0.00165518	0.0014269
0.323112	0.0023625	0.000320008	0.0006088							0.323112	9.91552e-05	-0.000667385	0.000280795
0.325363	0.00286143	0.00118748	0.00250208							0.325363	0.000599546	0.00020217	0.00217654
0.327637	0.00138186	0.00134501	0.00339455							0.327637	-0.000878605	0.000361719	0.0030714
0.329913	0.00170632	0.00145764	0.000639714							0.329913	-0.000552779	0.000476302	0.000318877
0.332213	0.00231385	-0.000802841	0.00200342							0.332213	5.60506e-05	-0.00178232	0.0016848
0.334538	0.00173723	-0.000163594	0.00151418							0.334538	-0.000519303	-0.00114126	0.0011977
0.336863	0.00095847	0.00133748	0.00143219							0.336863	-0.00129686	0.000361551	0.00111778
0.339213	0.00181089	0.00208349	0.00071552							0.339213	-0.000443277	0.00110923	0.000403109
0.341588	0.00347944	0.00143237	0.0017674							0.341588	0.00122639	0.000459728	0.00145691
0.343962	0.00299207	0.00220925	0.000938907							0.343962	0.000740091	0.00123817	0.000630275
0.346363	0.00236707	0.00161349	0.00159885							0.346363	0.000116117	0.00064389	0.001292
0.348775	0.00138481	-0.000270046	0.00128084							0.348775	-0.000865154	-0.00123821	0.000975713
0.351213	0.00138007	0.000575385	0.00113541							0.351213	-0.000868957	-0.000391403	0.00083193
0.35365	0.00139745	0.000470546	0.00175289							0.35365	-0.000850674	-0.000494915	0.001451
0.356125	0.000943685	0.00042349	0.00194375							0.356125	-0.00130357	-0.000540697	0.00164339
0.3586	0.00168723	0.000208449	-0.000344964							0.3586	-0.000559192	-0.000754516	-0.000643852
0.3611	0.00274987	-0.000297196	0.00192735							0.3611	0.000504241	-0.00125898	0.00162988
0.363625	0.00194288	0.0017821	0.00235316							0.363625	-0.00030199	0.000821443	0.00205704
0.36615	0.000824868	0.00081275	0.00286176							0.36615	-0.00141927	-0.000146828	0.00256695
0.368713	0.0016875	0.000667589	0.00103649							0.368713	-0.000555939	-0.000290951	0.000742941
0.371275	0.000974868	0.00172216	0.000610144							0.371275	-0.00126791	0.000764614	0.000317802
0.373863	0.00313938	0.000549847	0.000344821							0.373863	0.000897249	-0.000406741	5.36403e-05
0.376462	0.00273078	0.00115361	0.00158488							0.376462	0.000489253	0.000197932	0.0012948
0.379088	0.000660083	0.00089349	0.00203756							0.379088	-0.00158086	-6.13109e-05	0.00174855
0.381738	0.00158213	0.00274349	0.00234348							0.381738	-0.000658266	0.00178953	0.00205549
0.384387	0.00181385	0.00117727	0.00178111							0.384387	-0.000426017	0.000224104	0.0014941
0.387075	0.00220336	0.000390169	0.00307359							0.387075	-3.59941e-05	-0.000562223	0.00278751
0.389775	0.00273616	0.000188825	0.00354563							0.389775	0.000497285	-0.000762832	0.00326046
0.392487	0.000586427	-0.000500691	0.00310692							0.392487	-0.00165199	-0.00145165	0.0028226
0.395225	0.00215578	0.000651997	0.000976542							0.395225	-8.21923e-05	-0.000298284	0.000693055
0.397975	0.00146304	-0.000187519	-0.00037077							0.397975	-0.000774518	-0.00113716	-0.000653472
0.40075	0.00103643	0.00234349	0.00284617							0.40075	-0.00120073	0.00139446	0.00256422
0.403538	0.00237218	0.00202592	0.00171579							0.403538	0.000135399	0.00107748	0.00143456
0.40635	0.0033918	0.00125549	0.00165154							0.40635	0.00115538	0.000307609	0.00137101
0.409175	0.00138024	0.00116382	0.00123837							0.409175	-0.000855834	0.000216475	0.000958493
0.412025	0.00206197	8.69436e-05	0.000492133							0.412025	-0.000173788	-0.000859899	0.000212884
0.4149	0.00186842	-0.00015651	-0.000185018							0.4149	-0.000367027	-0.00110287	-0.000463666
0.417787	0.00118992	0.00067861	0.0018959							0.417787	-0.00104523	-0.000267285	0.00161782
0.4207	0.00121788	0.00119178	0.00164643							0.4207	-0.00101699	0.000246326	0.0013689
0.423625	0.00158266	0.00194555	0.00117627							0.423625	-0.000651941	0.00100051	0.000899265
0.426575	0.000976749	0.00220349	0.000379499							0.426575	-0.0012576	0.00125885	0.00010299
0.42955	0.002341	0.000836944	0.00265692							0.42955	0.000106883	-0.000107314	0.00238088
0.432537	0.0024332	0.00043318	0.00127654							0.432537	0.000199314	-0.000510716	0.00100096
0.43555	0.00276949	0.000902266	0.00377063							0.43555	0.000535819	-4.12862e-05	0.00349547
0.438587	0.00222541	0.000535331	0.00173891							0.438587	-8.06373e-06	-0.000407895	0.00146416
0.441637	0.00167944	0.00196947	0.00101875							0.441637	-0.000553839	0.00102655	0.00074439
0.444712	0.00213293	-0.000528379	0.00170692							0.444712	-0.000100162	-0.001471	0.00143293
0.447812	0.00199557	0.000307911	0.00219455							0.447812	-0.000237355	-0.000634431	0.00192092
0.450925	0.0013168	0.000963557	0.00161794							0.450925	-0.000915956	2.14806e-05	0.00134464
0.454062	0.00122352	0.000338288	0.00160423							0.454062	-0.00100908	-0.000603537	0.00133125
0.457225	0.00206949	0.00141705	0.000409606							0.457225	-0.000162968	0.000475465	0.00013693
0.460413	0.00181465	0.000867589	0.00122332							0.460413	-0.000417668	-7.37709e-05	0.000950926
0.463612	0.00248858	0.00186544	0.00105127							0.463612	0.000256386	0.000924293	0.000779156
0.46685	0.00105202	0.000879954	0.00108165							0.46685	-0.00118005	-6.09885e-05	0.00080979
0.4701	0.00247299	0.000660331	0.00270181							0.4701	0.000241033	-0.000280419	0.0024302
0.473363	0.00207272	-0.00120338	0.000691058							0.473363	-0.000159127	-0.00214395	0.000419675
0.476662	0.00116331	0.00042646	0.00124805							0.476662	-0.00106843	-0.000513937	0.000976884
0.479975	0.00202783	0.00109349	0.00146041							0.479975	-0.000203819	0.000153256	0.00118946
0.483325	0.00127729	0.000470815	0.00108864							0.483325	-0.000954266	-0.000469265	0.000817881
0.486688	0.00207863	0.00130334	0.000168208							0.486688	-0.000152837	0.000363406	-0.000102364
0.490075	0.00264664	0.00195469	0.000714176							0.490075	0.000415255	0.00101489	0.000443781
0.493488	0.00193401	-0.00043651	0.00100611							0.493488	-0.000297303	-0.00137618	0.000735884
0.496925	0.00242433	7.80726e-05	0.000396972							0.496925	0.00019309	-0.000861475	0.000126901
0.500375	0.00165336	0.00166813	0.000607724							0.500375	-0.000577811	0.000728693	0.000337802
0.503863	0.000938309	0.00164877	0.0012295							0.503863	-0.0012928	0.000709448	0.000959718
0.507362	0.00178428	0.00185307	0.00164321							0.507362	-0.000446775	0.000913851	0.00137356
0.5109	0.000900674	0.000693395	0.000558262							0.5109	-0.00133032	-0.000245731	0.000288738
0.51445	0.00248643	0.00234349	0.00205638							0.51445	0.000255483	0.00140445	0.00178697
0.518037	0.00200847	0.000874578	0.00108031							0.518037	-0.000222425	-6.43728e-05	0.000811011
0.521637	0.00166438	7.00076e-05	0.00112896							0.521637	-0.000566466	-0.000868863	0.000859772
0.525262	0.00245363	-0.000106605	0.00107117							0.525262	0.000222824	-0.0010454	0.000802074
0.528925	0.00197003	0.00134393	0.00191229							0.528925	-0.000260738	0.000405208	0.0016433
0.5326	0.00149007	0.00177189	0.0018967							0.5326	-0.00074066	0.000833231	0.00162779
0.536313	0.000724061	9.15136e-05	0.000519552							0.536313	-0.00150663	-0.000847083	0.000250723
0.540038	0.00195578	0.00198533	0.00253326							0.540038	-0.000274881	0.00104679	0.00226451
0.5438	0.00217836	-0.000260368	0.00115799							0.5438	-5.22701e-05	-0.00119885	0.000889314
0.547575	0.00237702	0.0017321	0.000986757							0.547575	0.000146414	0.000793673	0.000718145
0.551387	0.000333201	-0.000176766	0.00129805							0.551387	-0.00189738	-0.00111515	0.0010295
0.555225	0.00295175	0.000750116	0.00252627							0.555225	0.000721196	-0.000188224	0.00225778
0.559088	0.00242537	-0.000379723	0.00131418							0.559088	0.00019484	-0.00131802	0.00104574
0.562975	0.00126008	0.000563825	0.00111095							0.562975	-0.000970425	-0.000374433	0.00084257
0.566887	0.00279933	0.00155737	0.000237563							0.566887	0.000568841	0.000619152	-3.07682e-05
0.570837	0.00183186	0.00161813	0.00118864							0.570837	-0.000398613	0.000679939	0.000920353
0.574812	0.00203401	0.000345815	0.00307547							0.574812	-0.000196445	-0.00059234	0.00280722
0.5788	0.00308024	-0.000171121	-0.000435824							0.5788	0.000849807	-0.00110925	-0.000704026
0.582825	0.0030367	0.000804686	0.00143649							0.582825	0.000806274	-0.000133411	0.00116832
0.586887	0.00210107	5.81796e-05	0.00209993							0.586887	-0.000129338	-0.000879891	0.0018318
0.590963	0.00194584	0.000500653	0.00242036							0.590963	-0.00028456	-0.000437394	0.00215226
0.595075	0.00332541	0.00116598	0.00113488							0.595075	0.00109502	0.000227952	0.000866811
0.599213	0.000935889	0.00050349	0.00120423							0.599213	-0.00129448	-0.000434513	0.000936195
0.603387	0.00103105	0.00155038	0.000931918							0.603387	-0.00119931	0.000612401	0.00066391
0.607575	0.00192218	-0.000518164	5.305e-06							0.607575	-0.000308173	-0.00145613	-0.000262678
0.6118	0.0017496	0.00174796	-0.00059819							0.6118	-0.000480745	0.000810016	-0.00086615
0.616063	0.00262164	0.00085349	0.00146068							0.616063	0.000391306	-8.44434e-05	0.00119274
0.620337	0.0018246	0.00132349	0.00161391							0.620337	-0.00040573	0.000385571	0.00134599
0.624663	0.00150229	0.000297696	0.0010002							0.624663	-0.000728035	-0.000640209	0.000732298
0.629	0.00248024	0.00108479	0.00170235							0.629	0.000249929	0.0001469	0.00143447
0.633375	0.00160713	0.00256349	0.000896434							0.633375	-0.000623184	0.00162561	0.000628567
0.637775	0.00186062	0.00146409	0.000728155							0.637775	-0.000369684	0.000526223	0.000460303
0.642213	0.00126653	0.00156732	0.00219482							0.642213	-0.000963765	0.000629459	0.00192698
0.646675	0.000731319	0.00086349	0.000331649							0.646675	-0.00149898	-7.43616e-05	6.38232e-05
0.651175	0.0021125	0.000653073	0.00169267							0.651175	-0.000117789	-0.00028477	0.00142486
0.6557	0.00171815	0.000964901	0.00127923							0.6557	-0.00051214	2.70659e-05	0.00101143
0.660263	0.000886696	0.000154954	0.000689445							0.660263	-0.00134359	-0.000782874	0.000421652
0.66485	0.000527825	0.00100576	0.00200289							0.66485	-0.00170245	6.794e-05	0.0017351
0.669475	0.00269073	-3.50994e-05	-0.000305716							0.669475	0.000460451	-0.000972914	-0.000573491
0.674125	0.00277621	0.000657105	0.000919821							0.674125	0.000545938	-0.000280704	0.000652054
0.678813	0.00149772	0.00173318	0.00272278							0.678813	-0.000732554	0.000795376	0.00245502
0.683537	0.00166304	-7.70354e-05	0.00149778							0.683537	-0.000567229	-0.00101483	0.00123003
0.688287	0.00152352	0.00280388	0.00105289							0.688287	-0.000706743	0.00186608	0.000785139
0.693075	0.00115175	0.000379148	0.000817402							0.693075	-0.00107852	-0.000558642	0.000549662
0.697887	0.00197836	-3.61754e-05	0.00151122							0.697887	-0.000251901	-0.000973962	0.00124348
0.702738	0.00181895	0.000469471	0.000626273							0.702738	-0.000411308	-0.000468312	0.000358543
0.707625	0.00208562	0.00015146	-0.000259211							0.707625	-0.00014464	-0.00078632	-0.000526936
0.71255	0.000938846	0.000426191	0.00110692							0.71255	-0.00129141	-0.000511586	0.000839198
0.7175	0.00180417	0.000813825	0.00235557							0.7175	-0.000426089	-0.00012395	0.00208786
0.722488	0.000921373	0.00063349	0.00123407							0.722488	-0.00130888	-0.000304282	0.000966357
0.727512	0.000494491	0.000570546	0.00147466							0.727512	-0.00173576	-0.000367224	0.00120695
0.732562	0.00175981	0.000924578	0.000871434							0.732562	-0.000470441	-1.31902e-05	0.000603728
0.737662	0.00144007	0.000228073	0.00165181							0.737662	-0.000790184	-0.000709693	0.00138411
0.742787	0.000723255	0.00118349	0.00149482							0.742787	-0.001507	0.000245725	0.00122712
0.74795	0.00125336	0.000251729	0.00171337							0.74795	-0.00097689	-0.000686034	0.00144567
0.75315	0.00288723	0.00070349	0.00196498							0.75315	0.000656981	-0.000234272	0.00169729
0.758375	0.00179395	0.000549847	0.00189294							0.758375	-0.000436297	-0.000387913	0.00162524
0.76365	0.00289369	0.00165349	0.00091095							0.76365	0.000663434	0.000715731	0.000643258
0.768963	0.00204879	7.99536e-05	-0.000403297							0.768963	-0.000181458	-0.000857804	-0.000670988
0.7743	0.00200551	0.000522159	0.000997241							0.7743	-0.000224737	-0.000415598	0.000729551
0.779688	0.002691	0.000158987	0.000920359							0.779688	0.000460748	-0.000778769	0.000652671
0.7851	0.00192379	0.00226974	0.00102385							0.7851	-0.000306457	0.00133198	0.000756166
0.79055	0.00104073	-0.000329723	0.00124375							0.79055	-0.00118952	-0.00126748	0.00097606
0.79605	0.0013211	0.000894471	0.000234069							0.79605	-0.000909144	-4.32827e-05	-3.36166e-05
0.801588	0.00146358	0.000243933	0.00276955							0.801588	-0.000766671	-0.00069382	0.00250187
0.80715	0.00080007	-8.65104e-05	0.000974391							0.80715	-0.00143018	-0.00102426	0.000706707
0.812762	0.00136304	0.000917589	0.00108326							0.812762	-0.000867208	-2.01629e-05	0.000815579
0.818412	0.00161412	0.000372428	0.000504499							0.818412	-0.000616132	-0.000565323	0.000236816
0.8241	0.00166949	0.00125349	0.00166552							0.8241	-0.000560756	0.000315739	0.00139784
0.829825	0.00246949	0.00069349	0.00079966							0.829825	0.000239244	-0.000244261	0.000531978
0.835588	0.00237594	0.00175349	0.000907993							0.835588	0.000145696	0.00081574	0.000640311
0.841388	0.00241116	0.00130791	0.0014709							0.841388	0.000180911	0.000370161	0.00120321
0.847238	0.00201331	-0.000383486	0.0020666							0.847238	-0.000216938	-0.00132124	0.00179891
0.853125	0.00211385	0.000469202	0.0015131							0.853125	-0.000116401	-0.000468547	0.00124542
0.85905	0.0015082	0.00140092	0.00093837							0.85905	-0.000722046	0.000463173	0.00067069
0.865025	0.00235981	0.000229417	0.00179724							0.865025	0.000129568	-0.000708332	0.00152956
0.871037	0.0018332	0.000703879	0.00107681							0.871037	-0.000397045	-0.00023387	0.000809132
0.877087	0.00174503	0.00095349	0.00138246							0.877087	-0.000485217	1.57411e-05	0.00111478
0.883175	0.00194369	0.000554148	0.00125423							0.883175	-0.000286561	-0.000383601	0.000986552
0.889313	0.00195202	0.001427	0.000970896							0.889313	-0.000278228	0.000489248	0.000703218
0.895487	0.00176465	0.00156349	0.00166848							0.895487	-0.000465593	0.000625741	0.0014008
0.901712	0.00157756	0.000690438	0.000746703							0.901712	-0.00065269	-0.000247311	0.000479026
0.907975	0.00142514	0.000883987	0.00137896							0.907975	-0.000805109	-5.37615e-05	0.00111128
0.914288	0.00271407	0.00100349	0.000253961							0.914288	0.000483824	6.57415e-05	-1.37156e-05
0.920637	0.00137971	0.000839901	0.000589982							0.920637	-0.00085054	-9.78474e-05	0.000322306
0.927025	0.00197809	0.00143802	0.00101579							0.927025	-0.000252152	0.000500271	0.000748113
0.933475	0.00123159	-0.000401228	0.00151283							0.933475	-0.000998658	-0.00133898	0.00124516
0.93995	0.00139879	0.00155603	0.00137574							0.93995	-0.000831454	0.000618282	0.00110806
0.946487	0.00131007	0.00115872	0.000873047							0.946487	-0.000920176	0.00022097	0.000605371
0.953062	0.00194019	0.00114349	0.00193434							0.953062	-0.000290056	0.000205742	0.00166666
0.959675	0.00217567	0.00156544	0.000900198							0.959675	-5.45721e-05	0.00062769	0.000632523
0.96635	0.00068562	0.00180349	0.00205961							0.96635	-0.00154463	0.000865742	0.00179193
0.973063	0.0019617	0.000910331	0.000653155							0.973063	-0.00026855	-2.74169e-05	0.00038548
0.979813	0.00304153	4.68559e-06	0.00100262							0.979813	0.000811288	-0.000933062	0.000734942
0.986625	0.00198307	0.00076349	0.0016088							0.986625	-0.000247176	-0.000174258	0.00134112
0.993475	0.00152998	0.000148234	0.000328961							0.993475	-0.000700271	-0.000789514	6.12858e-05
1.00038	0.00153105	0.00047646	0.000781649							1.00038	-0.000699195	-0.000461288	0.000513974
1.00733	0.00121734	0.000857374	0.000553961							1.00733	-0.0010129	-8.03737e-05	0.000286286
1.01433	0.00200229	0.000831298	0.00179563							1.01433	-0.000227959	-0.00010645	0.00152795
1.02136	0.00129584	0.00066275	0.00115665							1.02136	-0.000934411	-0.000274998	0.000888974
1.02846	0.00123078	0.00105349	0.000911757							1.02846	-0.000999464	0.000115742	0.000644082
1.0356	0.0017918	0.000223234	0.00158299							1.0356	-0.000438443	-0.000714514	0.00131532
1.04279	0.000819223	0.00149349	0.00231552							1.04279	-0.00141102	0.000555742	0.00204784
1.05004	0.0017418	0.00142969	0.00131337							1.05004	-0.000488443	0.000491939	0.00104569
1.05733	0.00238858	-0.00037354	0.00117762							1.05733	0.000158331	-0.00131129	0.000909942
1.06467	0.000951481	0.00099349	0.00105235							1.06467	-0.00127876	5.57426e-05	0.000784673
1.07206	0.00173508	0.000304417	0.000321434							1.07206	-0.000495163	-0.00063333	5.37585e-05
1.07951	0.00105229	0.000309255	0.00113246							1.07951	-0.00117796	-0.000628492	0.00086478
1.087	0.00165766	0.00115522	0.000927617							1.087	-0.000572583	0.000217476	0.000659941
1.09455	0.00180766	-6.49384e-05	0.00108488							1.09455	-0.000422583	-0.00100269	0.000817199
1.10215	0.00150007	0.00133775	0.000612832							1.10215	-0.000730176	0.000400003	0.000345156
1.10981	0.00160551	-0.00019397	0.00131391							1.10981	-0.000624733	-0.00113172	0.00104623
1.11751	0.00237756	0.00137942	0.000518208							1.11751	0.00014731	0.00044167	0.000250532
1.12528	0.00184107	0.000774847	0.00195988							1.12528	-0.000389176	-0.0001629	0.0016922
1.13309	0.00173938	0.000707374	0.00142896							1.13309	-0.000490862	-0.000230373	0.00116129
1.14096	0.00142756	0.00156517	0.00133568							1.14096	-0.00080269	0.000627422	0.00106801
1.14887	0.00118007	0.00183184	0.00155719							1.14887	-0.00105018	0.000894089	0.00128951
1.15686	0.00220175	0.00112349	0.000912026							1.15686	-2.84969e-05	0.000185743	0.00064435
1.16489	0.00174207	0.00096349	0.00143622							1.16489	-0.000488174	2.57426e-05	0.00116854
1.17297										1.17297
1.18113										1.18113
1.18932										1.18932
1.19759										1.19759
1.2059										1.2059
1.21428										1.21428
1.2227										1.2227
1.23119										1.23119
1.23974										1.23974
1.24835										1.24835
1.25701										1.25701
1.26574										1.26574
1.27453										1.27453
1.28338										1.28338
1.29229										1.29229
1.30126										1.30126
1.31029										1.31029
1.31939										1.31939
1.32855										1.32855
1.33777										1.33777
1.34705										1.34705
1.35641										1.35641
1.36583										1.36583
1.3753										1.3753
1.38485										1.38485
1.39446										1.39446
1.40415										1.40415
1.41389										1.41389
1.4237										1.4237
1.43359										1.43359
1.44354										1.44354
1.45356										1.45356
1.46365										1.46365
1.47381										1.47381
1.48404										1.48404
1.49434										1.49434
1.50471										1.50471
1.51515										1.51515
1.52568										1.52568
1.53626										1.53626
1.54692										1.54692
1.55766										1.55766
1.56848										1.56848
1.57936										1.57936
1.59031										1.59031
1.60135										1.60135
1.61248										1.61248
1.62366										1.62366
1.63493										1.63493
1.64628										1.64628
1.6577										1.6577
1.6692										1.6692
1.68079										1.68079
1.69245										1.69245
1.7042										1.7042
1.71602										1.71602
1.72794										1.72794
1.73993										1.73993
1.752										1.752
1.76416										1.76416
1.7764										1.7764
1.78873										1.78873
1.80114										1.80114
1.81364										1.81364
1.82623										1.82623
1.8389										1.8389
1.85166										1.85166
1.86451										1.86451
1.87745										1.87745
1.89048										1.89048
1.90359										1.90359
1.9168										1.9168
1.9301										1.9301
1.9435										1.9435
1.95697										1.95697
1.97056										1.97056
1.98424										1.98424
2										2
