# Supplementary material for: Poly(ADP-ribose) polymerase 1 searches DNA via a ‘monkey bar’ mechanism
Source: eLife. 2018 Aug 8;7:e37818. doi: 10.7554/eLife.37818 (PMC6135609; doi:10.7554/eLife.37818)
Supplement: Figure 6—source data 1. [file elife-37818-fig6-data1.xlsx]

## Sheet: Fig 6A
DNA	run 2	run 3	run 4	run 5	average	stdev
0
5 nM p18	0	0.195	0	0	0.04875
1 µM p18	4.31	4.12	3.88	4.47	4.195	0.2541
intact (5 nM)	3.17	2.08	3.57	5.01	3.4575	1.21148
1 cut	3.43	1.81	2.66	3.7	2.9	0.849824
2 cuts	3.27	2.51	3.27	3.22	3.0675	0.372413
3 cuts	3.18	2.94	2.62	4	3.185	0.589774
24 cuts	3.45	3.15	4.28	2.93	3.4525	0.591404
