# Supplementary material for: Poly(ADP-ribose) polymerase 1 searches DNA via a ‘monkey bar’ mechanism
Source: eLife. 2018 Aug 8;7:e37818. doi: 10.7554/eLife.37818 (PMC6135609; doi:10.7554/eLife.37818)
Supplement: Figure 6—source data 2. [file elife-37818-fig6-data2.xlsx]

## Sheet: Fig 6B
data	0.7 nM	2 nM	5.8 nM		fits	0.7 nM	2 nM	5.8 nM		residuals	0.7 nM	2 nM	5.8 nM
Time	S1	S1	S1		Time	S1	S1	S1		Time	S1	S1	S1
0.00205	0.0276093	0.00188157	0.0165025		0.000755598	0.0249942	0.024998	0.0249993		0.00205	0.00264804	-0.0231049	-0.00849292
0.002075	0.0172041	0.000903201	0.0222536		0.000785969	0.0249937	0.0249978	0.0249993		0.002075	-0.00775629	-0.0240829	-0.00274168
0.0021	0.00491903	-0.000199207	0.0266203		0.00081756	0.0249932	0.0249977	0.0249992		0.0021	-0.0200404	-0.025185	0.00162512
0.002125	0.013709	-0.00498208	0.033063		0.000850422	0.0249927	0.0249975	0.0249991		0.002125	-0.0112495	-0.0299676	0.00806798
0.0021625	0.028931	-0.00443466	0.0358576		0.000884604	0.0249921	0.0249973	0.0249991		0.0021625	0.0039738	-0.0294197	0.0108627
0.0021875	0.0433311	0.00825779	0.0260266		0.00092016	0.0249915	0.0249971	0.024999		0.0021875	0.0183748	-0.0167269	0.00103187
0.0022125	0.04063	0.0175574	0.0197792		0.000957145	0.0249908	0.0249968	0.0249989		0.0022125	0.0156746	-0.00742698	-0.00521544
0.00225	0.0367696	0.0129432	0.0144842		0.000995617	0.0249901	0.0249966	0.0249988		0.00225	0.0118156	-0.0120407	-0.0105103
0.002275	0.0417735	0.0147516	0.00367892		0.00103564	0.0249893	0.0249963	0.0249987		0.002275	0.0168205	-0.0102319	-0.0213155
0.0023	0.0329402	0.0125809	0.00722908		0.00107726	0.0249884	0.024996	0.0249986		0.0023	0.00798812	-0.0124023	-0.0177652
0.0023375	0.0312055	0.0103478	0.0169413		0.00112056	0.0249875	0.0249957	0.0249985		0.0023375	0.00625483	-0.0146349	-0.00805278
0.0023625	0.0260422	0.012401	0.0253089		0.0011656	0.0249866	0.0249954	0.0249984		0.0023625	0.0010925	-0.0125813	0.000314973
0.0024	0.0187507	0.0191357	0.0289833		0.00121245	0.0249855	0.024995	0.0249983		0.0024	-0.0061976	-0.00584606	0.0039895
0.002425	0.0194484	0.0139656	0.0274321		0.00126119	0.0249844	0.0249946	0.0249982		0.002425	-0.00549886	-0.0110159	0.0024384
0.0024625	0.0270267	0.00194842	0.0308577		0.00131188	0.0249832	0.0249942	0.024998		0.0024625	0.00208093	-0.0230325	0.00586426
0.0024875	0.0325918	0.00235082	0.0317095		0.00136461	0.0249819	0.0249937	0.0249979		0.0024875	0.00764702	-0.0226297	0.00671619
0.002525	0.0354068	0.0067406	0.0260248		0.00141946	0.0249805	0.0249932	0.0249977		0.002525	0.0104636	-0.0182394	0.00103161
0.00255	0.0391065	0.00750153	0.0194081		0.00147651	0.024979	0.0249927	0.0249975		0.00255	0.0141643	-0.0174781	-0.00558491
0.0025875	0.0290549	0.0185889	0.0157791		0.00153586	0.0249773	0.0249921	0.0249973		0.0025875	0.00411422	-0.00639019	-0.00921378
0.0026125	0.0289436	0.0243482	0.0113111		0.00159759	0.0249756	0.0249915	0.0249971		0.0026125	0.00400394	-0.000630467	-0.0136817
0.00265	0.0261908	0.0152433	0.0138337		0.00166181	0.0249737	0.0249909	0.0249969		0.00265	0.00125269	-0.00973488	-0.0111589
0.002675	0.0173098	0.00838808	0.0281401		0.0017286	0.0249717	0.0249902	0.0249966		0.002675	-0.00762726	-0.0165897	0.00314773
0.0027125	0.0189147	0.0193376	0.0344377		0.00179808	0.0249696	0.0249894	0.0249964		0.0027125	-0.00602079	-0.00563959	0.00944548
0.0027375	0.0276223	0.0324734	0.0306696		0.00187036	0.0249673	0.0249886	0.0249961		0.0027375	0.0026879	0.00749659	0.00567753
0.002775	0.0306876	0.0421935	0.0377065		0.00194554	0.0249648	0.0249877	0.0249958		0.002775	0.0057548	0.0172173	0.0127147
0.0028125	0.0376683	0.051727	0.046915		0.00202374	0.0249621	0.0249868	0.0249955		0.0028125	0.0127372	0.0267514	0.0219233
0.0028375	0.0426125	0.0482009	0.04025		0.00210508	0.0249593	0.0249857	0.0249951		0.0028375	0.0176824	0.0232257	0.0152584
0.002875	0.0427035	0.0380396	0.0265465		0.00218969	0.0249562	0.0249846	0.0249948		0.002875	0.0177752	0.013065	0.00155518
0.0029125	0.0419092	0.0296627	0.0141441		0.0022777	0.024953	0.0249835	0.0249944		0.0029125	0.0169826	0.00468871	-0.010847
0.0029375	0.0436911	0.0149532	0.0108215		0.00236925	0.0249495	0.0249822	0.0249939		0.0029375	0.0187656	-0.0100204	-0.0141694
0.002975	0.0266937	0.0107222	0.00837522		0.00246449	0.0249457	0.0249809	0.0249935		0.002975	0.00176986	-0.0142508	-0.0166155
0.0030125	0.0229096	0.0107258	0.00939222		0.00256354	0.0249417	0.0249794	0.024993		0.0030125	-0.00201257	-0.0142466	-0.0155983
0.00305	0.0217193	0.00668119	0.0194047		0.00266658	0.0249374	0.0249779	0.0249924		0.00305	-0.0032011	-0.0182905	-0.00558561
0.0030875	0.0217985	0.00512089	0.028392		0.00277377	0.0249328	0.0249762	0.0249919		0.0030875	-0.00312016	-0.0198502	0.00340189
0.0031125	0.0249025	0.0112199	0.0281204		0.00288526	0.0249279	0.0249744	0.0249912		0.0031125	-1.49861e-05	-0.0137508	0.00313046
0.00315	0.0261733	0.0145301	0.0273774		0.00300123	0.0249226	0.0249725	0.0249906		0.00315	0.00125757	-0.01044	0.00238767
0.0031875	0.0240258	0.0253039	0.0200361		0.00312186	0.024917	0.0249705	0.0249899		0.0031875	-0.000888104	0.000334517	-0.00495343
0.003225	0.0142431	0.0320466	0.016471		0.00324734	0.0249111	0.0249683	0.0249891		0.003225	-0.010669	0.00707784	-0.00851825
0.0032625	0.0200271	0.0352271	0.013558		0.00337787	0.0249047	0.024966	0.0249883		0.0032625	-0.00488324	0.010259	-0.011431
0.0033	0.0234435	0.025722	0.0139274		0.00351364	0.0248979	0.0249635	0.0249875		0.0033	-0.00146504	0.000754647	-0.0110614
0.0033375	0.028632	0.0276791	-0.0028022		0.00365487	0.0248906	0.0249608	0.0249865		0.0033375	0.00372532	0.00271237	-0.0277908
0.003375	0.0269787	0.0353286	0.00311928		0.00380177	0.0248829	0.024958	0.0249855		0.003375	0.00207387	0.0103625	-0.0218691
0.0034125	0.013844	0.0272394	0.0168006		0.00395458	0.0248747	0.0249549	0.0249845		0.0034125	-0.0110589	0.00227407	-0.00818751
0.00345	0.0157918	0.0155833	0.0165835		0.00411353	0.0248659	0.0249517	0.0249834		0.00345	-0.00910925	-0.00938136	-0.00840433
0.0034875	0.012973	0.0219175	0.0118438		0.00427887	0.0248566	0.0249482	0.0249821		0.0034875	-0.0119262	-0.00304652	-0.0131439
0.003525	0.0138528	0.0211915	0.0143703		0.00445086	0.0248467	0.0249445	0.0249809		0.003525	-0.0110445	-0.00377181	-0.010617
0.0035625	0.0236401	0.0137549	0.0144353		0.00462976	0.0248362	0.0249406	0.0249795		0.0035625	-0.00125534	-0.0112077	-0.0105518
0.0036	0.0320586	0.02295	0.0183253		0.00481585	0.024825	0.0249364	0.024978		0.0036	0.0071651	-0.00201192	-0.00666159
0.0036375	0.0245896	0.0324035	0.0281968		0.00500942	0.0248132	0.0249319	0.0249764		0.0036375	-0.000301925	0.00744232	0.00321014
0.003675	0.0199479	0.034876	0.01858		0.00521077	0.0248006	0.0249272	0.0249748		0.003675	-0.00494164	0.00991552	-0.00640643
0.0037125	0.0211823	0.0410982	0.0145496		0.00542022	0.0247873	0.0249221	0.024973		0.0037125	-0.00370534	0.0161384	-0.0104365
0.00375	0.0312861	0.0360272	0.0124661		0.00563808	0.0247732	0.0249167	0.0249711		0.00375	0.00640046	0.0110682	-0.0125198
0.0038	0.0335432	0.0351235	0.0187326		0.0058647	0.0247582	0.024911	0.0249691		0.0038	0.00866017	0.0101655	-0.00625293
0.0038375	0.0219186	0.0352144	0.0168141		0.00610043	0.0247424	0.0249049	0.024967		0.0038375	-0.00296238	0.0102571	-0.00817123
0.003875	0.025	0.0441282	0.0187434		0.00634563	0.0247257	0.0248985	0.0249647		0.003875	0.000121051	0.0191717	-0.00624161
0.0039125	0.0270259	0.0516076	0.0223294		0.00660069	0.024708	0.0248916	0.0249623		0.0039125	0.00214894	0.0266519	-0.00265539
0.0039625	0.0295809	0.0448651	0.0253147		0.006866	0.0246894	0.0248844	0.0249597		0.0039625	0.00470664	0.0199103	0.000330318
0.004	0.0251921	0.0236666	0.0382688		0.00714197	0.0246697	0.0248767	0.024957		0.004	0.000319914	-0.00128745	0.0132846
0.0040375	0.0307543	0.00762566	0.0392535		0.00742904	0.024649	0.0248686	0.0249541		0.0040375	0.00588419	-0.0173276	0.0142696
0.0040875	0.0365336	0.0198089	0.0360036		0.00772765	0.0246271	0.02486	0.024951		0.0040875	0.0116662	-0.00514333	0.0110201
0.004125	0.0377195	0.0196943	0.0349468		0.00803826	0.0246041	0.0248509	0.0249478		0.004125	0.0128542	-0.00525713	0.00996358
0.0041625	0.0375583	0.019219	0.0249483		0.00836135	0.0245799	0.0248412	0.0249443		0.0041625	0.0126951	-0.00573164	-3.47342e-05
0.0042125	0.0195769	0.0174616	0.0264318		0.00869743	0.0245544	0.0248311	0.0249407		0.0042125	-0.00528352	-0.00748798	0.00144914
0.00425	0.00810358	0.0311038	0.0216564		0.00904702	0.0245276	0.0248204	0.0249369		0.00425	-0.0167547	0.00615496	-0.00332598
0.0043	0.0208025	0.0284823	0.0197495		0.00941066	0.0244995	0.0248091	0.0249328		0.0043	-0.00405296	0.00353454	-0.00523246
0.0043375	0.0406807	0.0259593	0.0230197		0.00978891	0.02447	0.0247971	0.0249285		0.0043375	0.0158274	0.00101233	-0.00196205
0.0043875	0.0550793	0.0256177	0.0278029		0.0101824	0.0244391	0.0247846	0.024924		0.0043875	0.0302289	0.000671773	0.00282152
0.004425	0.0439298	0.0167001	0.02713		0.0105916	0.0244067	0.0247714	0.0249192		0.004425	0.0190816	-0.008245	0.00214899
0.004475	0.0389916	0.0194271	0.0223989		0.0110174	0.0243727	0.0247575	0.0249142		0.004475	0.0141463	-0.00551688	-0.00258178
0.0045125	0.0278894	0.0218517	0.0266377		0.0114602	0.0243372	0.0247429	0.0249089		0.0045125	0.00304623	-0.00309147	0.00165734
0.0045625	0.0245679	0.0160264	0.0217537		0.0119208	0.0243	0.0247275	0.0249034		0.0045625	-0.000272261	-0.00891571	-0.00322629
0.0046125	0.0260553	0.0339675	0.0245238		0.0124	0.0242611	0.0247114	0.0248975		0.0046125	0.0012181	0.00902655	-0.000455854
0.00465	0.0267201	0.0419426	0.0274906		0.0128984	0.0242205	0.0246945	0.0248914		0.00465	0.00188507	0.0170025	0.00251132
0.0047	0.009491	0.0329337	0.0213982		0.0134168	0.0241781	0.0246768	0.0248849		0.0047	-0.015341	0.00799473	-0.00358075
0.00475	-0.000482237	0.0266403	0.0179286		0.0139561	0.0241339	0.0246582	0.0248781		0.00475	-0.0253113	0.00170246	-0.00704989
0.0047875	-0.00920441	0.0310906	0.0255331		0.0145171	0.0240878	0.0246388	0.024871		0.0047875	-0.0340312	0.00615359	0.000554906
0.0048375	-0.00475982	0.0304813	0.0302089		0.0151006	0.0240397	0.0246184	0.0248635		0.0048375	-0.0295835	0.00554542	0.00523102
0.0048875	0.00740444	0.0301896	0.0295715		0.0157076	0.0239896	0.0245971	0.0248557		0.0048875	-0.0174162	0.00525487	0.00459409
0.0049375	0.0233251	0.0334874	0.0356133		0.0163389	0.0239374	0.0245749	0.0248475		0.0049375	-0.00149251	0.00855379	0.0106363
0.0049875	0.0218026	0.0346407	0.0390433		0.0169956	0.0238831	0.0245516	0.024839		0.0049875	-0.00301198	0.00970832	0.0140666
0.005025	0.0272206	0.0290543	0.035631		0.0176788	0.0238265	0.0245273	0.02483		0.005025	0.00240836	0.00412275	0.0106547
0.005075	0.0288886	0.0176456	0.0321437		0.0183894	0.0237678	0.024502	0.0248206		0.005075	0.00407944	-0.00728481	0.00716784
0.005125	0.0280454	0.0144992	0.0355918		0.0191285	0.0237067	0.0244755	0.0248108		0.005125	0.00323938	-0.01043	0.0106163
0.005175	0.0390502	0.0272602	0.029831		0.0198974	0.0236432	0.024448	0.0248006		0.005175	0.0142473	0.00233221	0.00485597
0.005225	0.037226	0.0460848	0.0199762		0.0206971	0.0235772	0.0244192	0.0247899		0.005225	0.0124263	0.021158	-0.00499842
0.005275	0.0307774	0.0461178	0.0232508		0.021529	0.0235087	0.0243893	0.0247788		0.005275	0.00598087	0.0211922	-0.00172345
0.005325	0.0247246	0.0368094	0.025386		0.0223944	0.0234376	0.0243581	0.0247672		0.005325	-6.87588e-05	0.011885	0.000412195
0.005375	0.0184497	0.0318482	0.0167139		0.0232945	0.0233639	0.0243257	0.024755		0.005375	-0.00634044	0.00692497	-0.00825953
0.005425	0.0210237	0.0240981	0.0215495		0.0242308	0.0232873	0.0242919	0.0247424		0.005425	-0.00376328	-0.000823881	-0.00342346
0.0054875	0.0158792	0.0248817	0.0213676		0.0252048	0.0232079	0.0242567	0.0247292		0.0054875	-0.00890375	-3.87193e-05	-0.00360481
0.0055375	0.0112478	0.0168452	0.0239188		0.0262179	0.0231256	0.0242202	0.0247155		0.0055375	-0.0135319	-0.00807402	-0.0010532
0.0055875	0.018675	0.0117479	0.0276926		0.0272717	0.0230402	0.0241822	0.0247013		0.0055875	-0.00610148	-0.0131701	0.00272104
0.0056375	0.0122535	0.0227166	0.0366499		0.0283678	0.0229517	0.0241427	0.0246864		0.0056375	-0.0125197	-0.00220011	0.0116787
0.0056875	0.0078551	0.0393895	0.0443422		0.0295081	0.0228601	0.0241016	0.0246709		0.0056875	-0.0169148	0.014474	0.0193716
0.00575	0.0135417	0.0223008	0.0313136		0.0306941	0.0227651	0.0240589	0.0246548		0.00575	-0.0112241	-0.00261307	0.00634352
0.0058	0.0292132	0.0291716	0.0302844		0.0319279	0.0226668	0.0240146	0.0246381		0.0058	0.00445071	0.00425894	0.00531473
0.00585	0.0278936	0.0264902	0.0375647		0.0332112	0.0225649	0.0239686	0.0246207		0.00585	0.00313442	0.00157884	0.0125955
0.0059125	0.023304	0.0273922	0.0464666		0.0345461	0.0224595	0.0239208	0.0246025		0.0059125	-0.00145102	0.0024824	0.0214979
0.0059625	0.0206287	0.0368522	0.0472843		0.0359346	0.0223504	0.0238712	0.0245837		0.0059625	-0.00412304	0.0119437	0.0223161
0.0060125	0.0197927	0.0270735	0.0336938		0.037379	0.0222375	0.0238197	0.0245641		0.0060125	-0.0049556	0.00216631	0.00872605
0.006075	0.0328204	0.0318024	0.0207734		0.0388814	0.0221207	0.0237662	0.0245438		0.006075	0.00807626	0.00689685	-0.00419379
0.006125	0.0409918	0.0322667	0.0124048		0.0404443	0.022	0.0237107	0.0245226		0.006125	0.0162511	0.00736247	-0.012562
0.0061875	0.0497942	0.0192976	0.0127213		0.0420699	0.0218751	0.0236532	0.0245006		0.0061875	0.0250577	-0.00560503	-0.0122448
0.0062375	0.0406781	0.0164785	0.0345755		0.0437609	0.021746	0.0235935	0.0244777		0.0062375	0.015945	-0.00842285	0.00960982
0.0063	0.0168589	0.0254284	0.0506463		0.0455198	0.0216126	0.0235315	0.024454		0.0063	-0.00786997	0.000528739	0.0256812
0.0063625	0.0192041	0.0172654	0.0397027		0.0473495	0.0214748	0.0234673	0.0244293		0.0063625	-0.00552046	-0.0076326	0.0147382
0.0064125	0.0311048	0.0341346	0.029419		0.0492526	0.0213324	0.0234006	0.0244036		0.0064125	0.00638369	0.00923789	0.00445491
0.006475	0.0256795	0.0336165	0.024695		0.0512323	0.0211855	0.0233315	0.024377		0.006475	0.00096276	0.00872146	-0.000268435
0.0065375	0.0362191	0.039631	0.0302343		0.0532916	0.0210338	0.0232599	0.0243493		0.0065375	0.0115067	0.0147377	0.00527148
0.0065875	0.0347495	0.0160675	0.0340087		0.0554336	0.0208773	0.0231857	0.0243205		0.0065875	0.0100406	-0.00882446	0.00904633
0.00665	0.030778	0.0224103	0.030766		0.0576617	0.0207159	0.0231087	0.0242907		0.00665	0.00607341	-0.00247995	0.00580421
0.0067125	0.0315476	0.0295298	0.0268911		0.0599794	0.0205495	0.023029	0.0242596		0.0067125	0.00684735	0.00464125	0.0019299
0.006775	0.0194449	0.0239685	0.0247131		0.0623902	0.020378	0.0229464	0.0242274		0.006775	-0.00525093	-0.000918389	-0.000247494
0.0068375	0.00622419	0.0174751	0.0248924		0.064898	0.0202013	0.0228608	0.0241939		0.0068375	-0.0184672	-0.00741004	-6.75898e-05
0.0068875	0.0189186	0.022814	0.0273912		0.0675065	0.0200194	0.0227722	0.0241592		0.0068875	-0.00576928	-0.00206978	0.00243168
0.00695	0.0409809	0.0388802	0.0181477		0.0702199	0.0198321	0.0226804	0.0241231		0.00695	0.0162975	0.0139981	-0.00681114
0.0070125	0.050858	0.0391332	0.0382302		0.0730423	0.0196394	0.0225854	0.0240856		0.0070125	0.026179	0.0142529	0.013272
0.007075	0.0206894	0.048925	0.0397606		0.0759782	0.0194413	0.0224871	0.0240467		0.007075	-0.00398508	0.0240464	0.0148029
0.0071375	0.00905132	0.0428277	0.0244175		0.0790321	0.0192376	0.0223854	0.0240064		0.0071375	-0.0156187	0.0179508	-0.000539545
0.0072	0.0258434	0.028617	0.0243011		0.0822088	0.0190284	0.0222801	0.0239644		0.0072	0.00117788	0.00374193	-0.000655279
0.007275	0.0400028	0.0311636	0.0203657		0.0855131	0.0188137	0.0221712	0.0239209		0.007275	0.0153427	0.00629066	-0.00458995
0.0073375	0.0296679	0.0356396	0.0213351		0.0889503	0.0185933	0.0220586	0.0238758		0.0073375	0.00501231	0.0107684	-0.00361991
0.0074	0.0182166	0.048391	0.0151917		0.0925256	0.0183673	0.0219423	0.0238289		0.0074	-0.00643451	0.0235216	-0.0097627
0.0074625	0.0196572	0.0402287	0.0104804		0.0962446	0.0181358	0.021822	0.0237803		0.0074625	-0.00498932	0.0153611	-0.0144733
0.007525	0.0283757	0.0277639	0.0143913		0.100113	0.0178986	0.0216977	0.0237299		0.007525	0.00373367	0.00289807	-0.0105618
0.0076	0.0134513	0.0222163	0.0154349		0.104137	0.0176559	0.0215694	0.0236776		0.0076	-0.0111852	-0.00264734	-0.00951744
0.0076625	0.00841277	0.018912	0.0269359		0.108323	0.0174077	0.0214369	0.0236233		0.0076625	-0.0162191	-0.00594985	0.00198422
0.007725	0.0180228	0.00693122	0.029453		0.112677	0.0171541	0.0213001	0.023567		0.007725	-0.00660454	-0.0179288	0.00450193
0.0078	0.0207718	-0.000293787	0.0434762		0.117206	0.0168952	0.021159	0.0235087		0.0078	-0.00384997	-0.0251516	0.0185259
0.0078625	0.034201	0.0187797	0.0291085		0.121917	0.016631	0.0210134	0.0234482		0.0078625	0.00958383	-0.00607629	0.00415893
0.0079375	0.0434465	0.0240877	0.0142417		0.126817	0.0163618	0.0208634	0.0233854		0.0079375	0.0188349	-0.000766075	-0.0107071
0.008	0.0357819	0.0121822	0.0229896		0.131914	0.0160877	0.0207087	0.0233204		0.008	0.0111749	-0.0126697	-0.00195861
0.008075	0.0306129	0.0100791	0.0262974		0.137217	0.0158088	0.0205495	0.0232531		0.008075	0.00601153	-0.0147707	0.00134997
0.0081375	0.022357	0.0148023	0.0214151		0.142732	0.0155254	0.0203855	0.0231833		0.0081375	-0.00223973	-0.0100456	-0.00353158
0.0082125	0.0256377	0.0136114	0.0135261		0.148469	0.0152377	0.0202167	0.023111		0.0082125	0.00104668	-0.0112343	-0.0114199
0.008275	0.0130139	0.00947613	0.0242559		0.154437	0.014946	0.0200431	0.0230361		0.008275	-0.0115724	-0.0153677	-0.000689401
0.00835	0.00458179	0.00694561	0.0302342		0.160644	0.0146505	0.0198646	0.0229586		0.00835	-0.0199989	-0.017896	0.0052897
0.008425	0.0156944	0.0139761	0.0368511		0.167101	0.0143516	0.0196813	0.0228783		0.008425	-0.0088807	-0.0108632	0.0119075
0.0085	0.0113458	0.027064	0.0314995		0.173818	0.0140496	0.019493	0.0227953		0.0085	-0.0132236	0.00222692	0.00655667
0.008575	0.0136741	0.0186895	0.0276603		0.180804	0.0137449	0.0192998	0.0227093		0.008575	-0.0108896	-0.00614533	0.0027183
0.0086375	0.0156621	0.0255093	0.0291863		0.188072	0.0134379	0.0191016	0.0226204		0.0086375	-0.00889682	0.000676438	0.00424493
0.0087125	0.0261801	0.0210059	0.0349441		0.195631	0.0131291	0.0188986	0.0225285		0.0087125	0.00162689	-0.00382468	0.0100035
0.0087875	0.032708	0.0220737	0.0336215		0.203494	0.0128189	0.0186906	0.0224334		0.0087875	0.00816044	-0.00275463	0.00868173
0.0088625	0.00934953	0.0257845	0.0189911		0.211674	0.0125078	0.0184779	0.0223352		0.0088625	-0.0151923	0.000958451	-0.00594777
0.0089375	0.0100227	0.0357418	0.0113549		0.220182	0.0121963	0.0182603	0.0222337		0.0089375	-0.0145133	0.0109181	-0.0135832
0.0090125	0.00194674	0.023805	0.017225		0.229032	0.011885	0.018038	0.0221288		0.0090125	-0.0225836	-0.00101646	-0.00771223
0.0090875	0.00919327	0.0262158	0.0231692		0.238238	0.0115745	0.0178111	0.0220206		0.0090875	-0.0153313	0.00139666	-0.00176718
0.009175	0.0292601	0.030037	0.0200161		0.247813	0.0112653	0.0175798	0.0219088		0.009175	0.00474236	0.00522062	-0.00491935
0.00925	0.0206448	0.0273853	0.0218838		0.257774	0.0109581	0.0173441	0.0217936		0.00925	-0.0038672	0.00257122	-0.00305084
0.009325	0.0144327	0.0335434	0.0198019		0.268135	0.0106534	0.0171042	0.0216747		0.009325	-0.0100735	0.00873166	-0.00513189
0.0094	0.0255452	0.0407392	0.0180875		0.278913	0.010352	0.0168603	0.0215522		0.0094	0.00104488	0.0159299	-0.00684548
0.0094875	0.0417142	0.0423602	0.0254346		0.290123	0.0100545	0.0166127	0.0214259		0.0094875	0.0172206	0.0175536	0.000502679
0.0095625	0.0307832	0.0314277	0.0206222		0.301785	0.00976147	0.0163616	0.0212959		0.0095625	0.00629547	0.00662338	-0.00430891
0.0096375	0.0305761	0.025239	0.0309269		0.313915	0.00947364	0.0161072	0.0211621		0.0096375	0.00609419	0.000437042	0.0059967
0.009725	0.016196	0.0345598	0.0458811		0.326532	0.00919162	0.0158498	0.0210245		0.009725	-0.00827902	0.00976062	0.0209519
0.0098	0.00434329	0.0229031	0.0182307		0.339657	0.00891605	0.0155898	0.0208829		0.0098	-0.0201259	-0.00189373	-0.00669774
0.0098875	0.0178335	0.0208113	-0.000234017		0.35331	0.00864753	0.0153275	0.0207375		0.0098875	-0.00662881	-0.00398273	-0.0251614
0.0099625	0.0179247	0.0205821	0.00774572		0.367511	0.00838665	0.0150634	0.0205883		0.0099625	-0.00653166	-0.00420953	-0.0171808
0.01005	0.025367	-0.00262713	0.0244766		0.382282	0.00813398	0.0147977	0.0204351		0.01005	0.000917433	-0.027416	-0.000448886
0.0101375	0.0100456	0.0255855	0.0293857		0.397648	0.00789003	0.014531	0.020278		0.0101375	-0.014397	0.000799448	0.00446115
0.010225	0.0224239	0.0352493	0.0260759		0.413631	0.00765527	0.0142638	0.0201171		0.010225	-0.00201185	0.0104661	0.00115234
0.0103	0.0194935	0.0335901	0.0342254		0.430257	0.00743015	0.0139964	0.0199524		0.0103	-0.00493631	0.00880934	0.00930272
0.0103875	0.0229193	0.0278214	0.0179041		0.447551	0.00721503	0.0137295	0.0197839		0.0103875	-0.00150358	0.00304342	-0.00701753
0.010475	0.0329825	0.0322656	0.0123419		0.46554	0.00701024	0.0134636	0.0196118		0.010475	0.00856659	0.00749044	-0.0125787
0.0105625	0.0220456	0.00415361	0.0229491		0.484252	0.00681603	0.0131992	0.019436		0.0105625	-0.00236337	-0.0206187	-0.0019705
0.01065	0.0256912	0.0231526	0.0240543		0.503716	0.0066326	0.012937	0.0192568		0.01065	0.00128918	-0.00161687	-0.000864293
0.0107375	0.0210204	0.0321924	0.0152995		0.523963	0.00646007	0.0126774	0.0190742		0.0107375	-0.00337469	0.00742582	-0.00961808
0.010825	0.0304661	0.0198684	0.00795995		0.545023	0.0062985	0.0124211	0.0188884		0.010825	0.00607797	-0.00489541	-0.0169566
0.0109125	0.0279644	0.0165294	0.0194933		0.56693	0.00614787	0.0121687	0.0186996		0.0109125	0.00358329	-0.00823153	-0.00542221
0.011	0.0207877	0.0265979	0.0299471		0.589718	0.0060081	0.0119208	0.0185079		0.011	-0.00358643	0.00183982	0.00503264
0.0110875	0.0260162	0.0414998	0.0289223		0.613421	0.00587903	0.011678	0.0183136		0.0110875	0.00164912	0.0167446	0.00400894
0.0111875	0.0349742	0.0313507	0.0339192		0.638077	0.00576045	0.0114409	0.0181169		0.0111875	0.0106151	0.00659886	0.00900703
0.011275	0.03588	0.0180949	0.0189514		0.663724	0.00565206	0.01121	0.0179181		0.011275	0.011528	-0.00665407	-0.00595976
0.0113625	0.0285864	0.034191	0.0119184		0.690402	0.00555354	0.0109858	0.0177175		0.0113625	0.00424137	0.00944491	-0.0129917
0.0114625	0.0122693	0.0395509	0.0227611		0.718152	0.00546448	0.010769	0.0175153		0.0114625	-0.0120677	0.0148081	-0.00214783
0.01155	0.0134129	0.0640182	0.0300805		0.747018	0.00538445	0.0105599	0.0173119		0.01155	-0.010917	0.0392784	0.0051726
0.01165	0.0171439	0.0269971	0.0288111		0.777044	0.00531296	0.010359	0.0171078		0.01165	-0.00717799	0.00226054	0.00390443
0.0117375	0.0330172	0.013214	0.0253895		0.808277	0.00524951	0.0101667	0.0169032		0.0117375	0.0087024	-0.0115197	0.000483935
0.0118375	0.0174443	0.00869768	0.0183961		0.840765	0.00519356	0.00998337	0.0166986		0.0118375	-0.00686243	-0.0160326	-0.00650831
0.0119375	0.0375554	0.0151037	0.01215		0.874559	0.00514456	0.0098092	0.0164945		0.0119375	0.0132567	-0.00962329	-0.0127531
0.012025	0.0262238	0.0347433	0.0322623		0.909712	0.00510195	0.00964445	0.0162912		0.012025	0.00193226	0.0100193	0.0073602
0.012125	0.035248	0.0418911	0.0308514		0.946277	0.00506515	0.00948929	0.0160893		0.012125	0.0109645	0.0171704	0.00595054
0.012225	0.0315679	0.0207942	0.0237968		0.984312	0.00503363	0.0093438	0.0158892		0.012225	0.00729259	-0.00392311	-0.00110285
0.012325	0.0219322	0.0135781	0.031558		1.02388	0.00500683	0.00920801	0.0156914		0.012325	-0.00233502	-0.0111359	0.00665952
0.012425	0.0239623	0.00866105	0.0272783		1.06503	0.00498424	0.00908189	0.0154964		0.012425	-0.00029677	-0.0160495	0.00238112
0.012525	0.0150138	0.0197509	0.0242894		1.10784	0.00496535	0.00896531	0.0153047		0.012525	-0.00923718	-0.00495633	-0.000606625
0.012625	0.0174485	0.0172375	0.0241564		1.15237	0.0049497	0.00885813	0.0151169		0.012625	-0.00679428	-0.00746632	-0.000738307
0.012725	0.0351221	0.0175986	0.0226964		1.19869	0.00493685	0.0087601	0.0149333		0.012725	0.0108874	-0.00710177	-0.00219716
0.012825	0.0440172	0.0315813	0.033535		1.24687	0.0049264	0.00867093	0.0147545		0.012825	0.0197907	0.00688431	0.0086427
0.012925	0.0540113	0.0228671	0.0363139		1.29698	0.00491799	0.0085903	0.0145809		0.012925	0.0297929	-0.00182653	0.0114228
0.0130375	0.031763	0.0231484	0.0276586		1.34911	0.00491128	0.00851781	0.014413		0.0130375	0.00755385	-0.0015414	0.00276895
0.0131375	0.0112256	0.0308576	0.0180976		1.40334	0.004906	0.00845306	0.0142511		0.0131375	-0.0129754	0.00617129	-0.00679083
0.0132375	0.0249415	0.0338286	0.0170486		1.45975	0.00490187	0.00839557	0.0140957		0.0132375	0.000748695	0.00914563	-0.00783851
0.01335	0.0242969	0.034674	0.020319		1.51842	0.0048987	0.00834487	0.013947		0.01335	0.00011331	0.00999488	-0.00456671
0.01345	0.0438289	0.0431176	0.0381631		1.57945	0.00489628	0.00830047	0.0138054		0.01345	0.0196535	0.0184419	0.0132786
0.0135625	0.0372239	0.0452645	0.0316651		1.64294	0.00489446	0.00826186	0.013671		0.0135625	0.0130577	0.0205927	0.00678204
0.0136625	0.0228748	0.0334735	0.0380013		1.70898	0.00489311	0.00822853	0.0135441		0.0136625	-0.00128318	0.0088052	0.0131194
0.013775	0.0224424	0.0367642	0.0404778		1.77767	0.00489212	0.00819999	0.0134248		0.013775	-0.00170642	0.0120998	0.0155974
0.0138875	0.0176182	0.039065	0.0217593		1.84912	0.00489141	0.00817573	0.0133131		0.0138875	-0.00652135	0.0144044	-0.00311972
0.014	0.0348213	0.0274987	0.0249371		1.92344	0.0048909	0.00815585	0.0132105		0.014	0.010691	0.00284198	5.95547e-05
0.0141125	0.0281603	0.0134852	0.0206331		2.00076	0.00489055	0.00813835	0.0131137		0.0141125	0.00403928	-0.0111676	-0.00424308
0.014225	0.0212077	0.0355244	0.0182174							0.014225	-0.00290411	0.0108755	-0.00665729
0.0143375	0.0195746	0.0300535	0.0142294		0.0143375	0.0195746				0.0143375	-0.00452798	0.00540847	-0.0106439
0.01445	0.0406894	0.0128558	0.0128768		0.01445	0.0406894				0.01445	0.0165961	-0.0117853	-0.0119951
0.0145625	0.0230681	0.0108966	0.0195295		0.0145625	0.0230681				0.0145625	-0.00101589	-0.0137406	-0.00534092
0.014675	0.0189451	0.022295	0.0289758		0.014675	0.0189451				0.014675	-0.00512966	-0.00233829	0.00410686
0.0147875	0.0239981	0.0262147	0.0258008		0.0147875	0.0239981				0.0147875	-6.74117e-05	0.00158535	0.000933221
0.0149	0.0236813	0.0237341	-0.00653589		0.0149	0.0236813				0.0149	-0.000374928	-0.000891315	-0.031402
0.015025	0.0204599	0.0208638	0.00663086		0.015025	0.0204599				0.015025	-0.00358603	-0.00375728	-0.0182337
0.0151375	0.0246167	0.0405593	0.0296012		0.0151375	0.0246167				0.0151375	0.000580106	0.0159422	0.00473814
0.0152625	0.0259941	0.0376687	0.0144911		0.0152625	0.0259941				0.0152625	0.00196782	0.013056	-0.0103704
0.015375	0.0250789	0.0191622	-0.00669096		0.015375	0.0250789				0.015375	0.00106193	-0.00544661	-0.031551
0.0155	0.0212381	0.0207643	0.0132971		0.0155	0.0212381				0.0155	-0.00276864	-0.00384012	-0.0115613
0.015625	0.0102996	0.0135255	0.0359636		0.015625	0.0102996				0.015625	-0.0136967	-0.0110745	0.0111068
0.0157375	0.0340589	0.0149504	0.0152669		0.0157375	0.0340589				0.0157375	0.0100719	-0.00964561	-0.00958843
0.0158625	0.0290097	0.0111857	0.0135796		0.0158625	0.0290097				0.0158625	0.00503296	-0.013406	-0.0112741
0.0159875	0.0198831	0.0133331	0.0192175		0.0159875	0.0198831				0.0159875	-0.00408335	-0.0112542	-0.00563456
0.0161125	0.0275254	0.0102336	0.0113303		0.0161125	0.0275254				0.0161125	0.00356933	-0.0143492	-0.0135202
0.0162375	0.0185212	0.0405579	0.0150241		0.0162375	0.0185212				0.0162375	-0.00542451	0.0159795	-0.00982472
0.0163625	0.0303518	0.0276581	0.00832233		0.0163625	0.0303518				0.0163625	0.00641643	0.00308403	-0.0165249
0.0165	3.40707e-05	0.0153812	0.00456624		0.0165	3.40707e-05				0.0165	-0.02389	-0.009188	-0.0202792
0.016625	0.00773355	0.0175804	0.012295		0.016625	0.00773355				0.016625	-0.0161802	-0.00698434	-0.0125488
0.01675	0.0277636	0.0310946	0.0197725		0.01675	0.0277636				0.01675	0.00386018	0.00653426	-0.00506973
0.016875	0.0215808	0.033496	0.0300567		0.016875	0.0215808				0.016875	-0.00231219	0.00894007	0.00521618
0.0170125	0.0159531	0.0289393	0.0270888		0.0170125	0.0159531				0.0170125	-0.00792856	0.0043883	0.00225004
0.01715	0.0143639	0.0082329	0.011278		0.01715	0.0143639				0.01715	-0.00950639	-0.0163132	-0.0135589
0.017275	0.0368524	0.0250375	0.00766643		0.017275	0.0368524				0.017275	0.0129924	0.000495836	-0.0171689
0.0174125	0.0317781	0.0383442	0.0176675		0.0174125	0.0317781				0.0174125	0.00792955	0.0138074	-0.00716602
0.01755	0.00746349	0.0313277	0.00376635		0.01755	0.00746349				0.01755	-0.0163737	0.00679583	-0.0210653
0.017675	0.0109995	0.0300991	0.0206225		0.017675	0.0109995				0.017675	-0.0128274	0.00557168	-0.00420752
0.0178125	0.0319382	0.0311761	0.0239223		0.0178125	0.0319382				0.0178125	0.00812271	0.00665353	-0.000905913
0.01795	0.0367811	0.0344477	0.0252718		0.01795	0.0367811				0.01795	0.012977	0.00993007	0.000445405
0.0180875	0.0209212	0.032387	0.0267483		0.0180875	0.0209212				0.0180875	-0.00287151	0.00787426	0.00192368
0.0182375	0.0197835	0.0256355	0.00695922		0.0182375	0.0197835				0.0182375	-0.00399679	0.00112806	-0.0178634
0.018375	0.0275813	0.0181992	0.0183249		0.018375	0.0275813				0.018375	0.00381237	-0.00630329	-0.00649595
0.0185125	0.0340669	0.0394203	0.0330009		0.0185125	0.0340669				0.0185125	0.0103093	0.0149227	0.00818191
0.01865	0.000264652	0.0264357	0.0159626		0.01865	0.000264652				0.01865	-0.0234816	0.00194301	-0.00885459
0.0188	0.0120372	0.0294426	0.0234534		0.0188	0.0120372				0.0188	-0.0116967	0.00495531	-0.00136179
0.0189375	0.0329863	0.0098501	0.0280677		0.0189375	0.0329863				0.0189375	0.00926384	-0.0146323	0.0032543
0.0190875	0.0423299	0.0160846	0.0210511		0.0190875	0.0423299				0.0190875	0.0186199	-0.00839242	-0.00376026
0.0192375	0.0428988	0.0157402	0.0249814		0.0192375	0.0428988				0.0192375	0.0192012	-0.00873139	0.000172026
0.019375	0.0324185	0.0283962	0.0304351		0.019375	0.0324185				0.019375	0.00873217	0.00392945	0.00562755
0.019525	0.0225942	0.0238428	0.036553		0.019525	0.0225942				0.019525	-0.00107968	-0.000618484	0.0117475
0.019675	0.00691001	0.0206974	0.0189157		0.019675	0.00691001				0.019675	-0.0167515	-0.00375854	-0.00588788
0.019825	0.0302744	0.0181343	0.0209157		0.019825	0.0302744				0.019825	0.00662521	-0.00631629	-0.00388585
0.019975	0.0232544	0.015642	0.0234367		0.019975	0.0232544				0.019975	-0.000382409	-0.00880315	-0.0013629
0.0201375	0.0171836	0.0186922	0.0317125		0.0201375	0.0171836				0.0201375	-0.0064398	-0.00574712	0.00691508
0.0202875	0.0218766	0.0413069	0.0343572		0.0202875	0.0218766				0.0202875	-0.00173438	0.016873	0.00956184
0.0204375	0.0272636	0.0391639	0.0334108		0.0204375	0.0272636				0.0204375	0.00366501	0.0147354	0.00861742
0.0206	0.0281018	0.0145623	0.0210727		0.0206	0.0281018				0.0206	0.00451661	-0.00986039	-0.00371857
0.02075	0.0209021	0.0278038	0.0338154		0.02075	0.0209021				0.02075	-0.0026708	0.0033865	0.00902619
0.0209125	0.0275865	0.036224	0.0339557		0.0209125	0.0275865				0.0209125	0.00402705	0.0118125	0.0091687
0.021075	0.0322861	0.0357925	0.0491841		0.021075	0.0322861				0.021075	0.00873999	0.0113868	0.0243992
0.021225	0.0347996	0.0425961	0.0299735		0.021225	0.0347996				0.021225	0.0112658	0.0181959	0.00519067
0.0213875	0.00251494	0.0290545	0.0242452		0.0213875	0.00251494				0.0213875	-0.0210054	0.00466012	-0.00053544
0.02155	0.00389473	0.0265835	0.027842		0.02155	0.00389473				0.02155	-0.0196123	0.00219492	0.00306352
0.0217125	0.00879639	0.031097	0.0295028		0.0217125	0.00879639				0.0217125	-0.0146973	0.00671434	0.00472646
0.021875	0.0235207	0.0180171	0.0181307		0.021875	0.0235207				0.021875	4.04293e-05	-0.00635973	-0.00664343
0.02205	0.0370577	0.0277442	0.0350687		0.02205	0.0370577				0.02205	0.0135918	0.00337366	0.0102969
0.0222125	0.0314986	0.0255993	0.0184391		0.0222125	0.0314986				0.0222125	0.008046	0.00123466	-0.00633046
0.022375	0.0283801	0.04353	0.0281288		0.022375	0.0283801				0.022375	0.00494085	0.0191712	0.00336135
0.02255	0.0401186	0.022179	0.0267564		0.02255	0.0401186				0.02255	0.0166937	-0.00217352	0.00199129
0.022725	0.0252413	0.013037	0.0139536		0.022725	0.0252413				0.022725	0.00183074	-0.0113092	-0.0108092
0.0228875	0.0242997	0.0451562	0.0143515		0.0228875	0.0242997				0.0228875	0.000902456	0.0208159	-0.010409
0.0230625	0.0227061	0.0290996	0.0223646		0.0230625	0.0227061				0.0230625	-0.000676772	0.00476554	-0.00239352
0.0232375	0.00176214	0.0359569	0.0160333		0.0232375	0.00176214				0.0232375	-0.0216064	0.0116291	-0.00872254
0.0234125	0.0209724	0.024161	0.028769		0.0234125	0.0209724				0.0234125	-0.0023818	-0.000160416	0.00401556
0.0235875	0.0359291	0.0303608	0.0345413		0.0235875	0.0359291				0.0235875	0.0125892	0.00604567	0.00979018
0.0237625	0.0274939	0.0263907	0.0242291		0.0237625	0.0274939				0.0237625	0.00416838	0.00208191	-0.000519597
0.0239375	0.0290531	0.0306803	0.0078329		0.0239375	0.0290531				0.0239375	0.00574184	0.00637787	-0.0169135
0.024125	0.0269857	0.0199841	0.0171949		0.024125	0.0269857				0.024125	0.0036898	-0.00431156	-0.00754895
0.0243	0.0375185	0.0195197	0.0233274		0.0243	0.0375185				0.0243	0.0142368	-0.00476964	-0.00141409
0.0244875	0.0300775	0.0242962	0.0263545		0.0244875	0.0300775				0.0244875	0.00681111	1.35801e-05	0.00161557
0.024675	0.0211555	0.0248998	0.0439336		0.024675	0.0211555				0.024675	-0.00209558	0.000624001	0.0191972
0.02485	0.025989	0.0233497	0.0395241		0.02485	0.025989				0.02485	0.00275217	-0.000919845	0.01479
0.0250375	0.0182846	0.0179901	0.0253146		0.0250375	0.0182846				0.0250375	-0.00493689	-0.00627271	0.000583071
0.025225	0.00537486	0.0189437	0.0279762		0.025225	0.00537486				0.025225	-0.0178314	-0.00531234	0.00324719
0.0254125	0.0129413	0.0337698	0.0347984		0.0254125	0.0129413				0.0254125	-0.0102497	0.00952058	0.010072
0.0256125	0.0306542	0.0307964	0.0167058		0.0256125	0.0306542				0.0256125	0.00747949	0.00655441	-0.0080179
0.0258	0.0118292	0.0249377	0.0217564		0.0258	0.0118292				0.0258	-0.0113303	0.000702496	-0.00296475
0.0259875	0.0172758	0.0296706	0.028793		0.0259875	0.0172758				0.0259875	-0.00586847	0.00544211	0.00407438
0.0261875	0.0175307	0.0306618	0.0223522		0.0261875	0.0175307				0.0261875	-0.00559734	0.00644049	-0.00236379
0.026375	0.0178689	0.0290157	0.0259815		0.026375	0.0178689				0.026375	-0.00524391	0.00480115	0.00126807
0.026575	0.0378471	0.0347426	0.0146948		0.026575	0.0378471				0.026575	0.0147505	0.0105353	-0.0100159
0.026775	0.0294633	0.0363421	0.0178418		0.026775	0.0294633				0.026775	0.00638287	0.012142	-0.00686617
0.026975	0.0344938	0.00717724	0.0232552		0.026975	0.0344938				0.026975	0.0114296	-0.0170156	-0.00145004
0.027175	0.0266524	0.0065429	0.0187898		0.027175	0.0266524				0.027175	0.00360433	-0.0176427	-0.00591275
0.027375	0.0227265	0.0268389	0.0178112		0.027375	0.0227265				0.027375	-0.00030539	0.00266045	-0.00688867
0.0275875	0.0336768	0.0342414	0.0273382		0.0275875	0.0336768				0.0275875	0.0106621	0.0100706	0.00264127
0.0277875	0.0314892	0.0305689	0.0303898		0.0277875	0.0314892				0.0277875	0.00849069	0.00640528	0.00569551
0.0279875	0.00929329	0.0218982	0.0373507		0.0279875	0.00929329				0.0279875	-0.0136891	-0.00225821	0.0126592
0.0282	0.0100724	0.0227717	0.0397436		0.0282	0.0100724				0.0282	-0.0128929	-0.00137698	0.015055
0.0284125	0.0325924	0.0193204	0.0304977		0.0284125	0.0325924				0.0284125	0.00964427	-0.00482063	0.00581189
0.028625	0.0146957	0.0346354	0.0224571		0.028625	0.0146957				0.028625	-0.00823536	0.010502	-0.00222582
0.0288375	0.0203971	0.0255702	0.030281		0.0288375	0.0203971				0.0288375	-0.0025168	0.00144447	0.00560103
0.02905	0.0226986	0.0319668	0.0228983		0.02905	0.0226986				0.02905	-0.00019831	0.00784874	-0.00177884
0.0292625	0.012496	0.0372455	-0.000960535		0.0292625	0.012496				0.0292625	-0.0103838	0.013135	-0.0256348
0.029475	0.00860785	0.0426823	0.0157436		0.029475	0.00860785				0.029475	-0.0142549	0.0185795	-0.00892772
0.0297	0.0272101	0.0190658	0.0163597		0.0297	0.0272101				0.0297	0.00436537	-0.0050289	-0.00830858
0.0299125	0.0178168	0.00982103	0.0115907		0.0299125	0.0178168				0.0299125	-0.00501083	-0.014266	-0.0130747
0.0301375	0.0181805	0.0145906	0.0202981		0.0301375	0.0181805				0.0301375	-0.00462912	-0.00948835	-0.00436428
0.0303625	0.00769482	0.0207029	0.0242398		0.0303625	0.00769482				0.0303625	-0.0150968	-0.00336794	-0.000419488
0.0305875	0.0160939	0.0368775	0.0225784		0.0305875	0.0160939				0.0305875	-0.00667974	0.0128147	-0.00207785
0.0308125	0.0142918	0.0249327	0.0250966		0.0308125	0.0142918				0.0308125	-0.00846391	0.000878004	0.000443349
0.0310375	0.0131253	0.0347709	0.0348755		0.0310375	0.0131253				0.0310375	-0.00961245	0.0107243	0.0102254
0.0312625	0.0260828	0.0262095	0.0230445		0.0312625	0.0260828				0.0312625	0.00336304	0.00217101	-0.0016026
0.0315	0.0222135	0.0351381	0.0338336		0.0315	0.0222135				0.0315	-0.000487358	0.0111081	0.00918974
0.031725	0.0148609	0.0202707	0.0267798		0.031725	0.0148609				0.031725	-0.00782205	-0.00375118	0.00213895
0.0319625	0.0201551	0.0389944	0.0279622		0.0319625	0.0201551				0.0319625	-0.00250893	0.014981	0.00332464
0.0322	0.00855637	0.0370804	0.0240008		0.0322	0.00855637				0.0322	-0.0140888	0.0130755	-0.000633545
0.0324375	0.0165995	0.0234645	0.0261513		0.0324375	0.0165995				0.0324375	-0.00602678	-0.000531886	0.00152017
0.032675	0.0297776	0.00697411	0.0232884		0.032675	0.0297776				0.032675	0.00717014	-0.0170137	-0.00133955
0.0329125	0.0280953	0.0171913	0.0116773		0.0329125	0.0280953				0.0329125	0.0055067	-0.00678805	-0.0129475
0.0331625	0.0201728	0.0347662	0.018908		0.0331625	0.0201728				0.0331625	-0.00239603	0.0107958	-0.00571327
0.0334	0.0153532	0.0207702	0.0234569		0.0334	0.0153532				0.0334	-0.00719682	-0.00319168	-0.00116121
0.03365	0.031018	0.0209353	0.0245681		0.03365	0.031018				0.03365	0.00848781	-0.00301756	-4.66163e-05
0.0339	0.0253045	0.0189775	0.0159333		0.0339	0.0253045				0.0339	0.00279403	-0.00496644	-0.00867804
0.0341375	0.0118499	0.0162616	0.02343		0.0341375	0.0118499				0.0341375	-0.0106418	-0.0076738	-0.00117805
0.0344	0.0194389	0.0202406	0.0139226		0.0344	0.0194389				0.0344	-0.00303213	-0.00368541	-0.010682
0.03465	0.00581506	0.0243326	0.0307076		0.03465	0.00581506				0.03465	-0.0166363	0.000415472	0.00610647
0.0349	0.0322587	0.027541	0.00768302		0.0349	0.0322587				0.0349	0.00982705	0.00363282	-0.0169147
0.03515	0.0179394	0.0267172	0.0268012		0.03515	0.0179394				0.03515	-0.00447257	0.00281798	0.0022069
0.0354125	0.0224866	0.0354592	0.026472		0.0354125	0.0224866				0.0354125	9.51792e-05	0.0115693	0.00188118
0.035675	0.0213267	0.0355308	0.0316392		0.035675	0.0213267				0.035675	-0.00104407	0.0116503	0.00705201
0.0359375	0.0280706	0.0301154	0.0234661		0.0359375	0.0280706				0.0359375	0.00572039	0.00624434	-0.00111757
0.0362	0.0216433	0.0237565	0.0333547		0.0362	0.0216433				0.0362	-0.000686344	-0.000105192	0.00877456
0.0364625	0.0128789	0.00909103	0.0332918		0.0364625	0.0128789				0.0364625	-0.00943021	-0.0147613	0.00871531
0.036725	0.0243679	0.0184278	0.0235605		0.036725	0.0243679				0.036725	0.00207931	-0.00541524	-0.00101245
0.037	0.0144222	0.0272363	0.0364703		0.037	0.0144222				0.037	-0.00784488	0.00340307	0.0119011
0.0372625	0.0318242	0.0337654	0.0305581		0.0372625	0.0318242				0.0372625	0.00957758	0.00994156	0.00599243
0.0375375	0.0144167	0.0282435	0.0348958		0.0375375	0.0144167				0.0375375	-0.00780844	0.00442944	0.0103339
0.0378125	0.0173324	0.030671	0.0237366		0.0378125	0.0173324				0.0378125	-0.00487136	0.00686678	-0.000821624
0.0380875	0.0307014	0.0173646	0.0245087		0.0380875	0.0307014				0.0380875	0.00851904	-0.00642982	-4.58232e-05
0.0383625	0.0262196	0.0240457	0.0126578		0.0383625	0.0262196				0.0383625	0.00405861	0.000261027	-0.011893
0.03865	0.0193414	0.0125271	0.0199704		0.03865	0.0193414				0.03865	-0.00279726	-0.0112473	-0.00457647
0.038925	0.026416	0.0133195	0.0269832		0.038925	0.026416				0.038925	0.00429863	-0.0104451	0.00244002
0.0392125	0.0189943	0.00482298	0.0215219		0.0392125	0.0189943				0.0392125	-0.00310078	-0.0189315	-0.00301736
0.0395	0.0313217	0.0320781	0.0207402		0.0395	0.0313217				0.0395	0.0092489	0.00833382	-0.00379519
0.0397875	0.0154591	0.0372477	0.0207311		0.0397875	0.0154591				0.0397875	-0.0065915	0.0135136	-0.00380042
0.040075	0.00569101	0.0301487	0.0253851		0.040075	0.00569101				0.040075	-0.0163374	0.00642486	0.000857483
0.0403625	0.020432	0.02026	0.00371748		0.0403625	0.020432				0.0403625	-0.00157424	-0.00345369	-0.0208062
0.0406625	0.0131083	0.0217294	0.0209279		0.0406625	0.0131083				0.0406625	-0.0088749	-0.00197363	-0.00359175
0.0409625	0.0116611	0.0190276	0.0168571		0.0409625	0.0116611				0.0409625	-0.0102989	-0.00466475	-0.0076585
0.04125	0.0210589	0.0286585	0.0207544		0.04125	0.0210589				0.04125	-0.000879071	0.00497629	-0.00375724
0.04155	0.00536524	0.0361098	0.020366		0.04155	0.00536524				0.04155	-0.0165497	0.0124382	-0.00414158
0.04185	0.0113991	0.0196709	0.0176554		0.04185	0.0113991				0.04185	-0.0104928	-0.00399002	-0.00684817
0.0421625	0.0338332	0.0239463	0.0208751		0.0421625	0.0338332				0.0421625	0.0119652	0.000296366	-0.00362422
0.0424625	0.0226325	0.0248399	0.0195151		0.0424625	0.0226325				0.0424625	0.000787468	0.00120056	-0.00498015
0.042775	0.0293009	0.0141344	0.0278278		0.042775	0.0293009				0.042775	0.00747977	-0.00949385	0.00333673
0.0430875	0.00583316	0.0273875	0.0200267		0.0430875	0.00583316				0.0430875	-0.0159641	0.00377028	-0.00446009
0.0434	0.0224898	0.0308058	0.0202001		0.0434	0.0224898				0.0434	0.000716292	0.00719959	-0.00428249
0.0437125	0.0153364	0.0206845	0.0199853		0.0437125	0.0153364				0.0437125	-0.00641326	-0.0029107	-0.00449313
0.044025	0.0110235	0.0238225	0.0211147		0.044025	0.0110235				0.044025	-0.0107024	0.000238349	-0.00335946
0.04435	0.0355732	0.0268912	0.0306208		0.04435	0.0355732				0.04435	0.013872	0.00331849	0.00615103
0.044675	0.0246414	0.0240528	0.0212812		0.044675	0.0246414				0.044675	0.00296489	0.000491574	-0.00318422
0.0449875	0.0170643	0.0186046	0.0290031		0.0449875	0.0170643				0.0449875	-0.00458858	-0.00494565	0.0045419
0.0453125	0.030986	0.0199888	0.0287693		0.0453125	0.030986				0.0453125	0.00935769	-0.00354997	0.00431253
0.04565	0.0209216	0.0169767	0.0197309		0.04565	0.0209216				0.04565	-0.000681129	-0.00655021	-0.00472133
0.045975	0.0146203	0.0297965	0.0211143		0.045975	0.0146203				0.045975	-0.00695792	0.00628098	-0.00333353
0.0463125	0.0261109	0.0203422	0.0120283		0.0463125	0.0261109				0.0463125	0.00455809	-0.00316149	-0.012415
0.04665	0.0287867	0.0261065	0.0283258		0.04665	0.0287867				0.04665	0.00725934	0.0026147	0.00388705
0.0469875	0.0223277	0.0210243	0.0335412		0.0469875	0.0223277				0.0469875	0.00082577	-0.00245564	0.00910703
0.047325	0.0242992	0.02814	0.0303959		0.047325	0.0242992				0.047325	0.00282257	0.00467185	0.00596627
0.0476625	0.0175245	0.0337469	0.0146489		0.0476625	0.0175245				0.0476625	-0.00392682	0.0102906	-0.0097762
0.0480125	0.0135792	0.0174091	0.0243513		0.0480125	0.0135792				0.0480125	-0.00784584	-0.00603496	-6.90282e-05
0.04835	0.0221535	0.0247584	0.015737		0.04835	0.0221535				0.04835	0.000753691	0.00132619	-0.00867879
0.0487	0.0313905	0.018919	0.0256141		0.0487	0.0313905				0.0487	0.0100168	-0.00450096	0.00120305
0.04905	0.0214742	0.0318666	0.0251342		0.04905	0.0214742				0.04905	0.000126615	0.00845892	0.000727853
0.0494125	0.0250816	0.0331835	0.0283247		0.0494125	0.0250816				0.0494125	0.00376102	0.00978842	0.00392318
0.0497625	0.0285242	0.0335995	0.0351712		0.0497625	0.0285242				0.0497625	0.0072297	0.0102167	0.0107744
0.050125	0.0190343	0.0313673	0.0295016		0.050125	0.0190343				0.050125	-0.00223323	0.00799712	0.0051097
0.0504875	0.0136101	0.0316007	0.0271771		0.0504875	0.0136101				0.0504875	-0.00763056	0.00824316	0.00279014
0.05085	0.0127986	0.0212826	0.0176292		0.05085	0.0127986				0.05085	-0.00841524	-0.00206224	-0.00675292
0.0512125	0.0250767	0.0190524	0.0280494		0.0512125	0.0250767				0.0512125	0.00388977	-0.00427979	0.00367211
0.0515875	0.0292313	0.0241335	0.0251256		0.0515875	0.0292313				0.0515875	0.00807202	0.000814304	0.000753404
0.05195	0.0291457	0.0329904	0.0218679		0.05195	0.0291457				0.05195	0.00801316	0.00968384	-0.00249945
0.052325	0.0291182	0.0243907	0.0201569		0.052325	0.0291182				0.052325	0.0080133	0.00109718	-0.00420538
0.0527	0.0237459	0.0213749	0.0261329		0.0527	0.0237459				0.0527	0.00266862	-0.00190554	0.00177567
0.0530875	0.012853	0.0271485	0.0255141		0.0530875	0.012853				0.0530875	-0.00819584	0.00388152	0.0011621
0.0534625	0.0221205	0.0307159	0.0214139		0.0534625	0.0221205				0.0534625	0.00109916	0.00746194	-0.00293313
0.05385	0.029339	0.0264537	0.0229694		0.05385	0.029339				0.05385	0.00834611	0.00321312	-0.0013724
0.0542375	0.0224211	0.0250285	0.0273228		0.0542375	0.0224211				0.0542375	0.00145654	0.00180144	0.00298624
0.054625	0.0037497	0.0224517	0.0207945		0.054625	0.0037497				0.054625	-0.0171866	-0.000761984	-0.00353688
0.055025	0.03803	0.0250442	0.0258548		0.055025	0.03803				0.055025	0.0171229	0.00184435	0.0015288
0.0554125	0.0261117	0.0292699	0.028745		0.0554125	0.0261117				0.0554125	0.00523288	0.00608354	0.00442416
0.0558125	0.0284982	0.0290085	0.0329312		0.0558125	0.0284982				0.0558125	0.0076484	0.00583589	0.00861571
0.0562125	0.0363809	0.0202996	0.0232948		0.0562125	0.0363809				0.0562125	0.0155602	-0.00285914	-0.00101525
0.0566125	0.00783132	0.0220662	0.0234268		0.0566125	0.00783132				0.0566125	-0.0129604	-0.00107871	-0.000877883
0.057025	0.0239344	0.0304425	0.0266967		0.057025	0.0239344				0.057025	0.00317249	0.0073118	0.00239752
0.0574375	0.019222	0.0308165	0.0257782		0.0574375	0.019222				0.0574375	-0.00151011	0.00770002	0.00148453
0.05785	0.0179124	0.0174234	0.0271542		0.05785	0.0179124				0.05785	-0.00278996	-0.00567883	0.00286606
0.0582625	0.0228985	0.0125931	0.0126102		0.0582625	0.0228985				0.0582625	0.0022258	-0.0104949	-0.0116724
0.058675	0.0130799	0.0243846	0.0357336		0.058675	0.0130799				0.058675	-0.00756307	0.00131073	0.0114566
0.0591	0.0114169	0.0197513	0.023718		0.0591	0.0114169				0.0591	-0.0091956	-0.00330793	-0.0005534
0.059525	0.0124613	0.0171788	0.034112		0.059525	0.0124613				0.059525	-0.0081207	-0.00586578	0.00984629
0.05995	0.0218967	0.0275496	0.0344276		0.05995	0.0218967				0.05995	0.00134504	0.00451956	0.0101676
0.060375	0.0175819	0.01777	0.032428		0.060375	0.0175819				0.060375	-0.00293937	-0.00524542	0.00817363
0.0608125	0.00947373	0.0311376	0.0242143		0.0608125	0.00947373				0.0608125	-0.0110163	0.00813724	-3.42314e-05
0.06125	0.0224143	0.0282303	0.0339427		0.06125	0.0224143				0.06125	0.00195541	0.00524489	0.00970003
0.0616875	0.0218478	0.0168522	0.0195402		0.0616875	0.0218478				0.0616875	0.00141994	-0.00611827	-0.00469658
0.062125	0.0141208	0.0216211	0.0194099		0.062125	0.0141208				0.062125	-0.006276	-0.00133433	-0.00482101
0.062575	0.0120192	0.0202342	0.0186457		0.062575	0.0120192				0.062575	-0.00834575	-0.00270582	-0.00557928
0.0630125	0.0185829	0.0217709	0.0280365		0.0630125	0.0185829				0.0630125	-0.00175112	-0.00115427	0.00381737
0.0634625	0.0251489	0.0215576	0.0239846		0.0634625	0.0251489				0.0634625	0.00484663	-0.00135211	-0.000228484
0.063925	0.020304	0.0164687	0.0258217		0.063925	0.020304				0.063925	3.43424e-05	-0.00642524	0.00161481
0.064375	0.0199748	0.0225744	0.0213609		0.064375	0.0199748				0.064375	-0.000263262	-0.000304235	-0.00284001
0.0648375	0.0231297	0.013867	0.01895		0.0648375	0.0231297				0.0648375	0.00292416	-0.00899587	-0.00524471
0.0653	0.0208007	0.0245315	0.0265378		0.0653	0.0208007				0.0653	0.000627593	0.00168437	0.00234919
0.065775	0.0218151	0.0280002	0.0302942		0.065775	0.0218151				0.065775	0.00167519	0.00516925	0.00611195
0.0662375	0.0223964	0.0233841	0.0155159		0.0662375	0.0223964				0.0662375	0.00228875	0.000568792	-0.00866017
0.0667125	0.031088	0.0257028	0.0293631		0.0667125	0.031088				0.0667125	0.0110135	0.00290362	0.00519337
0.0671875	0.0179414	0.0172392	0.0268218		0.0671875	0.0179414				0.0671875	-0.0021001	-0.00554381	0.00265835
0.0676625	0.0205225	0.016597	0.0300455		0.0676625	0.0205225				0.0676625	0.00051395	-0.00616988	0.00588842
0.06815	0.0290891	0.0174891	0.0263157		0.06815	0.0290891				0.06815	0.00911436	-0.00526132	0.00216507
0.0686375	0.0270156	0.0246272	0.0224677		0.0686375	0.0270156				0.0686375	0.00707455	0.00189329	-0.00167642
0.069125	0.0151279	0.0279222	0.0258064		0.069125	0.0151279				0.069125	-0.00477949	0.0052048	0.00166871
0.069625	0.0223177	0.0222799	0.0270487		0.069625	0.0223177				0.069625	0.00244467	-0.000420637	0.00291769
0.0701125	0.0165114	0.0272667	0.0243378		0.0701125	0.0165114				0.0701125	-0.00332806	0.00458266	0.000213303
0.0706125	0.0162872	0.030462	0.0361652		0.0706125	0.0162872				0.0706125	-0.00351793	0.00779477	0.0120473
0.071125	0.0174481	0.0227037	0.0246655		0.071125	0.0174481				0.071125	-0.00232201	5.37748e-05	0.000554432
0.071625	0.00792838	0.0149781	0.0158551		0.071625	0.00792838				0.071625	-0.0118075	-0.00765502	-0.00824931
0.0721375	0.019455	0.0198211	0.0228686		0.0721375	0.019455				0.0721375	-0.00024593	-0.00279478	-0.00122903
0.07265	0.0200476	0.020926	0.0280752		0.07265	0.0200476				0.07265	0.000381531	-0.00167264	0.00398437
0.0731625	0.0258688	0.0283176	0.032569		0.0731625	0.0258688				0.0731625	0.0062375	0.00573616	0.00848497
0.0736875	0.0129969	0.0113348	0.0208236		0.0736875	0.0129969				0.0736875	-0.00659878	-0.0112289	-0.00325351
0.0742125	0.0141435	0.0266323	0.0273466		0.0742125	0.0141435				0.0742125	-0.00541665	0.00408614	0.0032765
0.0747375	0.0168854	0.0252511	0.0200608		0.0747375	0.0168854				0.0747375	-0.0026393	0.00272246	-0.00400234
0.075275	0.0194032	0.0180195	0.0182689		0.075275	0.0194032				0.075275	-8.536e-05	-0.00449107	-0.0057871
0.0758125	0.0216583	0.0215217	0.0201644		0.0758125	0.0216583				0.0758125	0.00220593	-0.000970903	-0.00388449
0.07635	0.0151633	0.0111935	0.0267587		0.07635	0.0151633				0.07635	-0.00425304	-0.0112812	0.00271693
0.0768875	0.021444	0.0256356	0.0171451		0.0768875	0.021444				0.0768875	0.00206357	0.00317886	-0.00688963
0.0774375	0.0204922	0.0157289	0.0286834		0.0774375	0.0204922				0.0774375	0.00114857	-0.00670948	0.00465595
0.0779875	0.0126734	0.0208109	0.0293227		0.0779875	0.0126734				0.0779875	-0.00663361	-0.00160916	0.00530258
0.0785375	0.0161764	0.0240022	0.0263796		0.0785375	0.0161764				0.0785375	-0.00309407	0.00160041	0.0023667
0.0791	0.01513	0.0176873	0.0246044		0.0791	0.01513				0.0791	-0.00410313	-0.00469584	0.000598909
0.0796625	0.00872685	0.0277246	0.0220289		0.0796625	0.00872685				0.0796625	-0.0104691	0.00536022	-0.00196911
0.080225	0.019049	0.0250283	0.0221563		0.080225	0.019049				0.080225	-0.00010975	0.00268253	-0.00183432
0.0808	0.0185039	0.030251	0.0318095		0.0808	0.0185039				0.0808	-0.000616943	0.00792433	0.00782649
0.081375	0.0164046	0.0225595	0.0264885		0.081375	0.0164046				0.081375	-0.00267846	0.000251827	0.00251308
0.08195	0.0135298	0.025853	0.0163305		0.08195	0.0135298				0.08195	-0.00551563	0.00356435	-0.00763732
0.0825375	0.0211723	0.0214656	0.0302182		0.0825375	0.0211723				0.0825375	0.00216531	-0.000803593	0.00625813
0.083125	0.0268841	0.00820755	0.0198673		0.083125	0.0268841				0.083125	0.0079155	-0.0140423	-0.00408503
0.0837125	0.0187098	0.0250072	0.021686		0.0837125	0.0187098				0.0837125	-0.000220532	0.00277674	-0.00225858
0.0843	0.0272528	0.0321981	0.0301956		0.0843	0.0272528				0.0843	0.00836057	0.00998695	0.0062587
0.0849	0.0187838	0.0183992	0.02777		0.0849	0.0187838				0.0849	-6.95116e-05	-0.00379219	0.00384098
0.0855	0.029172	0.0140392	0.0194211		0.0855	0.029172				0.0855	0.0103575	-0.00813244	-0.00450002
0.0861125	0.0193534	0.0244774	0.0342274		0.0861125	0.0193534				0.0861125	0.000578402	0.00232586	0.0103144
0.086725	0.0210361	0.0227552	0.0280046		0.086725	0.0210361				0.086725	0.00230052	0.000623751	0.00409959
0.0873375	0.0203196	0.0146789	0.0394736		0.0873375	0.0203196				0.0873375	0.00162323	-0.00743253	0.0155767
0.08795	0.0157691	0.0115451	0.0124938		0.08795	0.0157691				0.08795	-0.00288801	-0.0105462	-0.0113951
0.088575	0.0199845	0.0171687	0.0257838		0.088575	0.0199845				0.088575	0.00136729	-0.00490224	0.00190308
0.0892125	0.0179994	0.0134429	0.0218159		0.0892125	0.0179994				0.0892125	-0.000577266	-0.00860715	-0.00205645
0.0898375	0.0174054	0.0327095	0.0169744		0.0898375	0.0174054				0.0898375	-0.00113148	0.0106799	-0.0068897
0.090475	0.0232128	0.0237532	0.0325922		0.090475	0.0232128				0.090475	0.00471629	0.00174427	0.00873642
0.0911125	0.0213039	0.0275634	0.0232894		0.0911125	0.0213039				0.0911125	0.00284766	0.00557519	-0.000558062
0.0917625	0.0227889	0.0239256	0.0206698		0.0917625	0.0227889				0.0917625	0.00437365	0.00195852	-0.0031691
0.0924125	0.0311502	0.0219229	0.0264587		0.0924125	0.0311502				0.0924125	0.0127758	-2.30121e-05	0.00262833
0.0930625	0.0154764	0.0165512	0.0157637		0.0930625	0.0154764				0.0930625	-0.00285731	-0.00537369	-0.00805819
0.093725	0.0257005	0.0214116	0.0233578		0.093725	0.0257005				0.093725	0.00740822	-0.000491786	-0.000455383
0.0943875	0.0177907	0.00858683	0.0210861		0.0943875	0.0177907				0.0943875	-0.000460199	-0.0132951	-0.00271844
0.0950625	0.0119122	0.0248681	0.0193995		0.0950625	0.0119122				0.0950625	-0.00629673	0.00300795	-0.00439621
0.095725	0.0123503	0.0214811	0.0295382		0.095725	0.0123503				0.095725	-0.0058176	-0.000357601	0.00575114
0.0964125	0.0103674	0.0154742	0.0282061		0.0964125	0.0103674				0.0964125	-0.00775803	-0.00634235	0.004428
0.0970875	0.0218332	0.0208558	0.0208585		0.0970875	0.0218332				0.0970875	0.00374948	-0.000939016	-0.00291086
0.097775	0.0201117	0.0201523	0.026637		0.097775	0.0201117				0.097775	0.00207025	-0.00162043	0.00287667
0.0984625	0.0150122	0.0155614	0.0249802		0.0984625	0.0150122				0.0984625	-0.00298714	-0.00618927	0.00122883
0.0991625	0.0168953	0.0272442	0.0283243		0.0991625	0.0168953				0.0991625	-0.00106125	0.00551598	0.00458201
0.0998625	0.017443	0.0110893	0.0242951		0.0998625	0.017443				0.0998625	-0.000470859	-0.0106164	0.000561935
0.100575	0.0229784	0.0164365	0.0246897		0.100575	0.0229784				0.100575	0.0051079	-0.00524647	0.000965877
0.101287	0.0157611	0.0247542	0.0310731		0.101287	0.0157611				0.101287	-0.00206627	0.00309403	0.0073585
0.102	0.0194993	0.0261674	0.0283428		0.102	0.0194993				0.102	0.00171499	0.00452996	0.00463748
0.102725	0.00935529	0.021142	0.0162256		0.102725	0.00935529				0.102725	-0.00838531	-0.000472317	-0.00747028
0.10345	0.0289263	0.022117	0.0236358		0.10345	0.0289263				0.10345	0.0112293	0.00052573	-5.07144e-05
0.104175	0.0112579	0.0213242	0.0280913		0.104175	0.0112579				0.104175	-0.00639572	-0.000243921	0.00441423
0.104912	0.0141649	0.0217083	0.0169322		0.104912	0.0141649				0.104912	-0.00344469	0.00016352	-0.00673525
0.10565	0.0153874	0.0162135	0.0251633		0.10565	0.0153874				0.10565	-0.00217834	-0.00530785	0.00150534
0.1064	0.0108842	0.0250693	0.0292864		0.1064	0.0108842				0.1064	-0.00663701	0.00357173	0.00563823
0.10715	0.0122734	0.0188987	0.0267185		0.10715	0.0122734				0.10715	-0.00520342	-0.00257523	0.00308
0.107913	0.0166041	0.0168449	0.0210911		0.107913	0.0166041				0.107913	-0.00082771	-0.00460487	-0.00253754
0.108675	0.0144374	0.0225503	0.0279717		0.108675	0.0144374				0.108675	-0.00294959	0.00112451	0.00435296
0.109438	0.0123683	0.00737274	0.0306264		0.109438	0.0123683				0.109438	-0.00497403	-0.014029	0.00701758
0.110212	0.0213834	0.0192182	0.024219		0.110212	0.0213834				0.110212	0.00408628	-0.00215922	0.000620174
0.110987	0.0224672	0.0146643	0.0275703		0.110987	0.0224672				0.110987	0.00521525	-0.00668873	0.00398147
0.111775	0.0130371	0.0151271	0.0256997		0.111775	0.0130371				0.111775	-0.00416916	-0.00620125	0.00212104
0.112562	0.011621	0.0129051	0.0255451		0.112562	0.011621				0.112562	-0.00553976	-0.00839855	0.00197664
0.11335	0.0215471	0.0149266	0.0242866		0.11335	0.0215471				0.11335	0.00443179	-0.00635243	0.000728328
0.11415	0.0180727	0.0220547	0.0134695		0.11415	0.0180727				0.11415	0.00100337	0.000800602	-0.0100785
0.114963	0.0132986	0.0173872	0.0283099		0.114963	0.0132986				0.114963	-0.00372421	-0.00384156	0.00477241
0.115763	0.020833	0.0221306	0.0302847		0.115763	0.020833				0.115763	0.00385583	0.000926786	0.00675748
0.116587	0.0239084	0.0199433	0.0207335		0.116587	0.0239084				0.116587	0.00697809	-0.00123483	-0.00278312
0.117413	0.0154913	0.0227855	0.0263885		0.117413	0.0154913				0.117413	-0.00139218	0.00163299	0.00288255
0.118238	0.0135749	0.0207844	0.0259854		0.118238	0.0135749				0.118238	-0.00326191	-0.000342598	0.00249005
0.119062	0.0144015	0.0249452	0.0293565		0.119062	0.0144015				0.119062	-0.00238899	0.00384375	0.00587171
0.119912	0.0111329	0.017191	0.0206933		0.119912	0.0111329				0.119912	-0.00560989	-0.0038842	-0.00278059
0.12075	0.0205553	0.0235431	0.0209634		0.12075	0.0205553				0.12075	0.00385929	0.00249372	-0.0024997
0.1216	0.0181515	0.0215356	0.0249583		0.1216	0.0181515				0.1216	0.00150283	0.000512472	0.00150612
0.122463	0.0238569	0.0148019	0.0288895		0.122463	0.0238569				0.122463	0.0072562	-0.00619477	0.00544835
0.123325	0.0120707	0.0209621	0.0298811		0.123325	0.0120707				0.123325	-0.00448244	-8.11258e-06	0.00645096
0.124187	0.0141353	0.0173902	0.0226881		0.124187	0.0141353				0.124187	-0.00237035	-0.00355354	-0.000730961
0.125062	0.0112301	0.0203874	0.0184346		0.125062	0.0112301				0.125062	-0.0052275	-0.000529575	-0.00497322
0.12595	0.0112187	0.0204231	0.0222652		0.12595	0.0112187				0.12595	-0.00519034	-0.000466762	-0.00113132
0.126838	0.0166355	0.0165561	0.0223277		0.126838	0.0166355				0.126838	0.000274771	-0.00430666	-0.00105744
0.127725	0.0173302	0.0178671	0.0217485		0.127725	0.0173302				0.127725	0.00101766	-0.00296867	-0.00162534
0.128625	0.014017	0.0126352	0.0225159		0.128625	0.014017				0.128625	-0.00224688	-0.00817314	-0.000846456
0.129537	0.010816	0.0186142	0.0194119		0.129537	0.010816				0.129537	-0.00539884	-0.00216649	-0.00393885
0.130437	0.0117336	0.0243056	0.0245732		0.130437	0.0117336				0.130437	-0.00443296	0.00355216	0.00123391
0.131362	0.013854	0.0190188	0.0218195		0.131362	0.013854				0.131362	-0.00226306	-0.00170662	-0.00150796
0.132288	0.0145116	0.0143301	0.0313327		0.132288	0.0145116				0.132288	-0.00155623	-0.00636742	0.00801704
0.133213	0.0159519	0.0215696	0.0186735		0.133213	0.0159519				0.133213	-6.69188e-05	0.000900059	-0.00463039
0.13415	0.0111348	0.0231419	0.0197883		0.13415	0.0111348				0.13415	-0.00483454	0.00250049	-0.00350373
0.1351	0.0186405	0.0202479	0.0169835		0.1351	0.0186405				0.1351	0.00272112	-0.000364963	-0.00629646
0.13605	0.0056179	0.0177832	0.016141		0.13605	0.0056179				0.13605	-0.0102517	-0.00280116	-0.00712685
0.137	0.015183	0.0141401	0.015779		0.137	0.015183				0.137	-0.000637078	-0.00641587	-0.0074768
0.137963	0.0225674	0.0163997	0.0165752		0.137963	0.0225674				0.137963	0.00679736	-0.00412745	-0.00666843
0.138938	0.0261122	0.0243128	0.0280587		0.138938	0.0261122				0.138938	0.0103926	0.00381474	0.00482746
0.139913	0.0223714	0.0214273	0.0204389		0.139913	0.0223714				0.139913	0.00670203	0.000958218	-0.00277999
0.1409	0.0125008	0.0197931	0.026249		0.1409	0.0125008				0.1409	-0.003118	-0.00064668	0.00304253
0.141888	0.0189107	0.0211172	0.0171663		0.141888	0.0189107				0.141888	0.00334237	0.00070673	-0.00602763
0.142888	0.0161683	0.0179954	0.0225017		0.142888	0.0161683				0.142888	0.000650779	-0.00238542	-0.00067963
0.143888	0.0103719	0.0155488	0.0263221		0.143888	0.0103719				0.143888	-0.0050949	-0.0048025	0.00315341
0.1449	0.0140254	0.0169171	0.0217166		0.1449	0.0140254				0.1449	-0.00139039	-0.00340434	-0.00143937
0.145925	0.0206628	0.0158682	0.0282605		0.145925	0.0206628				0.145925	0.00529838	-0.00442305	0.00511746
0.14695	0.0140278	0.0205463	0.0106815		0.14695	0.0140278				0.14695	-0.00128533	0.000285079	-0.0124486
0.147975	0.0131225	0.0138651	0.0202718		0.147975	0.0131225				0.147975	-0.00213968	-0.00636604	-0.00284537
0.149013	0.0170772	0.0211614	0.0267332		0.149013	0.0170772				0.149013	0.00186645	0.000960652	0.00362906
0.150063	0.0102643	0.018918	0.0238201		0.150063	0.0102643				0.150063	-0.0048947	-0.00125214	0.000729131
0.151125	0.0091608	0.0147746	0.0247663		0.151125	0.0091608				0.151125	-0.00594611	-0.0053646	0.00168865
0.152175	0.0106414	0.0225601	0.0187132		0.152175	0.0106414				0.152175	-0.00441423	0.00245144	-0.00435124
0.15325	0.0145937	0.0169059	0.0238293		0.15325	0.0145937				0.15325	-0.000409696	-0.00317156	0.000778295
0.154325	0.0155134	0.0134907	0.02425		0.154325	0.0155134				0.154325	0.000562088	-0.00655561	0.00121245
0.155412	0.0193319	0.0184292	0.0188333		0.155412	0.0193319				0.155412	0.0044329	-0.00158571	-0.00419065
0.1565	0.0115557	0.0193949	0.0248231		0.1565	0.0115557				0.1565	-0.00329115	-0.000588657	0.00181276
0.1576	0.0149618	0.0194263	0.0236091		0.1576	0.0149618				0.1576	0.000167433	-0.00052562	0.000612498
0.1587	0.0216082	0.029012	0.0185924		0.1587	0.0216082				0.1587	0.00686605	0.00909166	-0.00439046
0.159825	0.0184165	0.0248379	0.0220021		0.159825	0.0184165				0.159825	0.00372745	0.00494987	-0.000966677
0.160938	0.01124	0.0214083	0.016209		0.160938	0.01124				0.160938	-0.00339671	0.00155205	-0.00674598
0.162075	0.0195056	0.0152401	0.0190698		0.162075	0.0195056				0.162075	0.00492211	-0.00458371	-0.00387102
0.163212	0.0129792	0.0192885	0.0275175		0.163212	0.0129792				0.163212	-0.00155139	-0.00050293	0.00459082
0.16435	0.0145796	0.020074	0.0228057		0.16435	0.0145796				0.16435	0.000101764	0.000314922	-0.000106766
0.1655	0.0163412	0.0235515	0.019079		0.1655	0.0163412				0.1655	0.00191632	0.00382498	-0.00381918
0.166662	0.0157564	0.0170841	0.0254086		0.166662	0.0157564				0.166662	0.00138474	-0.0026096	0.00252484
0.167838	0.0124591	0.0168428	0.0213685		0.167838	0.0124591				0.167838	-0.00185888	-0.00281773	-0.00150075
0.169013	0.0131126	0.0207532	0.026485		0.169013	0.0131126				0.169013	-0.00115213	0.00112582	0.00363038
0.1702	0.0150031	0.0206869	0.0215253		0.1702	0.0150031				0.1702	0.000791985	0.00109279	-0.0013147
0.171387	0.0178569	0.0186063	0.0258083		0.171387	0.0178569				0.171387	0.00369908	-0.000954538	0.00298305
0.1726	0.0166904	0.0245039	0.0262721		0.1726	0.0166904				0.1726	0.00258675	0.00497693	0.00346182
0.1738	0.0135203	0.0246994	0.0204093		0.1738	0.0135203				0.1738	-0.000530039	0.00520592	-0.0023862
0.175025	0.0151632	0.0217485	0.0214729		0.175025	0.0151632				0.175025	0.00116693	0.00228913	-0.0013075
0.17625	0.0199466	0.0150582	0.0215027		0.17625	0.0199466				0.17625	0.00600416	-0.00436718	-0.0012626
0.177487	0.0158026	0.0173518	0.0224922		0.177487	0.0158026				0.177487	0.0019142	-0.00203944	-0.000257918
0.178725	0.0158304	0.0173965	0.0261557		0.178725	0.0158304				0.178725	0.00199578	-0.00196054	0.00342086
0.179988	0.0171932	0.0175229	0.0168522		0.179988	0.0171932				0.179988	0.0034132	-0.00179936	-0.00586712
0.18125	0.0105867	0.0209425	0.0255751		0.18125	0.0105867				0.18125	-0.00313903	0.00165492	0.0028712
0.182513	0.0194249	0.0204337	0.0169304		0.182513	0.0194249				0.182513	0.00575312	0.00118077	-0.00575802
0.183787	0.0170577	0.022664	0.0257852		0.183787	0.0170577				0.183787	0.00343998	0.00344592	0.00311246
0.185075	0.0157135	0.018184	0.0187873		0.185075	0.0157135				0.185075	0.0021502	-0.000999008	-0.00386971
0.186375	0.0149036	0.0196487	0.0131923		0.186375	0.0149036				0.186375	0.00139488	0.000501024	-0.00944886
0.187688	0.0199032	0.0168024	0.0224384		0.187688	0.0199032				0.187688	0.00644932	-0.00230967	-0.000186694
0.189	0.0180093	0.015223	0.0202599		0.189	0.0180093				0.189	0.00460987	-0.00385358	-0.00234919
0.190325	0.0132523	0.018849	0.0271526		0.190325	0.0132523				0.190325	-9.24036e-05	-0.000191753	0.00455964
0.19165	0.0194132	0.0163598	0.0254874		0.19165	0.0194132				0.19165	0.00612281	-0.0026453	0.0029106
0.193	0.00817414	0.0203288	0.0235536		0.193	0.00817414				0.193	-0.00506123	0.00135992	0.00099314
0.19435	0.0180899	0.0219271	0.0216221		0.19435	0.0180899				0.19435	0.00490926	0.00299431	-0.000921909
0.195713	0.0132556	0.0153962	0.028255		0.195713	0.0132556				0.195713	0.000129798	-0.00350017	0.0057275
0.197075	0.0163841	0.0146185	0.012998		0.197075	0.0163841				0.197075	0.00331284	-0.00424162	-0.00951303
0.198463	0.0140378	0.0237181	0.017757		0.198463	0.0140378				0.198463	0.00102176	0.00489475	-0.00473721
0.19985	0.0138528	0.0189479	0.0175078		0.19985	0.0138528				0.19985	0.000891548	0.000161288	-0.00496956
0.20125	0.00213454	0.0254694	0.0230961		0.20125	0.00213454				0.20125	-0.0107717	0.00671971	0.000635559
0.202662	0.0151217	0.018804	0.0229718		0.202662	0.0151217				0.202662	0.00227053	9.15322e-05	0.000528337
0.204075	0.0170105	0.0222958	0.0231547		0.204075	0.0170105				0.204075	0.00421409	0.0036204	0.000728231
0.2055	0.00996081	0.0227016	0.0275831		0.2055	0.00996081				0.2055	-0.00278069	0.00406344	0.00517385
0.20695	0.0115604	0.0167601	0.0243186		0.20695	0.0115604				0.20695	-0.00112565	-0.00184025	0.00192675
0.208387	0.0158782	0.0223747	0.0157332		0.208387	0.0158782				0.208387	0.00324683	0.00381178	-0.00664138
0.20985	0.0074861	0.0179054	0.0211906		0.20985	0.0074861				0.20985	-0.00509003	-0.0006196	-0.00116638
0.211325	0.0118869	0.0155011	0.0201007		0.211325	0.0118869				0.211325	-0.000633882	-0.00298576	-0.00223863
0.2128	0.0103476	0.0175117	0.0192993		0.2128	0.0103476				0.2128	-0.00211828	-0.000937147	-0.00302243
0.214288	0.0172425	0.015184	0.0287708		0.214288	0.0172425				0.214288	0.00483178	-0.00322659	0.00646685
0.215788	0.0137739	0.023548	0.0206583		0.215788	0.0137739				0.215788	0.00141827	0.00517587	-0.00162766
0.2173	0.0175598	0.0162903	0.0178887		0.2173	0.0175598				0.2173	0.00525941	-0.00204322	-0.00437924
0.218812	0.0122933	0.0192358	0.0254852		0.218812	0.0122933				0.218812	4.76317e-05	0.000940744	0.00323523
0.22035	0.0159498	0.0159601	0.0273082		0.22035	0.0159498				0.22035	0.00375954	-0.0022959	0.00507651
0.221887	0.0136628	0.0224116	0.0219725		0.221887	0.0136628				0.221887	0.00152747	0.00419444	-0.000240932
0.223438	0.00596379	0.0191882	0.0171714		0.223438	0.00596379				0.223438	-0.0061165	0.0010102	-0.00502361
0.225	0.0161113	0.011795	0.024944		0.225	0.0161113				0.225	0.00408602	-0.0063438	0.00276754
0.226575	0.0133607	0.0164209	0.0261832		0.226575	0.0133607				0.226575	0.0013905	-0.00167843	0.00402533
0.228162	0.010768	0.011153	0.0251115		0.228162	0.010768				0.228162	-0.00114703	-0.00690668	0.00297238
0.22975	0.0149828	0.025504	0.0231478		0.22975	0.0149828				0.22975	0.00312251	0.00748382	0.0010275
0.231363	0.0129098	0.0201122	0.0239326		0.231363	0.0129098				0.231363	0.0011047	0.00213211	0.00183127
0.232975	0.0158976	0.0147391	0.0182482		0.232975	0.0158976				0.232975	0.00414727	-0.0032012	-0.00383419
0.234612	0.0127435	0.0192209	0.021901		0.234612	0.0127435				0.234612	0.00104828	0.00132096	-0.000162074
0.23625	0.0155037	0.014909	0.0252924		0.23625	0.0155037				0.23625	0.00386325	-0.00295073	0.00324857
0.2379	0.00704128	0.0208592	0.0191671		0.2379	0.00704128				0.2379	-0.00454435	0.00303985	-0.00285743
0.239562	0.0176304	0.0163439	0.0192683		0.239562	0.0176304				0.239562	0.00609954	-0.00143498	-0.0027368
0.241238	0.0118063	0.0209152	0.0213463		0.241238	0.0118063				0.241238	0.000330209	0.00317704	-0.000639175
0.242925	0.0108346	0.0143818	0.0209575		0.242925	0.0108346				0.242925	-0.0005868	-0.00331551	-0.00100824
0.244625	0.0146091	0.0189264	0.0237375		0.244625	0.0146091				0.244625	0.0032424	0.00127013	0.00179158
0.246325	0.0121487	0.0162821	0.0249647		0.246325	0.0121487				0.246325	0.000836279	-0.00133331	0.00303859
0.24805	0.0159949	0.018913	0.021888		0.24805	0.0159949				0.24805	0.00473706	0.00133887	-1.81222e-05
0.249787	0.0139146	0.0140308	0.0223916		0.249787	0.0139146				0.249787	0.0027113	-0.00350183	0.000505625
0.251525	0.0170965	0.0171783	0.0190181		0.251525	0.0170965				0.251525	0.00594737	-0.000313007	-0.00284768
0.253287	0.0112801	0.0111067	0.0185		0.253287	0.0112801				0.253287	0.000185396	-0.00634291	-0.00334538
0.255062	0.0183047	0.0169682	0.0177263		0.255062	0.0183047				0.255062	0.00726438	-0.000439526	-0.00409858
0.256837	0.0156666	0.00781283	0.0254588		0.256837	0.0156666				0.256837	0.0046802	-0.0095532	0.00365447
0.258637	0.01425	0.0116773	0.0203433		0.258637	0.01425				0.258637	0.00331787	-0.00564663	-0.00144034
0.260437	0.0123645	0.0157741	0.0188942		0.260437	0.0123645				0.260437	0.00148615	-0.00150783	-0.00286877
0.262262	0.0153387	0.0109398	0.0201207		0.262262	0.0153387				0.262262	0.00451445	-0.00629974	-0.00162122
0.264087	0.0124753	0.017982	0.0226279		0.264087	0.0124753				0.264087	0.00170465	0.000784746	0.000906851
0.265938	0.0145887	0.0224903	0.0222461		0.265938	0.0145887				0.265938	0.00387192	0.00533572	0.000546286
0.267787	0.00686886	0.0186441	0.0306036		0.267787	0.00686886				0.267787	-0.00379456	0.00153188	0.0089249
0.269662	0.0110163	0.0159964	0.0193518		0.269662	0.0110163				0.269662	0.000406483	-0.00107289	-0.00230548
0.27155	0.0151697	0.0162615	0.0192103		0.27155	0.0151697				0.27155	0.00461344	-0.00076478	-0.00242546
0.273438	0.0139026	0.0174211	0.0199824		0.273438	0.0139026				0.273438	0.00339935	0.000437638	-0.0016319
0.27535	0.00794277	0.0105796	0.0236545		0.27535	0.00794277				0.27535	-0.00250718	-0.00636069	0.0020619
0.277275	0.00859842	0.0149207	0.0229242		0.277275	0.00859842				0.277275	-0.00179841	-0.00197632	0.00135347
0.279213	0.0198229	0.0149518	0.0177004		0.279213	0.0198229				0.279213	0.00947906	-0.00190186	-0.00384842
0.281163	0.0104446	0.0186113	0.0154619		0.281163	0.0104446				0.281163	0.000153603	0.00180116	-0.00606482
0.283125	0.00607621	0.0178134	0.0214366		0.283125	0.00607621				0.283125	-0.00416215	0.00104683	-6.80003e-05
0.2851	0.0110343	0.0131119	0.0208376		0.2851	0.0110343				0.2851	0.000848442	-0.00361101	-0.000644702
0.287088	0.00986612	0.0179455	0.0263488		0.287088	0.00986612				0.287088	-0.000267357	0.0012663	0.0048888
0.289088	0.0172562	0.0131264	0.0176553		0.289088	0.0172562				0.289088	0.00717486	-0.00350891	-0.00378224
0.291113	0.0102527	0.0161314	0.0225212		0.291113	0.0102527				0.291113	0.000223711	-0.000459757	0.00110639
0.293137	0.0114008	0.0141911	0.0196642		0.293137	0.0114008				0.293137	0.00142364	-0.00235614	-0.00172797
0.295188	0.00991886	0.0137624	0.0246838		0.295188	0.00991886				0.295188	-6.3504e-06	-0.00274048	0.00331449
0.29725	0.00800342	0.0191583	0.0209893		0.29725	0.00800342				0.29725	-0.00187006	0.00269982	-0.000357008
0.299325	0.0101473	0.0136939	0.018555		0.299325	0.0101473				0.299325	0.000325422	-0.00272015	-0.00276821
0.301412	0.0128315	0.0111193	0.0211244		0.301412	0.0128315				0.301412	0.00306087	-0.00525019	-0.000175647
0.303513	0.012776	0.0142097	0.0212128		0.303513	0.012776				0.303513	0.00305662	-0.00211518	-6.39263e-05
0.305625	0.00784476	0.0157548	0.0302444		0.305625	0.00784476				0.305625	-0.00182376	-0.00052545	0.00899103
0.307763	0.00925021	0.0150947	0.0213374		0.307763	0.00925021				0.307763	-0.000367304	-0.00114062	0.000107606
0.309913	0.00733274	0.0144852	0.022598		0.309913	0.00733274				0.309913	-0.002234	-0.00170518	0.00139191
0.312075	0.0133159	0.0151159	0.0199719		0.312075	0.0133159				0.312075	0.00379968	-0.00102938	-0.0012104
0.31425	0.0132753	0.0151911	0.0266126		0.31425	0.0132753				0.31425	0.0038094	-0.000909143	0.0054542
0.316438	0.00560159	0.0100703	0.0221043		0.316438	0.00560159				0.316438	-0.00381426	-0.0059848	0.000969815
0.31865	0.0134764	0.0140831	0.0226172		0.31865	0.0134764				0.31865	0.00411065	-0.00192659	0.00150693
0.320875	0.00970501	0.0175631	0.0206063		0.320875	0.00970501				0.320875	0.000389071	0.00159879	-0.000479675
0.323112	0.0127995	0.0131356	0.0232898		0.323112	0.0127995				0.323112	0.00353308	-0.00278321	0.00222815
0.325363	0.0109132	0.0143509	0.020318		0.325363	0.0109132				0.325363	0.00169618	-0.00152242	-0.000719101
0.327637	0.0132979	0.014625	0.0175922		0.327637	0.0132979				0.327637	0.00413016	-0.00120258	-0.00342024
0.329913	0.0134744	0.0180331	0.0209086		0.329913	0.0134744				0.329913	0.00435545	0.00225103	-7.9192e-05
0.332213	0.0120382	0.0119869	0.0200715		0.332213	0.0120382				0.332213	0.00296799	-0.00374942	-0.000891495
0.334538	0.0101614	0.0134561	0.0162585		0.334538	0.0101614				0.334538	0.00114	-0.00223422	-0.00467941
0.336863	0.0140144	0.0104522	0.0229043		0.336863	0.0140144				0.336863	0.0050412	-0.00519232	0.00199134
0.339213	0.0063431	0.0148476	0.0204473		0.339213	0.0063431				0.339213	-0.00258199	-0.000750834	-0.000440385
0.341588	0.0121553	0.0182723	0.0252206		0.341588	0.0121553				0.341588	0.00327831	0.00272006	0.00435832
0.343962	0.0102685	0.0150076	0.0285737		0.343962	0.0102685				0.343962	0.00143907	-0.000498571	0.00773679
0.346363	0.00555123	0.0126697	0.0237008		0.346363	0.00555123				0.346363	-0.00323068	-0.00279021	0.00288955
0.348775	0.00861568	0.0163966	0.0218604		0.348775	0.00861568				0.348775	-0.000119056	0.000982864	0.00107475
0.351213	0.0115691	0.0159804	0.0201897		0.351213	0.0115691				0.351213	0.00288153	0.000613173	-0.000570003
0.35365	0.0109691	0.0162072	0.0201162		0.35365	0.0109691				0.35365	0.00232806	0.000886128	-0.000617785
0.356125	0.0109663	0.0151234	0.0221386		0.356125	0.0109663				0.356125	0.0023719	-0.00015108	0.00143085
0.3586	0.0137111	0.0182534	0.0229368		0.3586	0.0137111				0.3586	0.00516291	0.00302533	0.00225512
0.3611	0.0133093	0.0136646	0.0194812		0.3611	0.0133093				0.3611	0.00480715	-0.0015169	-0.00117424
0.363625	0.0130116	0.015902	0.0191372		0.363625	0.0130116				0.363625	0.00455537	0.000767209	-0.00149175
0.36615	0.00622463	0.0169136	0.0173599		0.36615	0.00622463				0.36615	-0.00218624	0.00182532	-0.00324256
0.368713	0.00440948	0.0132691	0.0165645		0.368713	0.00440948				0.368713	-0.00395591	-0.00177232	-0.00401125
0.371275	0.0116456	0.0136532	0.0214552		0.371275	0.0116456				0.371275	0.00332513	-0.00134157	0.000906166
0.373863	0.00956686	0.0162224	0.0238784		0.373863	0.00956686				0.373863	0.00129113	0.0012744	0.00335626
0.376462	0.0070476	0.0137164	0.0192244		0.376462	0.0070476				0.376462	-0.00118374	-0.00118488	-0.00127074
0.379088	0.00872379	0.01391	0.0198196		0.379088	0.00872379				0.379088	0.000536715	-0.000944411	-0.000648455
0.381738	0.00946864	0.0130114	0.0225079		0.381738	0.00946864				0.381738	0.00132567	-0.00179596	0.00206724
0.384387	0.0112426	0.0120504	0.019574		0.384387	0.0112426				0.384387	0.00314318	-0.00271022	-0.000839432
0.387075	0.00885355	0.0169009	0.0190676		0.387075	0.00885355				0.387075	0.000797663	0.00218737	-0.00131822
0.389775	0.0122084	0.0134695	0.0189276		0.389775	0.0122084				0.389775	0.00419566	-0.00119698	-0.00143057
0.392487	0.0132137	0.0141548	0.0278111		0.392487	0.0132137				0.392487	0.00524376	-0.000464774	0.00748054
0.395225	0.0125326	0.014145	0.016517		0.395225	0.0125326				0.395225	0.00460532	-0.000427445	-0.0037856
0.397975	0.0141752	0.0127783	0.0175183		0.397975	0.0141752				0.397975	0.00629012	-0.00174712	-0.00275645
0.40075	0.00731634	0.015211	0.0186753		0.40075	0.00731634				0.40075	-0.000526654	0.000732587	-0.00157127
0.403538	0.00415773	0.0121134	0.0190496		0.403538	0.00415773				0.403538	-0.00364361	-0.00231794	-0.00116888
0.40635	0.0112303	0.0130492	0.019772		0.40635	0.0112303				0.40635	0.00347036	-0.00133501	-0.000418112
0.409175	0.0146146	0.0199232	0.0175792		0.409175	0.0146146				0.409175	0.00689578	0.00558598	-0.0025825
0.412025	0.00455354	0.0150419	0.0212838		0.412025	0.00455354				0.412025	-0.00312449	0.000751741	0.00115067
0.4149	0.0120399	0.013701	0.0226114		0.4149	0.0120399				0.4149	0.00440245	-0.000542017	0.00250699
0.417787	0.00956653	0.0158272	0.0203126		0.417787	0.00956653				0.417787	0.00196929	0.00163124	0.000236858
0.4207	0.0102451	0.0137133	0.0215003		0.4207	0.0102451				0.4207	0.00268779	-0.000435478	0.00145356
0.423625	0.0112009	0.0167962	0.0240072		0.423625	0.0112009				0.423625	0.0036832	0.00269437	0.00398942
0.426575	0.00810918	0.0155004	0.0207919		0.426575	0.00810918				0.426575	0.000630776	0.00144571	0.000803236
0.42955	0.0131441	0.0117989	0.0196521		0.42955	0.0131441				0.42955	0.00570479	-0.00220872	-0.000307271
0.432537	0.00544594	0.0140579	0.0184329		0.432537	0.00544594				0.432537	-0.00195477	9.7337e-05	-0.00149712
0.43555	0.0115337	0.0120281	0.0208897		0.43555	0.0115337				0.43555	0.00417141	-0.00188542	0.000989179
0.438587	0.00633486	0.0128987	0.0177016		0.438587	0.00633486				0.438587	-0.000989341	-0.000967783	-0.00216929
0.441637	0.00779475	0.0134521	0.0235891		0.441637	0.00779475				0.441637	0.000508246	-0.000367471	0.00374789
0.444712	0.0087488	0.00998304	0.0211579		0.444712	0.0087488				0.444712	0.00149972	-0.00378954	0.00134655
0.447812	0.0094447	0.0143082	0.0210693		0.447812	0.0094447				0.447812	0.00223278	0.000582631	0.00128792
0.450925	0.0091956	0.0119758	0.0197549		0.450925	0.0091956				0.450925	0.00202041	-0.00170296	3.46255e-06
0.454062	0.00749334	0.0109839	0.0214365		0.454062	0.00749334				0.454062	0.000354586	-0.002648	0.00171522
0.457225	0.00920613	0.0137498	0.0192128		0.457225	0.00920613				0.457225	0.00210354	0.000164744	-0.000478135
0.460413	0.0052694	0.0116717	0.0190292		0.460413	0.0052694				0.460413	-0.00179732	-0.00186648	-0.000631289
0.463612	0.00893443	0.0122681	0.0185104		0.463612	0.00893443				0.463612	0.00190312	-0.00122344	-0.0011197
0.46685	0.00710942	0.0135058	0.0172454		0.46685	0.00710942				0.46685	0.00011338	6.1137e-05	-0.00235397
0.4701	0.00618352	0.0117481	0.0180605		0.4701	0.00618352				0.4701	-0.000777691	-0.00164992	-0.00150816
0.473363	0.00729547	0.0102944	0.0176025		0.473363	0.00729547				0.473363	0.000368658	-0.0030572	-0.00193543
0.476662	0.00626907	0.0127008	0.0175761		0.476662	0.00626907				0.476662	-0.00062353	-0.000604242	-0.00193079
0.479975	0.00828464	0.0124937	0.0199007		0.479975	0.00828464				0.479975	0.00142582	-0.000764892	0.000424742
0.483325	0.00901984	0.0123874	0.0201875		0.483325	0.00901984				0.483325	0.00219461	-0.000824608	0.000742838
0.486688	0.00915756	0.017397	0.0260867		0.486688	0.00915756				0.486688	0.00236549	0.00423127	0.00667329
0.490075	0.00904517	0.0122652	0.0233632		0.490075	0.00904517				0.490075	0.00228592	-0.000854192	0.00398111
0.493488	0.0121327	0.0124436	0.0204358		0.493488	0.0121327				0.493488	0.00540599	-0.000629607	0.00108524
0.496925	0.00722107	0.00684041	0.0147174		0.496925	0.00722107				0.496925	0.000526513	-0.00618661	-0.00460158
0.500375	0.00946808	0.0164966	0.0191576		0.500375	0.00946808				0.500375	0.00280527	0.00351553	-0.000129693
0.503863	0.00414963	0.011277	0.0175971		0.503863	0.00414963				0.503863	-0.00248166	-0.00165804	-0.00165838
0.507362	0.0138921	0.0161363	0.0196657		0.507362	0.0138921				0.507362	0.0072919	0.00324705	0.000442018
0.5109	0.00949782	0.0135218	0.0170169		0.5109	0.00949782				0.5109	0.00292848	0.000678453	-0.00217466
0.51445	0.00791208	0.0140808	0.0209654		0.51445	0.00791208				0.51445	0.00137316	0.00128308	0.00180581
0.518037	0.00741648	0.0074003	0.020849		0.518037	0.00741648				0.518037	0.000907734	-0.00535169	0.00172172
0.521637	0.00748661	0.0198639	0.0137174		0.521637	0.00748661				0.521637	0.00100761	0.00715737	-0.00537761
0.525262	0.00670733	0.0110566	0.0220891		0.525262	0.00670733				0.525262	0.000257734	-0.00160454	0.00302645
0.528925	0.0104693	0.0109401	0.0191996		0.528925	0.0104693				0.528925	0.00404883	-0.00167571	0.000169527
0.5326	0.00396491	0.0126165	0.0182556		0.5326	0.00396491				0.5326	-0.0024268	4.59159e-05	-0.000741935
0.536313	0.00731243	0.0185684	0.0179377		0.536313	0.00731243				0.536313	0.000949199	0.00604299	-0.00102712
0.540038	0.00644371	0.00960239	0.0217037		0.540038	0.00644371				0.540038	0.000108517	-0.00287815	0.0027717
0.5438	0.0124711	0.00677771	0.0197641		0.5438	0.0124711				0.5438	0.00616365	-0.00565791	0.000865021
0.547575	0.0089736	0.0115325	0.0227646		0.547575	0.0089736				0.547575	0.00269352	-0.00085846	0.00389834
0.551387	0.00569824	0.0126074	0.0198023		0.551387	0.00569824				0.551387	-0.000554752	0.000261114	0.000969212
0.555225	0.0128589	0.0111294	0.0207108		0.555225	0.0128589				0.555225	0.00663262	-0.00117243	0.00191086
0.559088	0.0120799	0.0124036	0.0241943		0.559088	0.0120799				0.559088	0.00588004	0.000146193	0.0054276
0.562975	0.00487794	0.0134047	0.0178866		0.562975	0.00487794				0.562975	-0.0012959	0.00119142	-0.000846787
0.566887	0.0108086	0.0102082	0.0230878		0.566887	0.0108086				0.566887	0.00466044	-0.00196103	0.00438778
0.570837	0.00970332	0.0130838	0.0190707		0.570837	0.00970332				0.570837	0.00358058	0.000958634	0.00040434
0.574812	0.00913314	0.00846232	0.0230548		0.574812	0.00913314				0.574812	0.00303547	-0.00361899	0.00442205
0.5788	0.00844419	0.00962892	0.0165011		0.5788	0.00844419				0.5788	0.00237116	-0.00240885	-0.00209803
0.582825	0.00437792	0.0119274	0.0189811		0.582825	0.00437792				0.582825	-0.00167075	-6.68717e-05	0.000415713
0.586887	0.00255371	0.0103885	0.0228037		0.586887	0.00255371				0.586887	-0.00347088	-0.00156228	0.0042722
0.590963	0.00306822	0.00990595	0.0204829		0.590963	0.00306822				0.590963	-0.0029327	-0.00200173	0.00198526
0.595075	0.0100526	0.012151	0.0193716		0.595075	0.0100526				0.595075	0.00407505	0.000286401	0.000908082
0.599213	0.00823963	0.00989685	0.0170313		0.599213	0.00823963				0.599213	0.00228512	-0.0019249	-0.00139822
0.603387	0.00687491	0.0143179	0.019845		0.603387	0.00687491				0.603387	0.000943152	0.00253894	0.00144971
0.607575	0.00876417	0.012172	0.017422		0.607575	0.00876417				0.607575	0.00285475	0.000435489	-0.000939089
0.6118	0.00641965	0.0117136	0.0193888		0.6118	0.00641965				0.6118	0.000532285	1.94875e-05	0.00106201
0.616063	0.000769615	0.00951269	0.0214396		0.616063	0.000769615				0.616063	-0.00509598	-0.00213917	0.0031473
0.620337	0.00655248	0.0122217	0.0221458		0.620337	0.00655248				0.620337	0.000708241	0.000611712	0.00388795
0.624663	0.00611932	0.0128015	0.0216157		0.624663	0.00611932				0.624663	0.000296223	0.00123352	0.00339249
0.629	0.00585152	0.0141774	0.015991		0.629	0.00585152				0.629	4.91509e-05	0.00265098	-0.00219773
0.633375	0.00851869	0.0116193	0.0205621		0.633375	0.00851869				0.633375	0.00273677	0.00013441	0.00240813
0.637775	0.00387484	0.0152616	0.0178689		0.637775	0.00387484				0.637775	-0.00188697	0.00381794	-0.000250398
0.642213	0.00892201	0.0123284	0.0224288		0.642213	0.00892201				0.642213	0.00318002	0.000925796	0.00434434
0.646675	0.00612223	0.0129953	0.0156149		0.646675	0.00612223				0.646675	0.000399727	0.00163355	-0.00243474
0.651175	0.00450632	0.00886756	0.0200999		0.651175	0.00450632				0.651175	-0.00119699	-0.00245345	0.00208527
0.6557	0.0069209	0.00986256	0.0230039		0.6557	0.0069209				0.6557	0.00123645	-0.00141799	0.00502422
0.660263	0.00835275	0.0120326	0.0211632		0.660263	0.00835275				0.660263	0.00268688	0.000792378	0.0032186
0.66485	0.0014586	0.014142	0.0217211		0.66485	0.0014586				0.66485	-0.00418902	0.00294182	0.00381154
0.669475	0.0048446	0.0106871	0.0193235		0.669475	0.0048446				0.669475	-0.00078506	-0.000473183	0.00144917
0.674125	0.00449276	0.0121139	0.0171522		0.674125	0.00449276				0.674125	-0.00111927	0.000993215	-0.000686899
0.678813	0.00477438	0.00729447	0.0175391		0.678813	0.00477438				0.678813	-0.000820296	-0.00378679	-0.000264752
0.683537	0.00298676	0.0115368	0.0214923		0.683537	0.00298676				0.683537	-0.00259085	0.000494757	0.00372383
0.688287	0.00655134	0.0137639	0.0176341		0.688287	0.00655134				0.688287	0.00099048	0.00276083	-9.90705e-05
0.693075	0.00712755	0.0155517	0.0163171		0.693075	0.00712755				0.693075	0.00158316	0.00458744	-0.00138057
0.697887	0.00612469	0.0170183	0.0204155		0.697887	0.00612469				0.697887	0.000596444	0.00609258	0.0027532
0.702738	0.00737413	0.00942267	0.0173785		0.702738	0.00737413				0.702738	0.00186177	-0.00146479	-0.000248283
0.707625	0.00468077	0.00674726	0.0196603		0.707625	0.00468077				0.707625	-0.000815995	-0.00410211	0.00206908
0.71255	0.00488442	0.0102545	0.0180874		0.71255	0.00488442				0.71255	-0.000597027	-0.000557033	0.000531829
0.7175	0.0062548	0.0102312	0.0226065		0.7175	0.0062548				0.7175	0.000788371	-0.000542704	0.00508653
0.722488	0.00592682	0.00751241	0.0195283		0.722488	0.00592682				0.722488	0.000475142	-0.00322414	0.00204395
0.727512	0.00243026	0.00652788	0.020832		0.727512	0.00243026				0.727512	-0.00300695	-0.00417154	0.00338343
0.732562	0.00391614	0.0111292	0.0192195		0.732562	0.00391614				0.732562	-0.00150689	0.000466636	0.00180661
0.737662	0.00668692	0.0102138	0.0156421		0.737662	0.00668692				0.737662	0.00127783	-0.00041209	-0.00173497
0.742787	0.00508056	0.00792732	0.0180574		0.742787	0.00508056				0.742787	-0.000314878	-0.00266224	0.000716038
0.74795	0.00384471	0.0111333	0.0222137		0.74795	0.00384471				0.74795	-0.00153734	0.000579886	0.00490822
0.75315	0.00353098	0.0124101	0.018963		0.75315	0.00353098				0.75315	-0.00183795	0.0018925	0.00169334
0.758375	0.00442996	0.00882203	0.0192908		0.758375	0.00442996				0.758375	-0.000926134	-0.00165999	0.00205692
0.76365	0.00279366	0.0120739	0.0195676		0.76365	0.00279366				0.76365	-0.00254982	0.00162731	0.00236964
0.768963	0.00349033	0.00836456	0.0188242		0.768963	0.00349033				0.768963	-0.00184079	-0.00204695	0.00166222
0.7743	0.00537896	0.0109382	0.0199076		0.7743	0.00537896				0.7743	5.99167e-05	0.000561512	0.00278144
0.779688	0.0037699	0.012029	0.0194404		0.779688	0.0037699				0.779688	-0.00153729	0.00168686	0.00235023
0.7851	0.00668384	0.00618418	0.0137801		0.7851	0.00668384				0.7851	0.00138824	-0.00412369	-0.00327418
0.79055	0.00641456	0.00845055	0.0187483		0.79055	0.00641456				0.79055	0.0011303	-0.00182333	0.00172992
0.79605	0.00431844	0.010876	0.0181218		0.79605	0.00431844				0.79605	-0.000954694	0.000635875	0.00113941
0.801588	0.00584531	0.00827451	0.0206301		0.801588	0.00584531				0.801588	0.000583055	-0.00193205	0.00368375
0.80715	0.00779307	0.00981026	0.0207556		0.80715	0.00779307				0.80715	0.00254144	-0.000363135	0.00384515
0.812762	0.00882848	0.0103495	0.0154931		0.812762	0.00882848				0.812762	0.00358726	0.000209088	-0.00138134
0.818412	0.00489877	0.0105997	0.0165703		0.818412	0.00489877				0.818412	-0.000332262	0.000491955	-0.000268186
0.8241	0.00557506	0.00941288	0.020576		0.8241	0.00557506				0.8241	0.000353974	-0.000662513	0.00377342
0.829825	0.00471805	0.00836995	0.0214341		0.829825	0.00471805				0.829825	-0.000493314	-0.00167335	0.0046675
0.835588	0.00391527	0.0108656	0.0191186		0.835588	0.00391527				0.835588	-0.00128659	0.000854064	0.00238788
0.841388	0.00348706	0.0114202	0.0176499		0.841388	0.00348706				0.841388	-0.00170552	0.00144022	0.000955105
0.847238	0.0055591	0.0103222	0.0191038		0.847238	0.0055591				0.847238	0.000375595	0.000373508	0.00244496
0.853125	0.00840463	0.0128151	0.0194636		0.853125	0.00840463				0.853125	0.00322999	0.0028973	0.00284064
0.85905	0.00293874	0.0093329	0.0176399		0.85905	0.00293874				0.85905	-0.00222725	-0.000554218	0.00105283
0.865025	0.00443368	0.00918222	0.0174652		0.865025	0.00443368				0.865025	-0.000723851	-0.000674481	0.000914032
0.871037	0.00526074	0.0110843	0.0179755		0.871037	0.00526074				0.871037	0.000111461	0.0012577	0.00146017
0.877087	0.00629797	0.00820418	0.0196135		0.877087	0.00629797				0.877087	0.00115674	-0.00159263	0.0031339
0.883175	0.00257889	0.0101122	0.0170428		0.883175	0.00257889				0.883175	-0.0025545	0.000344924	0.000598999
0.889313	0.00407721	0.0111741	0.0187261		0.889313	0.00407721				0.889313	-0.00104852	0.00143603	0.00231803
0.895487	0.00747179	0.0106229	0.0211726		0.895487	0.00747179				0.895487	0.00235353	0.000913673	0.00480024
0.901712	0.00754514	0.0104789	0.0169246		0.901712	0.00754514				0.901712	0.00243417	0.00079832	0.0005879
0.907975	0.00347835	0.00742322	0.0161951		0.907975	0.00347835				0.907975	-0.00162552	-0.00222899	-0.000105926
0.914288	0.00235747	0.0110265	0.0149003		0.914288	0.00235747				0.914288	-0.00273948	0.0014023	-0.00136513
0.920637	0.00389519	0.00948611	0.0197215		0.920637	0.00389519				0.920637	-0.00119502	-0.000110315	0.00349166
0.927025	0.0064991	0.00922656	0.0161005		0.927025	0.0064991				0.927025	0.00141544	-0.000342459	-9.39352e-05
0.933475	0.00689781	0.0120606	0.0162397		0.933475	0.00689781				0.933475	0.00182057	0.00251877	8.0777e-05
0.93995	0.00576206	0.00899705	0.0174539		0.93995	0.00576206				0.93995	0.00069103	-0.000517968	0.00133039
0.946487	0.00681505	0.011665	0.0194567		0.946487	0.00681505				0.946487	0.00175009	0.00217657	0.00336857
0.953062	0.00524244	0.00998684	0.0173263		0.953062	0.00524244				0.953062	0.000183379	0.000524651	0.00127343
0.959675	0.00526718	0.01323	0.0175219		0.959675	0.00526718				0.959675	0.000213851	0.00379376	0.00150427
0.96635	0.00731303	0.0101961	0.0195342		0.96635	0.00731303				0.96635	0.00226529	0.000785541	0.00355178
0.973063	0.00352982	0.0127449	0.016366		0.973063	0.00352982				0.973063	-0.00151249	0.00335968	0.000418636
0.979813	0.00434858	0.0112272	0.0142886		0.979813	0.00434858				0.979813	-0.000688464	0.001867	-0.00162378
0.986625	0.0079206	0.00952347	0.0203469		0.986625	0.0079206				0.986625	0.0028887	0.000188031	0.00446957
0.993475	0.00352847	0.00937851	0.017065		0.993475	0.00352847				0.993475	-0.00149846	6.75083e-05	0.00122254
1.00038	0.00497776	0.0118551	0.0188756		1.00038	0.00497776				1.00038	-4.43138e-05	0.00256827	0.00306805
1.00733	0.00664165	0.0105331	0.0180668		1.00733	0.00664165				1.00733	0.00162428	0.00127008	0.00229397
1.01433	0.00407837	0.00825864	0.0125497		1.01433	0.00407837				1.01433	-0.000934434	-0.000980766	-0.00318844
1.02136	0.00468417	0.00903705	0.0155977		1.02136	0.00468417				1.02136	-0.000324207	-0.000179154	-0.000105992
1.02846	0.00216003	0.00816789	0.0197648		1.02846	0.00216003				1.02846	-0.00284404	-0.00102534	0.00409566
1.0356	0.00414127	0.00968383	0.0157215		1.0356	0.00414127				1.0356	-0.000858626	0.000513246	8.67509e-05
1.04279	0.00509666	0.00948004	0.0163521		1.04279	0.00509666				1.04279	0.000100818	0.000331808	0.000751683
1.05004	0.00490365	0.010539	0.0193363		1.05004	0.00490365				1.05004	-8.82614e-05	0.00141289	0.00377012
1.05733	0.00308223	0.00672046	0.0146358		1.05733	0.00308223				1.05733	-0.00190587	-0.00238393	-0.000896272
1.06467	0.0025347	0.00836389	0.0193541		1.06467	0.0025347				1.06467	-0.00244972	-0.000719036	0.00385599
1.07206	0.00241079	0.0138695	0.0187369		1.07206	0.00241079				1.07206	-0.00257005	0.00480778	0.0032727
1.07951	0.00242522	0.00385556	0.0160723		1.07951	0.00242522				1.07951	-0.00255215	-0.00518531	0.000641968
1.087	0.00418866	0.00853952	0.0181282		1.087	0.00418866				1.087	-0.000785356	-0.00048078	0.00273152
1.09455	0.00510239	0.00905721	0.0154833		1.09455	0.00510239				1.09455	0.000131622	5.72083e-05	0.00012021
1.10215	0.00602666	0.0111287	0.0161391		1.10215	0.00602666				1.10215	0.00105904	0.00214869	0.000809578
1.10981	0.00497377	0.00906731	0.0196062		1.10981	0.00497377				1.10981	9.19643e-06	0.000107035	0.00431001
1.11751	0.0052318	0.0113143	0.0166186		1.11751	0.0052318				1.11751	0.000270163	0.00237344	0.0013556
1.12528	0.00373913	0.0103134	0.017475		1.12528	0.00373913				1.12528	-0.00121965	0.00139172	0.0022452
1.13309	0.00410734	0.0102491	0.0146002		1.13309	0.00410734				1.13309	-0.00084869	0.00134622	-0.000596639
1.14096	0.00208974	0.00996514	0.016722		1.14096	0.00208974				1.14096	-0.00286363	0.00108083	0.0015581
1.14887	0.00643555	0.0110819	0.0176397		1.14887	0.00643555				1.14887	0.00148475	0.00221586	0.00250847
1.15686	0.00615945	0.0082313	0.0136895		1.15686	0.00615945				1.15686	0.00121114	-0.000616744	-0.00140903
1.16489	0.00273223	0.0126243	0.0170418		1.16489	0.00273223				1.16489	-0.00221368	0.00379397	0.00197572
1.17297	0.00512842	0.012082	0.0176298		1.17297	0.00512842				1.17297	0.000184817	0.00326904	0.00259607
1.18113	0.000802639	0.0100693	0.0186177		1.18113	0.000802639				1.18113	-0.00413872	0.00127359	0.00361618
1.18932	0.00260006	0.0104619	0.0157879		1.18932	0.00260006				1.18932	-0.00233915	0.00168301	0.000818408
1.19759	0.002284	0.00949999	0.0172247		1.19759	0.002284				1.19759	-0.00265312	0.000737722	0.00228723
1.2059	-0.000100731	0.00907727	0.0174214		1.2059	-0.000100731				1.2059	-0.00503585	0.000331321	0.00251568
1.21428	0.000340738	0.00865672	0.01672		1.21428	0.000340738				1.21428	-0.00459244	-7.31694e-05	0.00184589
1.2227	0.00415835	0.00957163	0.01331		1.2227	0.00415835				1.2227	-0.00077296	0.000857506	-0.00153267
1.23119	0.0017444	0.0077339	0.0186215		1.23119	0.0017444				1.23119	-0.00318511	-0.000964708	0.00381013
1.23974	0.00250753	0.0095722	0.0150693		1.23974	0.00250753				1.23974	-0.00242026	0.000888839	0.000289135
1.24835	0.00365917	0.00646118	0.0187227		1.24835	0.00365917				1.24835	-0.00126695	-0.0022072	0.00397353
1.25701	0.00471111	0.00914557	0.0157234		1.25701	0.00471111				1.25701	-0.000213409	0.000491902	0.00100503
1.26574	0.00587965	0.00905245	0.0195439		1.26574	0.00587965				1.26574	0.00095668	0.000413242	0.00485617
1.27453	0.0039426	0.00965351	0.0159572		1.27453	0.0039426				1.27453	-0.000978885	0.00102851	0.00129998
1.28338	0.00179431	0.0101945	0.0173495		1.28338	0.00179431				1.28338	-0.00312575	0.00158346	0.00272268
1.29229	0.00564882	0.0111162	0.0164447		1.29229	0.00564882				1.29229	0.000730139	0.00251883	0.001848
1.30126	0.0021558	0.0100129	0.0166698		1.30126	0.0021558				1.30126	-0.00276157	0.00142892	0.00210315
1.31029	0.00225853	0.0101455	0.0155793		1.31029	0.00225853				1.31029	-0.00265757	0.00157477	0.00104246
1.31939	0.00493126	0.00991529	0.0173496		1.31939	0.00493126				1.31939	1.6375e-05	0.00135747	0.00284237
1.32855	0.00604349	0.00842277	0.0148045		1.32855	0.00604349				1.32855	0.00112978	-0.000122357	0.00032672
1.33777	0.00365922	0.00701262	0.0152719		1.33777	0.00365922				1.33777	-0.00125337	-0.00152006	0.000823445
1.34705	0.00432095	0.0069179	0.0168671		1.34705	0.00432095				1.34705	-0.000590567	-0.00160258	0.00244771
1.35641	0.00209442	0.00965771	0.0165965		1.35641	0.00209442				1.35641	-0.00281606	0.0011492	0.00220597
1.36583	0.00252368	0.00949927	0.0180384		1.36583	0.00252368				1.36583	-0.00238581	0.0010025	0.00367662
1.3753	0.00234786	0.00771332	0.0140048		1.3753	0.00234786				1.3753	-0.00256068	-0.000771963	-0.000328466
1.38485	0.00451201	0.0125963	0.0144655		1.38485	0.00451201				1.38485	-0.000395623	0.00412226	0.000160568
1.39446	0.000523565	0.00715334	0.0155442		1.39446	0.000523565				1.39446	-0.0043832	-0.00130965	0.00126743
1.40415	0.00271203	0.00853172	0.0161971		1.40415	0.00271203				1.40415	-0.00219389	7.95548e-05	0.0019483
1.41389	0.00301865	0.00776637	0.0168619		1.41389	0.00301865				1.41389	-0.00188648	-0.000675212	0.00264084
1.4237	0.002914	0.0082319	0.0172384		1.4237	0.002914				1.4237	-0.00199037	-0.000199322	0.0030448
1.43359	0.004211	0.0120408	0.0154906		1.43359	0.004211				1.43359	-0.000692638	0.00361976	0.00132443
1.44354	0.00210029	0.00818087	0.0148676		1.44354	0.00210029				1.44354	-0.00280264	-0.000230278	0.000728482
1.45356	0.0022198	0.0117566	0.0138933		1.45356	0.0022198				1.45356	-0.00268247	0.00335515	-0.000218809
1.46365	0.00202513	0.00604214	0.0162276		1.46365	0.00202513				1.46365	-0.0028765	-0.00234979	0.00214218
1.47381	0.000739281	0.0104051	0.0137352		1.47381	0.000739281				1.47381	-0.00416174	0.00202244	-0.000323653
1.48404	0.00422787	0.0090803	0.0153023		1.48404	0.00422787				1.48404	-0.000672566	0.000706763	0.00126969
1.49434	0.0038515	0.00536476	0.016398		1.49434	0.0038515				1.49434	-0.00104838	-0.00299989	0.00239153
1.50471	0.00566168	0.00739167	0.0144266		1.50471	0.00566168				1.50471	0.000762321	-0.000964295	0.000445947
1.51515	0.00450812	0.0078796	0.0146882		1.51515	0.00450812				1.51515	-0.000390729	-0.000467882	0.00073318
1.52568	0.00315331	0.00663984	0.0159456		1.52568	0.00315331				1.52568	-0.00174506	-0.00169933	0.0020161
1.53626	0.00426227	0.00980208	0.0163011		1.53626	0.00426227				1.53626	-0.00063564	0.001471	0.00239681
1.54692	0.00241365	0.00909642	0.0158648		1.54692	0.00241365				1.54692	-0.00248382	0.000773256	0.00198552
1.55766	0.0026528	0.00969398	0.0160436		1.55766	0.0026528				1.55766	-0.00224425	0.00137854	0.00218912
1.56848	0.0040444	0.00805398	0.0157948		1.56848	0.0040444				1.56848	-0.000852253	-0.000253911	0.00196489
1.57936	0.002872	0.0106398	0.0148489		1.57936	0.002872				1.57936	-0.00202428	0.00233927	0.00104329
1.59031	0.00248538	0.007307	0.0143833		1.59031	0.00248538				1.59031	-0.00241054	-0.000986355	0.000601853
1.60135	0.00155775	0.00815431	0.0148485		1.60135	0.00155775				1.60135	-0.00333783	-0.000132037	0.00109092
1.61248	0.00271539	0.00826448	0.016529		1.61248	0.00271539				1.61248	-0.00217987	-1.50205e-05	0.00279509
1.62366	0.00296434	0.00949848	0.0156733		1.62366	0.00296434				1.62366	-0.00193061	0.00122564	0.00196278
1.63493	0.00149377	0.0087866	0.0151959		1.63493	0.00149377				1.63493	-0.00340088	0.000520245	0.00150865
1.64628	0.0038314	0.00968848	0.0178956		1.64628	0.0038314				1.64628	-0.00106297	0.00142847	0.00423131
1.6577	0.00276816	0.00930774	0.0146187		1.6577	0.00276816				1.6577	-0.00212596	0.00105389	0.000977175
1.6692	0.000842108	0.00807897	0.0161928		1.6692	0.000842108				1.6692	-0.00405176	-0.000168877	0.00257381
1.68079	0.00352249	0.00664476	0.0126186		1.68079	0.00352249				1.68079	-0.00137114	-0.00159723	-0.000978104
1.69245	0.00338514	0.00638464	0.0148736		1.69245	0.00338514				1.69245	-0.00150826	-0.00185164	0.00129888
1.7042	0.00180828	0.00955232	0.0150285		1.7042	0.00180828				1.7042	-0.00308491	0.00132159	0.00147565
1.71602	0.00118896	0.00953069	0.016068		1.71602	0.00118896				1.71602	-0.00370403	0.00130536	0.00253675
1.72794	0.00222638	0.0088233	0.0158894		1.72794	0.00222638				1.72794	-0.00266642	0.000603221	0.00237952
1.73993	0.00231497	0.00841855	0.0145714		1.73993	0.00231497				1.73993	-0.00257765	0.000203579	0.00108259
1.752	0.00232253	0.00731945	0.0172103		1.752	0.00232253				1.752	-0.00256992	-0.000890549	0.00374234
1.76416	0.00217708	0.011998	0.0154232		1.76416	0.00217708				1.76416	-0.0027152	0.00379283	0.00197596
1.7764	2.61577e-05	0.00597985	0.0148353		1.7764	2.61577e-05				1.7764	-0.00486598	-0.00222061	0.00140841
1.78873	0.00350986	0.00999403	0.0160993		1.78873	0.00350986				1.78873	-0.00138213	0.00179813	0.00269266
1.80114	0.000700108	0.00836466	0.0153486		1.80114	0.000700108				1.80114	-0.00419175	0.000173199	0.00196187
1.81364	0.00225022	0.00741911	0.0133525		1.81364	0.00225022				1.81364	-0.00264151	-0.000768034	-1.45043e-05
1.82623	0.00325649	0.00925846	0.0133873		1.82623	0.00325649				1.82623	-0.00163512	0.0010755	3.97693e-05
1.8389	0.000530602	0.00957529	0.0156435		1.8389	0.000530602				1.8389	-0.00436089	0.00139639	0.00231518
1.85166	0.00171864	0.00663052	0.0166884		1.85166	0.00171864				1.85166	-0.00317275	-0.00154443	0.00337903
1.86451	0.00155668	0.00696222	0.0142923		1.86451	0.00155668				1.86451	-0.00333461	-0.0012089	0.0010017
1.87745	0.000555047	0.00700085	0.0146234		1.87745	0.000555047				1.87745	-0.00433614	-0.00116656	0.00135136
1.89048	0.00185479	0.00803024	0.0133988		1.89048	0.00185479				1.89048	-0.00303631	-0.000133573	0.000145037
1.90359	0.00280454	0.00657237	0.013413		1.90359	0.00280454				1.90359	-0.00208648	-0.00158801	0.000177194
1.9168	-0.000234213	0.00719221	0.0153407		1.9168	-0.000234213				1.9168	-0.00512515	-0.000965155	0.00212186
1.9301	0.00259663	0.0085211	0.0166226		1.9301	0.00259663				1.9301	-0.00229424	0.000366774	0.00342053
1.9435	0.00356281	0.00883525	0.0154896		1.9435	0.00356281				1.9435	-0.001328	0.000683986	0.0023045
1.95697	0.00106681	0.00888694	0.0153647		1.95697	0.00106681				1.95697	-0.00382393	0.000738757	0.00219667
1.97056	0.00304375	0.00822037	0.01468		1.97056	0.00304375				1.97056	-0.00184693	7.5296e-05	0.00152906
1.98424	0.00232095	0.00868411	0.0132664		1.98424	0.00232095				1.98424	-0.00256967	0.000542163	0.000132823
2	-0.000160324	0.00735595	0.0125776		2	-0.000160324				2	-0.00505087	-0.000782394	-0.000536096
