# Supplementary material for: Poly(ADP-ribose) polymerase 1 searches DNA via a ‘monkey bar’ mechanism
Source: eLife. 2018 Aug 8;7:e37818. doi: 10.7554/eLife.37818 (PMC6135609; doi:10.7554/eLife.37818)
Supplement: Table 2–source data 1. [file elife-37818-table2-data1.xlsx]

## Sheet: Tables
Table 2
	Wild-type	W589A
Deff (µm2/s)	4.3 ± 0.9	2.2 ± 0.4
F	53 ± 6	32 ± 5
n	18	16
