# Supplementary material for: Poly(ADP-ribose) polymerase 1 searches DNA via a ‘monkey bar’ mechanism
Source: eLife. 2018 Aug 8;7:e37818. doi: 10.7554/eLife.37818 (PMC6135609; doi:10.7554/eLife.37818)
Supplement: Table 2–source data 2. [file elife-37818-table2-data2.xlsx]

## Sheet: WT_cell
Time	Nucleus 1	Nucleus2	Nucleus3	Nucleus 4	Nucleus 5	Nucleus 6	Nucleus 7	Nucleus 8	Nucleus9	Nucleus 10	Nucleus 11	Nucleus 12	Nucleus 13	Nucleus 14	Nucleus 15	Nucleus 16	Nucleus 17	Nucleus 18	Nucleus 19	Nucleus 20	Nucleus 21	Nucleus 22	Nucleus 23	Nucleus 24	Nucleus 25	Nucleus 26	Nucleus 27	Nucleus 28
0.0784284	1.0008	1.00534	1.00201	1.00014	1.00372	1.00354	1.01084	0.999069	1.00837	0.998545	0.995123	0.996482	1.00042	0.997644	1.00914	1.00118	0.999166	1.01022	1.0008	0.991675	0.999957	1.00234	1.00236	0.999571	0.992224	0.9967	1.00375	0.999636
2.22435	0.999781	1.00656	0.996308	1.00111	0.996113	0.998256	1.00538	1.0063	1.00885	1.0013	0.99972	0.998756	0.999799	0.997488	1.00024	0.999783	0.996787	0.992671	1.00564	0.999545	0.998616	1.00143	1.00077	1.00532	1.01225	1.00089	1.00037	1.00175
4.34827	0.993827	0.995049	0.99785	0.997446	1.00198	0.999127	0.99357	0.999392	0.995056	0.999807	1.00498	1.00143	1.00145	1.00571	1.00011	1.00279	0.999321	0.989005	0.998329	1.00405	1.00404	1.00492	1.0027	1.01014	1.00184	1.00051	1.00084	0.998004
6.46619	1.00012	1.00125	1.00297	1.0053	1.00013	0.999184	0.981194	0.996553	0.992653	0.999063	0.996434	1.00081	0.999174	0.998763	0.994301	1.00026	1.00546	1.00072	1.0013	1.00068	0.998052	1.0005	0.99871	0.997278	0.999175	1.00631	0.994424	0.995227
8.58421	1.01046	0.996515	1.002	0.998276	0.999828	0.993124	0.995641	0.996075	0.998654	1.00357	1.00636	1.00122	0.998817	0.996484	1.00023	1.00045	1.00598	1.01033	0.993931	1.00406	0.999338	0.990808	0.995469	0.987685	0.994516	0.995588	1.00062	1.00539
10.7041	0.995003	0.995285	0.998861	0.997731	0.998229	1.00677	1.01338	1.00261	0.996414	0.997721	0.997384	1.00131	1.00034	1.00391	0.995977	0.995534	0.993281	0.997051	1.5552	2.07712	1.19965	1.68326	1.83893	1.78995	1.65104	1.77341	1.48565	1.39071
14.1741	1.06896	1.40078	1.11599	1.24366	1.13875	1.12872	1.40966	1.61477	0.967224	1.42622	1.85294	1.38763	1.13981	2.44872	1.84386	2.03454	1.4481	2.08134	2.0474	2.74685	1.28781	2.02893	2.3134	2.33968	2.15303	2.13674	1.77298	1.64666
16.294	1.1855	1.69009	1.19016	1.48229	1.28397	1.28797	1.69187	1.99407	1.05617	1.75816	2.37447	1.59723	1.27838	3.01895	2.42595	2.50963	1.76793	2.55213	2.41567	3.19657	1.33662	2.21201	2.62081	2.66662	2.51994	2.37111	1.94139	1.81081
18.4141	1.29178	1.89795	1.23865	1.62678	1.38331	1.38549	1.87782	2.23656	1.12488	1.95571	2.70281	1.7067	1.36873	3.3203	2.85136	2.76111	1.9591	2.7703	2.70103	3.57635	1.36944	2.31238	2.82722	2.9187	2.79911	2.49836	2.04899	1.89309
20.532	1.31224	2.04219	1.27134	1.73329	1.45299	1.46102	1.99645	2.43767	1.17372	2.10956	2.96286	1.76789	1.43651	3.50243	3.15556	2.91099	2.09748	2.85761	2.95332	3.84778	1.40162	2.37922	2.97353	3.08221	2.98617	2.59117	2.11761	1.95965
22.6519	1.37052	2.14163	1.29494	1.82991	1.50909	1.51949	2.09306	2.56603	1.19575	2.21382	3.18032	1.81271	1.48897	3.60586	3.42575	2.9977	2.17825	2.89099	3.16674	4.13632	1.42017	2.42408	3.08737	3.18451	3.15032	2.65874	2.16982	2.02088
24.7699	1.40902	2.19281	1.31471	1.88331	1.55257	1.55715	2.16093	2.66946	1.24544	2.28792	3.33507	1.83646	1.5255	3.68205	3.62122	3.0758	2.25444	2.96838	3.33481	4.33004	1.4436	2.45464	3.16914	3.27901	3.30648	2.7392	2.20578	2.05013
26.8878	1.45843	2.26795	1.33232	1.93593	1.59196	1.5924	2.2121	2.74622	1.27135	2.33763	3.44087	1.85005	1.56135	3.74504	3.76994	3.1075	2.31315	2.94967	3.50374	4.49962	1.46087	2.46802	3.24414	3.34676	3.42753	2.75344	2.22669	2.08453
29.0059	1.47403	2.30313	1.342	1.97429	1.61817	1.60717	2.27577	2.80802	1.29983	2.36453	3.52788	1.87072	1.58579	3.79265	3.90713	3.11876	2.35062	2.97755	3.64223	4.66228	1.47149	2.49623	3.2953	3.40392	3.49953	2.79077	2.25686	2.1136
31.1178	1.50285	2.34571	1.36017	2.00939	1.64826	1.64688	2.29706	2.87237	1.32957	2.39558	3.59365	1.88269	1.60428	3.82494	4.02159	3.14697	2.3771	3.00328	3.76253	4.8138	1.49025	2.5017	3.32651	3.44842	3.56938	2.8191	2.2722	2.12891
33.2297	1.52432	2.37373	1.3622	2.03614	1.67207	1.66819	2.31987	2.93679	1.34934	2.39877	3.65038	1.88276	1.62434	3.84781	4.09592	3.1495	2.3964	3.01086	3.85405	4.92286	1.50584	2.5024	3.34434	3.48772	3.6544	2.83332	2.29423	2.14355
35.3417	1.53278	2.40713	1.37873	2.0689	1.7001	1.67998	2.33547	2.97086	1.37485	2.39758	3.68145	1.88935	1.64109	3.85867	4.18839	3.15801	2.4323	3.02069	3.94433	5.03465	1.51433	2.52084	3.39942	3.51795	3.70371	2.87462	2.30408	2.16131
37.4596	1.57129	2.44038	1.38684	2.08305	1.71648	1.68971	2.36452	3.00955	1.38028	2.41112	3.72735	1.88859	1.65795	3.88734	4.26701	3.16426	2.43895	3.02332	4.01588	5.13581	1.52243	2.52868	3.41611	3.53277	3.7523	2.88794	2.31388	2.17538
39.5755	1.59456	2.44241	1.39289	2.10595	1.73074	1.7149	2.37763	3.04878	1.38427	2.41408	3.75217	1.89726	1.67057	3.89835	4.31327	3.17175	2.44985	3.05215	4.08964	5.22551	1.5348	2.54053	3.45589	3.53988	3.78262	2.9076	2.3193	2.18086
41.6916	1.62316	2.4547	1.40128	2.12432	1.74893	1.73113	2.38163	3.07608	1.41436	2.41341	3.77658	1.8961	1.68445	3.90672	4.3864	3.17435	2.46861	3.03544	4.15453	5.31418	1.54776	2.5455	3.48886	3.55315	3.81587	2.92415	2.32777	2.18081
43.8096	1.62763	2.4873	1.399	2.14151	1.76606	1.73075	2.39664	3.11054	1.41651	2.42052	3.79904	1.89745	1.69234	3.92478	4.42706	3.17923	2.48665	3.07248	4.20828	5.36831	1.55757	2.54872	3.50714	3.57217	3.84466	2.92342	2.33207	2.19875
45.9255	1.62901	2.49825	1.40514	2.15422	1.77551	1.76302	2.41253	3.124	1.42961	2.41723	3.82666	1.89365	1.70169	3.92823	4.45911	3.17836	2.49055	3.06299	4.24225	5.42012	1.56508	2.5518	3.48564	3.58805	3.88419	2.93707	2.3401	2.20243
48.0434	1.66469	2.50512	1.40752	2.16872	1.78781	1.747	2.43091	3.14154	1.45141	2.40748	3.83207	1.90398	1.70786	3.94194	4.49535	3.17168	2.49018	3.07659	4.27377	5.45823	1.57169	2.55869	3.51749	3.60312	3.90549	2.95474	2.34386	2.20927
50.1654	1.66445	2.51155	1.41485	2.17453	1.79738	1.75733	2.43507	3.16362	1.46923	2.40499	3.8522	1.9034	1.71148	3.95239	4.53238	3.17686	2.50341	3.06442	4.30516	5.50636	1.57634	2.55654	3.53183	3.59198	3.92365	2.96049	2.34611	2.21534
52.2814	1.68758	2.52509	1.42224	2.19145	1.80558	1.7591	2.43118	3.17413	1.48345	2.40372	3.86203	1.9028	1.70759	3.96518	4.54558	3.17384	2.51392	3.07214	4.33104	5.56452	1.59127	2.56731	3.55787	3.59078	3.92169	2.96649	2.35143	2.21882
54.3974	1.69384	2.5348	1.41896	2.19789	1.81273	1.76414	2.42044	3.20049	1.48356	2.40561	3.8664	1.9076	1.70944	3.96068	4.56668	3.17673	2.51731	3.10198	4.35575	5.58863	1.59949	2.56828	3.56728	3.60468	3.96459	2.96979	2.36137	2.22649
56.5153	1.71652	2.55168	1.41755	2.2128	1.81698	1.76991	2.43321	3.20371	1.50963	2.39961	3.8818	1.89814	1.71646	3.97337	4.59954	3.18526	2.52246	3.09488	4.38495	5.61032	1.60456	2.56531	3.53801	3.61604	3.95643	2.98381	2.3636	2.22595
58.6332	1.73048	2.55099	1.41827	2.2183	1.82778	1.77085	2.433	3.23297	1.49714	2.4071	3.88301	1.90401	1.71279	3.97407	4.62684	3.18319	2.52881	3.08047	4.39355	5.64527	1.6063	2.57058	3.55451	3.62021	3.96709	3.00223	2.35769	2.23627
60.7512	1.7276	2.5627	1.42313	2.22377	1.83279	1.76914	2.44433	3.23484	1.51004	2.39678	3.87783	1.90534	1.72445	3.9724	4.64979	3.18641	2.52943	3.11068	4.40429	5.66598	1.61457	2.57809	3.58942	3.62519	4.00081	2.99912	2.35141	2.24049
62.8672	1.73783	2.55504	1.42254	2.23313	1.84342	1.77672	2.45761	3.24946	1.51809	2.38418	3.88903	1.90333	1.7228	3.97513	4.65121	3.17966	2.53692	3.09075	4.40417	5.6993	1.62038	2.58634	3.57883	3.63152	4.00138	3.01334	2.34714	2.24029
64.9851	1.74886	2.56454	1.43089	2.23468	1.84943	1.78176	2.449	3.26056	1.52513	2.39134	3.8987	1.90649	1.72503	3.97419	4.67336	3.17923	2.54687	3.10862	4.40607	5.69846	1.62577	2.58308	3.56633	3.6303	4.00164	3.01833	2.35296	2.24654
67.103	1.77077	2.55936	1.43509	2.25396	1.85119	1.75293	2.4486	3.25556	1.52967	2.38555	3.90551	1.90673	1.72948	3.95987	4.67244	3.17721	2.55221	3.08834	4.41723	5.74213	1.63107	2.57926	3.57998	3.63351	4.01891	3.02233	2.35641	2.25709
69.225	1.77721	2.56766	1.4334	2.25025	1.85832	1.77551	2.44217	3.27635	1.53161	2.37759	3.90939	1.90521	1.72511	3.96557	4.68011	3.18644	2.54663	3.0963	4.41724	5.75396	1.64019	2.58499	3.56909	3.64993	4.02726	3.03344	2.34414	2.25473
71.3409	1.76905	2.56819	1.43424	2.26518	1.86113	1.77332	2.45213	3.28565	1.52828	2.37473	3.92292	1.90399	1.72611	3.98086	4.68491	3.19991	2.54182	3.08888	4.42228	5.74256	1.64684	2.58967	3.59206	3.6639	4.02567	3.03893	2.35792	2.25985
73.459	1.77425	2.56631	1.4318	2.26788	1.86716	1.76635	2.44987	3.28223	1.56303	2.3703	3.9276	1.90172	1.72891	3.96782	4.69325	3.19087	2.55283	3.08615	4.43579	5.74603	1.65299	2.57934	3.59028	3.64559	4.04222	3.03223	2.3497	2.25746
75.5769	1.79573	2.55202	1.43364	2.26579	1.87268	1.78353	2.44382	3.29207	1.56997	2.36609	3.92881	1.90053	1.73301	3.97599	4.67565	3.18628	2.55789	3.08797	4.44324	5.77415	1.64969	2.58723	3.58976	3.65496	4.03911	3.03644	2.34818	2.26584
77.6949	1.80667	2.56559	1.43476	2.27464	1.8765	1.77873	2.44599	3.31088	1.56451	2.37016	3.92574	1.90049	1.7358	3.97409	4.67466	3.1745	2.56036	3.11036	4.44478	5.76657	1.65605	2.59073	3.60265	3.6545	4.04026	3.03397	2.34811	2.26607
79.8128	1.7963	2.571	1.42873	2.28132	1.87743	1.77943	2.46067	3.31138	1.55647	2.37104	3.92197	1.90327	1.73965	3.96134	4.68838	3.1719	2.5671	3.10395	4.4337	5.76932	1.66128	2.58625	3.6038	3.65582	4.03018	3.04214	2.33189	2.2688
81.9287	1.81516	2.57059	1.42987	2.28445	1.88336	1.77696	2.46153	3.30905	1.5517	2.36876	3.92428	1.89924	1.73943	3.94976	4.67713	3.17359	2.5606	3.10817	4.43742	5.77856	1.66608	2.59458	3.60043	3.64666	4.0163	3.0411	2.3465	2.27056
84.0447	1.82317	2.57497	1.42423	2.29266	1.88237	1.78891	2.44382	3.31599	1.56388	2.3667	3.92328	1.89963	1.7399	3.96262	4.66905	3.16737	2.56916	3.11702	4.44271	5.81034	1.66938	2.58301	3.60784	3.65534	4.039	3.06116	2.34562	2.28042
86.1607	1.82213	2.57118	1.43262	2.30144	1.87866	1.78259	2.47622	3.31252	1.57413	2.35276	3.91833	1.8951	1.74266	3.9588	4.68631	3.16482	2.56756	3.10515	4.44329	5.81097	1.67203	2.58508	3.63144	3.67235	4.01874	3.05915	2.35052	2.27792
88.2827	1.82996	2.56657	1.43208	2.29506	1.88722	1.79312	2.46524	3.31586	1.5792	2.36342	3.93228	1.89885	1.7414	3.93455	4.6803	3.16759	2.57242	3.12344	4.44125	5.79417	1.68243	2.58523	3.60999	3.64179	4.04127	3.08119	2.34966	2.28147
90.4006	1.81903	2.57574	1.427	2.29677	1.88803	1.78545	2.46667	3.32453	1.57943	2.36455	3.92792	1.89383	1.74689	3.92397	4.68879	3.17502	2.57556	3.13096	4.43133	5.77986	1.68037	2.58003	3.62425	3.64518	4.0552	3.06225	2.34398	2.28582
92.5165	1.83576	2.5764	1.42349	2.30067	1.88682	1.77623	2.45446	3.31529	1.56596	2.36906	3.93731	1.89233	1.73765	3.91676	4.68085	3.1651	2.57676	3.09964	4.43502	5.76489	1.68604	2.59149	3.65325	3.63111	4.03596	3.07104	2.33441	2.28943
94.6345	1.84031	2.57221	1.43106	2.30213	1.89496	1.77479	2.47647	3.31813	1.58033	2.36575	3.92736	1.89601	1.73832	3.92333	4.69237	3.16923	2.57786	3.11786	4.43432	5.79848	1.68173	2.5857	3.65586	3.64494	4.04334	3.0508	2.33266	2.28419
96.7545	1.84124	2.57672	1.42672	2.29949	1.89279	1.77932	2.4464	3.31317	1.58408	2.36772	3.92125	1.89142	1.74326	3.91988	4.68599	3.16652	2.57436	3.11926	4.42538	5.78666	1.69144	2.5889	3.64997	3.63441	4.03883	3.07597	2.32674	2.29031
98.8704	1.84836	2.56683	1.4265	2.31023	1.89373	1.77196	2.45819	3.3088	1.57713	2.35955	3.92075	1.89217	1.74122	3.92285	4.69699	3.164	2.58065	3.13386	4.42195	5.79498	1.69483	2.58751	3.64911	3.62595	4.02337	3.08417	2.33228	2.28904
100.988	1.85086	2.56998	1.4225	2.3142	1.89403	1.77286	2.44634	3.29647	1.60401	2.36103	3.92732	1.89463	1.73824	3.91795	4.70267	3.16293	2.5752	3.12042	4.41763	5.78839	1.70156	2.58232	3.65567	3.62414	4.01785	3.07898	2.31166	2.28872
103.106	1.86009	2.57382	1.41968	2.31679	1.89441	1.783	2.47153	3.30298	1.59634	2.36296	3.91916	1.89707	1.73503	3.90313	4.70022	3.15933	2.59318	3.10889	4.40281	5.77114	1.70251	2.58571	3.65438	3.61657	4.04453	3.08602	2.3335	2.2925
105.224	1.8475	2.57927	1.42184	2.31867	1.89621	1.77696	2.45587	3.3193	1.60137	2.35748	3.92548	1.89561	1.73895	3.88662	4.67871	3.16142	2.57879	3.09281	4.40548	5.77946	1.7066	2.58094	3.65697	3.62244	4.05427	3.08561	2.31915	2.29085
107.342	1.86327	2.5885	1.42094	2.3125	1.8942	1.78133	2.45456	3.30289	1.60851	2.36486	3.91978	1.89199	1.74109	3.87515	4.69932	3.15038	2.58514	3.10515	4.39607	5.78189	1.70737	2.57619	3.68068	3.62002	4.06099	3.08471	2.31723	2.28758
109.464	1.85984	2.58175	1.41711	2.31535	1.89406	1.7643	2.46531	3.31588	1.60957	2.36061	3.92263	1.89717	1.74099	3.86613	4.68935	3.15033	2.58753	3.08514	4.39182	5.7983	1.71155	2.57533	3.67583	3.61106	4.06297	3.08544	2.32377	2.29017
111.58	1.84428	2.56909	1.41371	2.31499	1.8963	1.76287	2.4384	3.31883	1.61484	2.35815	3.91741	1.89792	1.74677	3.84439	4.69476	3.14621	2.58898	3.1274	4.38602	5.77723	1.71254	2.57122	3.6919	3.59641	4.0556	3.09126	2.3187	2.28971
113.696	1.84976	2.55772	1.41796	2.31135	1.90024	1.76531	2.4414	3.30475	1.6228	2.35418	3.91891	1.89185	1.74198	3.82015	4.68423	3.1587	2.58669	3.14175	4.37135	5.78134	1.72026	2.57536	3.67282	3.59439	4.07017	3.08515	2.31639	2.29175
115.812	1.83757	2.57061	1.41616	2.32638	1.8964	1.75797	2.44777	3.32911	1.62003	2.36144	3.91744	1.8876	1.74462	3.81386	4.68367	3.15973	2.58613	3.14153	4.36315	5.76943	1.72441	2.57062	3.69631	3.57772	4.04946	3.08147	2.31334	2.29592
117.93	1.86192	2.56245	1.41279	2.32597	1.89852	1.76196	2.44542	3.31676	1.62935	2.36061	3.91897	1.8872	1.73768	3.79596	4.68277	3.16254	2.58854	3.11484	4.34819	5.72759	1.71589	2.56475	3.68855	3.58732	4.06996	3.0992	2.30134	2.29278
120.048	1.86755	2.56015	1.40835	2.3226	1.9001	1.75989	2.43384	3.32364	1.62859	2.35151	3.90769	1.89287	1.73874	3.7658	4.67088	3.1635	2.57948	3.12322	4.35315	5.74358	1.71868	2.5641	3.6925	3.58704	4.05451	3.08708	2.3039	2.2949
122.164	1.86068	2.55493	1.40735	2.32162	1.89941	1.75612	2.44612	3.33653	1.61857	2.34863	3.9144	1.88809	1.73452	3.74149	4.67639	3.16291	2.58719	3.11053	4.33422	5.77241	1.72143	2.56135	3.70603	3.56805	4.04712	3.07829	2.30409	2.29703
124.282	1.86041	2.54959	1.40794	2.31966	1.90379	1.75543	2.45278	3.32921	1.62818	2.35323	3.90202	1.8818	1.74322	3.73501	4.66724	3.15926	2.59856	3.11825	4.34651	5.7376	1.72325	2.55555	3.68205	3.56993	4.05619	3.08323	2.30706	2.29883
126.402	1.87132	2.54763	1.41291	2.32657	1.90168	1.76111	2.44844	3.3092	1.61136	2.35363	3.89712	1.88519	1.74452	3.71491	4.66817	3.15893	2.59477	3.12649	4.32588	5.74927	1.72653	2.5564	3.70469	3.5678	4.03806	3.11342	2.30325	2.2939
128.524	1.85813	2.55453	1.40821	2.325	1.90045	1.75581	2.44417	3.3335	1.62592	2.34953	3.90314	1.8869	1.74434	3.71904	4.66442	3.16034	2.59448	3.12713	4.32993	5.72716	1.72981	2.54774	3.697	3.55019	4.03336	3.08982	2.29453	2.29576
130.642	1.86968	2.53835	1.40674	2.32635	1.90083	1.75703	2.43462	3.3085	1.61905	2.34129	3.89381	1.88065	1.7427	3.70061	4.65678	3.14907	2.59194	3.13202	4.32476	5.74258	1.73454	2.54706	3.67703	3.5499	4.04172	3.09326	2.29063	2.2897
132.758	1.86538	2.53925	1.40489	2.32506	1.89841	1.75465	2.46028	3.31547	1.6316	2.3465	3.89529	1.87859	1.74258	3.7057	4.66145	3.1518	2.5927	3.1067
134.876	1.88402	2.54133	1.40891	2.32454	1.89998	1.7497	2.41947	3.3123	1.61267	2.3411	3.90237	1.88571	1.73899	3.66558	4.64662	3.15284	2.59229	3.11061
136.994	1.87926	2.52446	1.40485	2.32357	1.8985	1.75728	2.42672	3.3135	1.63098	2.33848	3.89564	1.88322	1.73952	3.66854	4.66489	3.14876	2.59912	3.12543
139.112	1.86693	2.535	1.40104	2.32505	1.89738	1.76472	2.43447	3.30969	1.62829	2.32791	3.89274	1.8772	1.73716	3.6477	4.64659	3.13921	2.59959	3.09886
141.232	1.87741	2.53481	1.39688	2.32954	1.89592	1.7545	2.42578	3.30442	1.63721	2.31822	3.89679	1.87742	1.74148	3.66399	4.64144	3.13436	2.59391	3.11292
143.348	1.87479	2.52774	1.39657	2.33087	1.89716	1.75189	2.42021	3.30458	1.6331	2.32195	3.89869	1.87179	1.7443	3.64225	4.63733	3.13023	2.59629	3.11063
145.463	1.88729	2.5187	1.39746	2.33227	1.89631	1.73369	2.42662	3.29364	1.63123	2.3148	3.88989	1.87325	1.74099	3.63552	4.65521	3.13414	2.59627	3.1317
147.582	1.86752	2.50851	1.3941	2.32951	1.89947	1.74812	2.426	3.29317	1.63664	2.30693	3.88743	1.87419	1.74308	3.63303	4.6465	3.14729	2.60689	3.10813
149.699	1.87458	2.50399	1.38935	2.33324	1.8962	1.74882	2.42596	3.29827	1.63247	2.30485	3.87264	1.86806	1.74938	3.60903	4.63164	3.14498	2.59652	3.12145
151.815	1.88132	2.49791	1.39541	2.33365	1.89899	1.75646	2.41302	3.28545	1.63444	2.30363	3.87312	1.86869	1.74908	3.57876	4.63846	3.15413	2.60499	3.0993
153.937	1.87416	2.50242	1.38524	2.33851	1.89246	1.74971	2.40752	3.27603	1.62594	2.31136	3.87156	1.87309	1.74826	3.5982	4.64153	3.15431	2.61156	3.08679
156.055	1.88448	2.48877	1.38869	2.32807	1.89127	1.73765	2.42276	3.28332	1.63443	2.30075	3.86208	1.86412	1.75424	3.56266	4.63715	3.15443	2.60299	3.13111
158.175	1.88022	2.4933	1.38726	2.3304	1.88923	1.73702	2.42546	3.27875	1.62373	2.29847	3.86489	1.86408	1.75191	3.55627	4.6356	3.1607	2.60385	3.07455
160.291	1.87942	2.48928	1.38839	2.33573	1.88761	1.73672	2.40611	3.26164	1.62844	2.29273	3.8565	1.86432	1.75585	3.56091	4.62842	3.16061	2.59897	3.07877
162.409	1.88592	2.48261	1.38908	2.33816	1.889	1.7432	2.41217	3.25505	1.62931	2.28487	3.85407	1.86764	1.75475	3.54047	4.64092	3.15947	2.60509	3.10488
164.527	1.87387	2.48522	1.3818	2.32371	1.88225	1.74633	2.38694	3.26703	1.62007	2.28585	3.83983	1.86429	1.75625	3.51469	4.63451	3.15946	2.59356	3.08539
166.645	1.88216	2.4908	1.38532	2.32886	1.88153	1.7434	2.40221	3.24323	1.63754	2.27538	3.8335	1.86025	1.75665	3.4926	4.64255	3.16162	2.59643	3.07836
168.763	1.89148	2.47842	1.37895	2.33319	1.88416	1.73273	2.42517	3.2586	1.63752	2.2746	3.81481	1.85924	1.76157	3.47594	4.62864	3.15685	2.59556	3.06929
170.881	1.87227	2.47873	1.37539	2.33646	1.88081	1.74194	2.40888	3.23788	1.63369	2.26142	3.82121	1.85301	1.7627	3.46214	4.63468	3.15581	2.60797	3.08404
173.001	1.88937	2.47011	1.37544	2.33679	1.88439	1.73721	2.39965	3.24065	1.63085	2.25809	3.81477	1.85219	1.7641	3.47681	4.61308	3.16006	2.60704	3.0686
175.117	1.88591	2.48086	1.37493	2.33	1.87612	1.7276	2.42139	3.24263	1.63381	2.25799	3.79532	1.85064	1.76605	3.45973	4.61995	3.15601	2.6075	3.04569
177.235	1.88001	2.47028	1.37378	2.33405	1.88186	1.72138	2.39868	3.22829	1.62815	2.26258	3.79427	1.84897	1.76828	3.45836	4.60398	3.15441	2.5999	3.04252
179.353	1.87393	2.47495	1.37547	2.33189	1.87875	1.73791	2.39355	3.24368	1.63101	2.2511	3.79	1.85472	1.76475	3.45529	4.61285	3.14909	2.60319	3.04552
181.471	1.88098	2.46077	1.36941	2.32937	1.87705	1.73903	2.38909	3.23363	1.62982	2.24878	3.78833	1.84727	1.76665	3.4404	4.60172	3.14422	2.60437	3.04561
183.597	1.88629	2.44664	1.36777	2.33241	1.87477	1.72144	2.38808	3.22286	1.63772	2.2389	3.78093	1.843	1.77095	3.44856	4.60157	3.14158	2.60503	3.04082
185.715	1.88093	2.44921	1.3713	2.33361	1.87112	1.72065	2.39034	3.23216	1.63537	2.23391	3.77827	1.84486	1.76231	3.42363	4.60378	3.14949	2.59713	3.03148
187.831	1.87699	2.44638	1.36742	2.32969	1.86898	1.71444	2.38469	3.21915	1.63459	2.23658	3.77615	1.83702	1.76469	3.40286	4.60613	3.14547	2.58856	3.03581
189.953	1.87581	2.44547	1.36489	2.33199	1.86522	1.71454	2.3754	3.20155	1.63089	2.22617	3.76608	1.83775	1.77007	3.406	4.58879	3.14913	2.59762	3.03984
192.071	1.89532	2.4481	1.36718	2.32834	1.86625	1.71275	2.38073	3.20469	1.61908	2.22411	3.76749	1.83688	1.76539	3.40252	4.58035	3.14021	2.59011	3.02172
194.189	1.87771	2.4381	1.36111	2.32768	1.86193	1.71555	2.40026	3.19768	1.62938	2.22742	3.76701	1.84085	1.76077	3.39752	4.56661	3.13347	2.58755	3.04488
196.307	1.87039	2.43437	1.35947	2.33189	1.85936	1.69903	2.38768	3.19195	1.64125	2.22711	3.75509	1.83665	1.77098	3.38288	4.56131	3.13031	2.58331	3.01951
198.424	1.90157	2.42654	1.36013	2.32738	1.85691	1.70104	2.3796	3.17408	1.61054	2.21883	3.75771	1.83562	1.777	3.39833	4.56196	3.11689	2.59611	3.02042
200.544	1.86351	2.43251	1.34946	2.32871	1.85464	1.71119	2.38454	3.18112	1.6138	2.21441	3.74559	1.83035	1.78009	3.39112	4.55639	3.12341	2.59189	3.00734
202.66	1.87764	2.41736	1.35696	2.3319	1.85695	1.70981	2.37778	3.17688	1.61527	2.20629	3.73616	1.83705	1.7713	3.42523	4.55466	3.12696	2.59186	3.03005
204.778	1.87125	2.41247	1.35509	2.32877	1.84862	1.70857	2.39215	3.16685	1.62766	2.20896	3.74004	1.82866	1.77615	3.39116	4.55364	3.11811	2.58705	3.04085
206.896	1.88723	2.41015	1.355	2.32909	1.84856	1.70121	2.37219	3.1503	1.63513	2.20963	3.73221	1.8275	1.77808	3.38459	4.54779	3.11323	2.59897	3.04075
209.018	1.87006	2.41082	1.3527	2.32768	1.84499	1.70238	2.37527	3.15393	1.61549	2.21009	3.7204	1.82622	1.77686	3.38143	4.54386	3.12358	2.59585	3.0643
211.136	1.87567	2.40836	1.35277	2.32912	1.83884	1.7051	2.37673	3.1295	1.61291	2.2075	3.72523	1.83118	1.77632	3.36355	4.56041	3.12297	2.59963	3.05532
213.258	1.86691	2.40526	1.3467	2.32819	1.84148	1.69694	2.34685	3.1103	1.62391	2.19647	3.73263	1.82866	1.77912	3.35854	4.55587	3.11682	2.5928	3.05159
215.382	1.88118	2.40445	1.34523	2.32465	1.83858	1.69183	2.34123	3.10614	1.63402	2.19811	3.72657	1.82034	1.785	3.36096	4.55883	3.12291	2.59113	3.04382
217.498	1.86171	2.41286	1.34738	2.32399	1.83731	1.68898	2.35578	3.09071	1.61602	2.18453	3.72389	1.82526	1.778	3.32909	4.56151	3.13091	2.58554	3.05078
219.616	1.85504	2.39547	1.34443	2.32641	1.83012	1.70033	2.33761	3.10396	1.60635	2.16629	3.72795	1.82122	1.78174	3.32464	4.54277	3.13363	2.59219	3.05156
221.732	1.86813	2.40335	1.34498	2.32149	1.82553	1.69459	2.3423	3.07869	1.62303	2.17615	3.71876	1.82497	1.78553	3.32073	4.52285	3.132	2.58801	3.07425
223.85	1.86448	2.39028	1.34547	2.32364	1.82344	1.68927	2.35524	3.09404	1.61417	2.17958	3.71464	1.82032	1.78394	3.29909	4.52185	3.12954	2.58365	3.06282
225.968	1.87724	2.37607	1.34094	2.32314	1.81755	1.69963	2.34451	3.06587	1.60581	2.1694	3.71255	1.82003	1.78003	3.29885	4.50074	3.1294	2.57625	3.03974
228.086	1.87535	2.40255	1.34577	2.32093	1.81605	1.69567	2.33878	3.07071	1.61972	2.17399	3.70464	1.81987	1.77825	3.30823	4.50633	3.13256	2.58421	3.0422
230.202	1.87569	2.38025	1.34058	2.32365	1.81208	1.69964	2.34439	3.03953	1.6337	2.17081	3.70556	1.8196	1.77852	3.30607	4.51404	3.1281	2.57471	3.02946
232.318	1.87847	2.37589	1.33793	2.31987	1.80974	1.69534	2.33658	3.028	1.61766	2.17317	3.68559	1.81586	1.77866	3.34013	4.50919	3.12832	2.58037	3.01779
234.442	1.8658	2.36219	1.33541	2.32198	1.80966	1.68833	2.33265	2.99507	1.59859	2.16704	3.687	1.81131	1.77158	3.3422	4.49952	3.1228	2.57022	3.04677
236.56	1.8683	2.38226	1.33624	2.31911	1.80871	1.6817	2.33836	2.99491	1.61258	2.15225	3.68849	1.80913	1.7744	3.3306	4.52949	3.11968	2.57748	3.02927
238.678	1.86047	2.35325	1.33096	2.32206	1.80132	1.68784	2.31816	3.00703	1.61427	2.14786	3.69849	1.80717	1.76828	3.34545	4.50795	3.11944	2.58158	3.04323
240.796	1.8551	2.37556	1.33753	2.3178	1.79563	1.68627	2.3249	2.97717	1.61732	2.14733	3.6938	1.80319	1.76614	3.35212	4.49351	3.11133	2.59561	3.03273
242.916	1.84113	2.36194	1.33227	2.31614	1.79315	1.67178	2.34328	2.95664	1.6072	2.14163	3.69118	1.80936	1.76847	3.37167	4.51452	3.1087	2.57455	3.03502
245.032	1.85642	2.34799	1.32345	2.31848	1.79211	1.6897	2.3195	2.93851	1.60047	2.13646	3.68716	1.80174	1.768	3.4046	4.50494	3.10949	2.57841	3.01703
247.15	1.85632	2.36642	1.33144	2.31726	1.78616	1.66841	2.33668	2.92715	1.61046	2.12639	3.67911	1.80079	1.77968	3.39697	4.4903	3.10901	2.57254	3.00913
249.268	1.86063	2.36039	1.32181	2.31578	1.78672	1.67867	2.32014	2.91168	1.61999	2.12717	3.68187	1.7949	1.77227	3.41736	4.49956	3.09491	2.57697	3.00144
251.385	1.8638	2.35714	1.32686	2.31648	1.78213	1.67256	2.34022	2.91846	1.61235	2.12575	3.68929	1.79896	1.77286	3.41829	4.49999	3.09698	2.56902	3.01117
253.503	1.84886	2.3501	1.32284	2.31304	1.776	1.65949	2.30679	2.92752	1.59451	2.12643	3.67943	1.79074	1.76581	3.40279	4.51693	3.10619	2.57184	3.01019
255.621	1.84711	2.34972	1.32338	2.3121	1.77336	1.66848	2.3256	2.92427	1.59636	2.11948	3.67935	1.79621	1.7643	3.39649	4.50433	3.10602	2.56628	2.99623
257.739	1.83658	2.34484	1.32428	2.31347	1.77032	1.67557	2.30873	2.95501	1.60069	2.12417	3.6746	1.79696	1.77595	3.40911	4.50412	3.10203	2.56834	2.9919
259.855	1.84002	2.33932	1.3192	2.30929	1.76775	1.66019	2.32203	2.92007	1.60889	2.10898	3.6636	1.79112	1.76992	3.41712	4.49927	3.09523	2.56727	2.99112
261.971	1.83458	2.32679	1.31968	2.31013	1.76083	1.66925	2.32992	2.90468	1.60171	2.10413	3.66458	1.78728	1.77063	3.43708	4.47743	3.10036	2.57185	2.95124
264.089	1.84697	2.31993	1.32157	2.30938	1.76092	1.65649	2.30663	2.88008	1.60429	2.10734	3.66947	1.79256	1.76798	3.42937	4.47137	3.0926	2.5539	2.97671
266.207	1.83741	2.32959	1.31886	2.30704	1.75241	1.66007	2.32269	2.87214	1.60271	2.10477	3.6601	1.79109	1.77346	3.44939	4.45919	3.09416	2.56291	2.9906
268.325	1.86083	2.3322	1.31649	2.3075	1.7501	1.66354	2.32142	2.85866	1.59904	2.10035	3.67323	1.79219	1.77235	3.4617	4.45329	3.09271	2.55055	2.97145
270.443	1.83123	2.32474	1.31946	2.30655	1.7431	1.6481	2.28674	2.85227	1.61191	2.09896	3.6679	1.78659	1.77126	3.44416	4.47042	3.09402	2.55773	2.96882
272.559	1.84685	2.33223	1.31418	2.30109	1.74226	1.654	2.30565	2.86197	1.60271	2.09302	3.65665	1.78828	1.77115	3.47352	4.45329	3.08694	2.55194	2.97914
274.679	1.82646	2.32182	1.31477	2.3091	1.73298	1.66372	2.28334	2.84313	1.60685	2.09062	3.64716	1.78602	1.77178	3.47096	4.45219	3.08899	2.55462	2.95326
276.795	1.85306	2.31534	1.31061	2.30159	1.73189	1.65985	2.28046	2.85188	1.59664	2.08547	3.64354	1.77895	1.7785	3.46811	4.45161	3.08727	2.55438	2.96609
278.913	1.82623	2.31337	1.31257	2.30221	1.72825	1.65479	2.29287	2.82992	1.58823	2.084	3.62244	1.78022	1.77691	3.47751	4.44306	3.08796	2.5414	2.92917
281.029	1.83481	2.32202	1.3125	2.3084	1.72682	1.65131	2.27014	2.82835	1.59081	2.08397	3.62845	1.77684	1.77324	3.47451	4.45778	3.07742	2.53984	2.96081
283.147	1.81595	2.31356	1.30988	2.30009	1.72051	1.64036	2.26767	2.82637	1.5834	2.07737	3.62832	1.77294	1.7731	3.4628	4.45209	3.0756	2.55409	2.95036
285.265	1.83599	2.31299	1.30498	2.30236	1.71858	1.63579	2.25911	2.81739	1.59032	2.06863	3.61799	1.7756	1.76919	3.46397	4.45551	3.08042	2.52623	2.92797
287.383	1.81746	2.29537	1.31086	2.29881	1.71445	1.63907	2.27102	2.79413	1.58966	2.06715	3.60945	1.7724	1.77623	3.47739	4.44683	3.08257	2.53453	2.94488
289.503	1.81731	2.29778	1.31058	2.29851	1.71073	1.61493	2.26532	2.79224	1.5755	2.06967	3.61627	1.77198	1.76917	3.47036	4.44758	3.086	2.527	2.91125
291.619	1.84168	2.28455	1.3095	2.3016	1.70326	1.64156	2.27226	2.76716	1.59032	2.05813	3.615	1.76688	1.77307	3.47953	4.44534	3.09108	2.52774	2.91599
293.737	1.83116	2.30601	1.30725	2.29461	1.70387	1.63711	2.254	2.75968	1.58122	2.0512	3.62285	1.76099	1.76036	3.47855	4.44803	3.0966	2.52355	2.9245
295.855	1.82017	2.29729	1.30411	2.29878	1.6935	1.63909	2.25727	2.73573	1.57997	2.04141	3.61776	1.7598	1.7688	3.48484	4.44802	3.08995	2.52514	2.93278
297.973	1.8299	2.28723	1.29977	2.29388	1.6922	1.64617	2.25278	2.74871	1.59504	2.05284	3.61861	1.77271	1.7658	3.47659	4.46051	3.09811	2.52378	2.93768
300.09	1.82796	2.30765	1.30306	2.29662	1.68802	1.62566	2.24905	2.72654	1.61584	2.04632	3.61924	1.76784	1.76763	3.47868	4.44096	3.09696	2.52228	2.92403
302.207	1.8337	2.29178	1.30281	2.29771	1.68217	1.62925	2.25694	2.72705	1.58545	2.04069	3.60386	1.75862	1.7685	3.50142	4.44194	3.10503	2.50965	2.93293
304.33	1.81568	2.27974	1.30353	2.2938	1.67904	1.62317	2.27278	2.68319	1.59455	2.03644	3.59406	1.75432	1.76149	3.47786	4.43321	3.0976	2.51149	2.94677
306.446	1.80656	2.27475	1.30058	2.29326	1.6765	1.61372	2.27159	2.66858	1.59127	2.0298	3.59036	1.75472	1.76868	3.47954	4.43386	3.09493	2.50378	2.91693
308.564	1.82026	2.28677	1.30104	2.2898	1.66967	1.62767	2.25345	2.6653	1.5896	2.0352	3.58431	1.75382	1.77326	3.47154	4.41911	3.0937	2.50704	2.91531
310.682	1.81185	2.27495	1.29798	2.29492	1.664	1.62042	2.25839	2.66612	1.5828	2.03339	3.58584	1.7556	1.76905	3.48966	4.40652	3.08964	2.50115	2.9155
312.8	1.83427	2.29053	1.30728	2.29025	1.66393	1.63116	2.24031	2.6538	1.59408	2.04415	3.59144	1.75268	1.76586	3.48845	4.40788	3.09216	2.49197	2.92285
314.918	1.8201	2.2627	1.30322	2.28369	1.65765	1.62282	2.23876	2.64524	1.58043	2.03574	3.5827	1.7562	1.77403	3.48477	4.39388	3.09182	2.4897	2.91221
317.036	1.82376	2.27271	1.29875	2.29028	1.65471	1.62481	2.24006	2.64492	1.58029	2.03984	3.59032	1.7467	1.7713	3.51608	4.39996	3.09231	2.49807	2.88296
319.154	1.83253	2.2651	1.29659	2.29075	1.64816	1.60898	2.22956	2.64791	1.58032	2.03349	3.57853	1.74588	1.76745	3.5095	4.393	3.08342	2.49061	2.90019
321.27	1.81419	2.26549	1.28987	2.28182	1.64922	1.60221	2.24237	2.62643	1.58121	2.03773	3.57415	1.7464	1.76724	3.4958	4.39907	3.08201	2.49089	2.90837
323.388	1.79997	2.26733	1.2958	2.2806	1.64156	1.60574	2.24615	2.63226	1.58013	2.03098	3.56199	1.73938	1.77028	3.49354	4.41105	3.0883	2.47703	2.90287
325.506	1.79951	2.26359	1.29864	2.28027	1.63378	1.60723	2.22187	2.59985	1.57239	2.01175	3.56578	1.74728	1.76838	3.49357	4.4172	3.0834	2.48306	2.89451
327.624	1.81965	2.25717	1.29557	2.28235	1.63193	1.60757	2.23663	2.59671	1.58655	2.01566	3.56262	1.74776	1.76783	3.49903	4.40187	3.07996	2.4772	2.90233
329.74	1.80113	2.26547	1.29575	2.28845	1.63076	1.61001	2.23472	2.59338	1.57065	2.00955	3.55734	1.74162	1.77345	3.49522	4.41063	3.08823	2.45878	2.91132
331.856	1.80459	2.24975	1.29435	2.2809	1.62012	1.61512	2.21515	2.60724	1.57795	2.00689	3.5478	1.7436	1.77326	3.48994	4.40222	3.08337	2.46004	2.88748
