# Supplementary material for: Poly(ADP-ribose) polymerase 1 searches DNA via a ‘monkey bar’ mechanism
Source: eLife. 2018 Aug 8;7:e37818. doi: 10.7554/eLife.37818 (PMC6135609; doi:10.7554/eLife.37818)
Supplement: Table 2–source data 3. [file elife-37818-table2-data3.xlsx]

## Sheet: W589A_cell
Time	Nucleus 1	Nucleus2	Nucleus3	Nucleus 4	Nucleus 5	Nucleus 6	Nucleus 7	Nucleus 8	Nucleus9	Nucleus 10	Nucleus 11	Nucleus 12	Nucleus 13	Nucleus 14	Nucleus 15	Nucleus 16	Nucleus 17	Nucleus 18	Nucleus 19	Nucleus 20	Nucleus 21	Nucleus 22	Nucleus 23	Nucleus 24	Nucleus 25	Nucleus 26	Nucleus 27	Nucleus 28	Nucleus 29	Nucleus 30
0.0784284	1.0005	0.998909	1.00233	0.992857	0.994866	0.997068	1.00312	0.994009	1.01344	0.998924	0.988581	0.998382	0.990322	1.00081	1.00838	1.00206	1.00838	0.99754	0.999666	1.00231	1.00413	0.999025	1.00109	1.00124	1.00166	0.998551	1.00296	0.99604	1.00437	0.993895
2.22435	1.00193	1.00155	0.99854	0.987363	1.00144	0.999312	0.996854	1.00222	0.992308	1.00176	1.00569	1.00302	1.00255	1.00014	0.993876	0.998407	0.993876	1.0118	0.998331	0.99224	0.996789	1.00729	0.991557	1.00103	1.00083	0.999433	0.994875	1.00409	1.00062	0.999205
4.34827	0.998452	0.996633	1.00385	0.995675	0.998069	0.999899	1.00106	1.00187	1.00428	1.00178	1.01598	1.00067	1.00695	1.00292	0.997278	0.999606	0.997278	0.998238	0.997611	1.00338	0.995215	1.00276	1.00534	1.0002	0.997585	1.00037	1.0013	1.00802	0.996539	1.00683
6.46619	1.00476	1.00166	0.999356	1.00264	1.00018	1.00206	0.997147	1.00054	0.999713	0.999246	0.999466	1.00086	0.986907	0.999448	0.998153	1.00119	0.998153	0.99812	1.00448	1.00434	1.00061	0.998002	1.00038	1.00729	0.997148	1.00424	1.00216	0.996293	0.999578	0.999406
8.58421	0.998305	1.00035	0.997519	1.02589	1.00136	1.0017	1.00151	0.99653	1.0004	0.996499	1.00569	0.997073	1.01327	0.99668	1.00232	0.99873	1.00232	0.994303	0.999911	0.997732	1.00325	0.992927	1.00163	0.990242	1.00277	0.99741	0.998709	0.995551	0.998896	1.00067
10.7041	0.996059	1.00089	0.998403	0.995581	1.00408	0.999961	1.00031	1.00484	0.989855	1.00179	0.984605	0.98155	1.2676	1.64335	0.999849	1.10372	0.999849	1.39656	1.3262	1.75877	1.31029	1.54676	1.66318	1.33205	1.61468	1.04363	1.34406	1.47829	1.12699	1.58881
14.1741	0.952974	1.08645	1.14775	1.35411	1.02912	1.05231	1.31747	1.26841	1.27994	1.18028	1.12015	1.14201	1.48716	2.07717	1.23676	1.22376	1.23676	1.80769	1.53726	2.2459	1.69295	1.89861	2.13244	1.51223	2.10038	1.30768	1.52643	1.78379	1.20279	1.96095
16.294	1.04802	1.14329	1.24999	1.54636	1.10107	1.10141	1.47692	1.52131	1.50583	1.38486	1.21467	1.24526	1.61721	2.38626	1.42159	1.29886	1.42159	2.10242	1.66619	2.55921	1.98711	2.11466	2.47581	1.61298	2.4391	1.51559	1.63222	1.95382	1.23352	2.18479
18.4141	1.10772	1.16971	1.29601	1.64678	1.14835	1.12988	1.56484	1.67884	1.63931	1.50847	1.26452	1.31159	1.70649	2.62844	1.59676	1.35628	1.59676	2.34598	1.75385	2.76882	2.22802	2.25256	2.71356	1.67558	2.69001	1.68306	1.70034	2.05133	1.26299	2.31734
20.532	1.16334	1.17816	1.32361	1.74138	1.1851	1.13808	1.61534	1.8118	1.73772	1.59729	1.29982	1.36083	1.7452	2.82028	1.7197	1.40101	1.7197	2.53451	1.82631	2.92028	2.40371	2.36557	2.88134	1.71333	2.86939	1.81374	1.74269	2.12815	1.28416	2.42664
22.6519	1.19614	1.20101	1.34781	1.77244	1.2118	1.14715	1.65411	1.90334	1.80986	1.67053	1.33113	1.40144	1.80201	2.98734	1.85099	1.43402	1.85099	2.69387	1.87743	3.02328	2.52878	2.43047	3.03583	1.75632	3.01847	1.94292	1.77773	2.16043	1.2956	2.49854
24.7699	1.23243	1.20667	1.36858	1.82011	1.22294	1.15467	1.6824	1.96435	1.86566	1.72734	1.36702	1.43392	1.83113	3.11346	1.92963	1.46543	1.92963	2.84907	1.91409	3.10743	2.63704	2.48875	3.15717	1.76383	3.12801	2.0472	1.8092	2.18477	1.31473	2.55377
26.8878	1.25628	1.2199	1.3767	1.83201	1.24526	1.16257	1.71014	2.04024	1.89666	1.7622	1.39475	1.46146	1.85818	3.20532	2.01774	1.48986	2.01774	2.99417	1.95751	3.14805	2.74276	2.52454	3.2399	1.78781	3.21855	2.14825	1.83746	2.21074	1.3225	2.59538
29.0059	1.29083	1.23479	1.39593	1.87816	1.25326	1.16403	1.72949	2.07243	1.92444	1.79219	1.39799	1.47657	1.86997	3.30489	2.08545	1.50446	2.08545	3.10171	1.97651	3.20804	2.82147	2.55395	3.31211	1.8027	3.29912	2.23615	1.85282	2.22804	1.32744	2.62879
31.1178	1.30954	1.23705	1.39921	1.89229	1.26042	1.1714	1.74425	2.12315	1.98629	1.8226	1.40211	1.50267	1.88385	3.37957	2.15468	1.51785	2.15468	3.2096	2.00565	3.2545	2.85267	2.58364	3.36202	1.80643	3.3557	2.3064	1.86849	2.2336	1.33662	2.64935
33.2297	1.32373	1.24208	1.40532	1.89964	1.2803	1.17611	1.7647	2.15632	1.99465	1.84544	1.42678	1.52389	1.89766	3.44839	2.20278	1.52754	2.20278	3.28212	2.01658	3.28798	2.92085	2.60277	3.42028	1.81528	3.41105	2.39442	1.88202	2.24154	1.34373	2.67199
35.3417	1.35123	1.24618	1.41549	1.92732	1.29643	1.17565	1.77094	2.19156	2.01942	1.86778	1.42564	1.53683	1.89389	3.49574	2.23637	1.54019	2.23637	3.38437	2.03637	3.29458	2.96922	2.61746	3.45469	1.82206	3.44412	2.45512	1.90329	2.25561	1.35174	2.67975
37.4596	1.37109	1.25177	1.42477	1.9381	1.30714	1.18084	1.78723	2.21943	2.03172	1.87954	1.45074	1.5471	1.90484	3.54645	2.27226	1.55081	2.27226	3.48214	2.06027	3.31806	3.00237	2.62206	3.4793	1.82673	3.48545	2.51377	1.91052	2.2507	1.3531	2.6895
39.5755	1.38804	1.25822	1.43035	1.94215	1.29513	1.18069	1.79502	2.23946	2.04634	1.89296	1.45392	1.56406	1.90493	3.59029	2.33448	1.55794	2.33448	3.53022	2.07311	3.33043	3.05199	2.63506	3.51128	1.82157	3.5132	2.56946	1.91745	2.25599	1.3594	2.69482
41.6916	1.40951	1.25862	1.43705	1.94677	1.32057	1.18166	1.7985	2.26678	2.06286	1.90863	1.47159	1.57398	1.89884	3.62181	2.36155	1.56647	2.36155	3.5908	2.08615	3.34298	3.07664	2.63491	3.53344	1.82596	3.53928	2.61477	1.91613	2.25964	1.36484	2.70546
43.8096	1.42297	1.265	1.43976	1.95187	1.31421	1.18491	1.80759	2.28994	2.06284	1.91253	1.47412	1.58127	1.90315	3.64538	2.36329	1.56763	2.36329	3.65312	2.10151	3.35724	3.08611	2.64304	3.53831	1.82416	3.54996	2.67047	1.93498	2.2684	1.37178	2.70061
45.9255	1.42534	1.27254	1.44785	1.96766	1.32547	1.18343	1.80404	2.3026	2.08023	1.91293	1.49103	1.59493	1.90703	3.6637	2.40599	1.57584	2.40599	3.69939	2.1049	3.36158	3.10053	2.64972	3.5708	1.80445	3.55927	2.72026	1.93397	2.26153	1.3809	2.71999
48.0434	1.44177	1.27306	1.45145	1.96612	1.32864	1.18432	1.81552	2.32839	2.08082	1.92467	1.4754	1.6017	1.90275	3.68826	2.37871	1.58728	2.37871	3.76079	2.11996	3.343	3.12625	2.65191	3.56186	1.82413	3.57401	2.75476	1.9387	2.26308	1.37791	2.72047
50.1654	1.46087	1.28129	1.45524	1.95269	1.32157	1.18386	1.82185	2.34743	2.10024	1.92649	1.49384	1.60728	1.88328	3.707	2.39088	1.58903	2.39088	3.80301	2.13173	3.35105	3.14767	2.64119	3.57089	1.8181	3.57994	2.80038	1.94549	2.25558	1.38379	2.71249
52.2814	1.46278	1.28705	1.45482	1.94809	1.32296	1.18429	1.82816	2.35831	2.10391	1.92641	1.50231	1.61846	1.87	3.73307	2.40907	1.59925	2.40907	3.82003	2.14036	3.36322	3.14872	2.6494	3.56867	1.81268	3.58404	2.81987	1.95595	2.25523	1.38167	2.72732
54.3974	1.47735	1.28881	1.45573	1.95861	1.32011	1.18245	1.82284	2.36914	2.09733	1.93417	1.48972	1.62597	1.86981	3.74361	2.41139	1.60159	2.41139	3.87718	2.14558	3.3526	3.15936	2.64155	3.58045	1.80655	3.58199	2.85315	1.9591	2.26397	1.38515	2.72165
56.5153	1.49204	1.29323	1.45844	1.97854	1.33034	1.18303	1.82829	2.3808	2.10785	1.93472	1.48781	1.63189	1.88192	3.75341	2.42916	1.60649	2.42916	3.91421	2.1477	3.35659	3.17071	2.64368	3.58346	1.8002	3.58486	2.88178	1.95851	2.25294	1.39004	2.72457
58.6332	1.49089	1.2931	1.46265	1.96856	1.34028	1.18777	1.83768	2.39174	2.09939	1.93743	1.50841	1.63324	1.84964	3.7565	2.41505	1.61748	2.41505	3.94367	2.16337	3.3737	3.17276	2.64536	3.58625	1.79592	3.58772	2.90401	1.96254	2.25711	1.38721	2.72693
60.7512	1.49863	1.29119	1.46039	1.95892	1.34212	1.19219	1.84056	2.41245	2.10867	1.94113	1.5064	1.63557	1.85202	3.77704	2.42206	1.61838	2.42206	3.96436	2.16104	3.35353	3.16467	2.63496	3.58979	1.79626	3.58294	2.92964	1.96534	2.2551	1.39213	2.72872
62.8672	1.51024	1.29482	1.45969	1.95957	1.32777	1.1861	1.8381	2.41923	2.11186	1.9417	1.48477	1.63776	1.83991	3.77978	2.42161	1.62651	2.42161	4.01976	2.16442	3.35764	3.178	2.63721	3.58132	1.79851	3.58884	2.95015	1.96414	2.26281	1.39973	2.73674
64.9851	1.50844	1.30488	1.46776	1.97213	1.34285	1.18812	1.84428	2.44004	2.11395	1.94328	1.49657	1.64271	1.83551	3.78904	2.41922	1.62774	2.41922	4.03484	2.18272	3.34017	3.19255	2.62656	3.595	1.77993	3.5837	2.97346	1.96297	2.25749	1.39954	2.72872
67.103	1.5205	1.30272	1.46879	1.95873	1.34174	1.18972	1.84072	2.44354	2.1061	1.94063	1.51578	1.65169	1.81477	3.79098	2.45293	1.64373	2.45293	4.05742	2.19013	3.35674	3.19338	2.62283	3.57416	1.77596	3.57991	2.99152	1.96706	2.25765	1.39771	2.72314
69.225	1.52472	1.30779	1.47118	1.97509	1.32656	1.19189	1.84055	2.45901	2.10706	1.94099	1.50337	1.65007	1.82287	3.80019	2.42194	1.64443	2.42194	4.05844	2.18928	3.343	3.19276	2.61504	3.56804	1.76265	3.57615	3.01124	1.97128	2.25941	1.40212	2.72687
71.3409	1.53438	1.30714	1.47037	1.94904	1.33702	1.18683	1.842	2.4628	2.10263	1.93952	1.50262	1.65603	1.80726	3.80479	2.41639	1.64886	2.41639	4.09112	2.20404	3.3404	3.20099	2.62353	3.5825	1.76078	3.56546	3.02793	1.9684	2.26104	1.40669	2.72482
73.459	1.53685	1.30777	1.47656	1.97152	1.34547	1.19248	1.84649	2.46659	2.11367	1.93328	1.51195	1.66121	1.80746	3.80912	2.40202	1.64973	2.40202	4.1245	2.20673	3.34269	3.20064	2.62172	3.57949	1.76486	3.56143	3.04372	1.96447	2.26317	1.40611	2.72672
75.5769	1.5417	1.30339	1.47441	1.96184	1.32908	1.19184	1.84423	2.47969	2.11948	1.93516	1.51858	1.65475	1.79552	3.8092	2.44427	1.65298	2.44427	4.13086	2.21311	3.33424	3.20586	2.6104	3.564	1.75529	3.55952	3.06364	1.96241	2.26062	1.4108	2.73609
77.6949	1.5536	1.31105	1.47271	1.95856	1.34834	1.18881	1.83961	2.48303	2.10872	1.93033	1.51414	1.65815	1.77493	3.82183	2.44216	1.65495	2.44216	4.14533	2.21778	3.31725	3.21567	2.60562	3.56008	1.75799	3.54386	3.07897	1.97649	2.26691	1.41058	2.73788
79.8128	1.55297	1.31184	1.47556	1.96502	1.35803	1.18875	1.83637	2.49683	2.09572	1.9307	1.48342	1.66135	1.77986	3.82109	2.43419	1.6592	2.43419	4.17484	2.22553	3.31365	3.20056	2.60529	3.55563	1.74247	3.54672	3.08987	1.96479	2.26002	1.40995	2.73987
81.9287	1.55528	1.31275	1.48223	1.96406	1.34988	1.18765	1.84318	2.47757	2.09659	1.93684	1.52117	1.66145	1.778	3.81147	2.40177	1.65892	2.40177	4.20325	2.24306	3.31402	3.23497	2.59883	3.54874	1.73753	3.5335	3.09421	1.96458	2.25379	1.40783	2.7349
84.0447	1.56833	1.31381	1.48115	1.96631	1.34368	1.18953	1.83875	2.50513	2.09497	1.93338	1.50564	1.66366	1.77177	3.81086	2.40794	1.66227	2.40794	4.20055	2.22328	3.31132	3.20851	2.59711	3.53409	1.74218	3.51436	3.11232	1.959	2.25839	1.4105	2.73522
86.1607	1.56553	1.31445	1.48241	1.95995	1.32988	1.1853	1.83928	2.51906	2.09404	1.93036	1.48039	1.6689	1.77693	3.80523	2.41587	1.65571	2.41587	4.22286	2.23046	3.29348	3.20864	2.59326	3.51696	1.73632	3.51344	3.12448	1.96308	2.25554	1.41725	2.73127
88.2827	1.56628	1.31633	1.47746	1.95712	1.33801	1.18927	1.84694	2.51441	2.09046	1.93097	1.47655	1.67463	1.76946	3.80923	2.44542	1.6603	2.44542	4.23062	2.23836	3.29959	3.20886	2.59005	3.51948	1.73081	3.50668	3.12942	1.96424	2.25727	1.40923	2.72943
90.4006	1.56058	1.31798	1.48374	1.95995	1.34517	1.18905	1.85003	2.5131	2.07087	1.9241	1.49601	1.67301	1.74076	3.82015	2.40046	1.66007	2.40046	4.2557	2.24846	3.27856	3.22126	2.58498	3.49513	1.7139	3.49504	3.13432	1.96558	2.25441	1.40748	2.7297
92.5165	1.57386	1.31049	1.47706	1.96398	1.33093	1.18235	1.84606	2.51612	2.08192	1.91453	1.47987	1.67207	1.74425	3.8113	2.41851	1.65804	2.41851	4.25519	2.24747	3.25906	3.21489	2.58144	3.4877	1.72887	3.48441	3.13889	1.968	2.24172	1.41295	2.72761
94.6345	1.57511	1.31962	1.48074	1.96772	1.3324	1.19038	1.84921	2.52263	2.07123	1.91968	1.48631	1.67653	1.73924	3.80818	2.392	1.66068	2.392	4.26548	2.25735	3.25948	3.22249	2.57189	3.48017	1.71472	3.47962	3.15393	1.96247	2.24973	1.41384	2.73572
96.7545	1.5797	1.31677	1.47897	1.95715	1.325	1.18346	1.8452	2.52926	2.0742	1.91243	1.4907	1.67833	1.71079	3.79728	2.38619	1.66389	2.38619	4.27865	2.26793	3.2551	3.22452	2.56733	3.47923	1.70701	3.46843	3.16158	1.96735	2.25075	1.41217	2.72703
98.8704	1.57395	1.31078	1.48265	1.94415	1.32648	1.18233	1.84917	2.53378	2.05687	1.91048	1.48531	1.68072	1.70712	3.80273	2.37633	1.66097	2.37633	4.29198	2.26939	3.2568	3.22059	2.56706	3.45778	1.69609	3.45729	3.1619	1.9598	2.24289	1.41151	2.73494
100.988	1.57838	1.32125	1.48077	1.96768	1.34017	1.1839	1.84661	2.53365	2.07506	1.90509	1.47418	1.68527	1.71558	3.81428	2.3634	1.66999	2.3634	4.30705	2.27676	3.24187	3.23392	2.56315	3.47117	1.71223	3.44732	3.15421	1.95916	2.24357	1.41503	2.72366
103.106	1.57957	1.3224	1.481	1.96192	1.3465	1.1839	1.84945	2.53152	2.05422	1.90604	1.45642	1.68756	1.70672	3.80531	2.35128	1.66924	2.35128	4.30934	2.26788	3.22089	3.24187	2.54782	3.43492	1.69913	3.42834	3.17682	1.96071	2.24357	1.40907	2.72182
105.224	1.58424	1.32684	1.48023	1.95814	1.33808	1.18188	1.84517	2.54246	2.05602	1.90602	1.48194	1.68865	1.69181	3.79731	2.36909	1.67063	2.36909	4.30752	2.2754	3.19894	3.23818	2.54624	3.43964	1.69949	3.42254	3.1735	1.94965	2.24294	1.41082	2.71443
107.342	1.57634	1.31984	1.48818	1.95595	1.34255	1.1806	1.84713	2.53388	2.04568	1.90124	1.48905	1.68646	1.68952	3.79137	2.34563	1.6701	2.34563	4.30892	2.27063	3.21001	3.22884	2.53314	3.4441	1.69636	3.41433	3.17149	1.94817	2.23201	1.40978	2.71971
109.464	1.57723	1.31766	1.48472	1.93694	1.34121	1.17653	1.84049	2.54372	2.04406	1.89448	1.46253	1.68744	1.68488	3.79367	2.3839	1.67455	2.3839	4.31462	2.27674	3.19381	3.24162	2.54011	3.43187	1.68915	3.39794	3.18589	1.951	2.24484	1.41051	2.71444
111.58	1.5784	1.31992	1.48366	1.94622	1.34031	1.17429	1.8399	2.53243	2.03411	1.89447	1.46247	1.68387	1.66615	3.7791	2.37756	1.67515	2.37756	4.33244	2.28474	3.17945	3.2343	2.52971	3.41206	1.68036	3.39345	3.18164	1.95621	2.24177	1.40953	2.70769
113.696	1.58026	1.31973	1.48849	1.93152	1.34072	1.17622	1.83487	2.54432	2.02729	1.89081	1.46432	1.68578	1.66684	3.78648	2.37749	1.67409	2.37749	4.35001	2.26929	3.15225	3.2274	2.53698	3.42321	1.67238	3.40366	3.17788	1.95577	2.23286	1.41578	2.69527
115.812	1.58019	1.32049	1.48462	1.94357	1.34448	1.17178	1.8396	2.53175	2.01248	1.88483	1.46375	1.68644	1.66527	3.77428	2.35166	1.67641	2.35166	4.34212	2.27015	3.13229	3.23491	2.51904	3.40482	1.66418	3.38898	3.18645	1.95675	2.22803	1.41107	2.70315
117.93	1.57647	1.32194	1.4917	1.93865	1.32189	1.16857	1.83415	2.54707	2.01056	1.88481	1.45133	1.68235	1.66586	3.78352	2.32971	1.67575	2.32971	4.353	2.26933	3.11803	3.24127	2.51924	3.3927	1.66631	3.39179	3.18606	1.94804	2.22497	1.41273	2.70353
120.048	1.57669	1.3191	1.49139	1.9403	1.32927	1.16748	1.83781	2.54085	2.01432	1.88793	1.45997	1.68585	1.65819	3.7716	2.33426	1.68046	2.33426	4.35613	2.28122	3.10505	3.22713	2.518	3.37954	1.66009	3.39214	3.19046	1.95023	2.23613	1.40809	2.69914
122.164	1.57715	1.31914	1.48877	1.95789	1.33314	1.16688	1.83466	2.54227	2.01433	1.87165	1.46293	1.68171	1.65455	3.76323	2.34005	1.67674	2.34005	4.3564	2.28577	3.0865	3.219	2.51332	3.37493	1.65902	3.38089	3.1915	1.94282	2.22666	1.40936	2.70101
124.282	1.57531	1.3116	1.49229	1.93387	1.32457	1.16177	1.82751	2.54368	2.00308	1.87315	1.45472	1.68365	1.64017	3.76132	2.32308	1.67669	2.32308	4.36251	2.28641	3.05329	3.23309	2.52504	3.36067	1.65671	3.37924	3.19086	1.93727	2.22705	1.40608	2.69569
126.402	1.5816	1.31383	1.48854	1.92529	1.32922	1.16801	1.82779	2.54828	1.99877	1.87018	1.45268	1.68573	1.63004	3.75966	2.29029	1.68293	2.29029	4.36147	2.28952	3.05441	3.23194	2.50239	3.35223	1.64641	3.36751	3.19165	1.94375	2.22451	1.4104	2.69125
128.524	1.57456	1.32131	1.49352	1.93597	1.33321	1.16417	1.82658	2.55397	1.99801	1.86236	1.44346	1.68122	1.63463	3.74746	2.32666	1.67924	2.32666	4.36029	2.28318	3.03076	3.21946	2.48818	3.34679	1.64911	3.35888	3.18619	1.93515	2.22541	1.40899	2.68636
130.642	1.58635	1.32161	1.4939	1.92718	1.33191	1.16097	1.82008	2.53296	1.98764	1.86005	1.44406	1.68782	1.63067	3.75147	2.33431	1.67821	2.33431	4.36697	2.28654	3.01374	3.21943	2.49593	3.33857	1.63996	3.34448	3.18926	1.93556	2.22894	1.40958	2.68625
132.758	1.58053	1.3091	1.49676	1.93047	1.33129	1.16179	1.82063	2.54801	1.99081	1.86025	1.42564	1.68634	1.60658	3.74514	2.3404	1.67715	2.3404	4.36282	2.28057	2.99685	3.22344	2.48889	3.32022	1.64505	3.32472	3.18081	1.93783	2.21944	1.40649	2.68814
134.876	1.57941	1.31369	1.48906	1.92154	1.31945	1.16317	1.82458	2.54987	1.98312	1.8556	1.42624	1.68175	1.61202	3.73745	2.28038	1.67928	2.28038	4.37222	2.28751	2.97997	3.21896	2.48126	3.32234	1.63464	3.32526	3.18543	1.93901	2.22512	1.41096	2.68563
136.994	1.5844	1.31578	1.49186	1.91115	1.32126	1.16131	1.81902	2.54658	1.9695	1.8505	1.43521	1.67532	1.60231	3.73909	2.31614	1.67495	2.31614	4.37096	2.28933	2.96339	3.20497	2.47972	3.31246	1.63806	3.3101	3.18212	1.92562	2.21472	1.40746	2.68247
139.112	1.59028	1.30936	1.48689	1.93288	1.32436	1.16005	1.81622	2.54558	1.95881	1.84203	1.42926	1.67672	1.61046	3.73141	2.27387	1.67205	2.27387	4.37154	2.2801	2.93808	3.21146	2.4827	3.2977	1.62481	3.2968	3.19215	1.93981	2.22203	1.40913	2.68045
141.232	1.58974	1.3122	1.4906	1.91597	1.33096	1.15926	1.81759	2.53409	1.96123	1.84626	1.43349	1.67704	1.60273	3.72587	2.31454	1.67055	2.31454	4.36026	2.27993	2.95483	3.20485	2.47045	3.28189	1.6109	3.28361	3.18908	1.93433	2.22237	1.40824	2.67588
143.348	1.59186	1.31351	1.48768	1.92992	1.32721	1.16486	1.82908	2.54584	1.96863	1.83713	1.41469	1.67495	1.60946	3.73264	2.27344	1.67303	2.27344	4.36514	2.27878	2.93329	3.2025	2.46304	3.27907	1.61629	3.26615	3.18638	1.92671	2.20225	1.40557	2.67214
145.463	1.5937	1.3145	1.4844	1.92824	1.33124	1.16297	1.81615	2.5416	1.93669	1.83559	1.4167	1.67311	1.60702	3.71808	2.24988	1.67349	2.24988	4.36869	2.28697	2.92885	3.20973	2.45931	3.26496	1.60461	3.25776	3.18941	1.92192	2.20066	1.40777	2.66669
147.582	1.58115	1.30885	1.49032	1.93078	1.32074	1.15647	1.82032	2.53981	1.94377	1.83788	1.42041	1.67855	1.6006	3.72428	2.27943	1.67051	2.27943	4.38178	2.2861	2.93408	3.20264	2.46009	3.24985	1.6109	3.2348	3.18175	1.9209	2.20494	1.40658	2.66346
149.699	1.59611	1.31248	1.49055	1.91581	1.31308	1.15421	1.81567	2.53067	1.93914	1.8314	1.43291	1.67699	1.58983	3.72169	2.26776	1.66731	2.26776	4.3751	2.28327	2.91861	3.19746	2.45649	3.22585	1.61302	3.22306	3.18473	1.92438	2.20422	1.40821	2.66385
151.815	1.58582	1.30559	1.48156	1.89952	1.32406	1.16048	1.81218	2.53621	1.93662	1.82993	1.43162	1.6759	1.58611	3.70553	2.2481	1.66722	2.2481	4.37119	2.28813	2.88872	3.20639	2.45278	3.21299	1.60754	3.21129	3.17687	1.92453	2.21117	1.40225	2.65236
153.937	1.58385	1.31305	1.48722	1.92062	1.32342	1.15633	1.81896	2.52799	1.92553	1.8285	1.40618	1.67414	1.58786	3.70833	2.24172	1.66867	2.24172	4.37827	2.27556	2.87866	3.20403	2.43952	3.20604	1.59745	3.19544	3.17888	1.91511	2.20008	1.40642	2.65054
156.055	1.57874	1.31135	1.49051	1.90247	1.30541	1.15423	1.81121	2.54731	1.91434	1.82994	1.38749	1.67544	1.57277	3.69447	2.25754	1.66574	2.25754	4.37925	2.2735	2.88583	3.20016	2.44851	3.19394	1.59274	3.19398	3.17815	1.91728	2.20046	1.41164	2.64345
158.175	1.58222	1.31321	1.49412	1.91684	1.32255	1.15437	1.81594	2.52621	1.90372	1.82273	1.40288	1.67183	1.56977	3.68397	2.23863	1.66289	2.23863	4.36939	2.27714	2.8655	3.19069	2.43724	3.19368	1.58539	3.17894	3.17319	1.91422	2.20136	1.41073	2.65362
160.291	1.58874	1.30776	1.48653	1.90397	1.3024	1.16061	1.8059	2.52385	1.89525	1.81883	1.39543	1.66923	1.57325	3.676	2.2024	1.66336	2.2024	4.37112	2.27582	2.85529	3.18516	2.43501	3.19364	1.59655	3.16027	3.17438	1.90233	2.19876	1.40817	2.6421
162.409	1.58366	1.30697	1.49143	1.89253	1.30381	1.15397	1.81	2.53196	1.8922	1.8125	1.36777	1.67305	1.56949	3.66529	2.2272	1.66477	2.2272	4.3654	2.27421	2.81379	3.18204	2.42694	3.19615	1.57487	3.15562	3.16762	1.90682	2.19538	1.40666	2.6471
164.527	1.58171	1.30597	1.49282	1.90495	1.3002	1.15553	1.81198	2.53422	1.88666	1.81637	1.39015	1.66884	1.56171	3.66547	2.20088	1.67058	2.20088	4.35652	2.28477	2.82073	3.18558	2.43231	3.18034	1.58098	3.14569	3.16968	1.90202	2.19121	1.40736	2.64555
166.645	1.57603	1.31259	1.48905	1.90448	1.32109	1.15584	1.80716	2.52568	1.86985	1.81318	1.37833	1.67144	1.55566	3.66291	2.17175	1.669	2.17175	4.36401	2.27317	2.80555	3.19044	2.41747	3.16774	1.57404	3.13632	3.16383	1.89603	2.19706	1.40841	2.63688
168.763	1.57872	1.31134	1.48842	1.91383	1.31162	1.15118	1.80655	2.53261	1.88885	1.81012	1.38953	1.67351	1.56509	3.65373	2.22274	1.66728	2.22274	4.3618	2.25934	2.79142	3.16733	2.40988	3.17044	1.57783	3.12881	3.15633	1.89858	2.19277	1.41115	2.62562
170.881	1.574	1.30354	1.48896	1.92517	1.30837	1.15305	1.80361	2.52201	1.88015	1.80668	1.38207	1.67092	1.55836	3.65652	2.2033	1.674	2.2033	4.3726	2.26864	2.7908	3.17196	2.40137	3.14929	1.56549	3.11415	3.15306	1.89648	2.18598	1.40569	2.6178
173.001	1.57019	1.31349	1.48859	1.91664	1.3043	1.15037	1.80617	2.52124	1.8648	1.80514	1.39341	1.67124	1.54327	3.65159	2.18309	1.66906	2.18309	4.36766	2.26195	2.76963	3.16691	2.39226	3.14516	1.5688	3.10475	3.14897	1.88726	2.1817	1.40914	2.62367
175.117	1.57138	1.30804	1.48758	1.89488	1.2958	1.15397	1.80137	2.50861	1.87442	1.80016	1.37996	1.67359	1.56422	3.65708	2.16699	1.67166	2.16699	4.36233	2.25755	2.78286	3.1595	2.39042	3.13102	1.56048	3.09033	3.14788	1.88236	2.182	1.40864	2.61767
177.235	1.57442	1.30329	1.48513	1.90112	1.30858	1.15088	1.80124	2.51409	1.85712	1.80022	1.39714	1.67674	1.54768	3.64059	2.14726	1.67182	2.14726	4.34422	2.26414	2.75651	3.14347	2.39961	3.11841	1.56599	3.08601	3.14154	1.88138	2.17305	1.40751	2.60701
179.353	1.5722	1.30737	1.48593	1.90951	1.31043	1.1549	1.80061	2.50832	1.85778	1.79366	1.37682	1.67271	1.55169	3.63454	2.16173	1.67845	2.16173	4.34319	2.2599	2.73789	3.14442	2.38306	3.10269	1.5597	3.07516	3.14057	1.8774	2.1793	1.40414	2.60438
181.471	1.56824	1.30826	1.48857	1.8653	1.30279	1.14887	1.80033	2.51606	1.86167	1.79476	1.38228	1.67535	1.54339	3.61957	2.16861	1.67629	2.16861	4.35188	2.2568	2.73927	3.15756	2.37439	3.09267	1.55169	3.07718	3.1357	1.87276	2.16775	1.4046	2.60524
183.597	1.56337	1.30247	1.48469	1.88558	1.32384	1.15073	1.80112	2.50465	1.84339	1.79262	1.35858	1.67696	1.54318	3.61996	2.19482	1.67912	2.19482	4.35081	2.25876	2.7472	3.15762	2.37766	3.08327	1.54328	3.07058	3.1418	1.86801	2.17292	1.40152	2.60576
185.715	1.56756	1.30456	1.48637	1.89815	1.31636	1.15454	1.79749	2.50906	1.83958	1.7868	1.37153	1.68296	1.54108	3.61388	2.15845	1.6841	2.15845	4.34788	2.26186	2.72997	3.1545	2.36473	3.07231	1.54221	3.05134	3.1306	1.86942	2.16703	1.40439	2.60489
187.831	1.56429	1.29826	1.49111	1.88827	1.29727	1.15246	1.79709	2.51729	1.83705	1.78074	1.36053	1.68118	1.52499	3.61216	2.16878	1.68209	2.16878	4.3311	2.25912	2.73385	3.14887	2.37184	3.07526	1.53371	3.03934	3.13032	1.86598	2.16843	1.40579	2.60323
189.953	1.56024	1.30224	1.48654	1.894	1.29631	1.14753	1.8005	2.50824	1.82632	1.78215	1.34746	1.68115	1.52253	3.60721	2.16902	1.68305	2.16902	4.33823	2.25816	2.71364	3.1459	2.36681	3.05739	1.52896	3.02162	3.12305	1.85936	2.16327	1.39946	2.58563
192.071	1.56524	1.29927	1.48646	1.89233	1.30421	1.14549	1.80259	2.5059	1.82853	1.77881	1.35285	1.68105	1.53475	3.60199	2.11835	1.67643	2.11835
194.189	1.56363	1.2958	1.48723	1.86352	1.31067	1.15188	1.79865	2.49866	1.81741	1.77175	1.3691	1.67927	1.52566	3.59778	2.12543	1.68152	2.12543
196.307	1.56361	1.29595	1.4903	1.88183	1.29547	1.14993	1.79161	2.49205	1.82194	1.77145	1.35184	1.67208	1.51834	3.58731	2.11356	1.6776	2.11356
198.424	1.55928	1.29779	1.48513	1.86084	1.29156	1.14794	1.79812	2.49908	1.79946	1.76546	1.33838	1.67061	1.51711	3.58415	2.13638	1.68041	2.13638
200.544	1.56627	1.29585	1.48908	1.8821	1.29767	1.14942	1.79122	2.47829	1.79498	1.77156	1.34045	1.67464	1.52701	3.57528	2.09778	1.67362	2.09778
202.66	1.56638	1.29505	1.48673	1.8808	1.30404	1.14942	1.78422	2.49521	1.80857	1.76925	1.33377	1.67176	1.5345	3.58713	2.10592	1.67741	2.10592
204.778	1.56468	1.29557	1.48823	1.86334	1.29666	1.14977	1.78859	2.48209	1.79125	1.76088	1.3466	1.67082	1.51803	3.56793	2.07181	1.66992	2.07181
206.896	1.57327	1.29695	1.48297	1.86959	1.30135	1.15143	1.78795	2.48074	1.77995	1.76075	1.33193	1.66578	1.51429	3.5669	2.09772	1.67061	2.09772
209.018	1.56512	1.29421	1.48341	1.86962	1.30137	1.15133	1.78935	2.48031	1.7672	1.7589	1.30781	1.66973	1.51368	3.56049	2.11332	1.65997	2.11332
211.136	1.56548	1.2909	1.48324	1.85258	1.29048	1.14796	1.78572	2.47275	1.77697	1.75343	1.32775	1.67051	1.50601	3.56359	2.08327	1.6639	2.08327
213.258	1.5661	1.29367	1.47803	1.86962	1.30231	1.14881	1.78561	2.47534	1.75789	1.75814	1.32303	1.66788	1.51199	3.54515	2.08016	1.6612	2.08016
215.382	1.56298	1.28911	1.48159	1.86058	1.30575	1.14527	1.78053	2.47788	1.76961	1.7587	1.32003	1.66773	1.50701	3.54677	2.0842	1.66045	2.0842
217.498	1.56798	1.29189	1.48261	1.86234	1.28613	1.15152	1.78389	2.47426	1.76295	1.75446	1.31878	1.66537	1.52724	3.53265	2.06308	1.6591	2.06308
219.616	1.5696	1.29005	1.48308	1.86789	1.28834	1.14789	1.78243	2.45263	1.76337	1.73954	1.29277	1.66383	1.50556	3.52911	2.07863	1.65925	2.07863
221.732	1.56694	1.2841	1.48043	1.8494	1.28677	1.1439	1.78362	2.45688	1.77727	1.74276	1.34417	1.65884	1.50412	3.52116	2.07864	1.65777	2.07864
223.85	1.56743	1.29136	1.48451	1.85836	1.29582	1.14458	1.77601	2.46227	1.77507	1.74036	1.29179	1.65504	1.50041	3.49951	2.0396	1.65231	2.0396
225.968	1.56769	1.29066	1.47973	1.86441	1.28934	1.14921	1.77721	2.45321	1.75273	1.74244	1.31399	1.65603	1.5028	3.50929	2.02301	1.65375	2.02301
228.086	1.56946	1.28497	1.48071	1.86562	1.28707	1.14759	1.77409	2.4428	1.75061	1.74152	1.31288	1.65414	1.48026	3.50317	1.99558	1.65589	1.99558
230.202	1.57234	1.2846	1.48033	1.85934	1.28391	1.14421	1.77452	2.45513	1.75814	1.73512	1.30822	1.64944	1.49533	3.49827	2.03648	1.65852	2.03648
232.318	1.55145	1.28348	1.48133	1.86692	1.28277	1.14557	1.77962	2.44512	1.74204	1.72795	1.29748	1.65151	1.49869	3.49693	2.02568	1.65525	2.02568
234.442	1.55782	1.28694	1.48448	1.86394	1.28552	1.15062	1.77602	2.44826	1.7386	1.73289	1.29175	1.64877	1.47898	3.47384	1.98519	1.65676	1.98519
236.56	1.55707	1.27667	1.48348	1.86293	1.27775	1.15208	1.77735	2.4418	1.73124	1.72583	1.29383	1.64856	1.48469	3.47954	1.99234	1.65569	1.99234
238.678	1.55561	1.275	1.47893	1.84417	1.28917	1.14744	1.76691	2.4369	1.73378	1.72273	1.31378	1.64363	1.49112	3.46469	2.03978	1.6541	2.03978
240.796	1.55693	1.28263	1.48454	1.85	1.28531	1.14477	1.77251	2.44476	1.73233	1.73076	1.29242	1.64795	1.47724	3.46167	2.02729	1.65409	2.02729
242.916	1.55408	1.28278	1.48193	1.83879	1.29505	1.1466	1.77027	2.43078	1.71796	1.72082	1.27791	1.65233	1.47307	3.45769	2.02591	1.6517	2.02591
245.032	1.55188	1.27921	1.48202	1.85668	1.27127	1.13976	1.75849	2.42293	1.72505	1.72067	1.31255	1.65249	1.47536	3.45582	2.01122	1.65253	2.01122
247.15	1.55092	1.27245	1.47974	1.86031	1.27838	1.14431	1.76029	2.41966	1.72708	1.71617	1.29261	1.64957	1.48026	3.44082	2.01112	1.64483	2.01112
249.268	1.54382	1.27644	1.48035	1.84568	1.2872	1.1433	1.7652	2.41484	1.72364	1.71702	1.29107	1.64989	1.4673	3.43539	2.00672	1.64158	2.00672
251.385	1.54442	1.2792	1.47262	1.86211	1.27765	1.15061	1.76197	2.40684	1.70942	1.71478	1.28878	1.65359	1.48908	3.43078	2.02233	1.64411	2.02233
253.503	1.5408	1.27634	1.47596	1.85415	1.28516	1.15371	1.76388	2.4272	1.71275	1.71438	1.30413	1.65043	1.46122	3.42558	1.97612	1.64154	1.97612
255.621	1.54365	1.27626	1.47614	1.84675	1.27455	1.14523	1.75784	2.41463	1.70314	1.71352	1.30141	1.64475	1.46928	3.41898	1.9835	1.64987	1.9835
257.739	1.53604	1.2784	1.47848	1.84882	1.27827	1.14585	1.75952	2.40313	1.70381	1.70865	1.25553	1.64298	1.48241	3.41581	1.98332	1.65301	1.98332
259.855	1.54182	1.27407	1.47718	1.8522	1.28407	1.14388	1.75808	2.41368	1.69717	1.70382	1.28353	1.64476	1.4684	3.40593	1.98258	1.65294	1.98258
261.971	1.55264	1.27581	1.47945	1.84651	1.2762	1.14327	1.76828	2.40548	1.70373	1.70412	1.27212	1.64019	1.46626	3.39987	1.91549	1.65122	1.91549
264.089	1.54183	1.27307	1.48173	1.84578	1.28891	1.14778	1.7583	2.4082	1.69633	1.70828	1.30701	1.64302	1.45287	3.3919	1.98597	1.65728	1.98597
266.207	1.54536	1.27572	1.48105	1.8463	1.28399	1.14004	1.75075	2.40042	1.69699	1.69802	1.30224	1.6442	1.45116	3.3792	1.96298	1.64934	1.96298
268.325	1.54319	1.2737	1.47614	1.84502	1.27426	1.14542	1.75722	2.40298	1.68729	1.70261	1.28611	1.63866	1.45319	3.37869	1.94433	1.65382	1.94433
270.443	1.54237	1.2742	1.47399	1.85401	1.2808	1.1449	1.75535	2.39711	1.68927	1.70286	1.27753	1.64043	1.46083	3.35772	1.94371	1.66086	1.94371
272.559	1.5467	1.26833	1.48037	1.8342	1.27509	1.14441	1.75508	2.39719	1.67311	1.69945	1.27188	1.63916	1.46097	3.36957	1.92787	1.6579	1.92787
274.679	1.55203	1.27434	1.47495	1.82351	1.26858	1.14142	1.75175	2.39411	1.67404	1.69744	1.2626	1.63661	1.44679	3.37145	1.95336	1.65373	1.95336
276.795	1.54459	1.27134	1.47341	1.84201	1.2704	1.13817	1.75573	2.38425	1.66809	1.691	1.2799	1.63931	1.46318	3.3575	1.89756	1.65053	1.89756
278.913	1.55126	1.26817	1.47367	1.82396	1.28096	1.14046	1.74807	2.38577	1.67477	1.69233	1.26735	1.64096	1.46179	3.35843	1.9101	1.64574	1.9101
281.029	1.543	1.26503	1.47056	1.83785	1.26855	1.14503	1.75057	2.3828	1.67255	1.69394	1.26377	1.63365	1.45887	3.34613	1.90965	1.6451	1.90965
283.147	1.54548	1.26166	1.46948	1.82522	1.27566	1.14142	1.74813	2.37552	1.67829	1.69987	1.26983	1.62809	1.44173	3.35825	1.91276	1.64089	1.91276
285.265	1.54535	1.26459	1.48056	1.82591	1.27729	1.14558	1.74903	2.36946	1.66569	1.69015	1.27901	1.62969	1.43319	3.34442	1.90074	1.64208	1.90074
287.383	1.54249	1.2636	1.4783	1.84242	1.27476	1.14234	1.7518	2.36981	1.67216	1.68757	1.2764	1.63356	1.4306	3.34629	1.90943	1.63794	1.90943
289.503	1.54745	1.2613	1.47781	1.81733	1.26739	1.14012	1.74205	2.3611	1.66013	1.68361	1.27658	1.62645	1.43409	3.33617	1.87602	1.63323	1.87602
291.619	1.53863	1.26218	1.47833	1.81855	1.26408	1.14161	1.74729	2.36386	1.65931	1.68338	1.26636	1.61839	1.43075	3.32626	1.86509	1.63253	1.86509
293.737	1.54365	1.26088	1.47562	1.81401	1.26206	1.14158	1.7447	2.36171	1.65627	1.68417	1.25553	1.61536	1.43451	3.32737	1.89823	1.62798	1.89823
295.855	1.54265	1.26379	1.48068	1.8235	1.26632	1.1357	1.74718	2.36387	1.65823	1.68933	1.2542	1.61999	1.45553	3.3248	1.89762	1.62927	1.89762
297.973	1.54022	1.25714	1.47619	1.84065	1.27302	1.14024	1.74209	2.35643	1.64405	1.68205	1.23594	1.62361	1.4293	3.30411	1.90468	1.62919	1.90468
300.09	1.54573	1.25116	1.47351	1.83195	1.26826	1.13949	1.74663	2.35204	1.62971	1.67331	1.25052	1.62132	1.42659	3.29764	1.86757	1.62777	1.86757
302.207	1.5376	1.25087	1.47582	1.80838	1.26633	1.1408	1.74103	2.35501	1.63794	1.67169	1.23845	1.62213	1.4493	3.29664	1.87329	1.62376	1.87329
304.33	1.53218	1.25157	1.47308	1.83039	1.25257	1.13794	1.73659	2.34387	1.64291	1.67895	1.24755	1.61963	1.44825	3.28231	1.89171	1.62428	1.89171
306.446	1.53682	1.24833	1.47373	1.8151	1.26948	1.14388	1.73633	2.34587	1.63404	1.66533	1.24299	1.61917	1.43348	3.27397	1.86248	1.62051	1.86248
308.564	1.53344	1.25295	1.47167	1.82799	1.26548	1.13426	1.73858	2.34576	1.62783	1.67352	1.24288	1.61586	1.41236	3.27462	1.86521	1.61987	1.86521
310.682	1.54512	1.25221	1.47008	1.82368	1.26514	1.13645	1.73652	2.33891	1.63994	1.66491	1.25993	1.61704	1.41814	3.26632	1.85134	1.61526	1.85134
312.8	1.5371	1.24995	1.47368	1.81909	1.27879	1.13004	1.73767	2.33712	1.63606	1.66509	1.26331	1.61473	1.42055	3.25463	1.86021	1.61083	1.86021
314.918	1.54117	1.24372	1.47157	1.82544	1.26873	1.13299	1.73179	2.3443	1.63234	1.671	1.25323	1.61567	1.4314	3.24333	1.83597	1.61422	1.83597
317.036	1.53455	1.24545	1.46508	1.82329	1.26256	1.12844	1.73598	2.33964	1.62173	1.6664	1.2768	1.61887	1.42563	3.24286	1.86071	1.60648	1.86071
319.154	1.53522	1.25024	1.46716	1.80567	1.26156	1.13246	1.73469	2.33616	1.61418	1.6696	1.26857	1.6159	1.4347	3.23886	1.84546	1.60433	1.84546
321.27	1.53484	1.24712	1.47304	1.81585	1.25487	1.1335	1.72928	2.31721	1.61041	1.66143	1.24638	1.61555	1.43392	3.22786	1.80972	1.60425	1.80972
323.388	1.53524	1.25238	1.47199	1.80913	1.2682	1.12616	1.72574	2.33477	1.60879	1.66128	1.24692	1.60826	1.39805	3.22249	1.84312	1.60681	1.84312
325.506	1.53574	1.25033	1.47179	1.81578	1.25435	1.12604	1.73098	2.31792	1.60974	1.65913	1.24459	1.6082	1.42769	3.21384	1.82638	1.60255	1.82638
327.624	1.53301	1.25124	1.47015	1.80134	1.25597	1.13159	1.72389	2.31681	1.60423	1.66161	1.2535	1.60242	1.4006	3.20889	1.83778	1.60664	1.83778
329.74	1.53243	1.2505	1.46702	1.79228	1.25768	1.12637	1.71949	2.31137	1.60805	1.65851	1.26325	1.60422	1.40896	3.20179	1.84743	1.60233	1.84743
331.856	1.5217	1.24151	1.46889	1.81699	1.26377	1.12729	1.72954	2.31768	1.60424	1.65062	1.24557	1.60191	1.41634	3.19588	1.84749	1.60125	1.84749
												1.60342	1.41994	3.17865	1.83033	1.59783	1.83033
												1.60311	1.40524	3.18698	1.84353	1.59877	1.84353
												1.59981	1.4236	3.17376	1.84051	1.59364	1.84051
												1.5992	1.39953	3.16588	1.84795	1.58807	1.84795
												1.59454	1.41992	3.16507	1.81757	1.59122	1.81757
												1.59251	1.40402	3.15715	1.82726	1.58775	1.82726
												1.58682	1.39581	3.1548	1.82317	1.58879	1.82317
												1.58995	1.40897	3.14885	1.82346	1.58354	1.82346
												1.58672	1.40899	3.14229	1.81935	1.57993	1.81935
												1.59163	1.40088	3.13004	1.82174	1.58237	1.82174
												1.59193	1.3868	3.12288	1.80013	1.57654	1.80013
												1.59152	1.39254	3.12479	1.77532	1.57789	1.77532
												1.59163	1.39478	3.10706	1.78649	1.57381	1.78649
												1.5939	1.40794	3.11364	1.83015	1.57	1.83015
												1.59168	1.40117	3.11085	1.79971	1.57307	1.79971
												1.59224	1.39475	3.09919	1.79931	1.57525	1.79931
												1.59394	1.38525	3.09788	1.77975	1.57096	1.77975
												1.58992	1.37797	3.08554	1.76921	1.57009	1.76921
												1.58875	1.41423	3.06888	1.80537	1.57045	1.80537
												1.59241	1.38418	3.05889	1.76133	1.57277	1.76133
												1.5916	1.39414	3.06286	1.76735	1.56733	1.76735
												1.59243	1.37721	3.05119	1.76212	1.56831	1.76212
												1.59026	1.40197	3.04759	1.76779	1.56712	1.76779
												1.58956	1.38503	3.04821	1.75509	1.56716	1.75509
												1.58906	1.38275	3.02779	1.75281	1.55878	1.75281
												1.5841	1.39224	3.03684	1.76095	1.56383	1.76095
												1.58692	1.38669	3.03155	1.7611	1.56094	1.7611
												1.58431	1.40029	3.01548	1.75334	1.56831	1.75334
												1.581	1.37943	3.02038	1.75832	1.56177	1.75832
												1.57732	1.38592	3.01661	1.74838	1.56263	1.74838
												1.57888	1.38719	2.99993	1.72933	1.55798	1.72933
												1.57382	1.41544	2.99477	1.75422	1.55573	1.75422
												1.57255	1.39323	3.00406	1.75959	1.55306	1.75959
												1.57259	1.3773	2.98578	1.75251	1.5533	1.75251
												1.56381	1.38666	2.9778	1.73393	1.5468	1.73393
												1.55962	1.38696	2.96101	1.73134	1.54686	1.73134
												1.55514	1.39251	2.96625	1.73123	1.54481	1.73123
												1.55261	1.38015	2.96132	1.71598	1.53837	1.71598
												1.54771	1.39583	2.95826	1.71023	1.53294	1.71023
												1.54366	1.37984	2.94649	1.73188	1.53629	1.73188
												1.54252	1.3912	2.94748	1.69071	1.53613	1.69071
												1.54073	1.39405	2.92686	1.70932	1.53713	1.70932
												1.53278	1.38519	2.92942	1.71745	1.53063	1.71745
												1.53564	1.39052	2.93254	1.69678	1.53125	1.69678
												1.53434	1.37146	2.92405	1.69391	1.52574	1.69391
												1.53551	1.39102	2.91408	1.71184	1.53304	1.71184
												1.52117	1.37089	2.90575	1.73592	1.53386	1.73592
												1.52019	1.37079	2.89062	1.72376	1.52954	1.72376
												1.52036	1.37097	2.88925	1.68912	1.52914	1.68912
												1.50628	1.38252	2.88022	1.7017	1.5313	1.7017
												1.51104	1.35893	2.88117	1.68368	1.5226	1.68368
												1.50821	1.37238	2.86185	1.70616	1.52853	1.70616
												1.4964	1.36747	2.86385	1.65211	1.52677	1.65211
												1.50064	1.37226	2.85329	1.70277	1.52545	1.70277
												1.49375	1.35984	2.86075	1.68253	1.52713	1.68253
												1.48753	1.36121	2.84819	1.67495	1.51872	1.67495
												1.48734	1.36888	2.85478	1.68867	1.52107	1.68867
												1.47599	1.34921	2.83363	1.68247	1.5172	1.68247
												1.47954	1.35712	2.82969	1.65741	1.51787	1.65741
												1.47116	1.36684	2.81552	1.69494	1.51948	1.69494
												1.46412	1.35423	2.8155	1.71734	1.51343	1.71734
												1.45728	1.37868	2.8089	1.66618	1.51081	1.66618
												1.45518	1.36513	2.81366	1.67523	1.50916	1.67523
												1.45068	1.33236	2.79445	1.66921	1.51379	1.66921
												1.44836	1.36256	2.78953	1.67998	1.51642	1.67998
												1.44579	1.35381	2.78857	1.69439	1.51542	1.69439
												1.4462	1.36775	2.77638	1.64242	1.51473	1.64242
												1.44223	1.36424	2.77706	1.67241	1.51205	1.67241
												1.43745	1.34647	2.76028	1.63954	1.50893	1.63954
												1.43788	1.33934	2.77381	1.63965	1.50739	1.63965
												1.42491	1.34489	2.74559	1.67344	1.51287	1.67344
												1.42519	1.35395	2.73937	1.67509	1.5121	1.67509
												1.42052	1.33427	2.73474	1.7131	1.51168	1.7131
												1.40935	1.36349	2.73706	1.66777	1.51525	1.66777
												1.40563	1.3499	2.72598	1.63793	1.51067	1.63793
												1.40354	1.3473	2.71345	1.63631	1.50732	1.63631
												1.39703	1.36096	2.71852	1.64319	1.50382	1.64319
												1.39125	1.35804	2.71156	1.65387	1.50769	1.65387
												1.39099	1.36549	2.69736	1.64077	1.50527	1.64077
												1.39062	1.34515	2.70435	1.64873	1.50099	1.64873
												1.38258	1.35719	2.67764	1.67189	1.50237	1.67189
												1.3827	1.33728	2.67745	1.6123	1.50035	1.6123
												1.3809	1.34046	2.67213	1.64377	1.49851	1.64377
												1.38119	1.37064	2.67687	1.68549	1.49937	1.68549
												1.37704	1.35094	2.66722	1.64616	1.49375	1.64616
												1.38244	1.34823	2.65856	1.66001	1.48819	1.66001
												1.38367	1.33961	2.66839	1.66318	1.48777	1.66318
												1.39363	1.3423	2.64059	1.64318	1.48492	1.64318
												1.3903	1.3491	2.65171	1.64624	1.47714	1.64624
												1.39186	1.34018	2.62969	1.60064	1.47503	1.60064
												1.39264	1.34265	2.62429	1.63541	1.4817	1.63541
												1.38607	1.33582	2.62301	1.64137	1.47079	1.64137
												1.39065	1.33986	2.60497	1.62006	1.46572	1.62006
												1.38907	1.33587	2.61298	1.58728	1.46718	1.58728
												1.3825	1.32706	2.60599	1.6339	1.46182	1.6339
												1.38652	1.31455	2.5927	1.63934	1.45802	1.63934
												1.38527	1.31873	2.60017	1.61681	1.45327	1.61681
												1.37874	1.33383	2.56793	1.63694	1.45517	1.63694
												1.37779	1.31638	2.54973	1.59649	1.45315	1.59649
												1.3796	1.32454	2.53723	1.62143	1.45004	1.62143
												1.38293	1.31966	2.5106	1.59047	1.45073	1.59047
												1.38992	1.33796	2.41917	1.5822	1.44966	1.5822
												1.38789	1.34451	2.39182	1.59921	1.45132	1.59921
												1.39065	1.32443	2.367	1.60903	1.44354	1.60903
												1.38406	1.34448	2.35524	1.60488	1.447	1.60488
												1.38625	1.32508	2.32912	1.6	1.44619	1.6
												1.38974	1.3394	2.31084	1.61753	1.44339	1.61753
												1.38743	1.32394	2.30697	1.63591	1.44672	1.63591
												1.38777	1.33909	2.29374	1.60566	1.44206	1.60566
												1.39587	1.33072	2.28296	1.6061	1.44539	1.6061
												1.39787	1.32761	2.25527	1.61698	1.44736	1.61698
												1.40605	1.32162	2.24715	1.60309	1.44601	1.60309
												1.40603	1.32156	2.23572	1.61429	1.44696	1.61429
												1.41048	1.32699	2.20385	1.60792	1.44678	1.60792
												1.41173	1.32675	2.18717	1.5841	1.44283	1.5841
												1.41806	1.32611	2.15923	1.60367	1.44819	1.60367
												1.41494	1.33229	2.15272	1.59808	1.44118	1.59808
												1.41791	1.33564	2.14538	1.59316	1.43857	1.59316
												1.41744	1.30704	2.13463	1.57455	1.43728	1.57455
												1.41739	1.33929	2.1166	1.56432	1.43014	1.56432
												1.41091	1.31645	2.12343	1.59696	1.42823	1.59696
												1.40828	1.33187	2.11517	1.61135	1.4311	1.61135
												1.41062	1.32546	2.10277	1.57489	1.42936	1.57489
												1.40912	1.32499	2.07675	1.58216	1.42398	1.58216
												1.41503	1.31836	2.04875	1.55918	1.42243	1.55918
												1.4157	1.32753	2.05242	1.56586	1.42567	1.56586
												1.41927	1.31282	2.02371	1.55027	1.42532	1.55027
												1.41977	1.32736	2.02428	1.54013	1.41506	1.54013
												1.41814	1.32285	2.00558	1.56379	1.41984	1.56379
												1.41838	1.33535	1.97939	1.59377	1.41738	1.59377
												1.41702	1.33133	1.96715	1.60066	1.41258	1.60066
												1.42419	1.32234	1.95378	1.56983	1.40661	1.56983
												1.42416	1.32265	1.94253	1.5648	1.41427	1.5648
												1.42774	1.32121	1.93295	1.56301	1.40559	1.56301
												1.42674	1.30554	1.9167	1.6242	1.41229	1.6242
												1.42883	1.32445	1.91535	1.55435	1.40943	1.55435
												1.42713	1.30619	1.90077	1.58536	1.41405	1.58536
												1.42429	1.31576	1.886	1.58338	1.41894	1.58338
												1.4237	1.32372	1.87537	1.58679	1.42208	1.58679
												1.42391	1.32524	1.86999	1.60081	1.41424	1.60081
												1.42525	1.29359	1.86248	1.53861	1.41967	1.53861
												1.41817	1.30738	1.8448	1.55528	1.42017	1.55528
												1.41991	1.30235	1.84557	1.5938	1.41909	1.5938
												1.42222	1.29647	1.84452	1.58579	1.41953	1.58579
												1.42065	1.31853	1.84506	1.55165	1.41622	1.55165
												1.42594	1.29113	1.83504	1.56738	1.41094	1.56738
												1.42572	1.30579	1.81531	1.54879	1.41106	1.54879
												1.42586	1.31823	1.82583	1.57358	1.41139	1.57358
												1.42095	1.31038	1.82321	1.61546	1.40996	1.61546
												1.42568	1.30963	1.81756	1.57295	1.39923	1.57295
												1.42829	1.30889	1.81645	1.52694	1.40822	1.52694
												1.42881	1.33172	1.79847	1.58968	1.40592	1.58968
												1.42892	1.32477	1.80344	1.56657	1.40444	1.56657
												1.43003	1.29479	1.79885	1.54259	1.39947	1.54259
												1.429	1.32495	1.77559	1.55925	1.40073	1.55925
												1.43164	1.30811	1.79275	1.58081	1.40102	1.58081
												1.43029	1.31386	1.78253	1.5917	1.40372	1.5917
												1.42523	1.3164	1.76599	1.5469	1.40197	1.5469
												1.42475	1.30929	1.77484	1.55581	1.39824	1.55581
												1.42848	1.29775	1.75753	1.56882	1.38764	1.56882
												1.43362	1.32538	1.7606	1.56763	1.3907	1.56763
												1.43168	1.30271	1.76506	1.56604	1.38912	1.56604
												1.42317	1.32431	1.76242	1.56058	1.38425	1.56058
												1.4235	1.32137	1.74079	1.53761	1.38603	1.53761
												1.42647	1.30867	1.75102	1.55438	1.39067	1.55438
												1.42071	1.31299	1.74618	1.53598	1.38871	1.53598
												1.42379	1.29245	1.73423	1.56309	1.38691	1.56309
												1.41538	1.29499	1.74022	1.52835	1.39107	1.52835
												1.41709	1.31405	1.7375	1.55112	1.39013	1.55112
												1.41358	1.30598	1.69956	1.55155	1.39403	1.55155
												1.41433	1.31962	1.70071	1.51081	1.39362	1.51081
												1.40758	1.32086	1.69265	1.5364	1.39184	1.5364
												1.42106	1.3285	1.67769	1.56184	1.39571	1.56184
												1.41876	1.30117	1.66154	1.50953	1.39462	1.50953
												1.41822	1.31344	1.64377	1.50882	1.39499	1.50882
												1.42123	1.29685	1.65403	1.50949	1.39079	1.50949
												1.41486	1.30428	1.62708	1.53036	1.38788	1.53036
												1.41721	1.29428	1.63578	1.54361	1.39178	1.54361
												1.42264	1.30987	1.61793	1.53475	1.38989	1.53475
												1.42758	1.31939	1.63706	1.57531	1.39117	1.57531
												1.42312	1.30614	1.62616	1.52543	1.38714	1.52543
												1.42316	1.29444	1.63597	1.54164	1.39004	1.54164
												1.41669	1.30023	1.61921	1.53026	1.39514	1.53026
												1.42611	1.30828	1.63329	1.55362	1.39454	1.55362
												1.4292	1.30636	1.61249	1.56591	1.38906	1.56591
												1.42552	1.29617	1.62412	1.52568	1.38459	1.52568
												1.42648	1.31405	1.63668	1.55122	1.38119	1.55122
												1.43519	1.31805	1.62323	1.53051	1.37857	1.53051
												1.42791	1.31093	1.60204	1.5208	1.37543	1.5208
												1.42844	1.32416	1.59983	1.50882	1.37165	1.50882
												1.42748	1.30901	1.58112	1.54956	1.3685	1.54956
												1.42725	1.30164	1.58648	1.55145	1.36492	1.55145
												1.41961	1.31432	1.58083	1.52194	1.36456	1.52194
												1.41518	1.31652	1.58152	1.54953	1.36004	1.54953
												1.41252	1.32112	1.58706	1.51466	1.3643	1.51466
												1.40641	1.29746	1.57117	1.55053	1.36503	1.55053
												1.40286	1.30868	1.57917	1.5081	1.35872	1.5081
												1.39588	1.29678	1.56435	1.52672	1.35622	1.52672
												1.40216	1.30407	1.56046	1.51639	1.35249	1.51639
												1.39781	1.2848	1.55546	1.54701	1.35798	1.54701
												1.39325	1.2998	1.57366	1.50684	1.3641	1.50684
												1.38717	1.31766	1.5628	1.53311	1.36707	1.53311
												1.38047	1.29468	1.57346	1.52174	1.37058	1.52174
												1.37514	1.29985	1.56556	1.51397	1.37977	1.51397
												1.3664	1.30914	1.57906	1.50813	1.38502	1.50813
												1.36224	1.31057	1.57795	1.49593	1.38275	1.49593
												1.35336	1.32088	1.57702	1.49507	1.38224	1.49507
												1.35102	1.33132	1.54771	1.50966	1.38673	1.50966
												1.34946	1.31791	1.54123	1.52919	1.38445	1.52919
												1.33986	1.31627	1.55649	1.49565	1.38076	1.49565
												1.34188	1.31502	1.56191	1.49256	1.38503	1.49256
												1.34042	1.30229	1.556	1.51834	1.38256	1.51834
												1.32524	1.33071	1.54052	1.51429	1.37175	1.51429
												1.32715	1.29728	1.53858	1.52107	1.37822	1.52107
												1.32406	1.29464	1.52979	1.52175	1.37689	1.52175
												1.31473	1.31252	1.53115	1.49383	1.37813	1.49383
												1.3093	1.28495	1.53712	1.49578	1.38045	1.49578
												1.29931	1.29043	1.53359	1.51854	1.37663	1.51854
												1.29687	1.31819	1.54449	1.47303	1.37617	1.47303
												1.28906	1.28726	1.54951	1.50656	1.37131	1.50656
												1.28536	1.30275	1.5399	1.48472	1.37694	1.48472
												1.27635	1.28538	1.54504	1.53121	1.36736	1.53121
												1.26662	1.31291	1.52595	1.49473	1.37188	1.49473
												1.26571	1.30765	1.52177	1.48647	1.37065	1.48647
												1.25932	1.30433	1.51922	1.48307	1.37191	1.48307
												1.25633	1.28049	1.51299	1.56273	1.37163	1.56273
												1.25894	1.31148	1.52732	1.50591	1.37208	1.50591
												1.25338	1.28849	1.52678	1.529	1.3692	1.529
												1.2519	1.30679	1.53156	1.51488	1.3654	1.51488
												1.25012	1.29794	1.53834	1.5156	1.36912	1.5156
												1.24423	1.30557	1.54434	1.55279	1.36418	1.55279
												1.24246	1.31176	1.55264	1.48392	1.36173	1.48392
												1.2424	1.29644	1.54865	1.49609	1.36251	1.49609
												1.24511	1.29959	1.55186	1.4875	1.36175	1.4875
												1.23724	1.29056	1.54897	1.48604	1.36184	1.48604
												1.23592	1.31934	1.54246	1.50046	1.36189	1.50046
												1.23571	1.30254	1.54997	1.53391	1.35606	1.53391
												1.23659	1.28586	1.54324	1.49617	1.35719	1.49617
												1.23069	1.31547	1.53068	1.49045	1.35873	1.49045
												1.23309	1.30997	1.52489	1.52123	1.36205	1.52123
												1.22845	1.30874	1.49896	1.50736	1.35793	1.50736
												1.21892	1.28398	1.51414	1.49658	1.35876	1.49658
												1.22709	1.30044	1.50109	1.47695	1.35981	1.47695
												1.2216	1.31033	1.4817	1.50846	1.36202	1.50846
												1.21885	1.29556	1.48126	1.47099	1.36171	1.47099
												1.21057	1.31425	1.48083	1.47557	1.35568	1.47557
												1.21322	1.28683	1.47225	1.45242	1.35798	1.45242
												1.21239	1.29949	1.4584	1.49432	1.35169	1.49432
												1.21042	1.30277	1.4471	1.47326	1.3527	1.47326
												1.20715	1.30353	1.44665	1.50323	1.35389	1.50323
												1.20062	1.30463	1.44496	1.51565	1.35798	1.51565
												1.21057	1.30242	1.43536	1.48929	1.34928	1.48929
												1.20205	1.31045	1.40754	1.51363	1.35254	1.51363
												1.20482	1.30094	1.41362	1.46779	1.34877	1.46779
												1.20257	1.31281	1.4191	1.5029	1.3505	1.5029
												1.19419	1.32164	1.41709	1.51072	1.35667	1.51072
												1.18426	1.31262	1.43094	1.4676	1.35461	1.4676
												1.18782	1.30269	1.40814	1.48341	1.36122	1.48341
												1.18684	1.30937	1.4163	1.52361	1.35626	1.52361
												1.19058	1.29178	1.39689	1.5223	1.35642	1.5223
												1.1869	1.30149	1.3925	1.50582	1.35342	1.50582
												1.18234	1.28695	1.36509	1.51365	1.35043	1.51365
												1.18131	1.31321	1.3611	1.50415	1.36055	1.50415
												1.18066	1.3083	1.35787	1.50361	1.35063	1.50361
												1.17773	1.28009	1.3525	1.45201	1.35242	1.45201
												1.1795	1.28205	1.33798	1.45554	1.34635	1.45554
												1.17914	1.28085	1.34398	1.49715	1.34774	1.49715
												1.1835	1.29649	1.32583	1.45892	1.35738	1.45892
												1.18215	1.32501	1.31653	1.4679	1.35328	1.4679
												1.17838	1.3251	1.31387	1.54653	1.35229	1.54653
												1.17832	1.30868	1.30525	1.45453	1.34796	1.45453
												1.17646	1.30787	1.28356	1.52628	1.35022	1.52628
												1.17885	1.29064	1.29177	1.49434	1.35072	1.49434
												1.17989	1.31083	1.28719	1.47794	1.35463	1.47794
