# Supplementary material for: Poly(ADP-ribose) polymerase 1 searches DNA via a ‘monkey bar’ mechanism
Source: eLife. 2018 Aug 8;7:e37818. doi: 10.7554/eLife.37818 (PMC6135609; doi:10.7554/eLife.37818)
Supplement: Figure 7—source data 1. [file elife-37818-fig7-data1.xlsx]

## Sheet: Fig 7
Panel A
drug	run 1	run 2	run 3	average	stdev
none	4.52	3.24	3.65	4.1	0.6
ola	3.9	2.13	2.22	3.1	1.2
veli	5.9	3.89	3.84	4.9	1.5
nira	5.28	3.78	3.66	4.5	1.1
tala	4.87	3.56	2.62	3.7	1.6
Panel B
		with tala	with tala	control	control
	nM 18mer	k (s-1)	s.d for k	k (s-1)	s.d for k
	1111.67	2.68	0.083	4.67	0.109
	2223.33	3.89	0.0997	5.62	0.123
	3335	4.44	0.116	6.42	0.129
	3979.77	5.23	0.114	6.56	0.146
