# Supplementary material for: Poly(ADP-ribose) polymerase 1 searches DNA via a ‘monkey bar’ mechanism
Source: eLife. 2018 Aug 8;7:e37818. doi: 10.7554/eLife.37818 (PMC6135609; doi:10.7554/eLife.37818)
Supplement: Source code 1. [file elife-37818-code1.mltbx]

Archive with 14 entries (14 files):
- [Content_Types].xml
- fsroot/DNARepairAnalysis/Contents.m
- fsroot/DNARepairAnalysis/DNARepairAnalyzer.m
- metadata/filesystemManifest.xml
- _rels/.rels
- metadata/addonProperties.xml
- metadata/applications.xml
- metadata/configuration.xml
- metadata/coreProperties.xml
- metadata/examples.xml
- metadata/mwcoreProperties.xml
- metadata/mwcorePropertiesExtension.xml
- metadata/primaryScreenShot.png
- metadata/systemRequirements.xml
