# Supplementary material for: Poly(ADP-ribose) polymerase 1 searches DNA via a ‘monkey bar’ mechanism
Source: eLife. 2018 Aug 8;7:e37818. doi: 10.7554/eLife.37818 (PMC6135609; doi:10.7554/eLife.37818)
Supplement: Source code 1. [file elife-37818-code1.mltbx › [Content_Types].xml]

<?xml version="1.0" encoding="UTF-8" standalone="yes" ?><Types xmlns="http://schemas.openxmlformats.org/package/2006/content-types"><Default ContentType="text/plain;charset=utf-8" Extension="m"/><Default ContentType="image/png" Extension="png"/><Default ContentType="application/vnd.openxmlformats-package.relationships+xml" Extension="rels"/><Default ContentType="application/vnd.mathworks.matlab.addon.properties+xml" Extension="xml"/><Override ContentType="application/vnd.mathworks.matlab.addon.applications+xml" PartName="/metadata/applications.xml"/><Override ContentType="application/vnd.mathworks.matlab.addon.configuration+xml" PartName="/metadata/configuration.xml"/><Override ContentType="application/vnd.openxmlformats-package.core-properties+xml" PartName="/metadata/coreProperties.xml"/><Override ContentType="application/vnd.mathworks.matlab.addon.examples+xml" PartName="/metadata/examples.xml"/><Override ContentType="application/vnd.mathworks.package.filesystemManifest+xml" PartName="/metadata/filesystemManifest.xml"/><Override ContentType="application/vnd.mathworks.package.coreProperties+xml" PartName="/metadata/mwcoreProperties.xml"/><Override ContentType="application/vnd.mathworks.package.corePropertiesExtension+xml" PartName="/metadata/mwcorePropertiesExtension.xml"/><Override ContentType="application/vnd.mathworks.matlab.addon.systemRequirements+xml" PartName="/metadata/systemRequirements.xml"/></Types>
