# Supplementary material for: Poly(ADP-ribose) polymerase 1 searches DNA via a ‘monkey bar’ mechanism
Source: eLife. 2018 Aug 8;7:e37818. doi: 10.7554/eLife.37818 (PMC6135609; doi:10.7554/eLife.37818)
Supplement: Source code 1. [file elife-37818-code1.mltbx › fsroot/DNARepairAnalysis/DNARepairAnalyzer.m]

classdef DNARepairAnalyzer
    %DNAREPAIRANALYZER  Class for analyzing DNA repair movies
    %
    %  The DNAREPAIRANALYZER class contains the code for processing and
    %  analyzing DNA repair movies.
    %
    %  The following is an example to run this code:
    %
    %     %Initialize a DNAREPAIRANALYZER object
    %     analyzerObj = DNAREPAIRANALYZER;
    %
    %     %You can run the processing on a single file or a whole directory
    %     of ND2s.
    %
    %     %For a single file, call the processVideo function:
    %     data = analyzerObj.processVideo('filename.nd2');
    %
    %     %To process a whole directory, call the processDirectory
    %     function:
    %     analyzerObj.processDirectory('path/to/nd2s',
    %     'path/to/save/data');
    
    properties
        
        NuclearChannel = 'TRITC';
        IrradiationFrame = 'auto';
        
        ROIgrowByPixels = [-10,0];
        
        TrackNucleus = true;
        
        AutosaveData = true;
        
        SaveDir = 'output';
        
        SaveVideo = true;
        SaveROIdata = true;
        AdditionalROIs = 2;
        
        CorrectPhotobleaching = true;
        ThresholdLevel = 'auto';
        BackgroundCorrection = true;
        
    end
    
    methods
        
        function obj = DNARepairAnalyzer()
            %DNAREPAIRANALYZER  Constructor function
            
        end
        
        function structOut = processVideo(obj,filename,varargin)
            %PROCESSVIDEO  Process the specified filename
            %
            % Syntax:
            %    AnalyzerObj = DNARepairAnalyzer;
            %    dataOut = AnalyzerObj.PROCESSVIDEO('filename.nd2');
            %
            % If no filenames were supplied, the code will prompt the user
            % to select a file.            
            
            %Image processing options
            ip = inputParser;
            ip.addParameter('NuclearChannel','TRITC',@(x) isscalar(x) || ischar(x));
            ip.addParameter('IrradiationFrame','auto',@(x) isscalar(x) || ischar(x));
            ip.addParameter('ROIgrowByPixels',[-10,0],@(x) numel(x) == 2 && all(isnumeric(x)));
            ip.addParameter('TrackNucleus',true,@(x) islogical(x));
            ip.addParameter('AutosaveData',true,@(x) islogical(x));
            ip.addParameter('SaveDir','output',@(x) ischar(x));
            ip.addParameter('SaveVideo',true,@(x) islogical(x));
            ip.addParameter('SaveROIdata',true, @(x) islogical(x));
            ip.addParameter('AdditionalROIs',2,@(x) isnumeric(x) && isscalar(x));
            ip.addParameter('CorrectPhotobleaching',true,@(x) islogical(x));
            ip.addParameter('ThresholdLevel','auto', @(x) ischar(x) || isnumeric(x));
            ip.addParameter('BackgroundCorrection',obj.BackgroundCorrection, @(x) islogical(x));
            ip.parse(varargin{:});
            
            %If filename was not provided, open a window for the user
            %to choose a file.
            if ~exist('filename','var')
                [filename, pathname] = uigetfile( ...
                    {'*.nd2', 'Nikon Image (*.nd2)'}, ...
                    'Select a file');
                
                if filename == 0
                    %'Cancel' button was pressed
                    return;
                end
                
                filename = fullfile(pathname,filename);
                
            elseif ~exist(filename,'file')
                %Check that the file exists
                error('DNARepairAnalyzer:processVideo:FileNotFound',...
                    'Could not find file %s. Try using the full path.',filename);
            end
            
            %Check that the ROI file is in the current folder (expect that
            %it is called by the same name _ROI.tif)
            if ~exist([filename(1:end-4),'_ROI.tif'],'file')
                ROIfname = obj.getROIfile(filename);
                
                if ROIfname == 0
                    error('DNARepairAnalyzer:processVideo:ROInotfound',...
                        'ROI file not found.');
                end
            else
                ROIfname = [filename(1:end-4),'_ROI.tif'];
            end
            
            %--- Start processing code ---%
            
            %Load the images
            vid = BioformatsImage(filename);
            roiImg = imread(ROIfname);
            
            %Check that the nuclear channel exists
            if ~any(ismember(vid.channelNames,ip.Results.NuclearChannel))
                %If the nuclear channel selected does not exist, try using
                %the EGFP channel (the segmentation algorithm was adjusted
                %based on this channel).
                if any(ismember(vid.channelNames,'EGFP'))
                    warning('DNARepairAnalyzer:NuclearChannelDoesNotExist',...
                        '%s is not a valid channel name. Using EGFP instead.',ip.Results.NuclearChannel);
                    
                    %Change the nuclear channel to 'DAPI'
                    nuclearChannel = 'EGFP';
                else
%                     keyboard
                    error('DNARepairAnalyzer:InvalidNuclearChannel',...
                        'Nuclear channel is set to %s which does not exist.',ip.Results.NuclearChannel);
                end   
            else
                
                nuclearChannel = ip.Results.NuclearChannel;
            end
            
            %Grow the ROI by the size specified
            roiImg = obj.growROI(roiImg,ip.Results.ROIgrowByPixels);
            
            %Get the starting frame if the number of irradiation frames is set to 'auto'
            if strcmpi(ip.Results.IrradiationFrame,'auto')
                irradFrame = obj.getIrradiationFrame(vid);
            elseif isnumeric(ip.Results.IrradiationFrame)
                irradFrame = ip.Results.IrradiationFrames;
            else
                error('DNARepairAnalyzer:processVideo:InvalidIrradiationFrame',...
                    '%s is not a valid frame specification.',ip.Results.IrradiationFrames)
            end
            
            %The actual starting frame is one frame before the irradiation
            irradFrame = irradFrame - 1;
            
            %Initialize the data output structure
            dataOut.filename = filename;
            dataOut.PreIrradiationFrame = irradFrame;
            [dataOut.timestamps,dataOut.timeUnit] = vid.getTimestamps(1,1);
            
            for iC = 1:vid.sizeC
                dataOut.(vid.channelNames{iC}).RawIntensity = zeros(vid.sizeT,1);
                if ip.Results.AdditionalROIs > 0
                    dataOut.(vid.channelNames{iC}).ROIAbove(ip.Results.AdditionalROIs).RawIntensity = zeros(vid.sizeT,1);
                    dataOut.(vid.channelNames{iC}).ROIBelow(ip.Results.AdditionalROIs).RawIntensity = zeros(vid.sizeT,1);
                end
            end
            
            %---Begin processing---%
            
            %Get the initial nuclear mask
            nuclImg = vid.getPlane(1, nuclearChannel, 1);
            
            if ischar(ip.Results.ThresholdLevel)
                nuclMask = obj.getNuclMask(nuclImg);
            elseif isnumeric(ip.Results.ThresholdLevel)
                nuclMask = obj.getNuclMask(nuclImg,'ThresholdLevel',ip.Results.ThresholdLevel);
            else
                error('DNARepairAnalyzer:InvalidThresholdValue','Invalid threshold value.');
            end
            
            %Make save directory if set
            if ip.Results.AutosaveData
                [~,saveFN] = fileparts(filename);
                
                if ~exist(ip.Results.SaveDir,'dir') && ~isempty(ip.Results.SaveDir)
                    mkdir(ip.Results.SaveDir);
                end
                
                if ip.Results.SaveVideo
                    vidWriter = VideoWriter(fullfile(ip.Results.SaveDir,[saveFN,'.avi']));
                    vidWriter.FrameRate = 20;
                    open(vidWriter);
                end
                
            end
            
            
            %Subtract the background
            if ip.Results.BackgroundCorrection
               
                dataOut.backgroundLvl = zeros(1, vid.sizeC);
                %Calculate the background level for each channel
                for iCtemp = 1:vid.sizeC
                    tempBg = zeros(1,irradFrame);
                    
                    for iTtemp = 1:irradFrame
                        
                        currImg = vid.getPlane(1, iCtemp, 1);
                        
                        if iTtemp == 1
                            
                            [nCnts, xEdges] = histcounts(currImg(:),'BinLimits',[0, max(currImg(:))]);
                            nCnts = smooth(nCnts,3);
                            xCenters = diff(xEdges) + xEdges(1:end-1);
                            
                            %Find the first peak
                            [pkCnts,bgPkLoc] = findpeaks(nCnts, 'NPeaks',1);
                            
                            %Find where the value drops to about 67% (1/e)
                            %of the peak
                            tempCnts = nCnts(bgPkLoc:end);
                            [~,bgThresholdLoc] = min(abs(tempCnts - pkCnts/exp(1)));
                            bgThresholdLoc = bgThresholdLoc + bgPkLoc;
                            
                            
%                             plot(xCenters, nCnts, ...
%                                 xCenters(bgPkLoc), nCnts(bgPkLoc),'o', ...
%                                 xCenters(bgThresholdLoc), nCnts(bgThresholdLoc),'x');
%                             
%                             keyboard
                            
                            %Segment the background from the first frame
                            bgMask = currImg < xCenters(bgThresholdLoc);
                            %showoverlay(normalizeimg(currImg), bwperim(bgMask), [0 1 1]);
                            
                        end
                        
                        %Calculate the mean intensity in the background ROI
                        tempBg(iTtemp) =  mean(currImg(bgMask));
                    end
                    
                    dataOut.backgroundLvl(iCtemp) = mean(tempBg);
                end
            end
            
            if ip.Results.CorrectPhotobleaching
                %To correct for photobleaching, we will take the average of
                %the total nuclear intensity for the first seven frames,
                %then use this value to normalize the total nuclear
                %intensity of all subsequent frames.
                %
                %To simplify the calculations, we calculate these values
                %first.
                
                %The nuclear intensity store is:
                %  ---------------------------------
                %  | Channel  |  Frame 1 | Frame 2 |
                
                tempStoreNuclIntensity = zeros(vid.sizeC,irradFrame);
                
                for iTtemp = 1:irradFrame
                    for iCtemp = 1:vid.sizeC
                        currImg = double(vid.getPlane(1, iCtemp, iTtemp));
                        tempStoreNuclIntensity(iCtemp,iTtemp) =  sum(sum(currImg(nuclMask)));
                    end
                end
                
                dataOut.phbCorrection = mean(tempStoreNuclIntensity,2);
                
            else
                %If no corrections, set the correction factor to 1
                dataOut.phbCorrection = ones(vid.sizeC,1);
                
            end
                        
            %Measure intensity of each channel within the ROI
            for iT = 1:vid.sizeT
                                
                %------ Measure the data  -------
                for iC = 1:vid.sizeC
                    
                    %Get the image plane
                    currImgOriginal = double(vid.getPlane(1, iC, iT));
                    
                    %Subtract the background (if set)
                    if ip.Results.BackgroundCorrection
                        currImgOriginal = currImgOriginal - dataOut.backgroundLvl(iC);
                    end
                    
                    %Store the sum raw intensity in the nucleus
                    dataOut.(vid.channelNames{iC}).RawNucleusIntensity(iT) = sum(sum(currImgOriginal(nuclMask)));
                    
                    %Normalize for the photobleaching
                    if ip.Results.CorrectPhotobleaching
                        normFactor = dataOut.phbCorrection(iC) ./ dataOut.(vid.channelNames{iC}).RawNucleusIntensity(iT);
                        currImg = currImgOriginal .* normFactor ;
                    else
                       currImg = currImgOriginal; 
                    end
                    %Store the normalized intensity (this should hopefully
                    %be 1?)
                    dataOut.(vid.channelNames{iC}).NormNucleusIntensity(iT) = sum(sum(currImg(nuclMask)));
                    
                    %Store the sum raw intensity in the ROI
                    dataOut.(vid.channelNames{iC}).RawIntensity(iT) = sum(sum(currImg .* roiImg));
                                        
                    if ip.Results.AutosaveData && ip.Results.SaveVideo
                        imgOut = obj.showoverlay(obj.normalizeimg(currImg),bwperim(nuclMask),[0 1 0]);
                        imgOut = obj.annotateImage(imgOut, roiImg,'ROI 0');
                    end
                    
                    if ip.Results.AdditionalROIs > 0
                        %For each additional ROI:
                        % 1. Move the main ROI up and down
                        % 2. Measure the intensity and append it to the
                        % approriate field in the output struct
                        %TODO: Check that the number of ROIs do not exceed
                        %the image size
                                                
                        roiVert = any(roiImg,2);
                        roiHeight = sum(roiVert);
                        
                        for iAR = 1:ip.Results.AdditionalROIs
                            %Each ROI should be the same size as the main ROI.
                            %So the offset should be the same as the number of
                            %ROI rows + 1.
                            %
                            %In the future, if we need automatic determination
                            %of displacement direction, then it could be the
                            %shorter axis (or user specified).
                            roiOffset = iAR * roiHeight;

                            roiShiftUp = circshift(roiImg,[-roiOffset,0]);
                            dataOut.(vid.channelNames{iC}).ROIAbove(iAR).RawIntensity(iT) = sum(sum(currImg .* roiShiftUp));
                            
                            roiShiftDown = circshift(roiImg,[roiOffset,0]);
                            dataOut.(vid.channelNames{iC}).ROIBelow(iAR).RawIntensity(iT) = sum(sum(currImg .* roiShiftDown));
                            
                            if ip.Results.AutosaveData && ip.Results.SaveVideo
                                imgOut = obj.annotateImage(imgOut, roiShiftUp,sprintf('ROI %d',iAR));
                                imgOut = obj.annotateImage(imgOut, roiShiftDown,sprintf('ROI %d',-iAR));
                            end
                            
                        end
                    end
                end
                
                if ip.Results.AutosaveData
                    if ip.Results.SaveVideo
                        vidWriter.writeVideo(imgOut);
                    end
                end
                
            end
            %--- End tracking code ---%
            
            %---Normalize the intensity to the base fluorescence level (before irradiation)---
            for iC = 1:vid.sizeC
                
                baseValue = mean(dataOut.(vid.channelNames{iC}).RawIntensity(1:irradFrame));
                
                dataOut.(vid.channelNames{iC}).NormIntensity = ...
                    dataOut.(vid.channelNames{iC}).RawIntensity./baseValue;
                
                if ip.Results.AdditionalROIs > 0
                    for iAR = 1:ip.Results.AdditionalROIs
                        dataOut.(vid.channelNames{iC}).ROIAbove(iAR).NormIntensity = ...
                            dataOut.(vid.channelNames{iC}).ROIAbove(iAR).RawIntensity./...
                            mean(dataOut.(vid.channelNames{iC}).ROIAbove(iAR).RawIntensity(1:irradFrame));
                        
                        dataOut.(vid.channelNames{iC}).ROIBelow(iAR).NormIntensity = ...
                            dataOut.(vid.channelNames{iC}).ROIBelow(iAR).RawIntensity./...
                            mean(dataOut.(vid.channelNames{iC}).ROIBelow(iAR).RawIntensity(1:irradFrame));
                        
                    end
                end
            end
            
            %--- Save data (if set) ---%
            if ip.Results.AutosaveData
                
                fh = figure('Visible','off');
                plot(dataOut.timestamps,dataOut.(vid.channelNames{end}).NormIntensity)
                
                if ip.Results.AdditionalROIs > 0
                    for iAR = 1:ip.Results.AdditionalROIs
                        hold on
                        plot(dataOut.timestamps,dataOut.(vid.channelNames{end}).ROIAbove(iAR).NormIntensity)
                        plot(dataOut.timestamps,dataOut.(vid.channelNames{end}).ROIBelow(iAR).NormIntensity)
                        hold off
                    end
                end
                
                title(vid.channelNames{end});
                roiRange = [-ip.Results.AdditionalROIs:-1, 1:ip.Results.AdditionalROIs];
                
                %Show the legend for each of the ROIs
                legendStr = cell(numel(roiRange)+1,1);
                legendStr{1} = 'ROI 0';
                for iROI = 1:numel(roiRange)
                    legendStr{iROI + 1} = sprintf('ROI %d',roiRange(iROI));
                end
                legend(legendStr)
                
                xlabel('Time')
                ylabel('Normalized intensity')
                
                print(fh,fullfile(ip.Results.SaveDir,[saveFN,'.png']),'-dpng');
                close(fh)
                
                obj.exportToCSV(fullfile(ip.Results.SaveDir,[saveFN,'.csv']),dataOut);
                
                obj.exportInfo(ip.Results.SaveDir, saveFN, roiImg, nuclMask)
                
                save(fullfile(ip.Results.SaveDir,[saveFN,'.mat']), 'dataOut');
                
                if ip.Results.SaveVideo
                    close(vidWriter);
                end                
                
                fprintf('Processed data saved successfully to ''%s''.\n',ip.Results.SaveDir);
                
            end
            
            if nargout > 0
                structOut = dataOut;
            end
            
        end
        
        function processDirectory(obj, dirname, outputDir, varargin)
            %PROCESSDIRECTORY  Process the movies in the specified directory
            %
            %  Syntax:
            %     analyzerObj.processDirectory(dirname, outputDir)
            %
            %  Notes:
            %    * If not directories are supplied, the code will prompt
            %    the user to select input and output directories.
            %
            %  Optional arguments can be passed (same as for processVideo)
            %    
            % See also: DNARepairAnalyzer.processVideo
                       
            if ~exist('dirname','var')
                %Prompt the user to select an input directory
                dirname = uigetdir('','Choose the input data directory');
                
                if dirname == 0
                    error('No input directory selected.');
                end
            end
            
            %If no output directory was supplied, prompt the user to select
            %a directory
            if ~exist('outputDir','var')
                outputDir = uigetdir('','Choose directory to save data to');
                
                if outputDir == 0
                   error('No output directory selected.');
                end
                
            end
           
            %Look for nd2 files in the directory
            filelist = dir(fullfile(dirname,'*.nd2'));
            filelist = {filelist.name};
            
            if isempty(filelist)
                error('No ND2 files found in directory %s.',dirname);
            end
            
            if ~isempty(outputDir)
                if ~exist(outputDir,'dir')
                    mkdir(outputDir);
                end
            end
            
            for iFile = 1:numel(filelist)
                %Print a message
                if exist('msg','var')
                    fprintf(repmat(sprintf('\b'),1,length(msg)+1));
                end
                msg = sprintf('Processing file %s (%d%%)\n',...
                    filelist{iFile}, round((iFile/numel(filelist))*100));
                disp(msg)
                
                try
                    obj.processVideo(fullfile(dirname,filelist{iFile}),'AutosaveData',true,...
                        'SaveDir',outputDir,varargin{:});
                catch ME
                    
                    fprintf('Error: %s', ME.message)
                    continue;
                    
                end
            end
            fprintf('Completed successfully.\n')
        end
        
    end

    methods (Static)

        function filename = getROIfile(initPath)
            %GETROIFILE  Prompts the user to select the ROI file
            
            if ~exist('initPath','var')
                initPath = '';
            end
            
            %Prompt the user so they know that the ROI file was not found
            btn = questdlg('ROI file was not found. Do you want to search for the file yourself?',...
                'ROI file not found','Yes','No','Yes');
            
            if strcmpi(btn,'yes')
                [filename, pathname] = uigetfile( ...
                    {'*.TIF, *.TIFF, *.GIF, *.JPG, *.JPEG', ...
                    'Image file (*.tiff,*.gif,*.jpeg)'}, ...
                    'Select the ROI file',initPath);
                
                filename = fullfile(pathname,filename);
            else
                filename = 0;
            end
        end
        
        function irradFrame = getIrradiationFrame(bfReaderIn)
            %GETIRRADIATIONFRAMELENGTH  Try to determine the irradiation
            %frame
            %
            %There is a slight pause in the movie while the nucleus is
            %irradiated (damaged). This function looks for the longest time
            %delta between frames and chooses that as the irradiation
            %frame.
            
            if ~isa(bfReaderIn,'BioformatsImage')
                error('Expected input to be a BioformatsImage.')
            end
            
            timeVec = bfReaderIn.getTimestamps(1,1);
            
            dTime = [0, diff(timeVec)];
            
            [~,irradFrame] = max(dTime);
            
        end
        
        function chanNum = getChannelIdx(bfReaderIn,chanSpec)
            %Find the channel number
            
            if isnumeric(chanSpec)
                chanNum = chanSpec;
            else
                if ~isa(bfReaderIn,'BioformatsImage')
                    error('Expected first argument to be a BioformatsImage object.')
                end
                chanNum = find(strcmpi(chanSpec,bfReaderIn.channelNames));
            end
            
        end
        
        function roiOut = growROI(roiIn,growSpec)
            %GROWROI  Grow the initial ROI
            %
            %  M = DNARepairAnalyzer.GROWROI(R, [width, height]) changes
            %  the original mask R by the width and height specified,
            %  returned in the logical array M.
            %
            %  The width and height should be specified in pixels. Negative
            %  values will shrink the mask in the specified dimension.
            %
            %  This function assumes that input mask R is rectangular. The
            %  code gets the coordinates of the rectangle, then makes a new
            %  one with the additional width and height specified.
            %
            %  Example:
            %
            %    %Shrink the mask by 10 pixels in height, and grow it by 5
            %    %pixels in width.
            %    roiOut = DNARepairAnalyzer(roiIn, [5, -10]);
            
            rowStart = find(any(roiIn,2),1,'first') - growSpec(2);
            rowEnd = find(any(roiIn,2),1,'last') + growSpec(2);
            
            colStart = find(any(roiIn,1),1,'first') - growSpec(1);
            colEnd = find(any(roiIn,1),1,'last') + growSpec(1);
            
            roiOut = false(size(roiIn));
            roiOut(rowStart:rowEnd,colStart:colEnd) = true;
            
        end
        
        function [nuclMask, thLvl] = getNuclMask(nuclImg,varargin)
            %GETNUCLMASK  Segment the nucleus
            %
            %  M = DNARepairAnalyzer.GETNUCLMASK(I) will segment the image
            %  I, returning a logical array M.
            %
            %  The threshold level is calculated using the intensity at the
            %  center of the image.
            %
            %  Optional arguments:
            %     'stdLevel' = Number of standard deviations for threshold
            %     (Default = 3)
            %
            %     'circRadius' = Radius near center to calculate values
            %     (Default = 5 px)
            
            ip = inputParser;
            ip.addParameter('ThresholdLevel','auto',@(x) ischar(x) || isnumeric(x));
            ip.addParameter('CircRadius',20,@(x) isscalar(x));
            ip.parse(varargin{:});
            
            %Convert the image to double
            nuclImg = double(nuclImg);

            if strcmpi(ip.Results.ThresholdLevel,'auto')
                %Determine the threshold level as mean - 0.5 * mean of the
                %intensity in a 5 pixel circle around the center of the image
                centerMask = false(size(nuclImg));
                xx = 1:size(nuclImg,2);
                xx = xx - median(xx);
                yy = 1:size(nuclImg,1);
                yy = yy - median(yy);
                [xx,yy] = meshgrid(xx,yy);
                centerMask(xx.^2 + yy.^2 < ip.Results.CircRadius^2) = true;
                
                %Calculate the mean and std of the intensity in the mask
                meanInt = mean(nuclImg(centerMask));
                stdInt = std(nuclImg(centerMask));
                
                %Calculate the threshold level
                %thLvl = (meanInt - ip.Results.stdLevel * stdInt);
                thLvl = (meanInt - 0.5 * meanInt);
                
                %If the threshold level is too low (below zero), automatically
                %adjust it until it is above the mean intensity level
                if thLvl <= 0
                    factor = 0.5;
                    while thLvl <= meanInt
                        %Try reducing the stdLevel
                        factor = factor - 0.1;
                        thLvl = (meanInt -  factor * stdInt);
                    end
                    warning('DNARepairAnalyzer:ThresholdTooLow',...
                        'Initial threshold level %.2f was too low and was raised to %.2f',...
                        (meanInt - 0.5 * meanInt),thLvl)
                end
            else
                thLvl = ip.Results.ThresholdLevel;
            end
            
            %Generate the mask
            objMask = nuclImg > thLvl;

            objMask = imclearborder(objMask);
            objMask = bwareaopen(objMask,500);
            objMask = imfill(objMask,'holes');
            objMask = imdilate(objMask,strel('disk',3));
            
            %Keep only objects at the center of the image
            detObjs = regionprops(objMask,'Centroid','PixelIdxList');
            
            if numel(detObjs) > 1
                %Find the object closest to the center of the image
                centroids = cat(1,detObjs.Centroid);
                
                imgCenter = size(nuclImg)./2;
                distances = sqrt((centroids(:,1) - imgCenter(1)).^2 + (centroids(:,2) - imgCenter(2)).^2);
                [~,minObjInd] = min(distances);
                
                nuclMask = false(size(nuclImg));
                nuclMask(detObjs(minObjInd).PixelIdxList) = true;
                
            else
                nuclMask = objMask;
            end
            
            %Make sure all holes are filled
            nuclMask = imfill(nuclMask,'holes');
            
            if all(~nuclMask(:))
                error('DNARepairAnalyzer:getNuclMask:CouldNotFindNucleus',...
                    'Error finding nucleus. Please specify a threshold level manually.');
            end

        end
        
        function nuclPosition = getNuclPosition(nuclMask)
            %GETNUCLPOSITION  Get the centroid of the nuclear mask

            objProps = regionprops(nuclMask,'Centroid');
            
            nuclPosition = objProps(closestObjIdx).Centroid;
            
        end
        
        function exportToCSV(filename, dataIn)
            
            %CSV OUTPUT:
            % Filename:
            % Date:
            % Time, ROI -N, ..., ROI 0, ..., ROI N
            
            %Make sure the filename ends in a CSV
            [fpath,fname,fext] = fileparts(filename);
            if ~strcmpi(fext,'.csv')
               filename = fullfile(fpath,[fname,'.csv']);
            end
            
            numRows = numel(dataIn.timestamps);
            
            channelNames = fieldnames(dataIn);
            if ismember('backgroundLvl',channelNames)
                channelNames(strcmpi(channelNames,'backgroundLvl')) = [];
            end
            
            %List of fields to ignore. This function should be done in a
            %better way.
            channelNames(strcmpi(channelNames,'filename')) = [];
            channelNames(strcmpi(channelNames,'timestamps')) = [];
            channelNames(strcmpi(channelNames,'timeUnit')) = [];
            channelNames(strcmpi(channelNames,'phbCorrection')) = [];
            channelNames(strcmpi(channelNames,'PreIrradiationFrame')) = [];
            numChannels = numel(channelNames);
            
            if isfield(dataIn.(channelNames{1}),'ROIAbove')
                numAdditionalROIs = numel(dataIn.(channelNames{1}).ROIAbove);
            else
                numAdditionalROIs = 0;
            end
            
            fid = fopen(filename,'w');
            if fid == -1
                error('Error opening file to write. Check that directory exists.');     
            end
            
            fprintf(fid,'Filename: %s\n',dataIn.filename);
            fprintf(fid,'%s\n',datestr(now));
            
            %Print the headers
            fprintf(fid,',');
            for iC = 1:numChannels
                for ii = 1:(2*numAdditionalROIs) + 1
                    if ii == (numAdditionalROIs + 1)
                        fprintf(fid,'%s',channelNames{iC});
                    else
                        fprintf(fid,',');
                    end
                end
            end
            fprintf(fid,'\n');
            fprintf(fid,'Time (%s)',dataIn.timeUnit);
            for iC = 1:numChannels
                fprintf(fid,',ROI %d',-numAdditionalROIs:numAdditionalROIs);
            end
            fprintf(fid,'\n');
            
            %Print the data            
            for iR = 1:numRows
                
                fprintf(fid,'%g',dataIn.timestamps(iR));
                
                for iC = 1:numChannels
                    for ii = -numAdditionalROIs:numAdditionalROIs
                        
                        if ii < 0
                            fprintf(fid,',%g',dataIn.(channelNames{iC}).ROIAbove(abs(ii)).RawIntensity(iR));
                            
                        elseif ii == 0
                            fprintf(fid,',%g',dataIn.(channelNames{iC}).RawIntensity(iR));
                            
                        elseif ii > 0
                            fprintf(fid,',%g',dataIn.(channelNames{iC}).ROIBelow(abs(ii)).RawIntensity(iR));
                        end     
                    end
                end
                fprintf(fid,'\n');
            end
            
            fclose(fid);
            
            %---Export the normalized data values---
            %Rename the file
            filename = [filename(1:end-4),'_normalized.csv'];
            fid = fopen(filename,'w');
            if fid == -1
                error('Error opening file to write. Check that directory exists.');     
            end
            
            fprintf(fid,'Filename: %s\n',dataIn.filename);
            fprintf(fid,'%s\n',datestr(now));
            
            %Print the headers
            fprintf(fid,',');
            for iC = 1:numChannels
                for ii = 1:(2*numAdditionalROIs) + 1
                    if ii == (numAdditionalROIs + 1)
                        fprintf(fid,'%s',channelNames{iC});
                    else
                        fprintf(fid,',');
                    end
                end
            end
            fprintf(fid,'\n');
            fprintf(fid,'Time (%s)',dataIn.timeUnit);
            for iC = 1:numChannels
                fprintf(fid,',ROI %d',-numAdditionalROIs:numAdditionalROIs);
            end
            fprintf(fid,'\n');
            
            %Print the data            
            for iR = 1:numRows
                
                fprintf(fid,'%g',dataIn.timestamps(iR));
                
                for iC = 1:numChannels
                    for ii = -numAdditionalROIs:numAdditionalROIs
                        
                        if ii < 0
                            fprintf(fid,',%g',dataIn.(channelNames{iC}).ROIAbove(abs(ii)).NormIntensity(iR));
                            
                        elseif ii == 0
                            fprintf(fid,',%g',dataIn.(channelNames{iC}).NormIntensity(iR));
                            
                        elseif ii > 0
                            fprintf(fid,',%g',dataIn.(channelNames{iC}).ROIBelow(abs(ii)).NormIntensity(iR));
                        end     
                    end
                end
                fprintf(fid,'\n');
            end
            
            fclose(fid);
            
        end
        
        function imgOut = annotateImage(imgIn, roiImg, roiLabel)
           
            imgOut = DNARepairAnalyzer.showoverlay(DNARepairAnalyzer.normalizeimg(imgIn),bwperim(roiImg),[0 1 0]);
            
            %Find the middle of the ROI
            txtStrPos = [find(any(roiImg,1),1,'last'),...
                0.5*(find(any(roiImg,2),1,'last') - find(any(roiImg,2),1,'first')) + find(any(roiImg,2),1,'first')];
            imgOut = insertText(imgOut,txtStrPos,roiLabel);
            
        end
        
        function exportInfo(saveDir, fname, ROImask, nuclMask)
           %EXPORTINFO  Export additional data for Eric
           
           %From the ROI, calculate the [left top width heigth]
           rowStart = find(any(ROImask,2),1,'first');
           rowEnd = find(any(ROImask,2),1,'last');
           height = rowEnd - rowStart;
           
           colStart = find(any(ROImask,1),1,'first');
           colEnd = find(any(ROImask,1),1,'last');
           width = colEnd - colStart - 1;
           
           fid = fopen(fullfile(saveDir,[fname,'ROI.txt']),'w');
           fprintf(fid,'%d, %d, %d, %d', colStart, rowStart, width, height);
           fclose(fid);
           
           %From the nuclear mask, get the nuclear edge coordinate and
           %export it as a txt file
           [startI, startJ] = find(nuclMask,1,'first');
           contour = bwtraceboundary(nuclMask,[startI, startJ], 'NE', 8, Inf, 'clockwise');

           fid = fopen(fullfile(saveDir,[fname,'NuclMask.txt']),'w');
           fprintf(fid,'%d, %d\n', contour');
           fclose(fid);
           
        end
        
        function imageOut = normalizeimg(imageIn,varargin)
            %NORMALIZEIMG   Linear dynamic range expansion for contrast enhancement
            %   N = NORMALIZEIMG(I) expands the dynamic range (or contrast) of image I
            %   linearly to maximize the range of values within the image.
            %
            %   This operation is useful when enhancing the contrast of an image. For
            %   example, if I is an image with uint8 format, with values ranging from
            %   30 to 100. Normalizing the image will expand the values so that they
            %   fill the full dynamic range of the format, i.e. from 0 to 255.
            %
            %   The format of the output image N depends on the format of the input
            %   image I. If I is a matrix with an integer classs (i.e. uint8, int16), N
            %   will returned in the same format. If I is a double, N will be
            %   normalized to the range [0 1] by default.
            %
            %   N = NORMALIZEIMG(I,[min max]) can also be used to specify a desired
            %   output range. For example, N = normalizeimg(I,[10,20]) will normalize
            %   image I to have values between 10 and 20. In this case, N will be
            %   returned in double format regardless of the format of I.
            %
            %   In situations where most of the interesting image features are
            %   contained within a narrower band of values, it could be useful to
            %   normalize the image to the 5 and 95 percentile values.
            %
            %   Example:
            %       I = imread('cameraman.tif');
            %
            %       %Calculate the values corresponding to the 5 and 95 percentile of
            %       %values within the image
            %       PRC5 = prctile(I(:),5);
            %       PRC95 = prctile(I(:),95);
            %
            %       %Threshold the image values to the 5 and 95 percentiles
            %       I(I<PRC5) = PRC5;
            %       I(I>PRC95) = PRC95;
            %
            %       %Normalize the image
            %       N = normalizeimg(I);%
            %
            %       %Display the normalized image
            %       imshow(N)
            
            %Define default output value range
            outputMin = 0;
            outputMax = 1;
            
            %Check if the desired output range is set. If it is, make sure it contains
            %the right number of values and format, then update the output minimum and
            %maximum values accordingly.
            if nargin >= 2
                if numel(varargin{1}) ~= 2
                    error('The input parameter should be [min max]')
                end
                
                outputMin = varargin{1}(1);
                outputMax = varargin{1}(2);
            else
                %If the desired output range is not set, then check if the image is an
                %integer class. If it is, then set the minimum and maximum values
                %to match the range of the class type.
                if isinteger(imageIn)
                    inputClass = class(imageIn);
                    
                    outputMin = 0;
                    outputMax = double(intmax(inputClass)); %Get the maximum value of the class
                    
                end
            end
            
            %Convert the image to double for the following operations
            imageIn = double(imageIn);
            
            %Calculate the output range
            outputRange = outputMax - outputMin;
            
            %Get the maximum and minimum input values from the image
            inputMin = min(imageIn(:));
            inputMax = max(imageIn(:));
            inputRange = inputMax - inputMin;
            
            %Normalize the image values to fit within the desired output range
            imageOut = (imageIn - inputMin) .* (outputRange/inputRange) + outputMin;
            
            %If the input was an integer before, make the output image the same class
            %type
            if exist('inputClass','var')
                eval(['imageOut = ',inputClass,'(imageOut);']);
            end
            
        end
        
        function varargout = showoverlay(baseimage, mask, color, varargin)
            %SHOWOVERLAY    Plot an overlay mask on an image
            %
            %  SHOWOVERLAY(IMAGE,MASK,COLOR) will plot an overlay specified by a binary
            %  MASK on the IMAGE. The color of the overlay is specified using a three
            %  element vector COLOR.
            %
            %  Example:
            %
            %    mainImg = imread('cameraman')
            %
            %
            %  Downloaded from http://cellmicroscopy.wordpress.com
            
            if ~exist('color','var')
                color = [1 1 1]; %Default color of the overlay
            end
            
            if size(baseimage,3) == 3
                red = baseimage(:,:,1);
                green = baseimage(:,:,2);
                blue = baseimage(:,:,3);
                
            elseif size(baseimage,3) == 1
                red = baseimage;
                green = baseimage;
                blue = baseimage;
                
            else
                error('Image should be either NxNx1 (greyscale) or NxNx3 (rgb)')
            end
            
            %Make sure the mask is binary (anything non-zero becomes true)
            mask = (mask ~= 0);
            
            if isinteger(baseimage)
                maxInt = intmax(class(baseimage));
            else
                maxInt = 1;
            end
            
            red(mask) = color(1) .* maxInt;
            green(mask) = color(2) .* maxInt;
            blue(mask) = color(3) .* maxInt;
            
            %Concatenate the output
            outputImg = cat(3,red,green,blue);
            
            if nargout == 0
                imshow(outputImg,[])
            else
                varargout{1} = outputImg;
            end
        end
    end
    
end
