# Supplementary material for: Poly(ADP-ribose) polymerase 1 searches DNA via a ‘monkey bar’ mechanism
Source: eLife. 2018 Aug 8;7:e37818. doi: 10.7554/eLife.37818 (PMC6135609; doi:10.7554/eLife.37818)
Supplement: Source code 1. [file elife-37818-code1.mltbx › metadata/filesystemManifest.xml]

<?xml version="1.0" encoding="UTF-8" standalone="yes" ?><fileEntries xmlns="http://schemas.mathworks.com/package/2013/filesystemManifest" createdByEncoding="windows-1252" createdByPlatform="win64" version="2.0"><fileEntry content="/fsroot/DNARepairAnalysis/Contents.m" date="2017-07-14T19:23:36Z" name="/DNARepairAnalysis/Contents.m" permissions="010666" type="File"/><fileEntry content="/fsroot/DNARepairAnalysis/DNARepairAnalyzer.m" date="2017-11-16T17:21:27Z" name="/DNARepairAnalysis/DNARepairAnalyzer.m" permissions="010666" type="File"/><fileEntry content="/doc" name="/doc" type="Folder"/></fileEntries>
