# Supplementary material for: Poly(ADP-ribose) polymerase 1 searches DNA via a ‘monkey bar’ mechanism
Source: eLife. 2018 Aug 8;7:e37818. doi: 10.7554/eLife.37818 (PMC6135609; doi:10.7554/eLife.37818)
Supplement: Source code 1. [file elife-37818-code1.mltbx › metadata/coreProperties.xml]

<?xml version="1.0" encoding="UTF-8" standalone="yes" ?><cp:coreProperties xmlns:cp="http://schemas.openxmlformats.org/package/2006/metadata/core-properties" xmlns:dc="http://purl.org/dc/elements/1.1/" xmlns:dcmitype="http://purl.org/dc/dcmitype/" xmlns:dcterms="http://purl.org/dc/terms/" xmlns:xsi="http://www.w3.org/2001/XMLSchema-instance"><dcterms:created xsi:type="dcterms:W3CDTF">2017-11-16T17:26:55Z</dcterms:created><dc:creator>Jian Wei Tay</dc:creator><dc:description>Code to track nuclei and quantify fluroescence related to DNA damage</dc:description><dcterms:modified xsi:type="dcterms:W3CDTF">2017-11-16T17:26:55Z</dcterms:modified><dc:title>DNA Repair Analysis Toolbox</dc:title><cp:version>1.2.3</cp:version></cp:coreProperties>
