# Supplementary material for: Poly(ADP-ribose) polymerase 1 searches DNA via a ‘monkey bar’ mechanism
Source: eLife. 2018 Aug 8;7:e37818. doi: 10.7554/eLife.37818 (PMC6135609; doi:10.7554/eLife.37818)
Supplement: Source code 1. [file elife-37818-code1.mltbx › metadata/systemRequirements.xml]

<?xml version="1.0" encoding="UTF-8" standalone="yes" ?><systemRequirements xmlns="http://schemas.mathworks.com/matlab/addon/2014/systemRequirements"/>
