# Supplementary material for: Poly(ADP-ribose) polymerase 1 searches DNA via a ‘monkey bar’ mechanism
Source: eLife. 2018 Aug 8;7:e37818. doi: 10.7554/eLife.37818 (PMC6135609; doi:10.7554/eLife.37818)
Supplement: Source code 2. [file elife-37818-code2.mltbx]

Archive with 17 entries (17 files):
- [Content_Types].xml
- fsroot/BioformatsImage/BioformatsImage.m
- fsroot/BioformatsImage/Contents.m
- fsroot/BioformatsImage/LookupTable.m
- fsroot/BioformatsImage/nd2Viewer.mlapp
- fsroot/docs/example.nd2
- metadata/filesystemManifest.xml
- _rels/.rels
- metadata/addonProperties.xml
- metadata/applications.xml
- metadata/configuration.xml
- metadata/coreProperties.xml
- metadata/examples.xml
- metadata/mwcoreProperties.xml
- metadata/mwcorePropertiesExtension.xml
- metadata/primaryScreenShot.png
- metadata/systemRequirements.xml
