# Supplementary material for: Poly(ADP-ribose) polymerase 1 searches DNA via a ‘monkey bar’ mechanism
Source: eLife. 2018 Aug 8;7:e37818. doi: 10.7554/eLife.37818 (PMC6135609; doi:10.7554/eLife.37818)
Supplement: Source code 2. [file elife-37818-code2.mltbx › fsroot/BioformatsImage/Contents.m]

% BIOFORMATSIMAGE
% Version 1.0.0 2017-07-14
%
% Files
%   BioformatsImage - Class to read microscope images
%   LookupTable     - LookupTable information
