# Supplementary material for: Poly(ADP-ribose) polymerase 1 searches DNA via a ‘monkey bar’ mechanism
Source: eLife. 2018 Aug 8;7:e37818. doi: 10.7554/eLife.37818 (PMC6135609; doi:10.7554/eLife.37818)
Supplement: Source code 2. [file elife-37818-code2.mltbx › metadata/filesystemManifest.xml]

<?xml version="1.0" encoding="UTF-8" standalone="yes" ?><fileEntries xmlns="http://schemas.mathworks.com/package/2013/filesystemManifest" createdByEncoding="windows-1252" createdByPlatform="win64" version="2.0"><fileEntry content="/fsroot/BioformatsImage/BioformatsImage.m" date="2018-05-02T19:28:33Z" name="/BioformatsImage/BioformatsImage.m" permissions="010666" type="File"/><fileEntry content="/fsroot/BioformatsImage/Contents.m" date="2017-08-24T21:30:26Z" name="/BioformatsImage/Contents.m" permissions="010666" type="File"/><fileEntry content="/fsroot/BioformatsImage/LookupTable.m" date="2017-08-24T21:30:26Z" name="/BioformatsImage/LookupTable.m" permissions="010666" type="File"/><fileEntry content="/fsroot/BioformatsImage/nd2Viewer.mlapp" date="2018-01-26T20:49:05Z" name="/BioformatsImage/nd2Viewer.mlapp" permissions="010666" type="File"/><fileEntry content="/fsroot/docs/example.nd2" date="2017-08-24T21:30:26Z" name="/docs/example.nd2" permissions="010666" type="File"/></fileEntries>
