# Supplementary material for: Poly(ADP-ribose) polymerase 1 searches DNA via a ‘monkey bar’ mechanism
Source: eLife. 2018 Aug 8;7:e37818. doi: 10.7554/eLife.37818 (PMC6135609; doi:10.7554/eLife.37818)
Supplement: Source code 2. [file elife-37818-code2.mltbx › metadata/addonProperties.xml]

<?xml version="1.0" encoding="UTF-8" standalone="yes" ?><addonProperties xmlns="http://schemas.mathworks.com/matlab/addon/2014/addonProperties"><identifier type="GUID">f27de8de-7bd2-4c9e-8c48-10d517608753</identifier><description></description><authors><author><name>Jian Wei Tay</name><contact>jian.tay@colorado.edu</contact><organization>University of Colorado Boulder</organization></author></authors></addonProperties>
