# Supplementary material for: Poly(ADP-ribose) polymerase 1 searches DNA via a ‘monkey bar’ mechanism
Source: eLife. 2018 Aug 8;7:e37818. doi: 10.7554/eLife.37818 (PMC6135609; doi:10.7554/eLife.37818)
Supplement: Source code 2. [file elife-37818-code2.mltbx › metadata/configuration.xml]

<?xml version="1.0" encoding="UTF-8" standalone="yes" ?><configuration xmlns="http://schemas.mathworks.com/matlab/addon/2014/configuration"><matlabPaths><matlabPath>/</matlabPath><matlabPath>/BioformatsImage</matlabPath><matlabPath>/docs</matlabPath></matlabPaths></configuration>
