# Supplementary material for: Poly(ADP-ribose) polymerase 1 searches DNA via a ‘monkey bar’ mechanism
Source: eLife. 2018 Aug 8;7:e37818. doi: 10.7554/eLife.37818 (PMC6135609; doi:10.7554/eLife.37818)
Supplement: Source code 2. [file elife-37818-code2.mltbx › metadata/coreProperties.xml]

<?xml version="1.0" encoding="UTF-8" standalone="yes" ?><cp:coreProperties xmlns:cp="http://schemas.openxmlformats.org/package/2006/metadata/core-properties" xmlns:dc="http://purl.org/dc/elements/1.1/" xmlns:dcmitype="http://purl.org/dc/dcmitype/" xmlns:dcterms="http://purl.org/dc/terms/" xmlns:xsi="http://www.w3.org/2001/XMLSchema-instance"><dcterms:created xsi:type="dcterms:W3CDTF">2018-05-02T19:29:06Z</dcterms:created><dc:creator>Jian Wei Tay</dc:creator><dc:description>Reads ND2 files</dc:description><dcterms:modified xsi:type="dcterms:W3CDTF">2018-05-02T19:29:06Z</dcterms:modified><dc:title>Bioformats Image Toolbox (v1.0.4b)</dc:title><cp:version>1.0.4</cp:version></cp:coreProperties>
