# Supplementary material for: Poly(ADP-ribose) polymerase 1 searches DNA via a ‘monkey bar’ mechanism
Source: eLife. 2018 Aug 8;7:e37818. doi: 10.7554/eLife.37818 (PMC6135609; doi:10.7554/eLife.37818)
Supplement: Source code 3. [file elife-37818-code3.nb]

(*CacheID: 234*)
(* Internal cache information:
NotebookFileLineBreakTest
NotebookFileLineBreakTest
NotebookDataPosition[         0,          0]
NotebookDataLength[    110285,       2283]
NotebookOptionsPosition[    107563,       2211]
NotebookOutlinePosition[    107921,       2227]
CellTagsIndexPosition[    107878,       2224]
WindowFrame->Normal*)

(* Beginning of Notebook Content *)
Notebook[{
Cell[BoxData[
 RowBox[{"(*", "\[IndentingNewLine]", "\[IndentingNewLine]", 
  RowBox[{
   RowBox[{"Copyright", " ", 
    RowBox[{"(", "c", ")"}], "2018", " ", "Erik", " ", "Grumstrup", "\n", 
    "\[IndentingNewLine]", "Permission", " ", "is", " ", "hereby", " ", 
    "granted"}], ",", 
   RowBox[{"free", " ", "of", " ", "charge"}], ",", 
   RowBox[{
   "to", " ", "any", " ", "person", " ", "obtaining", " ", "a", " ", "copy", 
    " ", "of", " ", "this", " ", "software", " ", "and", " ", "associated", 
    " ", "documentation", " ", "files", " ", 
    RowBox[{"(", 
     RowBox[{"the", " ", "\"\<Software\>\""}], ")"}]}], ",", 
   RowBox[{
   "to", " ", "deal", " ", "in", " ", "the", " ", "Software", " ", "without", 
    " ", "restriction", " ", "including", " ", "without", " ", "limitation", 
    " ", "the", " ", "rights", " ", "to", " ", "use"}], ",", "copy", ",", 
   "modify", ",", "merge", ",", "publish", ",", "distribute", ",", 
   "sublicense", ",", 
   RowBox[{
    RowBox[{"and", "/", "or"}], " ", "sell", " ", "copies", " ", "of", " ", 
    "the", " ", "Software", " ", "and", " ", "to", " ", "permit", " ", 
    "persons", " ", "to", " ", "whom", " ", "the", " ", "Software", " ", "is",
     " ", "furnished", " ", "to", " ", "do", " ", "so", " ", "subject", " ", 
    "to", " ", "the", " ", "following", " ", 
    RowBox[{"conditions", ":", " ", 
     RowBox[{
     "The", " ", "above", " ", "copyright", " ", "notice", " ", "and", " ", 
      "this", " ", "permission", " ", "notice", " ", "shall", " ", "be", " ", 
      "included", " ", "in", " ", "all", " ", "copies", " ", "or", " ", 
      "substantial", " ", "portions", " ", "of", " ", "the", " ", 
      RowBox[{
      "Software", ".", "\[IndentingNewLine]", "\[IndentingNewLine]", "THE"}], 
      " ", "SOFTWARE", " ", "IS", " ", "PROVIDED", " ", "\"\<AS IS\>\""}]}]}],
    ",", 
   RowBox[{"WITHOUT", " ", "WARRANTY", " ", "OF", " ", "ANY", " ", "KIND"}], 
   ",", 
   RowBox[{"EXPRESS", " ", "OR", " ", "IMPLIED"}], ",", 
   RowBox[{
   "INCLUDING", " ", "BUT", " ", "NOT", " ", "LIMITED", " ", "TO", " ", "THE",
     " ", "WARRANTIES", " ", "OF", " ", "MERCHANTABILITY"}], ",", 
   RowBox[{
   "FITNESS", " ", "FOR", " ", "A", " ", "PARTICULAR", " ", "PURPOSE", " ", 
    "AND", " ", 
    RowBox[{"NONINFRINGEMENT", ".", " ", "IN"}], " ", "NO", " ", "EVENT", " ",
     "SHALL", " ", "THE", " ", "AUTHORS", " ", "OR", " ", "COPYRIGHT", " ", 
    "HOLDERS", " ", "BE", " ", "LIABLE", " ", "FOR", " ", "ANY", " ", 
    "CLAIM"}], ",", 
   RowBox[{"DAMAGES", " ", "OR", " ", "OTHER", " ", "LIABILITY"}], ",", " ", 
   RowBox[{
   "WHETHER", " ", "IN", " ", "AN", " ", "ACTION", " ", "OF", " ", 
    "CONTRACT"}], ",", 
   RowBox[{"TORT", " ", "OR", " ", "OTHERWISE"}], ",", 
   RowBox[{"ARISING", " ", "FROM"}], ",", " ", 
   RowBox[{
   "OUT", " ", "OF", " ", "OR", " ", "IN", " ", "CONNECTION", " ", "WITH", 
    " ", "THE", " ", "SOFTWARE", " ", "OR", " ", "THE", " ", "USE", " ", "OR",
     " ", "OTHER", " ", "DEALINGS", " ", "IN", " ", "THE", " ", 
    RowBox[{"SOFTWARE", "."}]}]}], "\[IndentingNewLine]", 
  "\[IndentingNewLine]", "*)"}]], "Input",
 CellChangeTimes->{{3.741348405412697*^9, 3.741348445125914*^9}, {
  3.7413484926191683`*^9, 3.741348529296527*^9}, {3.741348717948318*^9, 
  3.741348794017901*^9}, {3.74135261269536*^9, 3.7413526151986322`*^9}, {
  3.7413526483074827`*^9, 3.741352650600142*^9}, {3.741357896838372*^9, 
  3.741357899087484*^9}},ExpressionUUID->"36efefee-c40c-44bd-902a-\
e20b0d9e0b00"],

Cell[BoxData[
 RowBox[{"Clear", "[", "\"\<Global`*\>\"", "]"}]], "Input",ExpressionUUID->"faa5458a-99f2-4210-a839-96c6a719cfc1"],

Cell[CellGroupData[{

Cell[BoxData[{
 RowBox[{
  RowBox[{"{", 
   RowBox[{
    RowBox[{"FileNameSetter", "[", 
     RowBox[{"Dynamic", "[", "rfile", "]"}], "]"}], ",", 
    RowBox[{"Dynamic", "[", "rfile", "]"}]}], "}"}], 
  RowBox[{"(*", 
   RowBox[{"nucleus", " ", "outline", " ", "file"}], 
   "*)"}]}], "\[IndentingNewLine]", 
 RowBox[{
  RowBox[{"{", 
   RowBox[{
    RowBox[{"FileNameSetter", "[", 
     RowBox[{"Dynamic", "[", "ROIfile", "]"}], "]"}], ",", 
    RowBox[{"Dynamic", "[", "ROIfile", "]"}]}], "}"}], 
  RowBox[{"(*", 
   RowBox[{"ROI", " ", "definition", " ", "file"}], 
   "*)"}]}], "\[IndentingNewLine]", 
 RowBox[{
  RowBox[{"{", 
   RowBox[{
    RowBox[{"FileNameSetter", "[", 
     RowBox[{"Dynamic", "[", "kfile", "]"}], "]"}], ",", 
    RowBox[{"Dynamic", "[", "kfile", "]"}]}], "}"}], 
  RowBox[{"(*", 
   RowBox[{"kinetics", " ", "file", " ", "from", " ", "experiment"}], 
   "*)"}]}]}], "Input",
 CellChangeTimes->{{3.70749970989153*^9, 3.7074997275614853`*^9}, {
   3.709305511194461*^9, 3.7093055179922457`*^9}, {3.709924341394331*^9, 
   3.709924344664274*^9}, {3.7101828650177045`*^9, 3.710182897715362*^9}, {
   3.7102534228064704`*^9, 3.710253436752895*^9}, {3.7102535014618087`*^9, 
   3.7102535780111427`*^9}, 3.713805432756757*^9, {3.717854272332499*^9, 
   3.7178542743977337`*^9}, {3.7202772366318417`*^9, 3.720277266407708*^9}, {
   3.741348835345483*^9, 
   3.741348867942473*^9}},ExpressionUUID->"f0439cf1-db93-4b04-847b-\
97c3a456d959"],

Cell[BoxData[
 RowBox[{"{", 
  RowBox[{
   TemplateBox[{Dynamic[$CellContext`rfile],"Open",All},
    "FileNameSetterBoxes"], ",", 
   DynamicBox[ToBoxes[$CellContext`rfile, StandardForm],
    ImageSizeCache->{39., {1., 10.}}]}], "}"}]], "Output",
 CellChangeTimes->{
  3.709924387961789*^9, 3.71018290230177*^9, 3.710253583034352*^9, 
   3.7102551272953057`*^9, 3.710263584059432*^9, 3.711460791978985*^9, 
   3.717854276139929*^9, 3.717938986246791*^9, 3.717939115239414*^9, 
   3.717939227260624*^9, 3.719250528600371*^9, 3.719250817998891*^9, 
   3.720267132107085*^9, 3.720277225889213*^9, {3.720277257366626*^9, 
   3.720277267580596*^9}, 3.7227930879061747`*^9, 3.725817132314307*^9, 
   3.728519206764564*^9, 3.728519401812151*^9, 3.7403083214913683`*^9, 
   3.7413495205236073`*^9},ExpressionUUID->"3401984e-6c97-42ea-bf01-\
6bd11b5a6603"],

Cell[BoxData[
 RowBox[{"{", 
  RowBox[{
   TemplateBox[{Dynamic[$CellContext`ROIfile],"Open",All},
    "FileNameSetterBoxes"], ",", 
   DynamicBox[ToBoxes[$CellContext`ROIfile, StandardForm],
    ImageSizeCache->{55., {1., 10.}}]}], "}"}]], "Output",
 CellChangeTimes->{
  3.709924387961789*^9, 3.71018290230177*^9, 3.710253583034352*^9, 
   3.7102551272953057`*^9, 3.710263584059432*^9, 3.711460791978985*^9, 
   3.717854276139929*^9, 3.717938986246791*^9, 3.717939115239414*^9, 
   3.717939227260624*^9, 3.719250528600371*^9, 3.719250817998891*^9, 
   3.720267132107085*^9, 3.720277225889213*^9, {3.720277257366626*^9, 
   3.720277267580596*^9}, 3.7227930879061747`*^9, 3.725817132314307*^9, 
   3.728519206764564*^9, 3.728519401812151*^9, 3.7403083214913683`*^9, 
   3.741349520539982*^9},ExpressionUUID->"b8f6b624-83bc-488c-bdd4-\
c50cd63e2a45"],

Cell[BoxData[
 RowBox[{"{", 
  RowBox[{
   TemplateBox[{Dynamic[$CellContext`kfile],"Open",All},
    "FileNameSetterBoxes"], ",", 
   DynamicBox[ToBoxes[$CellContext`kfile, StandardForm],
    ImageSizeCache->{39., {1., 10.}}]}], "}"}]], "Output",
 CellChangeTimes->{
  3.709924387961789*^9, 3.71018290230177*^9, 3.710253583034352*^9, 
   3.7102551272953057`*^9, 3.710263584059432*^9, 3.711460791978985*^9, 
   3.717854276139929*^9, 3.717938986246791*^9, 3.717939115239414*^9, 
   3.717939227260624*^9, 3.719250528600371*^9, 3.719250817998891*^9, 
   3.720267132107085*^9, 3.720277225889213*^9, {3.720277257366626*^9, 
   3.720277267580596*^9}, 3.7227930879061747`*^9, 3.725817132314307*^9, 
   3.728519206764564*^9, 3.728519401812151*^9, 3.7403083214913683`*^9, 
   3.741349520551054*^9},ExpressionUUID->"9a1805dc-003d-4abf-aa57-\
7a094424f4eb"]
}, Open  ]],

Cell[BoxData[""], "Input",
 CellChangeTimes->{{3.720277117825068*^9, 3.720277181023252*^9}, 
   3.720277218620089*^9},ExpressionUUID->"dc3a5352-883c-4385-9d67-\
8ae7106dceaa"],

Cell[CellGroupData[{

Cell[BoxData[{
 RowBox[{
  RowBox[{
   RowBox[{"t0", "=", "10.5"}], ";"}], 
  RowBox[{"(*", 
   RowBox[{
   "time", " ", "offset", " ", "so", " ", "that", " ", "model", " ", "and", 
    " ", "exp", " ", "data", " ", "can", " ", "be", " ", "on", " ", "same", 
    " ", "time", " ", "axis"}], "*)"}]}], "\[IndentingNewLine]", 
 RowBox[{
  RowBox[{
   RowBox[{"columnstart", "=", "9"}], ";"}], 
  RowBox[{"(*", 
   RowBox[{
   "starting", " ", "column", " ", "of", " ", "data", " ", "you", " ", "want",
     " ", "from", " ", "kintics", " ", "file"}], 
   "*)"}]}], "\[IndentingNewLine]", 
 RowBox[{
  RowBox[{
   RowBox[{"columnend", "=", "15"}], ";"}], 
  RowBox[{"(*", 
   RowBox[{
   "ending", " ", "column", " ", "of", " ", "data", " ", "you", " ", "want", 
    " ", "from", " ", "kintics", " ", "file"}], 
   "*)"}]}], "\[IndentingNewLine]", 
 RowBox[{
  RowBox[{"exptime", "=", 
   RowBox[{
    RowBox[{"Import", "[", 
     RowBox[{"kfile", ",", "\"\<CSV\>\""}], "]"}], "[", 
    RowBox[{"[", 
     RowBox[{
      RowBox[{"5", ";;", "All"}], ",", "1"}], "]"}], "]"}]}], ";", " ", 
  RowBox[{"(*", 
   RowBox[{
   "strips", " ", "some", " ", "header", " ", "info", " ", "from", " ", "top",
     " ", "of", " ", "file"}], "*)"}], "\[IndentingNewLine]", 
  RowBox[{"exptime", "=", 
   RowBox[{"exptime", "-", "t0"}]}], ";"}], "\[IndentingNewLine]", 
 RowBox[{
  RowBox[{"expdata", "=", 
   RowBox[{
    RowBox[{"Import", "[", 
     RowBox[{"kfile", ",", "\"\<CSV\>\""}], "]"}], "[", 
    RowBox[{"[", 
     RowBox[{
      RowBox[{"5", ";;", "All"}], ",", 
      RowBox[{"columnstart", ";;", "columnend"}]}], "]"}], "]"}]}], 
  ";"}], "\[IndentingNewLine]", 
 RowBox[{
  RowBox[{"expdata", "=", 
   RowBox[{
    RowBox[{"Table", "[", 
     RowBox[{
      RowBox[{
       RowBox[{"expdata", "[", 
        RowBox[{"[", 
         RowBox[{";;", ",", "i"}], "]"}], "]"}], "/", 
       RowBox[{"Mean", "[", 
        RowBox[{"expdata", "[", 
         RowBox[{"[", 
          RowBox[{
           RowBox[{"1", ";;", "6"}], ",", "i"}], "]"}], "]"}], "]"}]}], ",", 
      RowBox[{"{", 
       RowBox[{"i", ",", "1", ",", 
        RowBox[{
         RowBox[{"Dimensions", "[", "expdata", "]"}], "[", 
         RowBox[{"[", "2", "]"}], "]"}]}], "}"}]}], "]"}], "\[Transpose]"}]}], 
  RowBox[{"(*", 
   RowBox[{
   "normalize", " ", "data", " ", "to", " ", "first", " ", "6", " ", 
    "frames"}], "*)"}], ";", 
  RowBox[{"expdata", "=", 
   RowBox[{"Table", "[", 
    RowBox[{
     RowBox[{
      RowBox[{"{", 
       RowBox[{"exptime", ",", 
        RowBox[{"expdata", "[", 
         RowBox[{"[", 
          RowBox[{";;", ",", "i"}], "]"}], "]"}]}], "}"}], "\[Transpose]"}], 
     ",", 
     RowBox[{"{", 
      RowBox[{"i", ",", "1", ",", 
       RowBox[{
        RowBox[{"Dimensions", "[", "expdata", "]"}], "[", 
        RowBox[{"[", "2", "]"}], "]"}]}], "}"}]}], "]"}]}], 
  ";"}], "\[IndentingNewLine]", 
 RowBox[{
  RowBox[{"rdat", "=", 
   RowBox[{"Import", "[", 
    RowBox[{"rfile", ",", "\"\<CSV\>\""}], "]"}]}], 
  ";"}], "\[IndentingNewLine]", 
 RowBox[{
  RowBox[{"ROIcoords", "=", 
   RowBox[{
    RowBox[{"Import", "[", 
     RowBox[{"ROIfile", ",", "\"\<CSV\>\""}], "]"}], "[", 
    RowBox[{"[", 
     RowBox[{"1", ",", ";;"}], "]"}], "]"}]}], ";", 
  RowBox[{"(*", 
   RowBox[{"import", " ", "coordinates", " ", "for", " ", "ROI0"}], "*)"}], 
  "\[IndentingNewLine]", 
  RowBox[{"rdat", "=", 
   RowBox[{
    RowBox[{"{", 
     RowBox[{
      RowBox[{"rdat", "[", 
       RowBox[{"[", 
        RowBox[{";;", ",", "2"}], "]"}], "]"}], ",", 
      RowBox[{"rdat", "[", 
       RowBox[{"[", 
        RowBox[{";;", ",", "1"}], "]"}], "]"}]}], "}"}], "\[Transpose]"}]}], 
  ";"}], "\[IndentingNewLine]", 
 RowBox[{
  RowBox[{
   RowBox[{"rdat", "[", 
    RowBox[{"[", 
     RowBox[{"Length", "[", "rdat", "]"}], "]"}], "]"}], "=", 
   RowBox[{"rdat", "[", 
    RowBox[{"[", "1", "]"}], "]"}]}], ";", 
  RowBox[{"(*", 
   RowBox[{
    RowBox[{"sets", " ", "last", " ", "point"}], " ", "\[Equal]", " ", 
    RowBox[{
    "to", " ", "first", " ", "point", " ", "so", " ", "that", " ", "the", " ",
      "region", " ", "is", " ", "bounded"}]}], "*)"}], "\[IndentingNewLine]", 
  
  RowBox[{"r1", "=", 
   RowBox[{"BoundaryDiscretizeGraphics", "@", 
    RowBox[{"ListLinePlot", "[", "rdat", "]"}]}]}], ";", 
  RowBox[{"(*", 
   RowBox[{
   "define", " ", "region", " ", "in", " ", "mathematica", " ", "language"}], 
   "*)"}], "\[IndentingNewLine]", 
  RowBox[{"com", "=", 
   RowBox[{"RegionCentroid", "[", "r1", "]"}]}], ";", 
  RowBox[{"(*", 
   RowBox[{
   "find", " ", "the", " ", "center", " ", "of", " ", "the", " ", "region"}], 
   "*)"}], "\[IndentingNewLine]", 
  RowBox[{"rdat", "=", 
   RowBox[{"Table", "[", 
    RowBox[{
     RowBox[{
      RowBox[{"rdat", "[", 
       RowBox[{"[", "i", "]"}], "]"}], "-", "com"}], ",", 
     RowBox[{"{", 
      RowBox[{"i", ",", "1", ",", 
       RowBox[{"Length", "[", "rdat", "]"}]}], "}"}]}], "]"}]}], ";", 
  RowBox[{"(*", 
   RowBox[{
    RowBox[{
    "move", " ", "coords", " ", "so", " ", "that", " ", "COM", " ", "is", " ",
      "at", " ", "0"}], ",", "0"}], "*)"}], "\[IndentingNewLine]", 
  RowBox[{"rdat", "=", 
   RowBox[{"Round", "[", "rdat", "]"}]}], ";", 
  RowBox[{"(*", 
   RowBox[{"round", " ", "to", " ", "integers"}], "*)"}], 
  "\[IndentingNewLine]", 
  RowBox[{"r2", "=", 
   RowBox[{"BoundaryDiscretizeGraphics", "@", 
    RowBox[{"ListLinePlot", "[", "rdat", "]"}]}]}], ";", 
  RowBox[{"(*", 
   RowBox[{
    RowBox[{
    "make", " ", "new", " ", "region", " ", "to", " ", "be", " ", "used", " ",
      "for", " ", "simulation"}], ",", " ", 
    RowBox[{"centered", " ", "at", " ", "0"}], ",", 
    RowBox[{
    "0", " ", "and", " ", "comprised", " ", "of", " ", "integer", " ", 
     "values"}]}], "*)"}], "\[IndentingNewLine]", 
  RowBox[{
   RowBox[{"ROIcoords", "[", 
    RowBox[{"[", "1", "]"}], "]"}], "=", 
   RowBox[{
    RowBox[{"ROIcoords", "[", 
     RowBox[{"[", "1", "]"}], "]"}], "-", 
    RowBox[{"Round", "[", 
     RowBox[{"com", "[", 
      RowBox[{"[", "1", "]"}], "]"}], "]"}]}]}], ";"}], "\[IndentingNewLine]", 
 RowBox[{
  RowBox[{
   RowBox[{
    RowBox[{"ROIcoords", "[", 
     RowBox[{"[", "2", "]"}], "]"}], "=", 
    RowBox[{
     RowBox[{"ROIcoords", "[", 
      RowBox[{"[", "2", "]"}], "]"}], "-", 
     RowBox[{"Round", "[", 
      RowBox[{"com", "[", 
       RowBox[{"[", "2", "]"}], "]"}], "]"}]}]}], ";"}], 
  "\[IndentingNewLine]", "\[IndentingNewLine]", 
  RowBox[{"(*", 
   RowBox[{"define", " ", "ROIs"}], "*)"}]}], "\[IndentingNewLine]", 
 RowBox[{
  RowBox[{"ROIn", "=", 
   RowBox[{"Table", "[", 
    RowBox[{
     RowBox[{"Region", "[", 
      RowBox[{"Rectangle", "[", 
       RowBox[{
        RowBox[{"{", 
         RowBox[{
          RowBox[{"ROIcoords", "[", 
           RowBox[{"[", "1", "]"}], "]"}], ",", 
          RowBox[{
           RowBox[{"ROIcoords", "[", 
            RowBox[{"[", "2", "]"}], "]"}], "+", 
           RowBox[{"i", "*", 
            RowBox[{"ROIcoords", "[", 
             RowBox[{"[", "4", "]"}], "]"}]}]}]}], "}"}], ",", 
        RowBox[{"{", 
         RowBox[{
          RowBox[{
           RowBox[{"ROIcoords", "[", 
            RowBox[{"[", "1", "]"}], "]"}], "+", 
           RowBox[{"ROIcoords", "[", 
            RowBox[{"[", "3", "]"}], "]"}]}], ",", 
          RowBox[{
           RowBox[{"ROIcoords", "[", 
            RowBox[{"[", "2", "]"}], "]"}], "+", 
           RowBox[{
            RowBox[{"(", 
             RowBox[{"i", "+", "1"}], ")"}], "*", 
            RowBox[{"ROIcoords", "[", 
             RowBox[{"[", "4", "]"}], "]"}]}]}]}], "}"}]}], "]"}], "]"}], ",", 
     RowBox[{"{", 
      RowBox[{"i", ",", "1", ",", "3"}], "}"}]}], "]"}]}], 
  ";"}], "\[IndentingNewLine]", 
 RowBox[{
  RowBox[{"ROI0", "=", 
   RowBox[{"Region", "[", 
    RowBox[{"Rectangle", "[", 
     RowBox[{
      RowBox[{"{", 
       RowBox[{
        RowBox[{"ROIcoords", "[", 
         RowBox[{"[", "1", "]"}], "]"}], ",", 
        RowBox[{"ROIcoords", "[", 
         RowBox[{"[", "2", "]"}], "]"}]}], "}"}], ",", 
      RowBox[{"{", 
       RowBox[{
        RowBox[{
         RowBox[{"ROIcoords", "[", 
          RowBox[{"[", "1", "]"}], "]"}], "+", 
         RowBox[{"ROIcoords", "[", 
          RowBox[{"[", "3", "]"}], "]"}]}], ",", 
        RowBox[{
         RowBox[{"ROIcoords", "[", 
          RowBox[{"[", "2", "]"}], "]"}], "+", 
         RowBox[{"ROIcoords", "[", 
          RowBox[{"[", "4", "]"}], "]"}]}]}], "}"}]}], "]"}], "]"}]}], 
  ";"}], "\[IndentingNewLine]", 
 RowBox[{
  RowBox[{"ROIp", "=", 
   RowBox[{"Table", "[", 
    RowBox[{
     RowBox[{"Region", "[", 
      RowBox[{"Rectangle", "[", 
       RowBox[{
        RowBox[{"{", 
         RowBox[{
          RowBox[{"ROIcoords", "[", 
           RowBox[{"[", "1", "]"}], "]"}], ",", 
          RowBox[{
           RowBox[{"ROIcoords", "[", 
            RowBox[{"[", "2", "]"}], "]"}], "-", 
           RowBox[{"i", "*", 
            RowBox[{"ROIcoords", "[", 
             RowBox[{"[", "4", "]"}], "]"}]}]}]}], "}"}], ",", 
        RowBox[{"{", 
         RowBox[{
          RowBox[{
           RowBox[{"ROIcoords", "[", 
            RowBox[{"[", "1", "]"}], "]"}], "+", 
           RowBox[{"ROIcoords", "[", 
            RowBox[{"[", "3", "]"}], "]"}]}], ",", 
          RowBox[{
           RowBox[{"ROIcoords", "[", 
            RowBox[{"[", "2", "]"}], "]"}], "-", 
           RowBox[{
            RowBox[{"(", 
             RowBox[{"i", "-", "1"}], ")"}], "*", 
            RowBox[{"ROIcoords", "[", 
             RowBox[{"[", "4", "]"}], "]"}]}]}]}], "}"}]}], "]"}], "]"}], ",", 
     RowBox[{"{", 
      RowBox[{"i", ",", "1", ",", "3"}], "}"}]}], "]"}]}], 
  ";"}], "\[IndentingNewLine]", 
 RowBox[{
  RowBox[{
   RowBox[{"ROIlims", "=", 
    RowBox[{"Table", "[", 
     RowBox[{
      RowBox[{"{", 
       RowBox[{
        RowBox[{"{", 
         RowBox[{
          RowBox[{"ROIcoords", "[", 
           RowBox[{"[", "1", "]"}], "]"}], ",", 
          RowBox[{
           RowBox[{"ROIcoords", "[", 
            RowBox[{"[", "2", "]"}], "]"}], "+", 
           RowBox[{"i", "*", 
            RowBox[{"ROIcoords", "[", 
             RowBox[{"[", "4", "]"}], "]"}]}]}]}], "}"}], ",", 
        RowBox[{"{", 
         RowBox[{
          RowBox[{
           RowBox[{"ROIcoords", "[", 
            RowBox[{"[", "1", "]"}], "]"}], "+", 
           RowBox[{"ROIcoords", "[", 
            RowBox[{"[", "3", "]"}], "]"}]}], ",", 
          RowBox[{
           RowBox[{"ROIcoords", "[", 
            RowBox[{"[", "2", "]"}], "]"}], "+", 
           RowBox[{
            RowBox[{"(", 
             RowBox[{"i", "+", "1"}], ")"}], "*", 
            RowBox[{"ROIcoords", "[", 
             RowBox[{"[", "4", "]"}], "]"}]}]}]}], "}"}]}], "}"}], ",", 
      RowBox[{"{", 
       RowBox[{"i", ",", 
        RowBox[{"-", "3"}], ",", "3"}], "}"}]}], "]"}]}], ";"}], 
  "\[IndentingNewLine]"}], "\[IndentingNewLine]", 
 RowBox[{"Show", "[", 
  RowBox[{
   RowBox[{"RegionPlot", "[", 
    RowBox[{"r2", ",", 
     RowBox[{"AspectRatio", "\[Rule]", "Automatic"}], ",", 
     RowBox[{"PlotRange", "\[Rule]", 
      RowBox[{"{", 
       RowBox[{
        RowBox[{"{", 
         RowBox[{
          RowBox[{"-", "200"}], ",", "200"}], "}"}], ",", 
        RowBox[{"{", 
         RowBox[{"200", ",", 
          RowBox[{"-", "200"}]}], "}"}]}], "}"}]}]}], "]"}], ",", 
   RowBox[{"RegionPlot", "[", 
    RowBox[{"ROI0", ",", 
     RowBox[{"PlotStyle", "\[Rule]", 
      RowBox[{"{", 
       RowBox[{"Green", ",", 
        RowBox[{"Opacity", "[", "0.5", "]"}]}], "}"}]}]}], "]"}], ",", 
   RowBox[{"RegionPlot", "[", 
    RowBox[{
     RowBox[{"ROIn", "[", 
      RowBox[{"[", "1", "]"}], "]"}], ",", 
     RowBox[{"PlotStyle", "\[Rule]", 
      RowBox[{"{", 
       RowBox[{"LightRed", ",", 
        RowBox[{"Opacity", "[", "0.5", "]"}]}], "}"}]}]}], "]"}], ",", 
   RowBox[{"RegionPlot", "[", 
    RowBox[{
     RowBox[{"ROIn", "[", 
      RowBox[{"[", "2", "]"}], "]"}], ",", 
     RowBox[{"PlotStyle", "\[Rule]", 
      RowBox[{"{", 
       RowBox[{"LightRed", ",", 
        RowBox[{"Opacity", "[", "0.5", "]"}]}], "}"}]}]}], "]"}], ",", 
   RowBox[{"RegionPlot", "[", 
    RowBox[{
     RowBox[{"ROIn", "[", 
      RowBox[{"[", "3", "]"}], "]"}], ",", 
     RowBox[{"PlotStyle", "\[Rule]", 
      RowBox[{"{", 
       RowBox[{"LightRed", ",", 
        RowBox[{"Opacity", "[", "0.5", "]"}]}], "}"}]}]}], "]"}], ",", 
   RowBox[{"RegionPlot", "[", 
    RowBox[{"ROIp", "[", 
     RowBox[{"[", "1", "]"}], "]"}], "]"}], ",", 
   RowBox[{"RegionPlot", "[", 
    RowBox[{"ROIp", "[", 
     RowBox[{"[", "2", "]"}], "]"}], "]"}], ",", 
   RowBox[{"RegionPlot", "[", 
    RowBox[{"ROIp", "[", 
     RowBox[{"[", "3", "]"}], "]"}], "]"}]}], "]"}]}], "Input",
 CellChangeTimes->{{3.7093057141543407`*^9, 3.709305736181591*^9}, {
   3.709924330700478*^9, 3.709924360985361*^9}, {3.710163307615776*^9, 
   3.710163336912627*^9}, {3.7101829681182857`*^9, 3.710182968461486*^9}, {
   3.710254266464593*^9, 3.710254268242996*^9}, {3.7102543595811567`*^9, 
   3.7102543605171585`*^9}, {3.7102551628789682`*^9, 
   3.7102552028618383`*^9}, {3.7102552378683*^9, 3.7102552985680065`*^9}, {
   3.710255375538542*^9, 3.7102554012941875`*^9}, {3.7102554464094667`*^9, 
   3.7102554529926777`*^9}, {3.710255517888792*^9, 3.7102558264573336`*^9}, 
   3.710255959728368*^9, {3.710256099520213*^9, 3.7102561309230685`*^9}, {
   3.7102561815919576`*^9, 3.710256185476364*^9}, {3.7102564660896573`*^9, 
   3.7102566244611354`*^9}, {3.7102566640540047`*^9, 
   3.7102566973912635`*^9}, {3.710256752974161*^9, 3.7102567771386037`*^9}, {
   3.7102568100858617`*^9, 3.7102569044660273`*^9}, {3.7102572057025566`*^9, 
   3.7102572290557976`*^9}, {3.7102573602676277`*^9, 
   3.7102574132609205`*^9}, {3.710282728856677*^9, 3.710282833646298*^9}, {
   3.710282873499344*^9, 3.710282929264146*^9}, {3.710282960060433*^9, 
   3.710282960814598*^9}, {3.713805444201021*^9, 3.7138054661327953`*^9}, {
   3.713805525297412*^9, 3.713805544767479*^9}, {3.713805598547062*^9, 
   3.713805599355886*^9}, {3.7143035514708157`*^9, 3.7143036599408484`*^9}, {
   3.714303912280211*^9, 3.71430397733895*^9}, {3.714305897955941*^9, 
   3.714305911035256*^9}, {3.714306337090538*^9, 3.714306389144247*^9}, {
   3.714306546893042*^9, 3.714306551902231*^9}, {3.7143067080622663`*^9, 
   3.7143067134762774`*^9}, {3.714306764390704*^9, 3.714306827033222*^9}, {
   3.714306901616341*^9, 3.714306910258698*^9}, {3.714307065518827*^9, 
   3.714307067077215*^9}, {3.7178543396526337`*^9, 3.717854364868491*^9}, {
   3.717854594234189*^9, 3.7178546058430634`*^9}, {3.717854735318713*^9, 
   3.7178547591987963`*^9}, {3.717854805026656*^9, 3.717854807635638*^9}, 
   3.717855181279881*^9, {3.717855609631461*^9, 3.717855651858306*^9}, 
   3.717859511375531*^9, {3.717937144391418*^9, 3.7179371788469973`*^9}, 
   3.7179372301222887`*^9, 3.7179380372341633`*^9, 3.717938714317746*^9, 
   3.719240095344892*^9, {3.719241018849841*^9, 3.719241033262644*^9}, {
   3.719244318186551*^9, 3.7192443341450157`*^9}, 3.725732278048194*^9, {
   3.7265016730725527`*^9, 3.726501709899596*^9}, 3.7344521593031597`*^9, {
   3.738519554411825*^9, 3.738519554665331*^9}, {3.73851978223236*^9, 
   3.738519782710434*^9}, {3.738519850591164*^9, 3.738519854068858*^9}, {
   3.738520017759705*^9, 3.738520018959132*^9}, {3.7413488806644163`*^9, 
   3.741348946743155*^9}, {3.741349542402905*^9, 3.7413495702587976`*^9}, {
   3.74134969700145*^9, 
   3.741349711326623*^9}},ExpressionUUID->"f5007328-67ed-4cc2-bda3-\
28013cb4e2f6"],

Cell[BoxData[
 GraphicsBox[{GraphicsComplexBox[CompressedData["
1:eJxdlc1KQzEQRoOrPkKX17vq8kKhFgptStvb/4JFlCpqLbh26zKP4qPkUXwU
lZz5JAmUj3NnJkmTmcn15eP4fuWc+/z9/WkaB++yYVz5nJukYQ/fFDxB4TBD
d3xfosZb7KasEzbYb1E4HuE1fnfoiu/3MOuEB7TFfkIXfH+E58z/BLNv/4zf
FH6BPfqK/xj7GR4xn/EwafUGD4g37if9NuacqwvcS3o2rok37ib9Mu6wvjFD
3Ik5d2MeX8d8/l7M129ivr9+zPc/IN54iL/xiPXtfMaJ7fyCJ57zDVPsnL+b
wdyPmzOf3d+CeO43tInt/sMSu+XHCjv549bYyS+3YX7yL8CWn2GLv9XJDrvl
tbHl/x5/qw/Y6kdMfbkD3BRcFWxD9ljEx2L+giex2F8s9o/q/2HX/0d1PqjO
D9b5ojp/WPeDtthPqO4X1v3Dyg/8lD+w8gt/5R+s/ISVv7DyG1b+w6oPWPUD
q75g1R+s+oQZYtW3xfs8vvb5/Ooftj+f70/9B1Z/gtW/YPU3WP2P/6X+CKt/
4q/+Cqv/wurPxKt/w+rvsPo/8XofYL0f+Ot9gfX+4K/3CbveL+x637Dr/SuY
+vp/Pwt27gdVKvgS
    "], 
    {RGBColor[0.368417, 0.506779, 0.709798], AbsoluteThickness[1.6], 
     LineBox[{1, 2, 3, 4, 5, 6, 7, 8, 9, 10, 11, 12, 13, 14, 15, 16, 17, 18, 
      19, 20, 21, 22, 23, 24, 25, 26, 27, 28, 29, 30, 31, 32, 33, 34, 35, 36, 
      37, 38, 39, 40, 41, 42, 43, 44, 45, 46, 47, 48, 49, 50, 51, 52, 53, 54, 
      55, 56, 57, 58, 59, 60, 61, 62, 63, 64, 65, 66, 67, 68, 69, 70, 71, 72, 
      73, 74, 75, 76, 77, 78, 79, 80, 81, 82, 83, 84, 85, 86, 87, 88, 89, 90, 
      91, 92, 93, 94, 95, 96, 97, 98, 99, 100, 101, 102, 103, 104, 105, 106, 
      107, 108, 109, 110, 111, 112, 113, 114, 115, 116, 117, 118, 119, 
      120}]}], GraphicsComplexBox[CompressedData["
1:eJx1UTEKhEAMXKwsfYFgJ6KiV5+aSjsLnyBY+wWf5pN8wp2YWcjIDixhkklm
xGzdly1yzlX/d9cH8/nUWussAS6kV56QHsD8S/edWF1PexLw5zmAPHwP/r1Y
PlKeWPsp9VPtfwJ5oJ/E6pEHHHvqf4yUJyffazD7B/Ky3ysP5YXe5zntPfhz
Lciv1Ap0gTzMAbFz7w/gf72+V/cGsbwh3nq/H2mkO8M=
    "], {{
      {RGBColor[0, 1, 0], AbsoluteThickness[1.6], Opacity[0.5], EdgeForm[
       None], GraphicsGroupBox[
        PolygonBox[{{25, 34, 7}, {34, 36, 7}, {28, 37, 10}, {31, 40, 13}, {21,
          43, 12}, {26, 35, 8}, {17, 45, 8}, {27, 36, 9}, {33, 44, 15}, {30, 
         39, 12}, {29, 38, 11}, {18, 41, 9}, {32, 42, 14}, {40, 42, 13}, {37, 
         39, 10}, {43, 45, 12}, {45, 44, 8}, {35, 36, 34}, {36, 35, 9}, {38, 
         37, 11}, {38, 39, 37}, {39, 38, 12}, {35, 34, 8}, {41, 40, 9}, {41, 
         42, 40}, {44, 43, 15}, {42, 41, 14}, {44, 45, 43}, {17, 25, 5}, {34, 
         17, 8}, {17, 34, 25}, {18, 26, 6}, {35, 18, 9}, {16, 27, 1}, {37, 20,
          11}, {20, 37, 28}, {20, 28, 2}, {36, 16, 7}, {16, 36, 27}, {21, 29, 
         3}, {39, 19, 10}, {21, 38, 29}, {27, 31, 1}, {38, 21, 12}, {19, 39, 
         30}, {19, 30, 5}, {18, 35, 26}, {40, 27, 9}, {23, 18, 6}, {24, 21, 
         3}, {41, 23, 14}, {23, 41, 18}, {22, 32, 4}, {42, 22, 13}, {22, 42, 
         32}, {43, 24, 15}, {27, 40, 31}, {26, 33, 6}, {24, 43, 21}, {44, 26, 
         8}, {30, 17, 5}, {26, 44, 33}, {45, 30, 12}, {30, 45, 
         17}}]]}, {}, {}, {}, {}}, 
     {RGBColor[0.368417, 0.506779, 0.709798], AbsoluteThickness[1.6], 
      LineBox[{16, 1, 31, 13, 22, 4, 32, 14, 23, 6, 33, 15, 24, 3, 29, 11, 20,
        2, 28, 10, 19, 5, 25, 7, 16}]}}], GraphicsComplexBox[CompressedData["
1:eJxtkTEOwjAMRSMmRq7AhhBEwNAJWouhbB04AhIzV+jReiSOQFFsS35NpOrr
y47/S719fZ7vVUrpOH9/LWeYimZRL1U/9hL63W/Qr8frV8xPqq3pFL3U8xd1
88aPeZ7fgr8Hz1rrjeWW+nRXf6nzeP9DYv+A+znyUNMOPN8u3B+Vl3nkIa/3
274azLP8DJ498g7KZ//3VudZ8GFfzOe++F5/TyfRn+DPnvcDLjpJ5Q==
    "], {{
      {RGBColor[1, 0.85, 0.85], AbsoluteThickness[1.6], Opacity[0.5], 
       EdgeForm[None], 
       GraphicsGroupBox[
        PolygonBox[{{25, 34, 7}, {34, 36, 7}, {28, 37, 10}, {31, 40, 13}, {21,
          43, 12}, {26, 35, 8}, {17, 45, 8}, {27, 36, 9}, {33, 44, 15}, {30, 
         39, 12}, {29, 38, 11}, {18, 41, 9}, {32, 42, 14}, {40, 42, 13}, {37, 
         39, 10}, {43, 45, 12}, {45, 44, 8}, {35, 36, 34}, {36, 35, 9}, {38, 
         37, 11}, {38, 39, 37}, {39, 38, 12}, {35, 34, 8}, {41, 40, 9}, {41, 
         42, 40}, {44, 43, 15}, {42, 41, 14}, {44, 45, 43}, {17, 25, 5}, {34, 
         17, 8}, {17, 34, 25}, {18, 26, 6}, {35, 18, 9}, {16, 27, 1}, {37, 20,
          11}, {20, 37, 28}, {20, 28, 2}, {36, 16, 7}, {16, 36, 27}, {21, 29, 
         3}, {39, 19, 10}, {21, 38, 29}, {27, 31, 1}, {38, 21, 12}, {19, 39, 
         30}, {19, 30, 5}, {18, 35, 26}, {40, 27, 9}, {23, 18, 6}, {24, 21, 
         3}, {41, 23, 14}, {23, 41, 18}, {22, 32, 4}, {42, 22, 13}, {22, 42, 
         32}, {43, 24, 15}, {27, 40, 31}, {26, 33, 6}, {24, 43, 21}, {44, 26, 
         8}, {30, 17, 5}, {26, 44, 33}, {45, 30, 12}, {30, 45, 
         17}}]]}, {}, {}, {}, {}}, 
     {RGBColor[0.368417, 0.506779, 0.709798], AbsoluteThickness[1.6], 
      LineBox[{16, 1, 31, 13, 22, 4, 32, 14, 23, 6, 33, 15, 24, 3, 29, 11, 20,
        2, 28, 10, 19, 5, 25, 7, 16}]}}], GraphicsComplexBox[CompressedData["
1:eJxtkU0KAjEMhYMrl17BnYgWda2drEZwUWSOILj2CnO0HsUjeAR/2onko4Uh
vMlL3le6vD2G+0xEtp/vW8tJ+VfGXqvWps6DOr/pBfz1WP+I/eL3Ssxeazuf
/f9/zEfwRfD34JmXqpeqQ+k/r1Uf2jzmP6v3J8wHzzPtMZ4VeF6dmx8rL/PI
Q17zJz8/7bP8AJ418jbZ5cipzUPN92I+34v3tft06vUOem95b2v2Uos=
    "], {{
      {RGBColor[1, 0.85, 0.85], AbsoluteThickness[1.6], Opacity[0.5], 
       EdgeForm[None], 
       GraphicsGroupBox[
        PolygonBox[{{25, 34, 7}, {34, 36, 7}, {28, 37, 10}, {31, 40, 13}, {21,
          43, 12}, {26, 35, 8}, {17, 45, 8}, {27, 36, 9}, {33, 44, 15}, {30, 
         39, 12}, {29, 38, 11}, {18, 41, 9}, {32, 42, 14}, {40, 42, 13}, {37, 
         39, 10}, {43, 45, 12}, {45, 44, 8}, {35, 36, 34}, {36, 35, 9}, {38, 
         37, 11}, {38, 39, 37}, {39, 38, 12}, {35, 34, 8}, {41, 40, 9}, {41, 
         42, 40}, {44, 43, 15}, {42, 41, 14}, {44, 45, 43}, {17, 25, 5}, {34, 
         17, 8}, {17, 34, 25}, {18, 26, 6}, {35, 18, 9}, {16, 27, 1}, {37, 20,
          11}, {20, 37, 28}, {20, 28, 2}, {36, 16, 7}, {16, 36, 27}, {21, 29, 
         3}, {39, 19, 10}, {21, 38, 29}, {27, 31, 1}, {38, 21, 12}, {19, 39, 
         30}, {19, 30, 5}, {18, 35, 26}, {40, 27, 9}, {23, 18, 6}, {24, 21, 
         3}, {41, 23, 14}, {23, 41, 18}, {22, 32, 4}, {42, 22, 13}, {22, 42, 
         32}, {43, 24, 15}, {27, 40, 31}, {26, 33, 6}, {24, 43, 21}, {44, 26, 
         8}, {30, 17, 5}, {26, 44, 33}, {45, 30, 12}, {30, 45, 
         17}}]]}, {}, {}, {}, {}}, 
     {RGBColor[0.368417, 0.506779, 0.709798], AbsoluteThickness[1.6], 
      LineBox[{16, 1, 31, 13, 22, 4, 32, 14, 23, 6, 33, 15, 24, 3, 29, 11, 20,
        2, 28, 10, 19, 5, 25, 7, 16}]}}], GraphicsComplexBox[CompressedData["
1:eJxtkT0KAjEQhYOVpVewE9Gg1pqdau1SLCJiJYK1V8hR9ig5kkfwJ+NAPhJY
hse8yftmM78/h8fEObf+fN9aTsy/kgdRLU0tV6n8pmfw67H+Hve7UtNZdci1
lnY++6Yj5gP4Avh78ExLHU+qfenfLqp3bR7zH6X2R8z7mif14FmA59VV80l5
mUce8po/1vP/+yzfg2eJvFXR9n8PbR5qvhfz+V7c1/bpsN8Gemt5b++OVUk=

    "], {{
      {RGBColor[1, 0.85, 0.85], AbsoluteThickness[1.6], Opacity[0.5], 
       EdgeForm[None], 
       GraphicsGroupBox[
        PolygonBox[{{25, 34, 7}, {34, 36, 7}, {28, 37, 10}, {31, 40, 13}, {21,
          43, 12}, {26, 35, 8}, {17, 45, 8}, {27, 36, 9}, {33, 44, 15}, {30, 
         39, 12}, {29, 38, 11}, {18, 41, 9}, {32, 42, 14}, {40, 42, 13}, {37, 
         39, 10}, {43, 45, 12}, {45, 44, 8}, {35, 36, 34}, {36, 35, 9}, {38, 
         37, 11}, {38, 39, 37}, {39, 38, 12}, {35, 34, 8}, {41, 40, 9}, {41, 
         42, 40}, {44, 43, 15}, {42, 41, 14}, {44, 45, 43}, {17, 25, 5}, {34, 
         17, 8}, {17, 34, 25}, {18, 26, 6}, {35, 18, 9}, {16, 27, 1}, {37, 20,
          11}, {20, 37, 28}, {20, 28, 2}, {36, 16, 7}, {16, 36, 27}, {21, 29, 
         3}, {39, 19, 10}, {21, 38, 29}, {27, 31, 1}, {38, 21, 12}, {19, 39, 
         30}, {19, 30, 5}, {18, 35, 26}, {40, 27, 9}, {23, 18, 6}, {24, 21, 
         3}, {41, 23, 14}, {23, 41, 18}, {22, 32, 4}, {42, 22, 13}, {22, 42, 
         32}, {43, 24, 15}, {27, 40, 31}, {26, 33, 6}, {24, 43, 21}, {44, 26, 
         8}, {30, 17, 5}, {26, 44, 33}, {45, 30, 12}, {30, 45, 
         17}}]]}, {}, {}, {}, {}}, 
     {RGBColor[0.368417, 0.506779, 0.709798], AbsoluteThickness[1.6], 
      LineBox[{16, 1, 31, 13, 22, 4, 32, 14, 23, 6, 33, 15, 24, 3, 29, 11, 20,
        2, 28, 10, 19, 5, 25, 7, 16}]}}], GraphicsComplexBox[CompressedData["
1:eJxTTMoPSmViYGDQBWIQDQF+B8BUg9sBKN8BK59B7wCKejhfAE09DMDkbdDM
Z4CaZ3cAO+2Aw340eTgf5h50c2D226G53w3NPRwQ+QNOqPoazKB8I+zugat3
d0BVDwtPGF8PlW5wQ3OPBpp7Ptij6IeJY9iH5h5098LV+6Hqh+uDuwvNPVpo
9ulAaVi42mJ3DzofPb4w7EeLL3T/wv1j74DKN0DjG8LtAwADaWBl
    "], {{
      {RGBColor[0.368417, 0.506779, 0.709798], AbsoluteThickness[1.6], 
       Opacity[0.3], EdgeForm[None], 
       GraphicsGroupBox[
        PolygonBox[{{25, 34, 7}, {34, 36, 7}, {28, 37, 10}, {31, 40, 13}, {21,
          43, 12}, {26, 35, 8}, {17, 45, 8}, {27, 36, 9}, {33, 44, 15}, {30, 
         39, 12}, {29, 38, 11}, {18, 41, 9}, {32, 42, 14}, {40, 42, 13}, {37, 
         39, 10}, {43, 45, 12}, {45, 44, 8}, {35, 36, 34}, {36, 35, 9}, {38, 
         37, 11}, {38, 39, 37}, {39, 38, 12}, {35, 34, 8}, {41, 40, 9}, {41, 
         42, 40}, {44, 43, 15}, {42, 41, 14}, {44, 45, 43}, {17, 25, 5}, {34, 
         17, 8}, {17, 34, 25}, {18, 26, 6}, {35, 18, 9}, {16, 27, 1}, {37, 20,
          11}, {20, 37, 28}, {20, 28, 2}, {36, 16, 7}, {16, 36, 27}, {21, 29, 
         3}, {39, 19, 10}, {21, 38, 29}, {27, 31, 1}, {38, 21, 12}, {19, 39, 
         30}, {19, 30, 5}, {18, 35, 26}, {40, 27, 9}, {23, 18, 6}, {24, 21, 
         3}, {41, 23, 14}, {23, 41, 18}, {22, 32, 4}, {42, 22, 13}, {22, 42, 
         32}, {43, 24, 15}, {27, 40, 31}, {26, 33, 6}, {24, 43, 21}, {44, 26, 
         8}, {30, 17, 5}, {26, 44, 33}, {45, 30, 12}, {30, 45, 
         17}}]]}, {}, {}, {}, {}}, 
     {RGBColor[0.368417, 0.506779, 0.709798], AbsoluteThickness[1.6], 
      LineBox[{16, 1, 31, 13, 22, 4, 32, 14, 23, 6, 33, 15, 24, 3, 29, 11, 20,
        2, 28, 10, 19, 5, 25, 7, 16}]}}], GraphicsComplexBox[CompressedData["
1:eJxtkU0KAjEMhYMrl17BnYgO6lo7WVVwUWSOILj2CnO0HsUjeAR/2onko4US
HnnJ+0qXt8dwn4nI9nO/tZyUfyUPuWpt6jFm5ze9gL8e6x+xX9TtkeD3irbz
2TfNGsAXwB/BMy/957XqrlS9VH1o85j/rN6fMN95njGCZwWeV+/mJx/zyENe
8yc//+eY+MCzRt7G75FTm4ea/8V8/hffa+/p1esd9N7y3tK2aQs=
    "], {{
      {RGBColor[0.368417, 0.506779, 0.709798], AbsoluteThickness[1.6], 
       Opacity[0.3], EdgeForm[None], 
       GraphicsGroupBox[
        PolygonBox[{{25, 34, 7}, {34, 36, 7}, {28, 37, 10}, {31, 40, 13}, {21,
          43, 12}, {26, 35, 8}, {17, 45, 8}, {27, 36, 9}, {33, 44, 15}, {30, 
         39, 12}, {29, 38, 11}, {18, 41, 9}, {32, 42, 14}, {40, 42, 13}, {37, 
         39, 10}, {43, 45, 12}, {45, 44, 8}, {35, 36, 34}, {36, 35, 9}, {38, 
         37, 11}, {38, 39, 37}, {39, 38, 12}, {35, 34, 8}, {41, 40, 9}, {41, 
         42, 40}, {44, 43, 15}, {42, 41, 14}, {44, 45, 43}, {17, 25, 5}, {34, 
         17, 8}, {17, 34, 25}, {18, 26, 6}, {35, 18, 9}, {16, 27, 1}, {37, 20,
          11}, {20, 37, 28}, {20, 28, 2}, {36, 16, 7}, {16, 36, 27}, {21, 29, 
         3}, {39, 19, 10}, {21, 38, 29}, {27, 31, 1}, {38, 21, 12}, {19, 39, 
         30}, {19, 30, 5}, {18, 35, 26}, {40, 27, 9}, {23, 18, 6}, {24, 21, 
         3}, {41, 23, 14}, {23, 41, 18}, {22, 32, 4}, {42, 22, 13}, {22, 42, 
         32}, {43, 24, 15}, {27, 40, 31}, {26, 33, 6}, {24, 43, 21}, {44, 26, 
         8}, {30, 17, 5}, {26, 44, 33}, {45, 30, 12}, {30, 45, 
         17}}]]}, {}, {}, {}, {}}, 
     {RGBColor[0.368417, 0.506779, 0.709798], AbsoluteThickness[1.6], 
      LineBox[{16, 1, 31, 13, 22, 4, 32, 14, 23, 6, 33, 15, 24, 3, 29, 11, 20,
        2, 28, 10, 19, 5, 25, 7, 16}]}}], GraphicsComplexBox[CompressedData["
1:eJxtkT0KAjEQhYOVpVewE9Gg1ppNtXYpFhGxEsHaK+QoHiVH8gj+ZHZgPhJY
hse8yftmM78/h8fEObf+fr9aTyr/Eq9FdGzqMhTjVz2DX47297jfVX8+iw7F
6tjOZ191wnwAXwB/D55p7d8uon2tr5PoXZtH/cdo/Qnz3vLkHjwL8Lw7M5+F
l3nkIa/6k50f79N8D54l8lYyN/7fQ5uHmu/FfL4X99V9Ouy3gd5q3geMEGvJ

    "], {{
      {RGBColor[0.368417, 0.506779, 0.709798], AbsoluteThickness[1.6], 
       Opacity[0.3], EdgeForm[None], 
       GraphicsGroupBox[
        PolygonBox[{{25, 34, 7}, {34, 36, 7}, {28, 37, 10}, {31, 40, 13}, {21,
          43, 12}, {26, 35, 8}, {17, 45, 8}, {27, 36, 9}, {33, 44, 15}, {30, 
         39, 12}, {29, 38, 11}, {18, 41, 9}, {32, 42, 14}, {40, 42, 13}, {37, 
         39, 10}, {43, 45, 12}, {45, 44, 8}, {35, 36, 34}, {36, 35, 9}, {38, 
         37, 11}, {38, 39, 37}, {39, 38, 12}, {35, 34, 8}, {41, 40, 9}, {41, 
         42, 40}, {44, 43, 15}, {42, 41, 14}, {44, 45, 43}, {17, 25, 5}, {34, 
         17, 8}, {17, 34, 25}, {18, 26, 6}, {35, 18, 9}, {16, 27, 1}, {37, 20,
          11}, {20, 37, 28}, {20, 28, 2}, {36, 16, 7}, {16, 36, 27}, {21, 29, 
         3}, {39, 19, 10}, {21, 38, 29}, {27, 31, 1}, {38, 21, 12}, {19, 39, 
         30}, {19, 30, 5}, {18, 35, 26}, {40, 27, 9}, {23, 18, 6}, {24, 21, 
         3}, {41, 23, 14}, {23, 41, 18}, {22, 32, 4}, {42, 22, 13}, {22, 42, 
         32}, {43, 24, 15}, {27, 40, 31}, {26, 33, 6}, {24, 43, 21}, {44, 26, 
         8}, {30, 17, 5}, {26, 44, 33}, {45, 30, 12}, {30, 45, 
         17}}]]}, {}, {}, {}, {}}, 
     {RGBColor[0.368417, 0.506779, 0.709798], AbsoluteThickness[1.6], 
      LineBox[{16, 1, 31, 13, 22, 4, 32, 14, 23, 6, 33, 15, 24, 3, 29, 11, 20,
        2, 28, 10, 19, 5, 25, 7, 16}]}}]},
  Axes->{False, False},
  AxesLabel->{None, None},
  AxesOrigin->{Automatic, Automatic},
  DisplayFunction->Identity,
  Frame->{{True, True}, {True, True}},
  FrameLabel->{{None, None}, {None, None}},
  FrameTicks->{{Automatic, Automatic}, {Automatic, Automatic}},
  GridLinesStyle->Directive[
    GrayLevel[0.5, 0.4]],
  Method->{
   "ScalingFunctions" -> None, "TransparentPolygonMesh" -> True, 
    "AxesInFront" -> True},
  PlotRange->{{-200, 200}, {200, -200}},
  PlotRangeClipping->True,
  PlotRangePadding->{{0, 0}, {0, 0}},
  Ticks->{Automatic, Automatic}]], "Output",
 CellChangeTimes->{
  3.714305912236525*^9, {3.714306378949634*^9, 3.714306390118423*^9}, {
   3.714306552634248*^9, 3.714306579294312*^9}, {3.714306708457603*^9, 
   3.7143067139672813`*^9}, 3.714306827472992*^9, 3.7143069114346647`*^9, 
   3.714307068425321*^9, 3.717854396967106*^9, {3.71785459767161*^9, 
   3.717854606806018*^9}, {3.7178547429062366`*^9, 3.7178547603940372`*^9}, 
   3.717854808557493*^9, {3.71785491649953*^9, 3.717854929177559*^9}, 
   3.717855181654224*^9, 3.717855222528285*^9, {3.717855625125175*^9, 
   3.717855653378767*^9}, 3.717859511898947*^9, 3.7179360781409693`*^9, {
   3.71793715538692*^9, 3.7179371798086*^9}, 3.717937231054902*^9, 
   3.717938050707038*^9, 3.717938400304409*^9, 3.717938714836429*^9, 
   3.717939200072876*^9, 3.717939230246279*^9, 3.7179392809670057`*^9, 
   3.7179412097937937`*^9, 3.71923984666437*^9, 3.719240096396557*^9, 
   3.719240788081958*^9, {3.719241019492948*^9, 3.719241033964188*^9}, 
   3.719241954014027*^9, 3.719244596636784*^9, 3.7192475924497643`*^9, 
   3.7192511813226023`*^9, 3.720266616081164*^9, 3.720267201558105*^9, 
   3.720275558384515*^9, 3.720277372101287*^9, 3.720800343360593*^9, 
   3.721161323020961*^9, 3.7215722315293922`*^9, 3.7216578842523947`*^9, 
   3.721995891767639*^9, 3.721998875834929*^9, 3.722793163301676*^9, 
   3.725711186718267*^9, 3.725712107683691*^9, 3.725732279060382*^9, {
   3.725732917495756*^9, 3.725732926838546*^9}, {3.725817128503188*^9, 
   3.725817153255748*^9}, 3.7264963530691643`*^9, 3.727182252817862*^9, 
   3.728519045406892*^9, {3.728519189942424*^9, 3.7285192100720167`*^9}, 
   3.7285192889366903`*^9, {3.728519382191972*^9, 3.728519405252718*^9}, 
   3.728519458175562*^9, 3.728520002033819*^9, 3.728520226452549*^9, 
   3.7285204275906687`*^9, 3.7285204580569344`*^9, 3.72852070516611*^9, 
   3.728520765650014*^9, 3.728569756856009*^9, 3.728569869098185*^9, 
   3.728571000926489*^9, 3.72857114740254*^9, 3.728571285967758*^9, 
   3.7286891576810627`*^9, 3.728689308294565*^9, 3.728689530936635*^9, {
   3.7286895853098917`*^9, 3.728689595755324*^9}, 3.73273086534344*^9, 
   3.733584592268325*^9, 3.733584654952368*^9, 3.7344386329410887`*^9, 
   3.7344521656639223`*^9, 3.7385193564544973`*^9, 3.7385195553918667`*^9, 
   3.738519783598192*^9, 3.738520019574004*^9, 3.7385213993532677`*^9, {
   3.7391176330262613`*^9, 3.739117655175544*^9}, 3.740308332117976*^9, 
   3.740308885968439*^9, 3.740309042221119*^9, 3.7403091513384047`*^9, 
   3.740309263644229*^9, {3.740309384714151*^9, 3.740309405034836*^9}, 
   3.740309441943095*^9, 3.740309552994123*^9, 3.740309856798294*^9, 
   3.740310003099625*^9, 3.740310071079731*^9, 3.740310151707547*^9, 
   3.740310869353077*^9, 3.740311002749185*^9, 3.740311090793058*^9, 
   3.740409568121541*^9, 3.7404195505242558`*^9, 3.741349525816455*^9, 
   3.7413496528264523`*^9},ExpressionUUID->"381e3f1d-64b4-45d1-8d31-\
abe930776b0d"]
}, Open  ]],

Cell[BoxData[
 RowBox[{"(*", 
  RowBox[{"Show", "[", 
   RowBox[{
    RowBox[{"RegionPlot", "[", 
     RowBox[{"r2", ",", 
      RowBox[{"AspectRatio", "\[Rule]", "Automatic"}], ",", 
      RowBox[{"BoundaryStyle", "\[Rule]", 
       RowBox[{"{", 
        RowBox[{"Black", ",", "Thick"}], "}"}]}], ",", 
      RowBox[{"PlotRange", "\[Rule]", 
       RowBox[{"{", 
        RowBox[{
         RowBox[{"{", 
          RowBox[{
           RowBox[{"-", "90"}], ",", "90"}], "}"}], ",", 
         RowBox[{"{", 
          RowBox[{
           RowBox[{"-", "150"}], ",", "150"}], "}"}]}], "}"}]}]}], "]"}], ",", 
    RowBox[{"Graphics", "[", 
     RowBox[{"{", 
      RowBox[{
       RowBox[{"PointSize", "\[Rule]", "Tiny"}], ",", "Blue", ",", 
       RowBox[{"Point", "[", 
        RowBox[{"RandomPoint", "[", 
         RowBox[{"r2", ",", "12000"}], "]"}], "]"}]}], "}"}], "]"}]}], "]"}], 
  "*)"}]], "Input",
 CellChangeTimes->{{3.726501723342196*^9, 3.726501958418893*^9}, {
   3.726502021395164*^9, 3.726502062017314*^9}, {3.726502150744659*^9, 
   3.7265021692239103`*^9}, {3.72650222340876*^9, 3.726502258599592*^9}, 
   3.7271824138770313`*^9},ExpressionUUID->"58c6dcc6-b611-4e28-af51-\
f6a42336668c"],

Cell[CellGroupData[{

Cell[BoxData[{
 RowBox[{
  RowBox[{
   RowBox[{"mparp", "=", "1000"}], ";"}], 
  RowBox[{"(*", 
   RowBox[{
    RowBox[{"out", " ", "of", " ", "a", " ", "1000"}], ",", " ", 
    RowBox[{"how", " ", "many", " ", "parps", " ", "are", " ", 
     RowBox[{"mobile", "?"}]}]}], "*)"}]}], "\[IndentingNewLine]", 
 RowBox[{
  RowBox[{
   RowBox[{"scale", "=", "0.08677"}], ";"}], 
  RowBox[{"(*", 
   RowBox[{
   "sets", " ", "scale", " ", "of", " ", "pixel", " ", "in", " ", "microns"}],
    "*)"}]}], "\[IndentingNewLine]", 
 RowBox[{
  RowBox[{
   RowBox[{"timestep", "=", ".12045"}], ";"}], 
  RowBox[{"(*", 
   RowBox[{"sets", " ", "time", " ", "step", " ", "in", " ", "seconds"}], 
   "*)"}]}], "\[IndentingNewLine]", 
 RowBox[{
  RowBox[{
   RowBox[{"nsteps", "=", "550"}], ";"}], 
  RowBox[{"(*", 
   RowBox[{
    RowBox[{"number", " ", "of", " ", "time", " ", "steps"}], " ", "-", " ", 
    RowBox[{
    "total", " ", "simulation", " ", "time", " ", "is", " ", "nsteps", "*", 
     "timestep"}]}], "*)"}]}], "\[IndentingNewLine]", 
 RowBox[{
  RowBox[{
   RowBox[{"npoints", "=", "5000"}], ";"}], 
  RowBox[{"(*", 
   RowBox[{"number", " ", "of", " ", "particles"}], 
   "*)"}]}], "\[IndentingNewLine]", 
 RowBox[{
  RowBox[{
   RowBox[{"limhi", "=", 
    RowBox[{"100", "+", "50"}]}], ";"}], 
  RowBox[{"(*", 
   RowBox[{"arbitrary", " ", "limit", " ", "for", " ", "plotting"}], 
   "*)"}]}], "\[IndentingNewLine]", 
 RowBox[{
  RowBox[{"meanD1", "=", "12"}], ";", 
  RowBox[{"(*", 
   RowBox[{"mean", " ", "step", " ", "size"}], "*)"}], "\[IndentingNewLine]", 
  
  RowBox[{"stddevD1", "=", ".001"}], ";", 
  RowBox[{"(*", 
   RowBox[{
   "std", " ", "deviation", " ", "of", " ", "diffusion", " ", "constant", " ",
     "distribution"}], "*)"}], "\[IndentingNewLine]", 
  RowBox[{"D1", ":=", 
   RowBox[{"Round", "[", 
    RowBox[{"RandomVariate", "[", 
     RowBox[{"NormalDistribution", "[", 
      RowBox[{"meanD1", ",", "stddevD1"}], "]"}], "]"}], "]"}]}], ";", 
  RowBox[{"(*", 
   RowBox[{"step", " ", "size", " ", "in", " ", "pixels"}], "*)"}], 
  "\[IndentingNewLine]", 
  RowBox[{
   RowBox[{"(", 
    RowBox[{"simtime", "=", 
     RowBox[{"timestep", "*", "nsteps"}]}], ")"}], " ", 
   "\"\<seconds of simulation time\>\""}]}], "\[IndentingNewLine]", 
 RowBox[{
  RowBox[{
   RowBox[{"(", 
    RowBox[{"scaledD", "=", 
     RowBox[{
      RowBox[{"(", 
       RowBox[{"1", "/", "2"}], ")"}], "*", 
      RowBox[{"meanD1", "^", "2"}], "*", 
      RowBox[{"scale", "^", "2"}], "*", 
      RowBox[{"(", 
       RowBox[{"1", "/", "timestep"}], ")"}]}]}], ")"}], " ", 
   "\"\<\!\(\*SuperscriptBox[\(\[Mu]m\), \(2\)]\)/s\>\""}], " ", 
  RowBox[{"(*", 
   RowBox[{
    RowBox[{"diffusion", " ", "constant"}], ",", " ", 
    RowBox[{
    "assumes", " ", "equal", " ", "probability", " ", "of", " ", "Left", " ", 
     "or", " ", "Right", " ", "at", " ", "each", " ", "step"}], ",", " ", 
    RowBox[{"same", " ", "for", " ", "Up", " ", "or", " ", "down"}]}], 
   "*)"}]}], "\[IndentingNewLine]", 
 RowBox[{
  RowBox[{
   RowBox[{"BleachFraction", "=", "1."}], ";", 
   RowBox[{"(*", 
    RowBox[{
    "fraction", " ", "remaining", " ", "unbleached", " ", "in", " ", "ROI0"}],
     "*)"}], "\[IndentingNewLine]", 
   RowBox[{"If", "[", 
    RowBox[{
     RowBox[{"stddevD1", ">", ".1"}], ",", 
     RowBox[{"Plot", "[", 
      RowBox[{
       RowBox[{"PDF", "[", 
        RowBox[{
         RowBox[{"NormalDistribution", "[", 
          RowBox[{"scaledD", ",", 
           RowBox[{
            RowBox[{"(", 
             RowBox[{"stddevD1", "/", "meanD1"}], ")"}], "scaledD"}]}], "]"}],
          ",", "x"}], "]"}], ",", 
       RowBox[{"{", 
        RowBox[{"x", ",", 
         RowBox[{"-", "scaledD"}], ",", 
         RowBox[{"3", " ", "scaledD"}]}], "}"}], ",", 
       RowBox[{"PlotRange", "\[Rule]", "All"}], ",", 
       RowBox[{"Frame", "\[Rule]", "True"}], ",", 
       RowBox[{"FrameLabel", "\[Rule]", 
        RowBox[{"{", 
         RowBox[{
         "\"\<D (um^2/s)\>\"", ",", "\"\<Intensity (arb. units)\>\""}], 
         "}"}]}], ",", 
       RowBox[{"LabelStyle", "\[Rule]", 
        RowBox[{"{", 
         RowBox[{
          RowBox[{"FontFamily", "\[Rule]", "\"\<Arial\>\""}], ",", "14", ",", 
          "Black"}], "}"}]}], ",", 
       RowBox[{"FrameStyle", "\[Rule]", "Black"}]}], "]"}]}], "]"}]}], 
  RowBox[{"(*", 
   RowBox[{
   "plots", " ", "distribution", " ", "of", " ", "diffusion", " ", 
    "consnants", " ", "if", " ", "there", " ", "is", " ", "appreciable", " ", 
    "width"}], "*)"}]}], "\[IndentingNewLine]", 
 RowBox[{
  RowBox[{"pointpic", ":=", 
   RowBox[{"Catenate", "[", 
    RowBox[{"{", 
     RowBox[{
      RowBox[{"Round", "[", 
       RowBox[{"RandomPoint", "[", "r2", "]"}], "]"}], ",", 
      RowBox[{"{", "0", "}"}], ",", 
      RowBox[{"{", "D1", "}"}]}], "}"}], "]"}]}], ";", 
  RowBox[{"(*", 
   RowBox[{
   "picks", " ", "random", " ", "points", " ", "in", " ", "region", " ", 
    "defining", " ", 
    RowBox[{"nucleus", ".", " ", "Format"}], " ", "is", " ", 
    RowBox[{"{", 
     RowBox[{
      RowBox[{"x", " ", "pos"}], ",", " ", 
      RowBox[{"y", " ", "pos"}], ",", " ", 
      RowBox[{"step", " ", "index"}], ",", " ", 
      RowBox[{"step", " ", "size"}]}], "}"}]}], "*)"}], "\[IndentingNewLine]", 
  RowBox[{
   RowBox[{"Prop", "[", "ts_", "]"}], ":=", 
   RowBox[{"Module", "[", 
    RowBox[{
     RowBox[{"{", 
      RowBox[{
       RowBox[{"t1", "=", "ts"}], ",", "t0"}], "}"}], ",", 
     "\[IndentingNewLine]", 
     RowBox[{
      RowBox[{"t0", "=", "t1"}], ";", "\[IndentingNewLine]", 
      RowBox[{"If", "[", 
       RowBox[{
        RowBox[{"!", 
         RowBox[{"(", 
          RowBox[{
           RowBox[{"ROIlims", "[", 
            RowBox[{"[", 
             RowBox[{"4", ",", "1", ",", "2"}], "]"}], "]"}], "<", 
           RowBox[{"t1", "[", 
            RowBox[{"[", "2", "]"}], "]"}], "<=", 
           RowBox[{"ROIlims", "[", 
            RowBox[{"[", 
             RowBox[{"4", ",", "2", ",", "2"}], "]"}], "]"}]}], ")"}]}], ",", 
        
        RowBox[{"(*", 
         RowBox[{"conditional", " ", 
          RowBox[{"(", 
           RowBox[{"not", "!"}], ")"}], " ", "test", " ", "if", " ", "points",
           " ", "lie", " ", "inside", " ", "ROI0"}], "*)"}], 
        RowBox[{"(*", 
         RowBox[{"true", " ", "case"}], "*)"}], "\[IndentingNewLine]", 
        RowBox[{
         RowBox[{
          RowBox[{"t1", "[", 
           RowBox[{"[", 
            RowBox[{"1", ";;", "2"}], "]"}], "]"}], "+=", 
          RowBox[{"{", 
           RowBox[{
            RowBox[{
             RowBox[{"t1", "[", 
              RowBox[{"[", "4", "]"}], "]"}], "*", 
             RowBox[{"RandomChoice", "[", 
              RowBox[{"{", 
               RowBox[{
                RowBox[{"-", "1"}], ",", "1"}], "}"}], "]"}]}], ",", 
            RowBox[{
             RowBox[{"t1", "[", 
              RowBox[{"[", "4", "]"}], "]"}], "*", 
             RowBox[{"RandomChoice", "[", 
              RowBox[{"{", 
               RowBox[{
                RowBox[{"-", "1"}], ",", "1"}], "}"}], "]"}]}]}], "}"}]}], 
         ";", 
         RowBox[{"(*", 
          RowBox[{"hop", " ", "step"}], "*)"}], "\[IndentingNewLine]", 
         RowBox[{"If", "[", 
          RowBox[{
           RowBox[{"RegionMember", "[", 
            RowBox[{"r2", ",", 
             RowBox[{"t1", "[", 
              RowBox[{"[", 
               RowBox[{"1", ";;", "2"}], "]"}], "]"}]}], "]"}], ",", "t1", 
           ",", 
           RowBox[{"t1", "=", "t0"}]}], "]"}]}]}], " ", 
       RowBox[{"(*", 
        RowBox[{
        "maintains", " ", "boundary", " ", "conditions", " ", "of", " ", 
         "nucleus"}], "*)"}], "\[IndentingNewLine]", "]"}], ";", 
      "\[IndentingNewLine]", 
      RowBox[{
       RowBox[{"t1", "[", 
        RowBox[{"[", "3", "]"}], "]"}], "+=", "1"}], ";", 
      "\[IndentingNewLine]", "t1"}]}], "\[IndentingNewLine]", "]"}], 
   RowBox[{"(*", 
    RowBox[{
    "function", " ", "that", " ", "propagates", " ", "each", " ", "particle", 
     " ", "a", " ", "step"}], "*)"}]}]}]}], "Input",
 CellChangeTimes->{
  3.7062735456022253`*^9, {3.706277256407155*^9, 3.706277350686572*^9}, {
   3.706277433925981*^9, 3.706277496074686*^9}, {3.706277709028825*^9, 
   3.7062777659708853`*^9}, {3.7062778181152153`*^9, 3.706277895939621*^9}, {
   3.7062780047579927`*^9, 3.706278088987708*^9}, {3.706278129053862*^9, 
   3.706278134333433*^9}, {3.706278231795568*^9, 3.7062782460910463`*^9}, {
   3.7062785582307463`*^9, 3.706278561860127*^9}, {3.706278633175953*^9, 
   3.706278694918639*^9}, {3.706279069462229*^9, 3.706279078416726*^9}, {
   3.706279487508559*^9, 3.706279504788397*^9}, {3.706279798822584*^9, 
   3.706279799106131*^9}, {3.7062800763864*^9, 3.706280129742154*^9}, {
   3.706280616974498*^9, 3.706280719728318*^9}, {3.7062850185494843`*^9, 
   3.7062851280544977`*^9}, {3.706285225816979*^9, 3.7062852313951797`*^9}, {
   3.706285277988504*^9, 3.706285316674877*^9}, {3.706287806658866*^9, 
   3.706287833839304*^9}, {3.706287879532934*^9, 3.706287902362763*^9}, {
   3.706287973737639*^9, 3.70628799691383*^9}, {3.7062898787466373`*^9, 
   3.7062898828114357`*^9}, {3.706290280080782*^9, 3.706290284880577*^9}, {
   3.706290508948629*^9, 3.70629053754177*^9}, {3.706291035556322*^9, 
   3.706291049430709*^9}, 3.7062911543929234`*^9, 3.706292621932877*^9, {
   3.7062926652849216`*^9, 3.706292667580586*^9}, {3.7062929252517633`*^9, 
   3.706292939981703*^9}, {3.706292984851036*^9, 3.706292985299572*^9}, 
   3.7062948803538322`*^9, {3.706295085972431*^9, 3.706295123283156*^9}, 
   3.7062952767550983`*^9, {3.706295405792519*^9, 3.706295406451333*^9}, {
   3.7062955981491117`*^9, 3.706295615999433*^9}, {3.7062970207200823`*^9, 
   3.706297048289112*^9}, 3.706298373787601*^9, {3.706357040498993*^9, 
   3.706357042072926*^9}, {3.7063572504833927`*^9, 3.706357262617214*^9}, {
   3.706358085646533*^9, 3.706358085704805*^9}, {3.7063581161447363`*^9, 
   3.7063581165772552`*^9}, {3.706358461870078*^9, 3.706358461944243*^9}, 
   3.706359816832191*^9, {3.706359950295392*^9, 3.70635996495121*^9}, {
   3.706360252296159*^9, 3.706360252429398*^9}, {3.706360646371323*^9, 
   3.7063606625709352`*^9}, {3.706361264590213*^9, 3.706361268865575*^9}, {
   3.706361519492111*^9, 3.706361519650958*^9}, {3.706361653761368*^9, 
   3.706361654254817*^9}, {3.7063621378564*^9, 3.7063621383503523`*^9}, {
   3.7063623563909817`*^9, 3.7063623564496613`*^9}, {3.706446761885598*^9, 
   3.7064467619294443`*^9}, 3.7064468218295517`*^9, {3.7064468899629717`*^9, 
   3.706446892287703*^9}, {3.7064469394213943`*^9, 3.706446940560402*^9}, {
   3.706446989883831*^9, 3.706447029125588*^9}, {3.7064475752899017`*^9, 
   3.70644760298702*^9}, {3.706447654861356*^9, 3.7064476552504*^9}, {
   3.706447746096836*^9, 3.706447754616131*^9}, 3.706448066427367*^9, {
   3.707061934363647*^9, 3.707061947818103*^9}, {3.7070620269043283`*^9, 
   3.7070620269594*^9}, {3.707064442507003*^9, 3.707064445354643*^9}, 
   3.707064646053266*^9, 3.7070650690044737`*^9, {3.7070651886215277`*^9, 
   3.7070651889362087`*^9}, {3.707066871262248*^9, 3.707066871321919*^9}, {
   3.7070682160371037`*^9, 3.7070682184060373`*^9}, {3.707239322311585*^9, 
   3.7072393699700727`*^9}, {3.707239660087669*^9, 3.707239663320773*^9}, {
   3.7072397334258432`*^9, 3.7072397962049026`*^9}, {3.707239826611874*^9, 
   3.7072398451407413`*^9}, {3.7072398788122663`*^9, 3.707239926189375*^9}, {
   3.70724009727456*^9, 3.707240517807331*^9}, {3.7072407027582273`*^9, 
   3.7072407134975777`*^9}, {3.707240747175349*^9, 3.7072407660155373`*^9}, {
   3.7072414501773453`*^9, 3.707241505516334*^9}, {3.707241621929872*^9, 
   3.707241715776609*^9}, 3.707241751502708*^9, {3.707241823351328*^9, 
   3.7072418912781057`*^9}, 3.707242187976924*^9, {3.707242222143064*^9, 
   3.70724223130669*^9}, {3.7072423863744783`*^9, 3.7072424137184887`*^9}, {
   3.7072424445312138`*^9, 3.707242454055993*^9}, {3.707242638140078*^9, 
   3.707242645168272*^9}, 3.707243079542959*^9, 3.70724349046247*^9, {
   3.707244097608056*^9, 3.7072441039912453`*^9}, {3.707244231280891*^9, 
   3.707244231391519*^9}, {3.707245228338786*^9, 3.7072452338349457`*^9}, {
   3.707245490611472*^9, 3.7072454909070053`*^9}, {3.707245713514233*^9, 
   3.707245719568122*^9}, 3.707246170353569*^9, {3.7072465872707653`*^9, 
   3.707246587458918*^9}, 3.707247185001541*^9, {3.7074840043179893`*^9, 
   3.707484004752513*^9}, {3.707501696331108*^9, 3.707501730263187*^9}, {
   3.7075031069912653`*^9, 3.7075031074543533`*^9}, {3.707503693783125*^9, 
   3.707503693901195*^9}, {3.707503923070931*^9, 3.707503923625566*^9}, {
   3.7075040524703093`*^9, 3.707504090736052*^9}, {3.709925339917479*^9, 
   3.709925340847002*^9}, {3.7099270202798643`*^9, 3.709927020803307*^9}, {
   3.7099835198304453`*^9, 3.709983530504697*^9}, {3.70998467509321*^9, 
   3.7099847333403883`*^9}, 3.709984799781103*^9, {3.7099849712128973`*^9, 
   3.709984971630192*^9}, {3.710029364015032*^9, 3.710029435738257*^9}, {
   3.710163353355056*^9, 3.710163385381912*^9}, 3.7101636331103477`*^9, 
   3.7101638583123426`*^9, {3.7101643160153885`*^9, 3.7101643188545933`*^9}, {
   3.710167948823021*^9, 3.7101679509914246`*^9}, {3.7101697520145884`*^9, 
   3.7101698111074915`*^9}, {3.7101702538986692`*^9, 
   3.7101702545850706`*^9}, {3.7101702962995443`*^9, 3.710170368683671*^9}, {
   3.710174783787427*^9, 3.710174838839924*^9}, {3.7101750932295704`*^9, 
   3.7101750973323774`*^9}, {3.7101752129909806`*^9, 
   3.7101752432550335`*^9}, {3.7101764956252337`*^9, 3.710176500414442*^9}, {
   3.710176542300515*^9, 3.710176566074957*^9}, {3.7101768088269835`*^9, 
   3.710176810028186*^9}, {3.710177429895274*^9, 3.710177508285412*^9}, 
   3.710178941980813*^9, {3.7102601619471097`*^9, 3.710260181277137*^9}, {
   3.7114612235928783`*^9, 3.711461227163578*^9}, {3.717855696443739*^9, 
   3.7178557088174477`*^9}, {3.7178557584103527`*^9, 3.717855900469317*^9}, {
   3.717856059390991*^9, 3.717856075934333*^9}, {3.7178580056703873`*^9, 
   3.7178580367835417`*^9}, 3.7178581368569937`*^9, {3.717858242175188*^9, 
   3.717858298728236*^9}, {3.717858368455368*^9, 3.717858368943974*^9}, {
   3.7178584582037077`*^9, 3.717858505546793*^9}, {3.717858631991894*^9, 
   3.7178586325747557`*^9}, {3.7178587416936493`*^9, 3.717858748307733*^9}, {
   3.717858917309658*^9, 3.717858917607273*^9}, {3.717859547184411*^9, 
   3.7178595750080957`*^9}, {3.717859692061833*^9, 3.7178597289777107`*^9}, 
   3.717859828421445*^9, 3.717861268526355*^9, {3.7178617967552013`*^9, 
   3.717861865382297*^9}, 3.717861955373888*^9, {3.717862567216996*^9, 
   3.717862567424733*^9}, {3.717862697200639*^9, 3.717862697783194*^9}, 
   3.71786275816473*^9, 3.717862830004717*^9, {3.717862918689316*^9, 
   3.717862918754499*^9}, 3.71786312732238*^9, 3.7178631908359613`*^9, 
   3.7178637253318377`*^9, 3.717863785170185*^9, {3.717936220632657*^9, 
   3.717936221139687*^9}, {3.717936982725836*^9, 3.717936995699585*^9}, {
   3.71793709853496*^9, 3.71793710762212*^9}, {3.717937274361787*^9, 
   3.717937280643395*^9}, 3.717937380192912*^9, 3.7179376213614264`*^9, 
   3.717937695423641*^9, 3.717937751722543*^9, {3.71793804359519*^9, 
   3.717938044161962*^9}, 3.717938129729397*^9, 3.717938528682377*^9, 
   3.717938578320875*^9, 3.717938662265641*^9, 3.717938726784637*^9, 
   3.7179388096052437`*^9, 3.717938894256056*^9, 3.7179394893906317`*^9, {
   3.717939565772183*^9, 3.717939570271061*^9}, {3.717940372059532*^9, 
   3.7179403726268682`*^9}, 3.717940471155854*^9, 3.7179408379462147`*^9, 
   3.717940993639846*^9, {3.717941287058826*^9, 3.717941291030765*^9}, {
   3.717941397270294*^9, 3.717941432146058*^9}, {3.717941579112033*^9, 
   3.717941580113339*^9}, 3.7179416488814497`*^9, 3.717941736052408*^9, {
   3.719239878488538*^9, 3.719239899400712*^9}, {3.719239971316868*^9, 
   3.7192399714934587`*^9}, {3.719240110076446*^9, 3.719240118009738*^9}, {
   3.719240262996456*^9, 3.719240284897606*^9}, {3.719240353212586*^9, 
   3.719240360216545*^9}, 3.7192404328230867`*^9, 3.719240494565941*^9, {
   3.719240819533122*^9, 3.719240846231786*^9}, {3.7192409499071207`*^9, 
   3.719240950022962*^9}, 3.7192410654142447`*^9, 3.719241319665536*^9, {
   3.7192419612420807`*^9, 3.719241971184111*^9}, 3.719242211982624*^9, {
   3.719242353036488*^9, 3.719242354083127*^9}, 3.719242433007057*^9, 
   3.7192425069165287`*^9, {3.719242593350816*^9, 3.71924259357272*^9}, 
   3.719242794259001*^9, {3.719244604044276*^9, 3.7192446160752296`*^9}, 
   3.7192447825259237`*^9, {3.719244916814365*^9, 3.719244916902482*^9}, 
   3.719245355111185*^9, {3.71924762344882*^9, 3.719247623687807*^9}, {
   3.719247710095715*^9, 3.719247711023671*^9}, 3.719247808487208*^9, 
   3.719247894742127*^9, {3.7192479910786877`*^9, 3.719247991152185*^9}, {
   3.719252270368225*^9, 3.7192522848571987`*^9}, 3.7192524315089693`*^9, 
   3.720266628945409*^9, 3.721161471244958*^9, {3.7211615763994713`*^9, 
   3.7211617066525373`*^9}, {3.7211618084372063`*^9, 3.721161886638131*^9}, {
   3.721161918217245*^9, 3.7211619459999323`*^9}, {3.721399507619362*^9, 
   3.721399508093047*^9}, {3.721572225913734*^9, 3.721572246194991*^9}, {
   3.721573534492552*^9, 3.7215735347534857`*^9}, 3.721579172571478*^9, 
   3.721579466484548*^9, {3.7215801586995907`*^9, 3.7215801989720993`*^9}, 
   3.721580468488385*^9, 3.721580656762866*^9, 3.721581598958185*^9, {
   3.721581753512657*^9, 3.721581754062353*^9}, 3.721583705916712*^9, {
   3.7215839070465183`*^9, 3.721583934672491*^9}, 3.721584097289525*^9, {
   3.721584274301168*^9, 3.7215842749600353`*^9}, {3.721658083668298*^9, 
   3.721658130951598*^9}, {3.721658348417923*^9, 3.7216584086047373`*^9}, {
   3.7219959766202497`*^9, 3.7219959788420143`*^9}, {3.721996027536335*^9, 
   3.7219961584720993`*^9}, {3.721998892219677*^9, 3.721998969306374*^9}, {
   3.721999245459169*^9, 3.721999248607182*^9}, {3.7219994760230722`*^9, 
   3.721999476381598*^9}, {3.722008565137514*^9, 3.722008565614234*^9}, {
   3.722008763254737*^9, 3.722008786114993*^9}, 3.722008874231655*^9, {
   3.722008986964119*^9, 3.7220090046031857`*^9}, 3.722009093861609*^9, {
   3.7220105165970707`*^9, 3.7220105457679787`*^9}, {3.722011075513298*^9, 
   3.722011139905203*^9}, {3.722012010701701*^9, 3.722012018110798*^9}, {
   3.7220120515179873`*^9, 3.722012052777636*^9}, {3.722012156314602*^9, 
   3.7220122095084*^9}, {3.72201312792723*^9, 3.7220131295602016`*^9}, {
   3.72279323579119*^9, 3.722793235926374*^9}, {3.722793279505221*^9, 
   3.722793279773259*^9}, {3.725712742698737*^9, 3.7257127701041718`*^9}, {
   3.725712872157154*^9, 3.725712873295393*^9}, {3.725712998149407*^9, 
   3.725712998628706*^9}, {3.725713069073332*^9, 3.725713229748954*^9}, {
   3.725713305744761*^9, 3.725713310349773*^9}, {3.7257136111806993`*^9, 
   3.725713617659988*^9}, {3.725713774691133*^9, 3.7257137767744226`*^9}, {
   3.725713935335557*^9, 3.725713937690522*^9}, {3.7257151177919083`*^9, 
   3.7257152232463913`*^9}, {3.7257154556149263`*^9, 3.725715455762356*^9}, {
   3.725732209043598*^9, 3.725732213287915*^9}, {3.725732414583005*^9, 
   3.7257324316506433`*^9}, {3.7257326294731293`*^9, 3.725732640811841*^9}, {
   3.725732677984477*^9, 3.725732679108849*^9}, {3.725732934989594*^9, 
   3.725732969617303*^9}, {3.7257331304443817`*^9, 3.725733162124651*^9}, {
   3.725733237026704*^9, 3.7257332400846*^9}, 3.725733321676923*^9, {
   3.72649646628938*^9, 3.7264964667078657`*^9}, 3.7264966255704317`*^9, {
   3.726496719041423*^9, 3.7264967678831053`*^9}, {3.7264968069473877`*^9, 
   3.726496822036623*^9}, 3.726496990212056*^9, 3.726497315492721*^9, 
   3.726497409369204*^9, {3.7265013245716963`*^9, 3.7265013248251963`*^9}, {
   3.726501475451597*^9, 3.726501475554702*^9}, {3.726505921986649*^9, 
   3.726505929484964*^9}, {3.7265062891949797`*^9, 3.7265062895229053`*^9}, {
   3.726506576958261*^9, 3.726506577151176*^9}, {3.7265071112172117`*^9, 
   3.7265071113502483`*^9}, {3.728519546643896*^9, 3.728519550036806*^9}, 
   3.732730923601012*^9, 3.7335846856630096`*^9, {3.733588877811593*^9, 
   3.733588887395628*^9}, {3.73368108985261*^9, 3.733681160084567*^9}, {
   3.733681204833412*^9, 3.733681250644785*^9}, 3.733681604324646*^9, {
   3.733682579549982*^9, 3.733682596529949*^9}, {3.7336826723914824`*^9, 
   3.733682682290786*^9}, {3.733682932342039*^9, 3.733682973894165*^9}, {
   3.733683004362253*^9, 3.733683020727252*^9}, {3.733683149766819*^9, 
   3.733683153890849*^9}, {3.733683285524144*^9, 3.733683334712488*^9}, {
   3.73368348830828*^9, 3.7336835464658127`*^9}, {3.733683647212453*^9, 
   3.733683647571803*^9}, {3.733683875903615*^9, 3.73368388887883*^9}, {
   3.7336840184883204`*^9, 3.7336840188907003`*^9}, {3.73368518272244*^9, 
   3.733685187130103*^9}, {3.734095492808421*^9, 3.7340955808471727`*^9}, 
   3.734097623921976*^9, {3.7344387079955482`*^9, 3.734438712268712*^9}, {
   3.73443879027454*^9, 3.734438908035185*^9}, {3.734438968848036*^9, 
   3.73443898413437*^9}, {3.734439028072517*^9, 3.734439091989874*^9}, {
   3.734439194431128*^9, 3.734439263976057*^9}, 3.734439369073928*^9, {
   3.7344407401253443`*^9, 3.734440816045088*^9}, {3.734442186786564*^9, 
   3.734442268151379*^9}, {3.734442370008438*^9, 3.7344424273859863`*^9}, 
   3.7344425088282843`*^9, {3.7344425516856337`*^9, 3.734442551850649*^9}, {
   3.734442592983367*^9, 3.7344426061678467`*^9}, {3.734442837183041*^9, 
   3.734442845776607*^9}, {3.7344508165275393`*^9, 3.734450817005364*^9}, 
   3.734450974098146*^9, {3.734451015441169*^9, 3.734451018834038*^9}, {
   3.734451227532258*^9, 3.734451228311325*^9}, 3.734451367041884*^9, {
   3.734451434245701*^9, 3.734451434859164*^9}, 3.734451671261944*^9, {
   3.734451732376027*^9, 3.734451736514525*^9}, {3.7344518201759367`*^9, 
   3.734451820624127*^9}, {3.738518974264933*^9, 3.738518993270069*^9}, {
   3.738519054817861*^9, 3.738519066307609*^9}, {3.73851912368716*^9, 
   3.738519199306582*^9}, {3.7385193768909693`*^9, 3.738519380413945*^9}, {
   3.7385194661468763`*^9, 3.7385194666396093`*^9}, 3.7385196309627523`*^9, {
   3.738519716047971*^9, 3.73851972737217*^9}, {3.7385197922671547`*^9, 
   3.738519792655119*^9}, {3.7385198631160316`*^9, 3.738519863459352*^9}, {
   3.738519957832155*^9, 3.738519958189838*^9}, {3.738520084906986*^9, 
   3.7385200908890333`*^9}, {3.7385201670653954`*^9, 3.738520175087405*^9}, {
   3.738520304099654*^9, 3.738520304336542*^9}, {3.7385204346826057`*^9, 
   3.738520435190227*^9}, {3.7385206950092363`*^9, 3.738520737415215*^9}, {
   3.738520783488106*^9, 3.7385208411893387`*^9}, {3.738521265574188*^9, 
   3.7385213043032827`*^9}, {3.7391236751403627`*^9, 3.739123725181267*^9}, 
   3.739124713552062*^9, {3.739124910395157*^9, 3.739124923624325*^9}, 
   3.7391251352746143`*^9, {3.740308397940856*^9, 3.740308490514473*^9}, 
   3.740309788532387*^9, {3.7404193518719482`*^9, 3.740419370591956*^9}, {
   3.740420604558641*^9, 3.740420608276422*^9}, 3.740481021541726*^9, {
   3.7413491735291452`*^9, 3.7413493505382433`*^9}, {3.741349755968903*^9, 
   3.7413497878759813`*^9}, {3.741349843169383*^9, 3.741349943437277*^9}, 
   3.741349974023937*^9, {3.7413525649940243`*^9, 
   3.741352571316182*^9}},ExpressionUUID->"072b5547-72bd-49f9-a09a-\
db9c164e0a27"],

Cell[BoxData[
 RowBox[{"66.2475`", " ", "\<\"seconds of simulation time\"\>"}]], "Output",
 CellChangeTimes->{{3.733681108981498*^9, 3.733681168478588*^9}, 
   3.7336812086914043`*^9, {3.733681243936119*^9, 3.733681251261294*^9}, 
   3.733681604871634*^9, 3.733682609733285*^9, 3.733682939549622*^9, 
   3.7336829745768642`*^9, 3.733683021465582*^9, 3.733683064477927*^9, 
   3.733683154597863*^9, {3.7336833478575487`*^9, 3.733683354084195*^9}, {
   3.733683492478579*^9, 3.733683516074931*^9}, 3.7336835476507807`*^9, 
   3.73368365530941*^9, 3.73368389138382*^9, 3.733684019994071*^9, 
   3.733685187952773*^9, 3.734097629631802*^9, {3.734438897655746*^9, 
   3.73443890866564*^9}, 3.734438985425042*^9, {3.7344390855484333`*^9, 
   3.734439092471959*^9}, {3.734439232124083*^9, 3.734439256242239*^9}, 
   3.734439379298298*^9, {3.734440785277172*^9, 3.734440802689631*^9}, 
   3.734442139756502*^9, {3.7344422120151587`*^9, 3.734442268399584*^9}, {
   3.734442371484673*^9, 3.734442377923379*^9}, {3.734442417244426*^9, 
   3.734442427750783*^9}, 3.734442509373476*^9, 3.7344425521075478`*^9, {
   3.734442593626891*^9, 3.7344426066517687`*^9}, 3.734444682864216*^9, 
   3.734450817606637*^9, 3.734450974725472*^9, {3.734451015868882*^9, 
   3.734451019101882*^9}, 3.734451229237431*^9, 3.734451367313654*^9, 
   3.7344514359564657`*^9, 3.734451671516431*^9, 3.73445173719536*^9, 
   3.734451821170775*^9, 3.734452292630423*^9, {3.738519367325338*^9, 
   3.738519380980955*^9}, 3.7385194671596327`*^9, 3.738519631610594*^9, {
   3.7385197166463203`*^9, 3.7385197296380672`*^9}, 3.7385197932414713`*^9, 
   3.7385198639526157`*^9, 3.7385199588182983`*^9, {3.738520086146378*^9, 
   3.73852009152697*^9}, {3.7385201684510612`*^9, 3.738520176030067*^9}, 
   3.738520304732787*^9, 3.738520435937812*^9, 3.7385205767545223`*^9, {
   3.7385206967491293`*^9, 3.7385207379519777`*^9}, {3.738520784469109*^9, 
   3.7385208562935762`*^9}, {3.738521293526268*^9, 3.738521304744331*^9}, 
   3.738521403206139*^9, 3.739117688214561*^9, 3.7391183885055733`*^9, {
   3.739123678032353*^9, 3.73912369245853*^9}, 3.7391237278641577`*^9, 
   3.739124714876994*^9, 3.7391249240280848`*^9, 3.739125135669154*^9, 
   3.739125665357168*^9, {3.740308410788933*^9, 3.740308498806774*^9}, 
   3.740308900330312*^9, 3.7403090545059566`*^9, {3.740309180438031*^9, 
   3.74030918510714*^9}, 3.740309281768251*^9, 3.74030946590062*^9, 
   3.7403095707347727`*^9, 3.7403098625356493`*^9, 3.740310009583848*^9, 
   3.740310078237179*^9, 3.740310159150207*^9, 3.740310876344882*^9, 
   3.740311014740312*^9, 3.740311099030055*^9, 3.740409575271943*^9, 
   3.740419390767049*^9, 3.74041955389732*^9, 3.7404197653146048`*^9, 
   3.740420609943186*^9, 3.74134958374949*^9, {3.741349949332728*^9, 
   3.741349977372012*^9}},ExpressionUUID->"ddca9513-fb1f-4132-97cc-\
ad3b6e43c5ba"],

Cell[BoxData[
 RowBox[{"4.500542704856787`", 
  " ", "\<\"\\!\\(\\*SuperscriptBox[\\(\[Mu]m\\), \\(2\\)]\\)/s\"\>"}]], \
"Output",
 CellChangeTimes->{{3.733681108981498*^9, 3.733681168478588*^9}, 
   3.7336812086914043`*^9, {3.733681243936119*^9, 3.733681251261294*^9}, 
   3.733681604871634*^9, 3.733682609733285*^9, 3.733682939549622*^9, 
   3.7336829745768642`*^9, 3.733683021465582*^9, 3.733683064477927*^9, 
   3.733683154597863*^9, {3.7336833478575487`*^9, 3.733683354084195*^9}, {
   3.733683492478579*^9, 3.733683516074931*^9}, 3.7336835476507807`*^9, 
   3.73368365530941*^9, 3.73368389138382*^9, 3.733684019994071*^9, 
   3.733685187952773*^9, 3.734097629631802*^9, {3.734438897655746*^9, 
   3.73443890866564*^9}, 3.734438985425042*^9, {3.7344390855484333`*^9, 
   3.734439092471959*^9}, {3.734439232124083*^9, 3.734439256242239*^9}, 
   3.734439379298298*^9, {3.734440785277172*^9, 3.734440802689631*^9}, 
   3.734442139756502*^9, {3.7344422120151587`*^9, 3.734442268399584*^9}, {
   3.734442371484673*^9, 3.734442377923379*^9}, {3.734442417244426*^9, 
   3.734442427750783*^9}, 3.734442509373476*^9, 3.7344425521075478`*^9, {
   3.734442593626891*^9, 3.7344426066517687`*^9}, 3.734444682864216*^9, 
   3.734450817606637*^9, 3.734450974725472*^9, {3.734451015868882*^9, 
   3.734451019101882*^9}, 3.734451229237431*^9, 3.734451367313654*^9, 
   3.7344514359564657`*^9, 3.734451671516431*^9, 3.73445173719536*^9, 
   3.734451821170775*^9, 3.734452292630423*^9, {3.738519367325338*^9, 
   3.738519380980955*^9}, 3.7385194671596327`*^9, 3.738519631610594*^9, {
   3.7385197166463203`*^9, 3.7385197296380672`*^9}, 3.7385197932414713`*^9, 
   3.7385198639526157`*^9, 3.7385199588182983`*^9, {3.738520086146378*^9, 
   3.73852009152697*^9}, {3.7385201684510612`*^9, 3.738520176030067*^9}, 
   3.738520304732787*^9, 3.738520435937812*^9, 3.7385205767545223`*^9, {
   3.7385206967491293`*^9, 3.7385207379519777`*^9}, {3.738520784469109*^9, 
   3.7385208562935762`*^9}, {3.738521293526268*^9, 3.738521304744331*^9}, 
   3.738521403206139*^9, 3.739117688214561*^9, 3.7391183885055733`*^9, {
   3.739123678032353*^9, 3.73912369245853*^9}, 3.7391237278641577`*^9, 
   3.739124714876994*^9, 3.7391249240280848`*^9, 3.739125135669154*^9, 
   3.739125665357168*^9, {3.740308410788933*^9, 3.740308498806774*^9}, 
   3.740308900330312*^9, 3.7403090545059566`*^9, {3.740309180438031*^9, 
   3.74030918510714*^9}, 3.740309281768251*^9, 3.74030946590062*^9, 
   3.7403095707347727`*^9, 3.7403098625356493`*^9, 3.740310009583848*^9, 
   3.740310078237179*^9, 3.740310159150207*^9, 3.740310876344882*^9, 
   3.740311014740312*^9, 3.740311099030055*^9, 3.740409575271943*^9, 
   3.740419390767049*^9, 3.74041955389732*^9, 3.7404197653146048`*^9, 
   3.740420609943186*^9, 3.74134958374949*^9, {3.741349949332728*^9, 
   3.741349977386154*^9}},ExpressionUUID->"0aac9646-48c7-4aaa-bd85-\
c97f408a8f59"]
}, Open  ]],

Cell[CellGroupData[{

Cell[BoxData[{
 RowBox[{
  RowBox[{"trajmobile", "=", 
   RowBox[{"ParallelTable", "[", 
    RowBox[{
     RowBox[{"NestList", "[", 
      RowBox[{"Prop", ",", "pointpic", ",", "nsteps"}], "]"}], ",", 
     RowBox[{"{", 
      RowBox[{"Round", "[", 
       RowBox[{"npoints", "*", 
        RowBox[{"mparp", "/", "1000"}]}], "]"}], "}"}]}], "]"}]}], ";", 
  RowBox[{"(*", 
   RowBox[{
   "calculate", " ", "trajectories", " ", "for", " ", "npoints", " ", 
    "particles"}], "*)"}], "\[IndentingNewLine]", 
  RowBox[{"traj", "=", 
   RowBox[{"Catenate", "[", 
    RowBox[{"{", 
     RowBox[{"trajmobile", ",", 
      RowBox[{"Table", "[", 
       RowBox[{
        RowBox[{
         RowBox[{"p", "=", "pointpic"}], ";", 
         RowBox[{"(", 
          RowBox[{"Table", "[", 
           RowBox[{"p", ",", 
            RowBox[{"nsteps", "+", "1"}]}], "]"}], ")"}]}], ",", 
        RowBox[{"Round", "[", 
         RowBox[{"npoints", "*", 
          RowBox[{"(", 
           RowBox[{"1", "-", 
            RowBox[{"mparp", "/", "1000"}]}], ")"}]}], "]"}]}], "]"}]}], 
     "}"}], "]"}]}], ";", 
  RowBox[{"(*", 
   RowBox[{
   "catenates", " ", "mobile", " ", "trajectories", " ", "with", " ", "fixed",
     " ", "trajectories"}], "*)"}], "\[IndentingNewLine]", 
  RowBox[{"Dimensions", "[", "traj", "]"}]}], "\[IndentingNewLine]", 
 RowBox[{
  RowBox[{
   RowBox[{
    RowBox[{"kinROI", "=", 
     RowBox[{"ParallelTable", "[", "\[IndentingNewLine]", 
      RowBox[{
       RowBox[{
        RowBox[{"xlim1", "=", 
         RowBox[{"ROIlims", "[", 
          RowBox[{"[", 
           RowBox[{"k", ",", "1", ",", "1"}], "]"}], "]"}]}], ";", 
        "\[IndentingNewLine]", 
        RowBox[{"xlim2", "=", 
         RowBox[{"ROIlims", "[", 
          RowBox[{"[", 
           RowBox[{"k", ",", "2", ",", "1"}], "]"}], "]"}]}], ";", 
        "\[IndentingNewLine]", 
        RowBox[{"ylim1", "=", 
         RowBox[{"ROIlims", "[", 
          RowBox[{"[", 
           RowBox[{"k", ",", "1", ",", "2"}], "]"}], "]"}]}], ";", 
        "\[IndentingNewLine]", 
        RowBox[{"ylim2", "=", 
         RowBox[{"ROIlims", "[", 
          RowBox[{"[", 
           RowBox[{"k", ",", "2", ",", "2"}], "]"}], "]"}]}], ";", 
        "\[IndentingNewLine]", 
        RowBox[{"trap", "=", 
         RowBox[{"Total", "[", 
          RowBox[{
           RowBox[{"Table", "[", 
            RowBox[{
             RowBox[{"If", "[", 
              RowBox[{
               RowBox[{
                RowBox[{"xlim1", "<", 
                 RowBox[{"traj", "[", 
                  RowBox[{"[", 
                   RowBox[{"i", ",", "j", ",", "1"}], "]"}], "]"}], "<", 
                 "xlim2"}], " ", "&&", 
                RowBox[{"ylim1", "<", 
                 RowBox[{"traj", "[", 
                  RowBox[{"[", 
                   RowBox[{"i", ",", "j", ",", "2"}], "]"}], "]"}], "<=", 
                 "ylim2"}]}], " ", ",", "1", ",", "0"}], "]"}], ",", 
             RowBox[{"{", 
              RowBox[{"i", ",", "1", ",", "npoints"}], "}"}], ",", 
             RowBox[{"{", 
              RowBox[{"j", ",", "1", ",", "nsteps"}], "}"}]}], "]"}], ",", 
           RowBox[{"{", "1", "}"}]}], "]"}]}], ";", "\[IndentingNewLine]", 
        RowBox[{"If", "[", 
         RowBox[{
          RowBox[{"k", "\[Equal]", "4"}], ",", "\[IndentingNewLine]", 
          RowBox[{
           RowBox[{"If", "[", 
            RowBox[{
             RowBox[{
              RowBox[{"trap", "[", 
               RowBox[{"[", "1", "]"}], "]"}], "\[NotEqual]", "0"}], ",", 
             "\[IndentingNewLine]", 
             RowBox[{
              RowBox[{
               RowBox[{"trap", "[", 
                RowBox[{"[", 
                 RowBox[{"2", ";;", "All"}], "]"}], "]"}], "=", 
               RowBox[{
                RowBox[{"trap", "[", 
                 RowBox[{"[", 
                  RowBox[{"2", ";;", "All"}], "]"}], "]"}], "-", 
                RowBox[{"Round", "[", 
                 RowBox[{
                  RowBox[{"(", 
                   RowBox[{"1", "-", "BleachFraction"}], ")"}], "*", 
                  RowBox[{"trap", "[", 
                   RowBox[{"[", "1", "]"}], "]"}]}], "]"}]}]}], ";", 
              "\[IndentingNewLine]", 
              RowBox[{"trap", "=", 
               RowBox[{"trap", "/", 
                RowBox[{"trap", "[", 
                 RowBox[{"[", "1", "]"}], "]"}]}]}], ";"}]}], 
            "\[IndentingNewLine]", "]"}], ";"}]}], "\[IndentingNewLine]", 
         "]"}], ";", "\[IndentingNewLine]", 
        RowBox[{"Table", "[", 
         RowBox[{
          RowBox[{"{", 
           RowBox[{
            RowBox[{"i", "*", "timestep"}], ",", 
            RowBox[{"trap", "[", 
             RowBox[{"[", "i", "]"}], "]"}]}], "}"}], ",", 
          RowBox[{"{", 
           RowBox[{"i", ",", "1", ",", 
            RowBox[{"Length", "[", "trap", "]"}]}], "}"}]}], "]"}]}], ",", 
       "\[IndentingNewLine]", 
       RowBox[{"{", 
        RowBox[{"k", ",", "1", ",", "7"}], "}"}]}], "]"}]}], ";"}], "//", 
   "AbsoluteTiming"}], 
  RowBox[{"(*", 
   RowBox[{
   "this", " ", "loop", " ", "counts", " ", "all", " ", "the", " ", 
    "particles", " ", "in", " ", "each", " ", "ROI"}], "*)"}], 
  "\[IndentingNewLine]", "\[IndentingNewLine]", 
  RowBox[{"(*", 
   RowBox[{"start", " ", 
    RowBox[{"R", "^", "2"}], " ", "subsection"}], 
   "*)"}]}], "\[IndentingNewLine]", 
 RowBox[{"\t", 
  RowBox[{
   RowBox[{"SSres", "=", "0"}], ";"}]}], "\[IndentingNewLine]", 
 RowBox[{"\t", 
  RowBox[{
   RowBox[{"SStot", "=", "0"}], ";"}]}], "\[IndentingNewLine]", 
 RowBox[{"\t", 
  RowBox[{
   RowBox[{"i", "=", 
    RowBox[{
     RowBox[{"Length", "[", 
      RowBox[{"Select", "[", 
       RowBox[{
        RowBox[{"expdata", "[", 
         RowBox[{"[", 
          RowBox[{"4", ",", ";;", ",", "1"}], "]"}], "]"}], ",", 
        RowBox[{
         RowBox[{"#", "<", "0"}], "&"}]}], "]"}], "]"}], "+", "1"}]}], ";", 
   RowBox[{"(*", 
    RowBox[{
     RowBox[{
     "finds", " ", "number", " ", "of", " ", "points", " ", "before", " ", 
      "t"}], " ", "=", "0"}], "*)"}], "\[IndentingNewLine]", "\t", 
   RowBox[{"i0", "=", "i"}], ";"}]}], "\[IndentingNewLine]", 
 RowBox[{"\t", 
  RowBox[{
   RowBox[{"mean", "=", "0"}], ";"}]}], "\[IndentingNewLine]", 
 RowBox[{"\t", 
  RowBox[{
   RowBox[{"siminterp", "=", 
    RowBox[{"Interpolation", "[", 
     RowBox[{"kinROI", "[", 
      RowBox[{"[", "4", "]"}], "]"}], "]"}]}], ";"}]}], "\[IndentingNewLine]", 
 RowBox[{"\t", 
  RowBox[{"While", "[", 
   RowBox[{
    RowBox[{
     RowBox[{"expdata", "[", 
      RowBox[{"[", 
       RowBox[{"4", ",", "i", ",", "1"}], "]"}], "]"}], "\[LessEqual]", 
     "simtime"}], ",", "\[IndentingNewLine]", "\t", 
    RowBox[{
     RowBox[{"SSres", "+=", 
      RowBox[{
       RowBox[{"(", 
        RowBox[{
         RowBox[{"expdata", "[", 
          RowBox[{"[", 
           RowBox[{"4", ",", "i", ",", "2"}], "]"}], "]"}], "-", 
         RowBox[{"siminterp", "[", 
          RowBox[{"expdata", "[", 
           RowBox[{"[", 
            RowBox[{"4", ",", "i", ",", "1"}], "]"}], "]"}], "]"}]}], ")"}], 
       "^", "2"}]}], ";", "\[IndentingNewLine]", "\t", 
     RowBox[{"mean", "+=", 
      RowBox[{"expdata", "[", 
       RowBox[{"[", 
        RowBox[{"4", ",", "i", ",", "2"}], "]"}], "]"}]}], ";", 
     "\[IndentingNewLine]", "\t", 
     RowBox[{"i", "++"}], ";"}]}], "\[IndentingNewLine]", "\t", "]"}], 
  RowBox[{"(*", 
   RowBox[{
    RowBox[{
    "sums", " ", "mean", " ", "and", " ", "residuals", " ", "for", " ", 
     "times", " ", "between", " ", "t"}], " ", "=", " ", 
    RowBox[{"0", " ", "and", " ", "simtime"}]}], "*)"}], 
  " "}], "\[IndentingNewLine]", 
 RowBox[{"\t", 
  RowBox[{
   RowBox[{"mean", "=", 
    RowBox[{"mean", "/", 
     RowBox[{"(", 
      RowBox[{"i", "-", "i0", "-", "1"}], ")"}]}]}], 
   ";"}]}], "\[IndentingNewLine]", 
 RowBox[{"\t", 
  RowBox[{
   RowBox[{"i", "=", "i0"}], ";"}]}], "\[IndentingNewLine]", 
 RowBox[{"\t", 
  RowBox[{"While", "[", 
   RowBox[{
    RowBox[{
     RowBox[{"expdata", "[", 
      RowBox[{"[", 
       RowBox[{"4", ",", "i", ",", "1"}], "]"}], "]"}], "\[LessEqual]", 
     "simtime"}], ",", "\[IndentingNewLine]", "\t", 
    RowBox[{
     RowBox[{"SStot", "+=", 
      RowBox[{
       RowBox[{"(", 
        RowBox[{
         RowBox[{"expdata", "[", 
          RowBox[{"[", 
           RowBox[{"4", ",", "i", ",", "2"}], "]"}], "]"}], "-", "mean"}], 
        ")"}], "^", "2"}]}], ";", "\[IndentingNewLine]", "\t", 
     RowBox[{"i", "++"}], ";"}]}], "\[IndentingNewLine]", "\t", 
   "]"}]}], "\[IndentingNewLine]", 
 RowBox[{"\t", 
  RowBox[{"(", " ", 
   RowBox[{"1", "-", 
    RowBox[{"SSres", "/", "SStot"}]}], ")"}], " ", "\[IndentingNewLine]", 
  RowBox[{"(*", 
   RowBox[{"end", " ", 
    RowBox[{"R", "^", "2"}], " ", "subsection"}], "*)"}], 
  "\[IndentingNewLine]"}], "\[IndentingNewLine]", 
 RowBox[{
  RowBox[{"GraphicsRow", "[", 
   RowBox[{"{", 
    RowBox[{"ListLinePlot", "[", 
     RowBox[{
      RowBox[{"{", 
       RowBox[{
        RowBox[{"kinROI", "[", 
         RowBox[{"[", "4", "]"}], "]"}], ",", 
        RowBox[{"expdata", "[", 
         RowBox[{"[", "4", "]"}], "]"}]}], "}"}], ",", 
      RowBox[{"Frame", "\[Rule]", "True"}], ",", 
      RowBox[{"FrameLabel", "\[Rule]", 
       RowBox[{"{", 
        RowBox[{"\"\<t (s)\>\"", ",", "\"\<Intensity (arb. units)\>\""}], 
        "}"}]}], ",", 
      RowBox[{"LabelStyle", "\[Rule]", 
       RowBox[{"{", 
        RowBox[{
         RowBox[{"FontFamily", "\[Rule]", "\"\<Arial\>\""}], ",", "18", ",", 
         "Black"}], "}"}]}], ",", 
      RowBox[{"FrameStyle", "\[Rule]", "Black"}], ",", 
      RowBox[{"PlotRange", "\[Rule]", 
       RowBox[{"{", 
        RowBox[{
         RowBox[{"{", 
          RowBox[{
           RowBox[{"-", "5"}], ",", "100"}], "}"}], ",", 
         RowBox[{"{", 
          RowBox[{".4", ",", "9"}], "}"}]}], "}"}]}], ",", 
      RowBox[{"PlotStyle", "\[Rule]", 
       RowBox[{"{", 
        RowBox[{
         RowBox[{"{", 
          RowBox[{"Red", ",", "Thick"}], "}"}], ",", 
         RowBox[{"{", 
          RowBox[{"Black", ",", "Dashed"}], "}"}]}], "}"}]}], ",", 
      RowBox[{"Joined", "\[Rule]", 
       RowBox[{"{", 
        RowBox[{"True", ",", "False"}], "}"}]}]}], "]"}], 
    "\[IndentingNewLine]", 
    RowBox[{"(*", 
     RowBox[{",", 
      RowBox[{"ListLinePlot", "[", 
       RowBox[{
        RowBox[{"{", 
         RowBox[{
          RowBox[{"kinROI", "[", 
           RowBox[{"[", "1", "]"}], "]"}], ",", 
          RowBox[{"kinROI", "[", 
           RowBox[{"[", "2", "]"}], "]"}], ",", 
          RowBox[{"kinROI", "[", 
           RowBox[{"[", "3", "]"}], "]"}], ",", 
          RowBox[{"expdata", "[", 
           RowBox[{"[", "1", "]"}], "]"}], ",", 
          RowBox[{"expdata", "[", 
           RowBox[{"[", "2", "]"}], "]"}], ",", 
          RowBox[{"expdata", "[", 
           RowBox[{"[", "3", "]"}], "]"}]}], "}"}], ",", 
        RowBox[{"AspectRatio", "\[Rule]", "1"}], ",", 
        RowBox[{"Frame", "\[Rule]", "True"}], ",", 
        RowBox[{"FrameLabel", "\[Rule]", 
         RowBox[{"{", 
          RowBox[{"\"\<t (s)\>\"", ",", "\"\<Intensity (arb. units)\>\""}], 
          "}"}]}], ",", 
        RowBox[{"LabelStyle", "\[Rule]", 
         RowBox[{"{", 
          RowBox[{
           RowBox[{"FontFamily", "\[Rule]", "\"\<Arial\>\""}], ",", "18", ",",
            "Black"}], "}"}]}], ",", 
        RowBox[{"FrameStyle", "\[Rule]", "Black"}], ",", 
        RowBox[{"PlotRange", "\[Rule]", 
         RowBox[{"{", 
          RowBox[{
           RowBox[{"{", 
            RowBox[{
             RowBox[{"-", "5"}], ",", "100"}], "}"}], ",", 
           RowBox[{"{", 
            RowBox[{".4", ",", "1.1"}], "}"}]}], "}"}]}], ",", 
        RowBox[{"Joined", "\[Rule]", "True"}], ",", 
        RowBox[{"PlotStyle", "\[Rule]", 
         RowBox[{"{", 
          RowBox[{
           RowBox[{"{", 
            RowBox[{"Red", ",", "Thick"}], "}"}], ",", 
           RowBox[{"{", 
            RowBox[{"Blue", ",", "Thick"}], "}"}], ",", 
           RowBox[{"{", 
            RowBox[{"Black", ",", "Thick"}], "}"}], ",", 
           RowBox[{"{", 
            RowBox[{"Red", ",", "Dashed"}], "}"}], ",", 
           RowBox[{"{", 
            RowBox[{"Blue", ",", "Dashed"}], "}"}], ",", 
           RowBox[{"{", 
            RowBox[{"Black", ",", "Dashed"}], "}"}]}], "}"}]}]}], "]"}]}], 
     "*)"}], "}"}], "]"}], 
  RowBox[{"(*", 
   RowBox[{
    RowBox[{
    "solid", " ", "lines", " ", "are", " ", "simulation", " ", "data"}], ",", 
    " ", 
    RowBox[{
    "dashed", " ", "lines", " ", "are", " ", "experimental", " ", "data"}]}], 
   "*)"}]}]}], "Input",
 CellChangeTimes->{{3.720275967344092*^9, 3.7202759697201357`*^9}, 
   3.720276024348947*^9, {3.720276146861801*^9, 3.72027617402783*^9}, {
   3.720276966090383*^9, 3.720276973666234*^9}, {3.7202793231582212`*^9, 
   3.720279325839991*^9}, 3.720279524347505*^9, {3.720279581230637*^9, 
   3.7202795836064987`*^9}, {3.720279653461117*^9, 3.720279671250815*^9}, {
   3.720279767064597*^9, 3.7202797771873217`*^9}, {3.720279858658448*^9, 
   3.720279895785715*^9}, {3.720280081648333*^9, 3.720280084166237*^9}, 
   3.722014919239362*^9, {3.722793490027721*^9, 3.722793492426074*^9}, {
   3.728519640991942*^9, 3.728519658622642*^9}, {3.7285206677157907`*^9, 
   3.728520669670507*^9}, {3.7285697877843437`*^9, 3.728569789037023*^9}, {
   3.733584795559195*^9, 3.733584799473312*^9}, 3.7344428590822363`*^9, {
   3.734443107783285*^9, 3.734443164740645*^9}, {3.7344432460916862`*^9, 
   3.7344432929837847`*^9}, {3.7344433575782957`*^9, 3.734443408342753*^9}, {
   3.7344434520251923`*^9, 3.734443538790105*^9}, {3.7344436951325073`*^9, 
   3.734443714616605*^9}, {3.7344437634154177`*^9, 3.734443879101714*^9}, {
   3.734443973068787*^9, 3.734444098670332*^9}, {3.734444437573573*^9, 
   3.7344444504726133`*^9}, {3.734444544964765*^9, 3.734444593627041*^9}, {
   3.734444632436064*^9, 3.7344446379699574`*^9}, {3.734444708085147*^9, 
   3.7344447115048513`*^9}, {3.734450345388874*^9, 3.734450348148011*^9}, {
   3.7344503786145773`*^9, 3.734450445443801*^9}, {3.734450526795932*^9, 
   3.7344505315047626`*^9}, {3.734450575518859*^9, 3.7344505936248302`*^9}, {
   3.734451028144987*^9, 3.73445103520963*^9}, {3.734451105972851*^9, 
   3.734451107515007*^9}, {3.734451148047461*^9, 3.7344511484986486`*^9}, {
   3.73445144366681*^9, 3.734451467935794*^9}, {3.734451518311344*^9, 
   3.734451535710981*^9}, {3.73445157254035*^9, 3.734451572776987*^9}, 
   3.734451619523238*^9, 3.738519243817285*^9, {3.73852032650945*^9, 
   3.738520326988508*^9}, 3.738520775146391*^9, 3.738521335283721*^9, 
   3.738521661136628*^9, {3.7385218056852283`*^9, 3.7385218616365833`*^9}, {
   3.7385219039870853`*^9, 3.738521904614422*^9}, {3.738521950264447*^9, 
   3.738521972568822*^9}, 3.738522005768224*^9, {3.738522053695415*^9, 
   3.738522084850731*^9}, {3.738522198005609*^9, 3.738522236871252*^9}, {
   3.7391182081724243`*^9, 3.739118314921677*^9}, {3.739118346722713*^9, 
   3.739118352871437*^9}, {3.739118540728757*^9, 3.7391185582786837`*^9}, {
   3.7391203140048*^9, 3.7391203144856586`*^9}, {3.739120354130818*^9, 
   3.7391204171925173`*^9}, 3.739124009067584*^9, 3.7391247522544203`*^9, {
   3.740308593470415*^9, 3.7403085964090147`*^9}, 3.740309902160075*^9, {
   3.7413500391740303`*^9, 3.7413500411835003`*^9}, {3.741350090702338*^9, 
   3.7413501362709713`*^9}, {3.7413501676392307`*^9, 3.741350200894703*^9}, 
   3.74135040049706*^9, {3.7413507281611032`*^9, 3.741350728458754*^9}, {
   3.741351157772875*^9, 3.7413511657373743`*^9}, {3.741352042046884*^9, 
   3.7413520897780447`*^9}, {3.741352271725268*^9, 3.74135228357542*^9}, {
   3.741352341494542*^9, 3.741352378755938*^9}, {3.7413524443550158`*^9, 
   3.741352494983506*^9}},ExpressionUUID->"b40c05fb-f1ef-4f59-aca7-\
ca63bd71c5a6"],

Cell[BoxData[
 RowBox[{"{", 
  RowBox[{"5000", ",", "551", ",", "4"}], "}"}]], "Output",
 CellChangeTimes->{
  3.7385218954231577`*^9, 3.738521929958723*^9, {3.7385219607151318`*^9, 
   3.738521989009129*^9}, 3.738522035814311*^9, 3.7385221683504677`*^9, 
   3.738522287934904*^9, 3.7391177502165956`*^9, 3.739118405108429*^9, 
   3.739118680347805*^9, 3.739120435014646*^9, 3.739123738946925*^9, 
   3.739123787777299*^9, 3.739124033058222*^9, 3.739124778076847*^9, 
   3.739124951233183*^9, 3.7391251539143133`*^9, 3.739125684527063*^9, 
   3.740308514225039*^9, 3.7403086073019953`*^9, 3.740308953859242*^9, 
   3.740309071622672*^9, 3.7403091986522827`*^9, 3.74030929887131*^9, 
   3.74030948858821*^9, 3.740309587223702*^9, 3.7403098746329327`*^9, 
   3.740309912518971*^9, 3.7403100243665457`*^9, 3.7403100981515512`*^9, 
   3.7403101751746387`*^9, 3.74031089405929*^9, 3.7403110390506163`*^9, 
   3.740311116980686*^9, 3.740419080145506*^9, 3.740419410577828*^9, 
   3.7404195718281317`*^9, 3.740419783708714*^9, 3.74042051017839*^9, 
   3.740420627118572*^9, 3.740420856896553*^9, 3.741349602825657*^9, 
   3.741350276137245*^9, 
   3.7413504164695787`*^9},ExpressionUUID->"a9a56148-6422-4365-9f4a-\
cb49d52923c4"],

Cell[BoxData[
 RowBox[{"{", 
  RowBox[{"24.033993`", ",", "Null"}], "}"}]], "Output",
 CellChangeTimes->{
  3.7385218954231577`*^9, 3.738521929958723*^9, {3.7385219607151318`*^9, 
   3.738521989009129*^9}, 3.738522035814311*^9, 3.7385221683504677`*^9, 
   3.738522287934904*^9, 3.7391177502165956`*^9, 3.739118405108429*^9, 
   3.739118680347805*^9, 3.739120435014646*^9, 3.739123738946925*^9, 
   3.739123787777299*^9, 3.739124033058222*^9, 3.739124778076847*^9, 
   3.739124951233183*^9, 3.7391251539143133`*^9, 3.739125684527063*^9, 
   3.740308514225039*^9, 3.7403086073019953`*^9, 3.740308953859242*^9, 
   3.740309071622672*^9, 3.7403091986522827`*^9, 3.74030929887131*^9, 
   3.74030948858821*^9, 3.740309587223702*^9, 3.7403098746329327`*^9, 
   3.740309912518971*^9, 3.7403100243665457`*^9, 3.7403100981515512`*^9, 
   3.7403101751746387`*^9, 3.74031089405929*^9, 3.7403110390506163`*^9, 
   3.740311116980686*^9, 3.740419080145506*^9, 3.740419410577828*^9, 
   3.7404195718281317`*^9, 3.740419783708714*^9, 3.74042051017839*^9, 
   3.740420627118572*^9, 3.740420856896553*^9, 3.741349602825657*^9, 
   3.741350276137245*^9, 
   3.741350440509848*^9},ExpressionUUID->"2a3b16f7-f483-44e2-9ed2-\
308f5a5e8eac"],

Cell[BoxData[
 RowBox[{"-", "667.2101025669841`"}]], "Output",
 CellChangeTimes->{
  3.7385218954231577`*^9, 3.738521929958723*^9, {3.7385219607151318`*^9, 
   3.738521989009129*^9}, 3.738522035814311*^9, 3.7385221683504677`*^9, 
   3.738522287934904*^9, 3.7391177502165956`*^9, 3.739118405108429*^9, 
   3.739118680347805*^9, 3.739120435014646*^9, 3.739123738946925*^9, 
   3.739123787777299*^9, 3.739124033058222*^9, 3.739124778076847*^9, 
   3.739124951233183*^9, 3.7391251539143133`*^9, 3.739125684527063*^9, 
   3.740308514225039*^9, 3.7403086073019953`*^9, 3.740308953859242*^9, 
   3.740309071622672*^9, 3.7403091986522827`*^9, 3.74030929887131*^9, 
   3.74030948858821*^9, 3.740309587223702*^9, 3.7403098746329327`*^9, 
   3.740309912518971*^9, 3.7403100243665457`*^9, 3.7403100981515512`*^9, 
   3.7403101751746387`*^9, 3.74031089405929*^9, 3.7403110390506163`*^9, 
   3.740311116980686*^9, 3.740419080145506*^9, 3.740419410577828*^9, 
   3.7404195718281317`*^9, 3.740419783708714*^9, 3.74042051017839*^9, 
   3.740420627118572*^9, 3.740420856896553*^9, 3.741349602825657*^9, 
   3.741350276137245*^9, 
   3.74135044052143*^9},ExpressionUUID->"7939ca76-2e81-4de7-8303-\
52dd437692f7"],

Cell[BoxData[
 GraphicsBox[{{}, InsetBox[
    GraphicsBox[{{}, {{{}, {}, 
        {RGBColor[1, 0, 0], PointSize[0.008333333333333333], Thickness[Large],
          LineBox[CompressedData["
1:eJxFmnd8jecbxo0QCSF7nHPe980gZMje61xJToaQENSepT+79iy1lVKxayu1
t1JKCar2rL1q1ia1N/094/7k8Uf7+X6k57zv/dz3dV/Xk/p92bPhV+XKlCkT
yP7B/z1m4fHVJ88VW8uIP0+tkk9YC8dmlb868ZX1dpxpT0vfC9Yppxxm/Pz2
Lf39NWvXr9Mjnpz4YHUdvefI4qzb1httHl/4repn+vl71hHfbGp7O6kMtjzs
+6vHh4fWCd7PZ/fIKwv535dYd92s90uT7HIIXuV2ytbsmdW9Vs6zxY7lIT/v
hZXBxIq/lceHVj32f456ZV27MOy/SgvsID//jTVmz66LG3pXwFHngzt+c3pn
XT+6aWrrzxXo+95bB95z6jTt14qY/6fvxj73P1or7t2S3DPBnr7/szVg2KIa
Xx6yR1zKroaz2pdBt6+W/rvZVomepywm+BVdWn62EnTPrvkvCsqh3J1aaY3b
O9DzlYf8PgfYP/XMbZBih54J09fOnOpIz1sBDz6EumTqlfHv4X0Z64IqYveB
/k9Xr6hMz2+Pc2fuGIvdquDCz71SHb0q4fyR3OudJlSh93HANzs+BvQr54Td
w7SETnaOkOfhRO/nCPZyUaffOGFl0yNRfz6rDB/xhVXpfavAJA8EUyIH1va7
7oRtvrMH3HOqRu9fFda6f0452L0aBlWuXuvbY9XwRTNe0WpUD2fMmlp80jXS
GRv7dJ765KozLi8/e3VUO2eqjws9rzOWXi+uOv+MC1b+saRsyX5nqpcr+Je3
eeWM2fU8JuUdcUXgl4c6bA1yofq5oZ8oqAt+2N7N4d0eN6yb9HLYrPEuVE93
qpcLRgb+MW7FNndUFS/sQvX1wHb26f3euaD/dG+7Jus90HFrUOw2X1eqtyfV
wxVdyvQcabfME33djdUbO7tS/b0g2m2iK1qzj/tlnhfep/GCuNJ5eKORaHBX
FF42D20/zRvZrPqfTG50Pj6Q/eyGrJw+76pN8EFwLK+wG52XCYHNQ1iLuSFx
y6EBxcNNOMhf56gbnZ8JJ6rzjnNDmJ/xsvsAM+b0yDteu5I7nacZnwJ4hdzh
P7l/b3MPC9iwsEd0p/O1oLN4AHd4fjhacriDhmPWjJoNJrvTeWuoIRraHY6d
/bsPaqHDn7fzVXc6fx3zWjrX+/2FOz6fHfQgsNDAZ5ekkX3cPagfDJgv7F2z
MMwD737qtPlhgC/8x6X8b15DD+oPX8j580DfC67P0xf5IlsU0IP6xRd8ujps
9cATp+KIOSY/iPJd8KD+8YPvYjd2BB7oZOvS8+lMP4jjqOhJ/eQHV/44hidu
DnFfn+PiD9GujTypv/zp/T3RctPuxwsn+UMc/2xP6jd/hL/u1sp+gyfO3esa
8to+AJvzV22vsNeT+i8AVQYfi1t21xMN+AeODkDM4RasZTypHwPgsACJ31fz
wpHGe1cu/RwA8dehXtSf1XFlxlxWQS/YJna/92FwdWzqzBXPi/q1OvWDF4r3
egU2elUdrXi5x3lR/9bAkcKhbGS8kPD2j46re9XARy4Xm72on2tA6pMXfgn7
+ueyj2ugZP+3Pzy64UX9HUjz74XQr3xuNesUCDnu3tTvgRDtV8Mby+exhrkV
SPXzpv6vCfHxHbzhe7pnW/s2NXHzi/o/Dh/jTfNQEy3EgXtjbiXzwjaXauLa
4H1zOq7zpvmohQriBbzhbj1w9dfGtfB0s42V1JvmpRbppzd4+zqdqgUhZ3e8
aX6CIKpv54NKay0tOtYNov7zoXkKIr3wwahbB2f/fiAIzZjauiT50HwFgy2j
BmOzfPDRm3VgRjDpiQ/NWzD1pw8G1GcHvCsYrHn7Vh7lQ/MXDFZM9sY+eDb2
cOO9CSFUfx+axxCqvw+67ew33XtLCMDH65YPzWcI9a8P7jw3TvcMD4Xcnyaa
11Dwn870MKFtEHvj1aHganG8tonmNxQDuBxYTbjUlj1hYG004eUvMNE81ya9
NaHRLL/J/RfXxo4KfIGZaL5r4zF/fKYrx4+xP5YwjCn4ybL/OxPNexjNgwk5
5dlEzw7DiyK+wE00/2E4U7KTbWAT9iYG5H3jFk7naSI9CIdYd3+ZkNzrxPjT
k8NxyjXyn8grJtKHcPDTO1NiQsszO2+7V4hAEP/xMmbSiwiaHzNmf80mLiMC
S/g69zKTfkTQ+ZpxzoE98IgIbOHtE2cmPYmQ5c40w3XZrr1exRFgwxN9uIWZ
9CUCeWIBmVEfbu33fYgAE8/lfw82k95E4ueyfGLMmHSlc5meiZFgy4oJhpn0
JxL8tPNXmXF4QPEi08BICNxuJj2KxF9l3ny5+4AZFV1Zh2+JxM6HD54XnTKT
PkXSPjIjc12Xa72fRyJPPICZ9CoKt5MGsRVvxohc1rERUbi0obe286GZ9CuK
5teMXbfdtcM9osCWWc59OwvpWRQe8a9zsOD9t1139lsThaN83XpbSN+iIOyX
2YJ4Ps4Pomj/WUjvosG7ITjUgn6s248GRoNX/0OshfQvGtXFwFiwqUG3uQM7
RtN+sZAeRoM/zZFCC0oe7UkMWBKNOGF4LKSP0aQfFoR853npxPVo6k8L6WU0
uJuqMpjtKdaOQ7QY6lcL6WcMhnA5mWQBP97AljEQ9my6hfQ0BtLvWXCrmde2
v2bHUP9aSF9jINbDagvYtDYZdj6G9N5CehtD/seCVkV/vKrlHkv9bSH9jYUo
3wkL5gR7zzxbGAvu3opPWkiPYxEqPsCC8/t7xIwoioWXHZ8YC+lzLOmZhXff
mZDjsbRPLKTXsagjGo7VkwuUYxyEfftkIf2Og2i3Chp++JENSG4c/ljDX1gj
PY+D9MMamNpsChsXR/5NI32Pw0s+Dj4a7E/4FF7eF0d+UyO9j8NZbi9raeDt
PLZsPO0vjfQ/HrtP8oHWMMpuf1GkNZ7mT6N9EI8PsfzANexeZAr/e2g86a1G
+yEeCfPrsAnU8DGJCcSOeNqHGu2LeAwXAqshkRfwbTy6DrzWK7C5RvsjAW2F
QdQwgK2HG7EJNM8a7ZMECLvRV8PmKr3XTuybAO7eRnyj0X5JAO/m9aM1PF1x
oG78pgSwZmGCo9G+SaB511A70/LoVkkC7VuN9k8iOgiDqaHrtd7fTw5NJP3X
aB8lkn/RsGLwwaCkrokQ9r5Yo/2UCGFn9mr4h43vnRWJ5O802leJpBca/Lhg
3UkET0ODzmm0v5Igysd8Wpu6h+xTA5IwjdvtfzTaZ0kQ9uGehnl3tRX32yUh
RDSkRvstCX00/g0aLo7smz1jYRI8PJ16hb/WaN8lkb5o8GCPZ72aBDYcQ3Z8
1Gj/JVF+0dDwN33sI59k8l867cNk8O3l6aSjqFG/6j82TSZ/odN+TEaUOHAd
x0pYQ89Mxhj+cS467ctkSHulw+F7o0PJ6WTSK532ZzLEetZ0ZNfoX26ucwrE
4wXotE9TyP/qEHJVkIL6QtB02q8psIkX1sGaOf3ZxBSEiwbQad+m4PSb5szB
6Pj0uv+N+YdTcKg7d/Q67V/FSdOODs+1T4XMozrt41RU4/EiRwfbtsZLWyrE
+NfTaT+nYuVRbrh18ONYNCoVotzNddrXqaSXrJ4djrWuu0ex3N+pGB/MD5TV
8z+/T68/pdK+12mfp5UyU+f5S5LT4MfHv5NO+z0Nws51ZfWMPZ5cMFix3Pdp
pMesnqf8r7zbmobWwmDptP/TSJ91BDB5XvYyDUI+h+jkB6yl3I4LTJQVuXwd
DNXJH1hJz3UsWBKw/WNPxdIvWCHs2kgdl1MHN1u5zkp5Syf/YKW8osPr0ok3
jR5ZIdq5SCc/AdoHOoL5AbkDbtx+zNDJXwB82++bo4NNz7wvokH7Qie/AWQJ
QdbRiS/EhsCs8dyQ6uQ/QH5WR4WfpyWV7a1Y+hFArJeNOpYyubpQBMpTOvkT
QN4v6MhIu39p7XqAu5nYbTr5FcBZBGodNytPXzXqONBeGAqd/AsoL+sYfokV
6DGwMJ4rgk5+RrG+4n5uWOX0Upb+Jh3xwoDp4ONmF5yOywv4D+jkd9Jpf7F6
8gfMTaf8p5P/SQd3B6YbOt5Xe7BtQ6d0dBEXNjr5oXTaZ6yef0//buy4dGzk
9uWBTv5IcfyatKYtl6WjnAgoOvklxedYu0T+qVj6p3TK1zr6Zc94XfF2OvlJ
nfxUOu1PVk++EMpm0H2CTv4qA7f4uL7Xsenmg5m/+GZQftPJb2XQvmX13DDj
q/HWDIg4+59O/iuD7lcMlAy1xrZpk0F5xCA/lkH72MCkvId2McMUS3+WAXFd
VMVACLMPDvMzaD8b5NcyyP8aYOq79PoOxdK/ZWAdtxuuBjpvZoJ8KYPyj0F+
LgMiPngaqDhyZubEtxm07w3yd5l0H2FgWQFrGC/F0u8p5usvLi4TPF38ZDHI
/ym+xcpX5QvF0g8qHrGNrbS+meDbOyTAIH+YSf7dgDH2UeFv0xRLv5gJse5D
WD0bMkHcpFj6R8WtmHx3OJVJ/sQgP5mJHqJBWD2fsA/8N5P8ikH+UvGc32dN
qVbVVsrSb9og4nY0q+eE9HZ3Qm3kbwzynzbI+0AD55s8Dv+9ro3ypUF+1AZ+
W7AlmdWz+o//TelqIz9kkD+1IV8YZgNuz9NP/m+CDYu4/MAgv6qYt0vKShvl
GYP8q438FKsnN4AHbbjL7VqOQX7WRvdLrJ4t2ADfsaG2CCwG+VvFP9RiimCX
VcrS72bRfQ2r5+sf/54eoFj6X8VHmB3tkpFF+dkgP5wFb/HCBrpMfTLU2l6x
9MeK7duyjh6hWPplxctDWQcuVCz9s2IbP+BdiqWfVnyb2alZV7PIPxrkr7Mo
D7J6svHo/kGx9NvZpezbgVXQlA3ujrq1Msh/K2ZqGuydmE1+1CA/rrj158z3
T5pmo7EQcIP8uWJuB/YNUCz9uuK5c9ifmdl4y+3I/wzy79nkd1k9uaBuyYa4
nuhikJ/PpvtZAxdi/k3IOqNY+nvFzD1VMj/PxlS+/r82yO/nlLL7KdvFp845
uM3tXC+D/H8O+WtWzwX/rjgQnoOLXF77GZQHFBdyA1KgWOYDxezpcvr0yKH7
LoPyQg6GCsNrYHJFNnCTFMv8oDj07Ny72hrFMk8oPro4a+uLwzmU7w3KF4r5
6x6+r1jmDcWVmD1YZJ+LfXzdfmtQ/siFuA4ewerpyBxooGKZR3LpvshA1sWn
L/OyFMt8ovj2MnYgHRXLvKJ4FLPnr0cplvlFMZe/Y4sVyzyTS/mG1bPq/Ogl
e3Lp/tCgfJNL9+Wsnlezyw+6nkv5x6C8o/jjqmen8z8rlvmnDv0+wcA8Zi8D
NMUyD9Wh+xNWTx54khXLfKT4IrNDJ1vUwath3GEZlJcUD7gx32XZYMUyPyn2
WJ9zc8hsxTJPKd78zfONDbbVoftlg/KV4oZ1FowIPF8HD/l1yQyD8pZiLvcf
X9ZBivgFjUH5K6+Ui/5hgcNNscxjimvzAYlSLPOZ4mPDmeEoVCzzWh7dL7J6
5r+Y3KhXHuVRg/KbYgfWzkFFimWeU8zt33/rFMt8lwdhh+cayN764tPZY3kY
3Y47QIPyXh7OsfRweQGr52hm+B8plvlP8ehCVkDHuqUs86BiHveaBCmW+VDx
HrbeQnMVy7youM2OOlXKdVIs86PiT9+9vHJhrGKZJxWz6V2zbqlimS8VJ7G4
MnpfXQwSv1AzKG8q5uPb/JZimT8VD2R2N7xsvVKWebQe3RewenID6KtY5lPF
W5q/2n45TbHMq4ob1vxpwsbWimV+VfyMPd64oYplnlXM13mreYplvlUcNuWn
t5E7FMu8q5ilz0P2lxTL/Ku4GzcIb+rBIn4hZVAezi9lRx64PBXLfKx4JZOr
CbGKZV7Op9/fGchh9r5tY8UyPyu+037x+Zi+imWeVjwmvN5yx2mKZb5W7M9f
eGM+3ecalLcV72XHsfWkYpm/FXP7MqlEsczjij9/9eaf9k4FpSzzeQHdH7F6
Ri/ZEh+qWOZ1xcll88c41VUs83sBfuXxdi2rJ4u/t7solnle8SAmz9vHF8Be
LASD8r1iHmcmr1As877iX+OZYTugWOZ/xY14AL6jWN4HFED8OniDgeen8790
tqsPcf22yaD7AcW8/e76K5b3BYrDmV3bmV4fBcJQG3R/oJi97V9T2ymW9wmK
uzuwBhyuWN4v1Kf7OVZPvtAXKpb3DYpXLWUBaZdief+gmK+jB1cUy/sIxXdZ
fCt+Xx/y/0cw6H6iQSkzN9/0SBXF8r5CMbfPsRbF8v5CcfvGTCFCFMv7DMUR
v9esVjlZsbzfUMzbtX+eYnnfoZhV69qN5orl/Yfihcz+1e2iWN6HKO7RZNj6
rYMUy/sRxfzj/MYrlvcliv8Pe1/GHw==
          "]]}}, {{}, {}, 
        {GrayLevel[0], PointSize[0.008333333333333333], AbsoluteThickness[
         1.6], Dashing[{Small, Small}], PointBox[CompressedData["
1:eJwtlQk4lOsbxrX8lVCyZAkj22mxlBQqPY+QFutIIdnJPjNkq+P0L2kjKmlD
ikp7KpUUlRPJUdFG5ShtQrIUpZn367yfme+65prre995l/u5f889UwJ53JCR
UlJS+fTDfts158xvbtK/M9v2o+ryUb3QscTk95RdOnfOmbapz2F64PHSnsl+
uWp3ph82rY152APRmpcmFegq3NledPjmZqleKJuAEUrFzG2ftvMWzdN74f87
Mz/0c+pg4ET2GIWmHghrFezMDJZHZTNt20SNPtinNnrleGNVnOlYofHwRz8Y
qeU8kznFwSSnS5sMzn6HM31PnAIV9PF+ySOfXuY7eG+1fFHtNBWjBEbLirsH
4M8AM4+ZO42wdPD8dff0QdgetKZlcdBMHGuv2HvV4we0yWaf3rzJDC3mnrE4
kvMDRiXJ6k89Yo7vjF1Tz8v+BMMPqUcels/FyU4u7QeDfoKC7NWTyU2W2DHA
DbHf+hNeWSd7nhqYhyci2p+N0B+CSS8f/XBXskbPjqPGzqlD8K4j57LcLMA+
V/PV8T+HoDxSZuhoMeIt/7fl98f9Ak+r0tqEazaIY/Ym8BV+QQV3/5TM6kUY
PhQdkl34C5QC/n4647ktvk9eYp977BeoZCzrHP3BDmtVnHe6SAlB9XqjVGu/
PR7KOdbSry6ElIYrXgMjHFBpR/qn1gSh+PyJS3Bct6nL+BIhnPFfwf1DZylq
5i2stTsuhHPpr8OkTJehzIu/zXUfCUHxRMVd1YXL8arGQgVPoRASKgs0TJ0c
UdE7sETJQwT17OPjhIdzszR4PBFEHU7MK4x0xpZi6ZqRziI4GKOYeme9C4bl
ww6PIBEwtr+6u+xcUfmcW4/rTREEbXxpnVzvis4trhXan0ViPSvcMPu2qvXp
ChF87Oc84b12w+Vf+AvfjyMQyhoWyMVNaQv+ujiDQLtW8eclnVy82GneF/MH
Ed831h1NqwzVUx0I3LtkElM05I4XZWZRYghks/xsWoFhZouMF/sR+On+/kTu
WA9M7HE88FlAAOb4li/d7YGazGOVG/EEJuTNLixVXYkubxxaWvYSOKfpHTy/
YCUW2YfP1M4noMAaZrgKNa5wJnVVEYhnD7iwCrtT9MJ8sgiw9r+f44nqN9Jr
vj8mwNJ7ucITdezav727SyCty61M294LnaZsvzx9MwHpTTm26fVeOKJbJTf/
IIFtwwB5Y76MtN7FUAJf6M/TXntjSt/v8VF1BFx3HYhRDFqNUkdtZBPbCDTq
vh76q3M1yl/7GeJeTYblyMX6YMGq8zbz7xFIYUeGfPCszm65vl4Cp2qWW+zY
tAZVh4rlOssJyI2csW2SjC/GZecZW3YSyKTbp+72RV/7uo/5zQT62fZS88PR
7xQe9OgzwMrJL/DDVVukbeMnMvCvPlWg5I9v5jiWDbYSYOVErfLHmlYZhxYZ
Bhb5f2zQzfXHjHXe73V/E9hhQwda/fHmlq9pXmYMUPorC3QDsNHSYKwf1fP1
T3rh0AD8+tT7/jKGwAWHtvXKZwKwnjvk1arOgF16VLuwOwB/aHAz94oIDE71
yaqaFYirwrljmw0ZOHyIPvGB+FFwsTpEhQHq3huXG4F4aOVDTy1FRqyXBGKf
x+J/yowYYPH+F4NwtUdnaKCQgMB6XFPRliCMW6D8cKUWA3q0vBG1QdjxyKxy
gy0Dz5M6DGfJBWO1tuGuxu8EkunrWNdg9C0nBa/mMcC2c2V2MFq0LqgrofsP
+9cUjBleJ0+lKTNwpKe4ZvnkEJyhNJdXKJT46ReCzyo9jf5SY+AB23BFIZiB
kxg0YWCDMq3ApxBM6uUYOtN5qmbXgemh2GAwYrz+WEbsf0wodnJcYtxHMZB6
p+6Y/eVQ5KS9qLV2Z8Q8DIailuYGnrIsA+3C031PrNaitKJ8pk43gSklsWF7
UtZiioqqemMUA9U6dODuWiywvPTpS4OE1/+FYfYng9D6cQxYsAYuCcMpXfNG
naY8sfLPZYRhV01hijr1c2PErXXZDWF4fyA+oLaLAJ3V9FYOR03rXO+bIxm4
T/Gz8QzHS49Mr7ZSXpwDaUflhWNZu7ODM/WXxavnTTgavBzsS39A4C6Vc00v
AhuzzofhBQlfayPQcsZE76b3BGazz9kIPKYSHdn9jACl7fXQ1wis22c104jy
N5xHZpF44KC8aeQIRpy3CZG47Pj1NU/pfdTZBi2PxJq3xk3m4xk4SnHQZyIx
d+sDLedXBLjUvi6bKOz50inI+iDp57Qo5KkMLd1A++vaN/Is6UEUtj/v4SXR
+w3zJh+Nc3/ZSNvQPJlMt5N2i8bcSg+9tisEHrL5uS8ap515pZJM34fr1RyN
l9pv++nR/mWPc9OMwcF43QkGTwiw02r+MWhXUabTvY+AFntAUQy+KcLZ93YR
YOPmRHsMtpVi/slAArurBqb6zODhq2kfeWV8CV88HtaWbs2I9ibA4v/yMg//
sdyvY07XD/ffIA+9LUB+TKiknlp8zFG4tv5btSQfgI/bWtxrbjoSiGYB8ufj
9ApmQmkGEffPZj6GZs1dOMuKAIcF5jgfPw1OWM05KcnbGj6+nTBR28qSiOv/
mY/7bhWeXbNawsc4AbZkLT2jN54A7T6+tZEAzef5Os71J0BX39NxFmD5tLzE
FcqSfOML0Oxxa2CpEoH9FIf2PQK00R5w25FIgEftrrsiQFvTgZuR9L5LaHxc
eC7A/rIrn0I4Et5/CNBv9GsFW/p/wbY7Xz0WG6wSZLgg8W9+LFp9sVd5vpIA
u9xhTSzGzGLSZOWJOM82xmJYc9X5k+0isb/HYvGsh8G3arr/d4pDR1UsnouI
TvEiIrHfH2Kx7LdskLEXgZNUTol0HOoK17YacCT+T41DEynOY46JpD7L4lDe
Nz9BjivhISoOR22rLO+UJrCnmwZkZhx6Lmg2OVsvEvNREoe3jY721tWJxPnY
GId2QVbHnLQIHOdThd/isI6bWB/ZKBLzq7IO+0wsC3PeiOA/j1ez6g==
          
          "]]}, {}}}, {}, {}, {{}, {}}, {{}, {}}},
     AspectRatio->NCache[GoldenRatio^(-1), 0.6180339887498948],
     Axes->{True, True},
     AxesLabel->{None, None},
     AxesOrigin->{0, 0.443},
     DisplayFunction->Identity,
     Frame->{{True, True}, {True, True}},
     FrameLabel->{{
        FormBox["\"Intensity (arb. units)\"", TraditionalForm], None}, {
        FormBox["\"t (s)\"", TraditionalForm], None}},
     FrameStyle->GrayLevel[0],
     FrameTicks->{{Automatic, Automatic}, {Automatic, Automatic}},
     GridLines->{None, None},
     GridLinesStyle->Directive[
       GrayLevel[0.5, 0.4]],
     ImagePadding->All,
     LabelStyle->{FontFamily -> "Arial", 18, 
       GrayLevel[0]},
     Method->{"CoordinatesToolOptions" -> {"DisplayFunction" -> ({
           (Identity[#]& )[
            Part[#, 1]], 
           (Identity[#]& )[
            Part[#, 2]]}& ), "CopiedValueFunction" -> ({
           (Identity[#]& )[
            Part[#, 1]], 
           (Identity[#]& )[
            Part[#, 2]]}& )}},
     PlotRange->{{-5, 100}, {0.4, 9}},
     PlotRangeClipping->True,
     PlotRangePadding->{{0, 0}, {0, 0}},
     Ticks->{Automatic, Automatic}], {189., -116.80842387373012}, 
    ImageScaled[{0.5, 0.5}], {360., 222.49223594996212}], {}},
  ContentSelectable->True,
  PlotRangePadding->{6, 5}]], "Output",
 CellChangeTimes->{
  3.7385218954231577`*^9, 3.738521929958723*^9, {3.7385219607151318`*^9, 
   3.738521989009129*^9}, 3.738522035814311*^9, 3.7385221683504677`*^9, 
   3.738522287934904*^9, 3.7391177502165956`*^9, 3.739118405108429*^9, 
   3.739118680347805*^9, 3.739120435014646*^9, 3.739123738946925*^9, 
   3.739123787777299*^9, 3.739124033058222*^9, 3.739124778076847*^9, 
   3.739124951233183*^9, 3.7391251539143133`*^9, 3.739125684527063*^9, 
   3.740308514225039*^9, 3.7403086073019953`*^9, 3.740308953859242*^9, 
   3.740309071622672*^9, 3.7403091986522827`*^9, 3.74030929887131*^9, 
   3.74030948858821*^9, 3.740309587223702*^9, 3.7403098746329327`*^9, 
   3.740309912518971*^9, 3.7403100243665457`*^9, 3.7403100981515512`*^9, 
   3.7403101751746387`*^9, 3.74031089405929*^9, 3.7403110390506163`*^9, 
   3.740311116980686*^9, 3.740419080145506*^9, 3.740419410577828*^9, 
   3.7404195718281317`*^9, 3.740419783708714*^9, 3.74042051017839*^9, 
   3.740420627118572*^9, 3.740420856896553*^9, 3.741349602825657*^9, 
   3.741350276137245*^9, 
   3.741350440737331*^9},ExpressionUUID->"308d1c4c-c0cf-4b56-9429-\
8db5d5e1f30d"]
}, Open  ]],

Cell[BoxData[
 RowBox[{
  RowBox[{
   RowBox[{"exportsimdata", "=", 
    RowBox[{"N", "[", 
     RowBox[{"Table", "[", 
      RowBox[{
       RowBox[{"Catenate", "[", 
        RowBox[{"{", 
         RowBox[{
          RowBox[{"kinROI", "[", 
           RowBox[{"[", 
            RowBox[{"1", ",", "i", ",", ";;"}], "]"}], "]"}], ",", 
          RowBox[{"kinROI", "[", 
           RowBox[{"[", 
            RowBox[{"2", ",", "i", ",", ";;"}], "]"}], "]"}], ",", 
          RowBox[{"kinROI", "[", 
           RowBox[{"[", 
            RowBox[{"3", ",", "i", ",", ";;"}], "]"}], "]"}], ",", 
          RowBox[{"kinROI", "[", 
           RowBox[{"[", 
            RowBox[{"4", ",", "i", ",", ";;"}], "]"}], "]"}], ",", 
          RowBox[{"kinROI", "[", 
           RowBox[{"[", 
            RowBox[{"5", ",", "i", ",", ";;"}], "]"}], "]"}], ",", 
          RowBox[{"kinROI", "[", 
           RowBox[{"[", 
            RowBox[{"6", ",", "i", ",", ";;"}], "]"}], "]"}], ",", 
          RowBox[{"kinROI", "[", 
           RowBox[{"[", 
            RowBox[{"7", ",", "i", ",", ";;"}], "]"}], "]"}]}], "}"}], "]"}], 
       ",", 
       RowBox[{"{", 
        RowBox[{"i", ",", "1", ",", "nsteps"}], "}"}]}], "]"}], "]"}]}], 
   ";"}], " ", 
  RowBox[{"(*", 
   RowBox[{
   "writes", " ", "array", " ", "of", " ", "simulation", " ", "data", " ", 
    "for", " ", "export"}], "*)"}]}]], "Input",
 CellChangeTimes->{{3.719243257205975*^9, 3.7192433521091223`*^9}, {
   3.719243592155303*^9, 3.719243669723431*^9}, {3.719243887208189*^9, 
   3.719243948020726*^9}, {3.719244010006063*^9, 3.719244012779585*^9}, {
   3.719244105350329*^9, 3.719244117650854*^9}, {3.7220146418784246`*^9, 
   3.7220146424934597`*^9}, {3.7257325561772547`*^9, 
   3.7257325566852627`*^9}, {3.734452361078246*^9, 3.7344523863991213`*^9}, {
   3.734452420572397*^9, 3.734452428881868*^9}, 3.7385223540282087`*^9, {
   3.741350493996132*^9, 
   3.741350505950609*^9}},ExpressionUUID->"2fe1ccdb-d4d2-4705-8e6d-\
2c45961c3e9e"],

Cell[CellGroupData[{

Cell[BoxData[
 RowBox[{
  RowBox[{"Export", "[", 
   RowBox[{
   "\"\<difftest_5.txt\>\"", ",", "exportsimdata1", ",", "\"\<TSV\>\""}], 
   "]"}], 
  RowBox[{"(*", 
   RowBox[{
    RowBox[{"need", " ", "to", " ", "specifiy", " ", "the", " ", "filename"}],
     " ", "-", " ", 
    RowBox[{"the", " ", "part", " ", "in", " ", "quotes"}], " ", "-", " ", 
    RowBox[{
    "this", " ", "saves", " ", "by", " ", "default", " ", "into", " ", "your",
      " ", "home", " ", "directory"}]}], "*)"}]}]], "Input",
 CellChangeTimes->{{3.7070661563586397`*^9, 3.707066171575129*^9}, {
   3.7072465214120703`*^9, 3.7072465789118*^9}, {3.7072467375520906`*^9, 
   3.707246737693615*^9}, {3.7072474330798903`*^9, 3.707247433129331*^9}, {
   3.719242827631858*^9, 3.719242835581802*^9}, {3.719243940490341*^9, 
   3.719243951650647*^9}, {3.719244050568309*^9, 3.7192440542275677`*^9}, {
   3.719244091984312*^9, 3.71924413283189*^9}, {3.7220146507436733`*^9, 
   3.722014650893112*^9}, {3.722015122118968*^9, 3.722015122297138*^9}, {
   3.7285199180167513`*^9, 3.728519922712769*^9}, {3.728520399140106*^9, 
   3.7285203994512243`*^9}, {3.7285206442200537`*^9, 3.72852064462728*^9}, {
   3.728569815268656*^9, 3.7285698178928967`*^9}, {3.728569917352365*^9, 
   3.728569919536892*^9}, {3.728571060727769*^9, 3.7285710621853456`*^9}, {
   3.728571195835539*^9, 3.7285711984553213`*^9}, 3.728689195542962*^9, {
   3.728689413628456*^9, 3.72868941505987*^9}, 3.7340957267021503`*^9, 
   3.734452436021806*^9, {3.7391177805725822`*^9, 3.739117786057983*^9}, {
   3.739123020377987*^9, 3.7391230204514313`*^9}, 3.7391243531085587`*^9, {
   3.739124849054578*^9, 3.7391248491878347`*^9}, {3.739124994743608*^9, 
   3.739124994817569*^9}, {3.739125293232502*^9, 3.7391252933658247`*^9}, {
   3.73912573953835*^9, 3.739125739957241*^9}, {3.7403087883187227`*^9, 
   3.740308788858037*^9}, {3.7403088517735357`*^9, 3.740308852072874*^9}, {
   3.740309009599448*^9, 3.740309010588735*^9}, {3.7403091111727467`*^9, 
   3.740309111621273*^9}, {3.740309195328562*^9, 3.740309197457348*^9}, {
   3.740309334057864*^9, 3.7403093364276752`*^9}, {3.7403094807091093`*^9, 
   3.740309482177886*^9}, {3.740309618674121*^9, 3.740309622708149*^9}, {
   3.7403096903782377`*^9, 3.740309690993067*^9}, {3.740309948398101*^9, 
   3.740309949941873*^9}, {3.740310018782386*^9, 3.740310019441579*^9}, {
   3.740310088568141*^9, 3.7403100909968*^9}, {3.7403101720039454`*^9, 
   3.740310173082755*^9}, {3.740310934634119*^9, 3.740310936524143*^9}, {
   3.740311061348209*^9, 3.7403110637925787`*^9}, {3.740311134492935*^9, 
   3.7403111393070297`*^9}, {3.740419112816045*^9, 3.740419118050089*^9}, {
   3.740419447847308*^9, 3.740419447935404*^9}, {3.740419565078871*^9, 
   3.740419565287817*^9}, {3.740420560648645*^9, 3.7404205607832117`*^9}, {
   3.7404206557851458`*^9, 3.740420655978348*^9}, {3.740420848726486*^9, 
   3.740420848905767*^9}},ExpressionUUID->"013e63b0-c26c-47a4-b096-\
0f4578b9cf8e"],

Cell[BoxData["\<\"difftest_5.txt\"\>"], "Output",
 CellChangeTimes->{3.740310937426875*^9, 3.740311065185107*^9, 
  3.740311156058977*^9, 3.740419119815843*^9, 3.740419448763227*^9, 
  3.740419595695149*^9, 3.740420561078198*^9, 3.740420656556329*^9, 
  3.7404208799613113`*^9},ExpressionUUID->"55da6096-80f3-455a-a0cf-\
686b6e970279"]
}, Open  ]]
},
WindowSize->{1679, 1402},
WindowMargins->{{124, Automatic}, {Automatic, 72}},
FrontEndVersion->"11.1 for Mac OS X x86 (32-bit, 64-bit Kernel) (April 27, \
2017)",
StyleDefinitions->"Default.nb"
]
(* End of Notebook Content *)

(* Internal cache information *)
(*CellTagsOutline
CellTagsIndex->{}
*)
(*CellTagsIndex
CellTagsIndex->{}
*)
(*NotebookFileOutline
Notebook[{
Cell[400, 13, 3508, 66, 306, "Input", "ExpressionUUID" -> \
"36efefee-c40c-44bd-902a-e20b0d9e0b00"],
Cell[3911, 81, 128, 1, 32, "Input", "ExpressionUUID" -> \
"faa5458a-99f2-4210-a839-96c6a719cfc1"],
Cell[CellGroupData[{
Cell[4064, 86, 1459, 36, 96, "Input", "ExpressionUUID" -> \
"f0439cf1-db93-4b04-847b-97c3a456d959"],
Cell[5526, 124, 847, 16, 43, "Output", "ExpressionUUID" -> \
"3401984e-6c97-42ea-bf01-6bd11b5a6603"],
Cell[6376, 142, 849, 16, 43, "Output", "ExpressionUUID" -> \
"b8f6b624-83bc-488c-bdd4-c50cd63e2a45"],
Cell[7228, 160, 845, 16, 43, "Output", "ExpressionUUID" -> \
"9a1805dc-003d-4abf-aa57-7a094424f4eb"]
}, Open  ]],
Cell[8088, 179, 175, 3, 32, "Input", "ExpressionUUID" -> \
"dc3a5352-883c-4385-9d67-8ae7106dceaa"],
Cell[CellGroupData[{
Cell[8288, 186, 15541, 417, 621, "Input", "ExpressionUUID" -> \
"f5007328-67ed-4cc2-bda3-28013cb4e2f6"],
Cell[23832, 605, 16332, 256, 363, "Output", "ExpressionUUID" -> \
"381e3f1d-64b4-45d1-8d31-abe930776b0d"]
}, Open  ]],
Cell[40179, 864, 1198, 31, 32, "Input", "ExpressionUUID" -> \
"58c6dcc6-b611-4e28-af51-f6a42336668c"],
Cell[CellGroupData[{
Cell[41402, 899, 23231, 432, 516, "Input", "ExpressionUUID" -> \
"072b5547-72bd-49f9-a09a-db9c164e0a27"],
Cell[64636, 1333, 2849, 40, 32, "Output", "ExpressionUUID" -> \
"ddca9513-fb1f-4132-97cc-ad3b6e43c5ba"],
Cell[67488, 1375, 2889, 42, 32, "Output", "ExpressionUUID" -> \
"0aac9646-48c7-4aaa-bd85-c97f408a8f59"]
}, Open  ]],
Cell[CellGroupData[{
Cell[70414, 1422, 15844, 394, 957, "Input", "ExpressionUUID" -> \
"b40c05fb-f1ef-4f59-aca7-ca63bd71c5a6"],
Cell[86261, 1818, 1222, 20, 32, "Output", "ExpressionUUID" -> \
"a9a56148-6422-4365-9f4a-cb49d52923c4"],
Cell[87486, 1840, 1217, 20, 32, "Output", "ExpressionUUID" -> \
"2a3b16f7-f483-44e2-9ed2-308f5a5e8eac"],
Cell[88706, 1862, 1193, 19, 32, "Output", "ExpressionUUID" -> \
"7939ca76-2e81-4de7-8303-52dd437692f7"],
Cell[89902, 1883, 12314, 216, 238, "Output", "ExpressionUUID" -> \
"308d1c4c-c0cf-4b56-9429-8db5d5e1f30d"]
}, Open  ]],
Cell[102231, 2102, 1989, 48, 54, "Input", "ExpressionUUID" -> \
"2fe1ccdb-d4d2-4705-8e6d-2c45961c3e9e"],
Cell[CellGroupData[{
Cell[104245, 2154, 2964, 47, 32, "Input", "ExpressionUUID" -> \
"013e63b0-c26c-47a4-b096-0f4578b9cf8e"],
Cell[107212, 2203, 335, 5, 32, "Output", "ExpressionUUID" -> \
"55da6096-80f3-455a-a0cf-686b6e970279"]
}, Open  ]]
}
]
*)
